# Supplementary material for: A Retrospective Metabolomics Analysis of Gamma-Hydroxybutyrate in Humans: New Potential Markers and Changes in Metabolism Related to GHB Consumption
Source: Front Pharmacol. 2022 Mar 3;13:816376. doi: 10.3389/fphar.2022.816376 (PMC8927817; doi:10.3389/fphar.2022.816376)
Supplement: Supplementary file 1 [file DataSheet1.zip]

Archive with 48 entries (37 files):
- Data Sheet 1/
- Data Sheet 1/Raw data and R code/
- Data Sheet 1/Raw data and R code/boxplot/
- Data Sheet 1/Raw data and R code/boxplot/boxplot.pdf
- Data Sheet 1/Raw data and R code/boxplot/boxplot.R
- Data Sheet 1/Raw data and R code/boxplot/tidydata.csv
- Data Sheet 1/Raw data and R code/correlation and  network/
- Data Sheet 1/Raw data and R code/correlation and  network/correlation analysis.R
- Data Sheet 1/Raw data and R code/correlation and  network/correlationnetwork.R
- Data Sheet 1/Raw data and R code/correlation and  network/correlation_analysis.csv
- Data Sheet 1/Raw data and R code/correlation and  network/GHB_NOMIS_3919.csv
- Data Sheet 1/Raw data and R code/correlation and  network/names.txt
- Data Sheet 1/Raw data and R code/correlation and  network/picked_features.csv
- Data Sheet 1/Raw data and R code/correlation and  network/Rplot01.pdf
- Data Sheet 1/Raw data and R code/lasso/
- Data Sheet 1/Raw data and R code/lasso/GHB_NOMIS_3919.csv
- Data Sheet 1/Raw data and R code/lasso/lasso.R
- Data Sheet 1/Raw data and R code/lasso/lasso_coef.csv
- Data Sheet 1/Raw data and R code/NOMIS/
- Data Sheet 1/Raw data and R code/NOMIS/datamatrix.csv
- Data Sheet 1/Raw data and R code/NOMIS/GHB_NOMIS.csv
- Data Sheet 1/Raw data and R code/NOMIS/nomis.R
- Data Sheet 1/Raw data and R code/NOMIS/Normalised_data_back.csv
- Data Sheet 1/Raw data and R code/NOMIS/samplemeta.csv
- Data Sheet 1/Raw data and R code/OPLS_DA/
- Data Sheet 1/Raw data and R code/OPLS_DA/GHB_NOMIS.csv
- Data Sheet 1/Raw data and R code/OPLS_DA/GHB_NOMIS.usp
- Data Sheet 1/Raw data and R code/OPLS_DA/OPLSDA.R
- Data Sheet 1/Raw data and R code/OPLS_DA/samplemeta.csv
- Data Sheet 1/Raw data and R code/random forest/
- Data Sheet 1/Raw data and R code/random forest/GHB_NOMIS.csv
- Data Sheet 1/Raw data and R code/random forest/random forest.R
- Data Sheet 1/Raw data and R code/random forest/randomforest_regression.csv
- Data Sheet 1/Raw data and R code/random forest/RF_classification.csv
- Data Sheet 1/Raw data and R code/ttest/
- Data Sheet 1/Raw data and R code/ttest/FDR_ttest.csv
- Data Sheet 1/Raw data and R code/ttest/GHB_NOMIS.csv
- Data Sheet 1/Raw data and R code/ttest/ttest_fdr.R
- Data Sheet 1/Raw data and R code/ttest/t_tests.csv
- Data Sheet 1/Raw data and R code/volcano plot/
- Data Sheet 1/Raw data and R code/volcano plot/FC_P_FDR.csv
- Data Sheet 1/Raw data and R code/volcano plot/FC_P_FDR_names.csv
- Data Sheet 1/Raw data and R code/volcano plot/volcano-plot.R
- Data Sheet 1/Raw data and R code/volcano plot/volcano-plot_2022_0125.pdf
- Data Sheet 1/Raw data and R code/z-normalization/
- Data Sheet 1/Raw data and R code/z-normalization/datamatrix.csv
- Data Sheet 1/Raw data and R code/z-normalization/GHB_znorm.csv
- Data Sheet 1/Raw data and R code/z-normalization/z_norm.R
