# Supplementary material for: A Retrospective Metabolomics Analysis of Gamma-Hydroxybutyrate in Humans: New Potential Markers and Changes in Metabolism Related to GHB Consumption
Source: Front Pharmacol. 2022 Mar 3;13:816376. doi: 10.3389/fphar.2022.816376 (PMC8927817; doi:10.3389/fphar.2022.816376)
Supplement: Supplementary file 1 [file DataSheet1.zip › Data Sheet 1/Raw data and R code/boxplot/boxplot.R]

# Libraries
library(tidyverse)
library(hrbrthemes)
library(viridis)
require(reshape2)
require(ggplot2)

# Read data
boxplot_data <- read.table("./tidydata.csv", header = T, sep = ",", dec = ".", row.names = NULL)
boxplot_data<-data.frame(boxplot_data[-1])

# melting by "Label". `melt is from the reshape2 package. 
# do ?melt to see what other things it can do (you will surely need it)

# pasting some rows of the melted data.frame
# plot in colums

variable=factor(boxplot_data$variable,levels=unique(boxplot_data$variable))
p <- ggplot(data = boxplot_data , aes(x=variable, y=value)) 
p <- p + geom_boxplot(aes(fill=Group))+ theme(axis.text.x =element_text(color="black", size=10),
                                              axis.title.y = element_blank(),
                                              panel.background = element_blank(), axis.line = element_line(colour = "black"))+ 
  theme(legend.text=element_text(size=14),
        legend.title=element_text(size=14))


#boxplot used in paper
p <- p + facet_wrap( ~ variable, scales="free") + 
  theme(axis.text.x =element_blank(), 
        axis.title.y = element_blank(),panel.background = element_blank(),
        axis.line = element_line(colour = "black")) + 
  theme(legend.text=element_text(size=16),
        legend.title=element_text(size=16))
p+ scale_fill_manual(values=c("#CC0000", "#009933"))
