# Supplementary material for: A Retrospective Metabolomics Analysis of Gamma-Hydroxybutyrate in Humans: New Potential Markers and Changes in Metabolism Related to GHB Consumption
Source: Front Pharmacol. 2022 Mar 3;13:816376. doi: 10.3389/fphar.2022.816376 (PMC8927817; doi:10.3389/fphar.2022.816376)
Supplement: Supplementary file 1 [file DataSheet1.zip › Data Sheet 1/Raw data and R code/boxplot/tidydata.csv]

ID	Group	variable	value
TXC1	control	GHB	4.09
TXC2	control	GHB	4.08
TXC3	control	GHB	3.85
TXC4	control	GHB	3.94
TXC5	control	GHB	3.62
TXC6	control	GHB	3.73
TXC7	control	GHB	3.98
TXC8	control	GHB	3.87
TXC9	control	GHB	3.96
TXC10	control	GHB	4.05
TXC11	control	GHB	4.11
TXC12	control	GHB	4.09
TXC13	control	GHB	4.02
TXC14	control	GHB	3.48
TXC15	control	GHB	3.74
TXC16	control	GHB	3.65
TXC17	control	GHB	3.83
TXC18	control	GHB	3.47
TXC19	control	GHB	3.86
TXC20	control	GHB	3.7
TXC21	control	GHB	3.58
TXC22	control	GHB	3.66
TXC23	control	GHB	3.78
TXC24	control	GHB	4.14
TXC25	control	GHB	4.35
TXC26	control	GHB	4
TXC27	control	GHB	4.14
TXC28	control	GHB	3.9
TXC29	control	GHB	3.6
TXC30	control	GHB	3.62
TXC31	control	GHB	4.03
TXC32	control	GHB	4.19
TXC33	control	GHB	3.83
TXC34	control	GHB	3.99
TXC35	control	GHB	3.84
TXC36	control	GHB	3.84
TXC37	control	GHB	3.78
TXC38	control	GHB	3.78
TXC39	control	GHB	4.02
TXC40	control	GHB	3.82
TXC41	control	GHB	4.47
TXC42	control	GHB	4.47
TXC43	control	GHB	3.65
TXC44	control	GHB	3.67
TXC45	control	GHB	3.99
TXC46	control	GHB	4.16
TXC47	control	GHB	3.92
TXC48	control	GHB	4.08
TXC49	control	GHB	4.18
TXC50	control	GHB	3.99
TXC51	control	GHB	3.47
TX1	positive	GHB	4.88
TX2	positive	GHB	5.75
TX3	positive	GHB	4.65
TX4	positive	GHB	5.64
TX5	positive	GHB	5.92
TX6	positive	GHB	5.84
TX7	positive	GHB	5.67
TX8	positive	GHB	5.33
TX9	positive	GHB	5.04
TX10	positive	GHB	5.61
TX11	positive	GHB	5.21
TX12	positive	GHB	5.86
TX13	positive	GHB	5.19
TX14	positive	GHB	5.05
TX15	positive	GHB	5.2
TX16	positive	GHB	5.66
TX17	positive	GHB	6.03
TX18	positive	GHB	6.05
TX19	positive	GHB	5.59
TX20	positive	GHB	5.41
TX21	positive	GHB	5.4
TX22	positive	GHB	5.2
TX23	positive	GHB	5.36
TX24	positive	GHB	5.47
TX25	positive	GHB	4.9
TX26	positive	GHB	5.06
TX27	positive	GHB	5.66
TX28	positive	GHB	5.79
TX29	positive	GHB	5.26
TX30	positive	GHB	6.01
TX31	positive	GHB	6.05
TX32	positive	GHB	5.77
TX33	positive	GHB	6.07
TX34	positive	GHB	5.54
TX35	positive	GHB	5.94
TX36	positive	GHB	6.21
TX37	positive	GHB	4.99
TX38	positive	GHB	6.04
TX39	positive	GHB	4.84
TX40	positive	GHB	6.14
TX41	positive	GHB	5.46
TX42	positive	GHB	5.47
TX43	positive	GHB	6
TX44	positive	GHB	5.81
TX45	positive	GHB	5.63
TX46	positive	GHB	5.76
TX47	positive	GHB	5.52
TX48	positive	GHB	6.16
TX49	positive	GHB	6.35
TX50	positive	GHB	6.25
TX51	positive	GHB	6.03
TXC1	control	GHB-carnitine*	4.21
TXC2	control	GHB-carnitine*	4.12
TXC3	control	GHB-carnitine*	4.12
TXC4	control	GHB-carnitine*	4.33
TXC5	control	GHB-carnitine*	4.61
TXC6	control	GHB-carnitine*	4.16
TXC7	control	GHB-carnitine*	4.21
TXC8	control	GHB-carnitine*	4.17
TXC9	control	GHB-carnitine*	4.24
TXC10	control	GHB-carnitine*	4.39
TXC11	control	GHB-carnitine*	4.46
TXC12	control	GHB-carnitine*	4.83
TXC13	control	GHB-carnitine*	4.28
TXC14	control	GHB-carnitine*	4.68
TXC15	control	GHB-carnitine*	4.14
TXC16	control	GHB-carnitine*	4.34
TXC17	control	GHB-carnitine*	4.04
TXC18	control	GHB-carnitine*	4.57
TXC19	control	GHB-carnitine*	4.28
TXC20	control	GHB-carnitine*	4.21
TXC21	control	GHB-carnitine*	4.3
TXC22	control	GHB-carnitine*	3.97
TXC23	control	GHB-carnitine*	3.84
TXC24	control	GHB-carnitine*	4.21
TXC25	control	GHB-carnitine*	4.5
TXC26	control	GHB-carnitine*	4.09
TXC27	control	GHB-carnitine*	4.56
TXC28	control	GHB-carnitine*	4.12
TXC29	control	GHB-carnitine*	4.38
TXC30	control	GHB-carnitine*	4.14
TXC31	control	GHB-carnitine*	4.14
TXC32	control	GHB-carnitine*	4.61
TXC33	control	GHB-carnitine*	4.28
TXC34	control	GHB-carnitine*	4.29
TXC35	control	GHB-carnitine*	4.46
TXC36	control	GHB-carnitine*	4.34
TXC37	control	GHB-carnitine*	4.3
TXC38	control	GHB-carnitine*	4.31
TXC39	control	GHB-carnitine*	4.53
TXC40	control	GHB-carnitine*	4.53
TXC41	control	GHB-carnitine*	4.53
TXC42	control	GHB-carnitine*	4.51
TXC43	control	GHB-carnitine*	4.62
TXC44	control	GHB-carnitine*	4.73
TXC45	control	GHB-carnitine*	4.5
TXC46	control	GHB-carnitine*	4.87
TXC47	control	GHB-carnitine*	4.51
TXC48	control	GHB-carnitine*	4.36
TXC49	control	GHB-carnitine*	4.39
TXC50	control	GHB-carnitine*	4.5
TXC51	control	GHB-carnitine*	4.49
TX1	positive	GHB-carnitine*	4.55
TX2	positive	GHB-carnitine*	4.68
TX3	positive	GHB-carnitine*	3.99
TX4	positive	GHB-carnitine*	4.46
TX5	positive	GHB-carnitine*	4.71
TX6	positive	GHB-carnitine*	4.5
TX7	positive	GHB-carnitine*	4.45
TX8	positive	GHB-carnitine*	4.56
TX9	positive	GHB-carnitine*	4.29
TX10	positive	GHB-carnitine*	4.77
TX11	positive	GHB-carnitine*	4.36
TX12	positive	GHB-carnitine*	4.87
TX13	positive	GHB-carnitine*	4.56
TX14	positive	GHB-carnitine*	4.45
TX15	positive	GHB-carnitine*	4.48
TX16	positive	GHB-carnitine*	4.68
TX17	positive	GHB-carnitine*	4.79
TX18	positive	GHB-carnitine*	4.73
TX19	positive	GHB-carnitine*	4.56
TX20	positive	GHB-carnitine*	4.52
TX21	positive	GHB-carnitine*	4.65
TX22	positive	GHB-carnitine*	4.41
TX23	positive	GHB-carnitine*	4.71
TX24	positive	GHB-carnitine*	4.37
TX25	positive	GHB-carnitine*	4.78
TX26	positive	GHB-carnitine*	4.26
TX27	positive	GHB-carnitine*	4.66
TX28	positive	GHB-carnitine*	4.87
TX29	positive	GHB-carnitine*	4.55
TX30	positive	GHB-carnitine*	4.95
TX31	positive	GHB-carnitine*	4.73
TX32	positive	GHB-carnitine*	4.72
TX33	positive	GHB-carnitine*	4.92
TX34	positive	GHB-carnitine*	4.71
TX35	positive	GHB-carnitine*	4.91
TX36	positive	GHB-carnitine*	4.77
TX37	positive	GHB-carnitine*	4.65
TX38	positive	GHB-carnitine*	5.05
TX39	positive	GHB-carnitine*	6.1
TX40	positive	GHB-carnitine*	4.48
TX41	positive	GHB-carnitine*	4.44
TX42	positive	GHB-carnitine*	4.55
TX43	positive	GHB-carnitine*	4.1
TX44	positive	GHB-carnitine*	4.56
TX45	positive	GHB-carnitine*	4.51
TX46	positive	GHB-carnitine*	4.39
TX47	positive	GHB-carnitine*	4.36
TX48	positive	GHB-carnitine*	4.4
TX49	positive	GHB-carnitine*	4.44
TX50	positive	GHB-carnitine*	4.52
TX51	positive	GHB-carnitine*	4.46
TXC1	control	GABA-2-hydroxyglut	3.53
TXC2	control	GABA-2-hydroxyglut	3.78
TXC3	control	GABA-2-hydroxyglut	3.76
TXC4	control	GABA-2-hydroxyglut	3.87
TXC5	control	GABA-2-hydroxyglut	3.91
TXC6	control	GABA-2-hydroxyglut	4.12
TXC7	control	GABA-2-hydroxyglut	3.78
TXC8	control	GABA-2-hydroxyglut	3.81
TXC9	control	GABA-2-hydroxyglut	3.89
TXC10	control	GABA-2-hydroxyglut	3.82
TXC11	control	GABA-2-hydroxyglut	3.98
TXC12	control	GABA-2-hydroxyglut	3.86
TXC13	control	GABA-2-hydroxyglut	3.92
TXC14	control	GABA-2-hydroxyglut	3.43
TXC15	control	GABA-2-hydroxyglut	3.81
TXC16	control	GABA-2-hydroxyglut	3.77
TXC17	control	GABA-2-hydroxyglut	3.66
TXC18	control	GABA-2-hydroxyglut	3.62
TXC19	control	GABA-2-hydroxyglut	3.64
TXC20	control	GABA-2-hydroxyglut	3.63
TXC21	control	GABA-2-hydroxyglut	3.34
TXC22	control	GABA-2-hydroxyglut	3.61
TXC23	control	GABA-2-hydroxyglut	3.63
TXC24	control	GABA-2-hydroxyglut	3.88
TXC25	control	GABA-2-hydroxyglut	3.74
TXC26	control	GABA-2-hydroxyglut	3.87
TXC27	control	GABA-2-hydroxyglut	3.89
TXC28	control	GABA-2-hydroxyglut	3.8
TXC29	control	GABA-2-hydroxyglut	3.78
TXC30	control	GABA-2-hydroxyglut	3.43
TXC31	control	GABA-2-hydroxyglut	3.66
TXC32	control	GABA-2-hydroxyglut	3.73
TXC33	control	GABA-2-hydroxyglut	3.93
TXC34	control	GABA-2-hydroxyglut	3.88
TXC35	control	GABA-2-hydroxyglut	4.06
TXC36	control	GABA-2-hydroxyglut	3.71
TXC37	control	GABA-2-hydroxyglut	3.72
TXC38	control	GABA-2-hydroxyglut	3.93
TXC39	control	GABA-2-hydroxyglut	3.95
TXC40	control	GABA-2-hydroxyglut	4.01
TXC41	control	GABA-2-hydroxyglut	4.12
TXC42	control	GABA-2-hydroxyglut	4.05
TXC43	control	GABA-2-hydroxyglut	3.75
TXC44	control	GABA-2-hydroxyglut	3.74
TXC45	control	GABA-2-hydroxyglut	3.65
TXC46	control	GABA-2-hydroxyglut	3.57
TXC47	control	GABA-2-hydroxyglut	3.76
TXC48	control	GABA-2-hydroxyglut	3.6
TXC49	control	GABA-2-hydroxyglut	3.51
TXC50	control	GABA-2-hydroxyglut	3.64
TXC51	control	GABA-2-hydroxyglut	3.63
TX1	positive	GABA-2-hydroxyglut	4.08
TX2	positive	GABA-2-hydroxyglut	4.07
TX3	positive	GABA-2-hydroxyglut	3.94
TX4	positive	GABA-2-hydroxyglut	4.24
TX5	positive	GABA-2-hydroxyglut	4.26
TX6	positive	GABA-2-hydroxyglut	4.23
TX7	positive	GABA-2-hydroxyglut	4.25
TX8	positive	GABA-2-hydroxyglut	4.04
TX9	positive	GABA-2-hydroxyglut	3.98
TX10	positive	GABA-2-hydroxyglut	4.09
TX11	positive	GABA-2-hydroxyglut	3.79
TX12	positive	GABA-2-hydroxyglut	4.2
TX13	positive	GABA-2-hydroxyglut	4.12
TX14	positive	GABA-2-hydroxyglut	3.95
TX15	positive	GABA-2-hydroxyglut	3.91
TX16	positive	GABA-2-hydroxyglut	4.53
TX17	positive	GABA-2-hydroxyglut	3.94
TX18	positive	GABA-2-hydroxyglut	4.31
TX19	positive	GABA-2-hydroxyglut	4.37
TX20	positive	GABA-2-hydroxyglut	4.19
TX21	positive	GABA-2-hydroxyglut	4.22
TX22	positive	GABA-2-hydroxyglut	3.91
TX23	positive	GABA-2-hydroxyglut	3.96
TX24	positive	GABA-2-hydroxyglut	3.85
TX25	positive	GABA-2-hydroxyglut	3.83
TX26	positive	GABA-2-hydroxyglut	3.86
TX27	positive	GABA-2-hydroxyglut	4.16
TX28	positive	GABA-2-hydroxyglut	4.18
TX29	positive	GABA-2-hydroxyglut	4.06
TX30	positive	GABA-2-hydroxyglut	4.06
TX31	positive	GABA-2-hydroxyglut	4.1
TX32	positive	GABA-2-hydroxyglut	4.28
TX33	positive	GABA-2-hydroxyglut	4.43
TX34	positive	GABA-2-hydroxyglut	3.98
TX35	positive	GABA-2-hydroxyglut	4.43
TX36	positive	GABA-2-hydroxyglut	3.94
TX37	positive	GABA-2-hydroxyglut	3.8
TX38	positive	GABA-2-hydroxyglut	4.16
TX39	positive	GABA-2-hydroxyglut	3.94
TX40	positive	GABA-2-hydroxyglut	4.43
TX41	positive	GABA-2-hydroxyglut	4.08
TX42	positive	GABA-2-hydroxyglut	4.06
TX43	positive	GABA-2-hydroxyglut	4.27
TX44	positive	GABA-2-hydroxyglut	4.24
TX45	positive	GABA-2-hydroxyglut	4.17
TX46	positive	GABA-2-hydroxyglut	4.32
TX47	positive	GABA-2-hydroxyglut	4.01
TX48	positive	GABA-2-hydroxyglut	4.37
TX49	positive	GABA-2-hydroxyglut	4.24
TX50	positive	GABA-2-hydroxyglut	4.1
TX51	positive	GABA-2-hydroxyglut	4.27
TXC1	control	Glutamic acid*	4.46
TXC2	control	Glutamic acid*	4.51
TXC3	control	Glutamic acid*	3.92
TXC4	control	Glutamic acid*	4.56
TXC5	control	Glutamic acid*	4.65
TXC6	control	Glutamic acid*	4.85
TXC7	control	Glutamic acid*	5.13
TXC8	control	Glutamic acid*	4.93
TXC9	control	Glutamic acid*	5.01
TXC10	control	Glutamic acid*	4.98
TXC11	control	Glutamic acid*	4.98
TXC12	control	Glutamic acid*	4.74
TXC13	control	Glutamic acid*	4.98
TXC14	control	Glutamic acid*	5.16
TXC15	control	Glutamic acid*	4.41
TXC16	control	Glutamic acid*	4.87
TXC17	control	Glutamic acid*	5.06
TXC18	control	Glutamic acid*	4.75
TXC19	control	Glutamic acid*	5.02
TXC20	control	Glutamic acid*	4.9
TXC21	control	Glutamic acid*	4.62
TXC22	control	Glutamic acid*	4.77
TXC23	control	Glutamic acid*	4.96
TXC24	control	Glutamic acid*	4.95
TXC25	control	Glutamic acid*	4.99
TXC26	control	Glutamic acid*	4.66
TXC27	control	Glutamic acid*	4.88
TXC28	control	Glutamic acid*	4.8
TXC29	control	Glutamic acid*	4.88
TXC30	control	Glutamic acid*	4.7
TXC31	control	Glutamic acid*	3.81
TXC32	control	Glutamic acid*	4.98
TXC33	control	Glutamic acid*	5.1
TXC34	control	Glutamic acid*	5.21
TXC35	control	Glutamic acid*	5.38
TXC36	control	Glutamic acid*	3.1
TXC37	control	Glutamic acid*	5.41
TXC38	control	Glutamic acid*	4.3
TXC39	control	Glutamic acid*	5.01
TXC40	control	Glutamic acid*	4.41
TXC41	control	Glutamic acid*	4.96
TXC42	control	Glutamic acid*	5.14
TXC43	control	Glutamic acid*	4.54
TXC44	control	Glutamic acid*	5.08
TXC45	control	Glutamic acid*	4.74
TXC46	control	Glutamic acid*	4.26
TXC47	control	Glutamic acid*	4.46
TXC48	control	Glutamic acid*	5.16
TXC49	control	Glutamic acid*	5.4
TXC50	control	Glutamic acid*	5.29
TXC51	control	Glutamic acid*	4.66
TX1	positive	Glutamic acid*	4.55
TX2	positive	Glutamic acid*	5.04
TX3	positive	Glutamic acid*	5.23
TX4	positive	Glutamic acid*	4.92
TX5	positive	Glutamic acid*	4.67
TX6	positive	Glutamic acid*	4.8
TX7	positive	Glutamic acid*	4.88
TX8	positive	Glutamic acid*	4.86
TX9	positive	Glutamic acid*	4.88
TX10	positive	Glutamic acid*	4.83
TX11	positive	Glutamic acid*	4.62
TX12	positive	Glutamic acid*	4.87
TX13	positive	Glutamic acid*	5.18
TX14	positive	Glutamic acid*	4.81
TX15	positive	Glutamic acid*	4.82
TX16	positive	Glutamic acid*	5.1
TX17	positive	Glutamic acid*	4.42
TX18	positive	Glutamic acid*	4.46
TX19	positive	Glutamic acid*	5.29
TX20	positive	Glutamic acid*	5.16
TX21	positive	Glutamic acid*	5.24
TX22	positive	Glutamic acid*	4.93
TX23	positive	Glutamic acid*	4.83
TX24	positive	Glutamic acid*	5.2
TX25	positive	Glutamic acid*	4.73
TX26	positive	Glutamic acid*	4.76
TX27	positive	Glutamic acid*	5.01
TX28	positive	Glutamic acid*	5
TX29	positive	Glutamic acid*	4.71
TX30	positive	Glutamic acid*	4.88
TX31	positive	Glutamic acid*	4.97
TX32	positive	Glutamic acid*	4.62
TX33	positive	Glutamic acid*	5.24
TX34	positive	Glutamic acid*	4.51
TX35	positive	Glutamic acid*	4.56
TX36	positive	Glutamic acid*	4.88
TX37	positive	Glutamic acid*	4.81
TX38	positive	Glutamic acid*	5.03
TX39	positive	Glutamic acid*	4.99
TX40	positive	Glutamic acid*	4.89
TX41	positive	Glutamic acid*	5.04
TX42	positive	Glutamic acid*	4.64
TX43	positive	Glutamic acid*	5.46
TX44	positive	Glutamic acid*	5.13
TX45	positive	Glutamic acid*	5.66
TX46	positive	Glutamic acid*	5.26
TX47	positive	Glutamic acid*	5.3
TX48	positive	Glutamic acid*	5.23
TX49	positive	Glutamic acid*	5.43
TX50	positive	Glutamic acid*	5.28
TX51	positive	Glutamic acid*	5.1
TXC1	control	Val_leu	4.28
TXC2	control	Val_leu	4
TXC3	control	Val_leu	3.78
TXC4	control	Val_leu	4.73
TXC5	control	Val_leu	4.75
TXC6	control	Val_leu	4.34
TXC7	control	Val_leu	3.97
TXC8	control	Val_leu	4.19
TXC9	control	Val_leu	4.3
TXC10	control	Val_leu	4.38
TXC11	control	Val_leu	4.25
TXC12	control	Val_leu	3.23
TXC13	control	Val_leu	3.53
TXC14	control	Val_leu	3.91
TXC15	control	Val_leu	4.14
TXC16	control	Val_leu	3.84
TXC17	control	Val_leu	3.69
TXC18	control	Val_leu	3.71
TXC19	control	Val_leu	3.73
TXC20	control	Val_leu	3.62
TXC21	control	Val_leu	3.65
TXC22	control	Val_leu	3.88
TXC23	control	Val_leu	3.87
TXC24	control	Val_leu	3.9
TXC25	control	Val_leu	4.19
TXC26	control	Val_leu	4.37
TXC27	control	Val_leu	4.41
TXC28	control	Val_leu	4.35
TXC29	control	Val_leu	3.68
TXC30	control	Val_leu	3.69
TXC31	control	Val_leu	4.16
TXC32	control	Val_leu	4.19
TXC33	control	Val_leu	3.57
TXC34	control	Val_leu	3.73
TXC35	control	Val_leu	3.87
TXC36	control	Val_leu	3.77
TXC37	control	Val_leu	3.87
TXC38	control	Val_leu	3.82
TXC39	control	Val_leu	3.59
TXC40	control	Val_leu	3.64
TXC41	control	Val_leu	3.49
TXC42	control	Val_leu	3.62
TXC43	control	Val_leu	3.79
TXC44	control	Val_leu	3.69
TXC45	control	Val_leu	3.61
TXC46	control	Val_leu	3.53
TXC47	control	Val_leu	3.77
TXC48	control	Val_leu	3.74
TXC49	control	Val_leu	3.71
TXC50	control	Val_leu	3.7
TXC51	control	Val_leu	3.82
TX1	positive	Val_leu	3.94
TX2	positive	Val_leu	3.56
TX3	positive	Val_leu	3.85
TX4	positive	Val_leu	3.9
TX5	positive	Val_leu	4.09
TX6	positive	Val_leu	3.25
TX7	positive	Val_leu	3.5
TX8	positive	Val_leu	3.58
TX9	positive	Val_leu	3.54
TX10	positive	Val_leu	3.74
TX11	positive	Val_leu	4.35
TX12	positive	Val_leu	4.4
TX13	positive	Val_leu	3.83
TX14	positive	Val_leu	3.93
TX15	positive	Val_leu	3.8
TX16	positive	Val_leu	3.8
TX17	positive	Val_leu	3.59
TX18	positive	Val_leu	3.36
TX19	positive	Val_leu	3.56
TX20	positive	Val_leu	3.61
TX21	positive	Val_leu	3.75
TX22	positive	Val_leu	3.66
TX23	positive	Val_leu	3.74
TX24	positive	Val_leu	3.74
TX25	positive	Val_leu	3.95
TX26	positive	Val_leu	3.87
TX27	positive	Val_leu	3.78
TX28	positive	Val_leu	3.86
TX29	positive	Val_leu	3.66
TX30	positive	Val_leu	3.78
TX31	positive	Val_leu	3.49
TX32	positive	Val_leu	3.69
TX33	positive	Val_leu	3.5
TX34	positive	Val_leu	3.71
TX35	positive	Val_leu	3.77
TX36	positive	Val_leu	3.53
TX37	positive	Val_leu	3.56
TX38	positive	Val_leu	3.69
TX39	positive	Val_leu	3.6
TX40	positive	Val_leu	3.6
TX41	positive	Val_leu	3.85
TX42	positive	Val_leu	3.88
TX43	positive	Val_leu	3.8
TX44	positive	Val_leu	3.93
TX45	positive	Val_leu	3.63
TX46	positive	Val_leu	3.72
TX47	positive	Val_leu	3.78
TX48	positive	Val_leu	3.6
TX49	positive	Val_leu	3.61
TX50	positive	Val_leu	3.68
TX51	positive	Val_leu	3.85
TXC1	control	Lysine	4.62
TXC2	control	Lysine	4.77
TXC3	control	Lysine	5.12
TXC4	control	Lysine	5.11
TXC5	control	Lysine	5.03
TXC6	control	Lysine	4.82
TXC7	control	Lysine	4.67
TXC8	control	Lysine	4.4
TXC9	control	Lysine	4.67
TXC10	control	Lysine	4.79
TXC11	control	Lysine	4.98
TXC12	control	Lysine	4.57
TXC13	control	Lysine	4.71
TXC14	control	Lysine	4.35
TXC15	control	Lysine	5.04
TXC16	control	Lysine	4.23
TXC17	control	Lysine	4.04
TXC18	control	Lysine	4.13
TXC19	control	Lysine	4.31
TXC20	control	Lysine	4.17
TXC21	control	Lysine	4.16
TXC22	control	Lysine	4.22
TXC23	control	Lysine	4.15
TXC24	control	Lysine	4.7
TXC25	control	Lysine	4.42
TXC26	control	Lysine	4.78
TXC27	control	Lysine	4.8
TXC28	control	Lysine	4.69
TXC29	control	Lysine	4.04
TXC30	control	Lysine	4.32
TXC31	control	Lysine	4.45
TXC32	control	Lysine	4.37
TXC33	control	Lysine	4.2
TXC34	control	Lysine	4.41
TXC35	control	Lysine	4.46
TXC36	control	Lysine	4.17
TXC37	control	Lysine	4.27
TXC38	control	Lysine	4.49
TXC39	control	Lysine	4.16
TXC40	control	Lysine	4.08
TXC41	control	Lysine	4.18
TXC42	control	Lysine	4.15
TXC43	control	Lysine	4.26
TXC44	control	Lysine	4.13
TXC45	control	Lysine	4.12
TXC46	control	Lysine	4.21
TXC47	control	Lysine	3.94
TXC48	control	Lysine	4.16
TXC49	control	Lysine	4.21
TXC50	control	Lysine	4.28
TXC51	control	Lysine	4.3
TX1	positive	Lysine	4.73
TX2	positive	Lysine	3.88
TX3	positive	Lysine	4.46
TX4	positive	Lysine	4.52
TX5	positive	Lysine	4.72
TX6	positive	Lysine	4.42
TX7	positive	Lysine	4.69
TX8	positive	Lysine	4.32
TX9	positive	Lysine	4.35
TX10	positive	Lysine	4.22
TX11	positive	Lysine	4.51
TX12	positive	Lysine	4.72
TX13	positive	Lysine	4.39
TX14	positive	Lysine	4.29
TX15	positive	Lysine	4.26
TX16	positive	Lysine	4.55
TX17	positive	Lysine	4.01
TX18	positive	Lysine	3.89
TX19	positive	Lysine	4.23
TX20	positive	Lysine	4.21
TX21	positive	Lysine	4.24
TX22	positive	Lysine	4.31
TX23	positive	Lysine	4.09
TX24	positive	Lysine	4.44
TX25	positive	Lysine	4.29
TX26	positive	Lysine	4.07
TX27	positive	Lysine	4.31
TX28	positive	Lysine	4.27
TX29	positive	Lysine	4.35
TX30	positive	Lysine	4.35
TX31	positive	Lysine	3.93
TX32	positive	Lysine	4.07
TX33	positive	Lysine	4.1
TX34	positive	Lysine	4.21
TX35	positive	Lysine	4.17
TX36	positive	Lysine	4.27
TX37	positive	Lysine	4.17
TX38	positive	Lysine	4.21
TX39	positive	Lysine	4.05
TX40	positive	Lysine	3.97
TX41	positive	Lysine	4.27
TX42	positive	Lysine	4.03
TX43	positive	Lysine	4.12
TX44	positive	Lysine	4.54
TX45	positive	Lysine	4.4
TX46	positive	Lysine	4.37
TX47	positive	Lysine	4.29
TX48	positive	Lysine	3.9
TX49	positive	Lysine	4.33
TX50	positive	Lysine	4.3
TX51	positive	Lysine	4.35
TXC1	control	Glutamine	4.77
TXC2	control	Glutamine	4.77
TXC3	control	Glutamine	4.95
TXC4	control	Glutamine	4.86
TXC5	control	Glutamine	4.51
TXC6	control	Glutamine	4.7
TXC7	control	Glutamine	4.7
TXC8	control	Glutamine	4.8
TXC9	control	Glutamine	4.54
TXC10	control	Glutamine	4.94
TXC11	control	Glutamine	4.72
TXC12	control	Glutamine	4.56
TXC13	control	Glutamine	4.91
TXC14	control	Glutamine	4.94
TXC15	control	Glutamine	5.21
TXC16	control	Glutamine	4.43
TXC17	control	Glutamine	4.82
TXC18	control	Glutamine	4.92
TXC19	control	Glutamine	4.68
TXC20	control	Glutamine	4.86
TXC21	control	Glutamine	5.05
TXC22	control	Glutamine	3.93
TXC23	control	Glutamine	5.01
TXC24	control	Glutamine	4.86
TXC25	control	Glutamine	4.96
TXC26	control	Glutamine	4.86
TXC27	control	Glutamine	4.92
TXC28	control	Glutamine	4.86
TXC29	control	Glutamine	4.73
TXC30	control	Glutamine	4.82
TXC31	control	Glutamine	4.89
TXC32	control	Glutamine	4.84
TXC33	control	Glutamine	4.78
TXC34	control	Glutamine	4.75
TXC35	control	Glutamine	5.04
TXC36	control	Glutamine	3.4
TXC37	control	Glutamine	4.29
TXC38	control	Glutamine	4.39
TXC39	control	Glutamine	4.95
TXC40	control	Glutamine	4.52
TXC41	control	Glutamine	4.88
TXC42	control	Glutamine	4.79
TXC43	control	Glutamine	4.57
TXC44	control	Glutamine	4.99
TXC45	control	Glutamine	4.73
TXC46	control	Glutamine	4.47
TXC47	control	Glutamine	4.14
TXC48	control	Glutamine	4.87
TXC49	control	Glutamine	4.72
TXC50	control	Glutamine	4.76
TXC51	control	Glutamine	4.23
TX1	positive	Glutamine	4.98
TX2	positive	Glutamine	4.9
TX3	positive	Glutamine	4.88
TX4	positive	Glutamine	4.63
TX5	positive	Glutamine	4.92
TX6	positive	Glutamine	4.55
TX7	positive	Glutamine	4.74
TX8	positive	Glutamine	4.91
TX9	positive	Glutamine	4.81
TX10	positive	Glutamine	4.73
TX11	positive	Glutamine	4.89
TX12	positive	Glutamine	4.79
TX13	positive	Glutamine	5.12
TX14	positive	Glutamine	4.92
TX15	positive	Glutamine	4.93
TX16	positive	Glutamine	5.01
TX17	positive	Glutamine	4.69
TX18	positive	Glutamine	3.96
TX19	positive	Glutamine	5.16
TX20	positive	Glutamine	5.12
TX21	positive	Glutamine	4.89
TX22	positive	Glutamine	5.05
TX23	positive	Glutamine	4.96
TX24	positive	Glutamine	5.07
TX25	positive	Glutamine	4.74
TX26	positive	Glutamine	4.99
TX27	positive	Glutamine	4.84
TX28	positive	Glutamine	4.78
TX29	positive	Glutamine	4.81
TX30	positive	Glutamine	5.09
TX31	positive	Glutamine	4.95
TX32	positive	Glutamine	4.29
TX33	positive	Glutamine	5.06
TX34	positive	Glutamine	4.44
TX35	positive	Glutamine	4.24
TX36	positive	Glutamine	5.1
TX37	positive	Glutamine	5.08
TX38	positive	Glutamine	5.1
TX39	positive	Glutamine	5.08
TX40	positive	Glutamine	4.7
TX41	positive	Glutamine	4.63
TX42	positive	Glutamine	4.29
TX43	positive	Glutamine	4.65
TX44	positive	Glutamine	4.47
TX45	positive	Glutamine	5.19
TX46	positive	Glutamine	4.47
TX47	positive	Glutamine	4.88
TX48	positive	Glutamine	4.86
TX49	positive	Glutamine	5.02
TX50	positive	Glutamine	5.11
TX51	positive	Glutamine	5.07
TXC1	control	Cyclo (Pro-Thr)	4.34
TXC2	control	Cyclo (Pro-Thr)	3.84
TXC3	control	Cyclo (Pro-Thr)	4.19
TXC4	control	Cyclo (Pro-Thr)	4.41
TXC5	control	Cyclo (Pro-Thr)	4.16
TXC6	control	Cyclo (Pro-Thr)	3.96
TXC7	control	Cyclo (Pro-Thr)	4.7
TXC8	control	Cyclo (Pro-Thr)	4.04
TXC9	control	Cyclo (Pro-Thr)	4.04
TXC10	control	Cyclo (Pro-Thr)	4.36
TXC11	control	Cyclo (Pro-Thr)	4.26
TXC12	control	Cyclo (Pro-Thr)	3.77
TXC13	control	Cyclo (Pro-Thr)	4.56
TXC14	control	Cyclo (Pro-Thr)	4.13
TXC15	control	Cyclo (Pro-Thr)	4.08
TXC16	control	Cyclo (Pro-Thr)	5.08
TXC17	control	Cyclo (Pro-Thr)	4.03
TXC18	control	Cyclo (Pro-Thr)	3.54
TXC19	control	Cyclo (Pro-Thr)	3.98
TXC20	control	Cyclo (Pro-Thr)	3.99
TXC21	control	Cyclo (Pro-Thr)	4.2
TXC22	control	Cyclo (Pro-Thr)	4.21
TXC23	control	Cyclo (Pro-Thr)	4.85
TXC24	control	Cyclo (Pro-Thr)	4.16
TXC25	control	Cyclo (Pro-Thr)	4.09
TXC26	control	Cyclo (Pro-Thr)	4.09
TXC27	control	Cyclo (Pro-Thr)	5.05
TXC28	control	Cyclo (Pro-Thr)	4.04
TXC29	control	Cyclo (Pro-Thr)	3.51
TXC30	control	Cyclo (Pro-Thr)	3.96
TXC31	control	Cyclo (Pro-Thr)	4.14
TXC32	control	Cyclo (Pro-Thr)	3.96
TXC33	control	Cyclo (Pro-Thr)	4.08
TXC34	control	Cyclo (Pro-Thr)	3.83
TXC35	control	Cyclo (Pro-Thr)	4.01
TXC36	control	Cyclo (Pro-Thr)	3.78
TXC37	control	Cyclo (Pro-Thr)	3.88
TXC38	control	Cyclo (Pro-Thr)	3.99
TXC39	control	Cyclo (Pro-Thr)	4.05
TXC40	control	Cyclo (Pro-Thr)	4.16
TXC41	control	Cyclo (Pro-Thr)	4.23
TXC42	control	Cyclo (Pro-Thr)	4.11
TXC43	control	Cyclo (Pro-Thr)	4.03
TXC44	control	Cyclo (Pro-Thr)	3.72
TXC45	control	Cyclo (Pro-Thr)	3.88
TXC46	control	Cyclo (Pro-Thr)	4.17
TXC47	control	Cyclo (Pro-Thr)	4.26
TXC48	control	Cyclo (Pro-Thr)	3.83
TXC49	control	Cyclo (Pro-Thr)	3.6
TXC50	control	Cyclo (Pro-Thr)	4.01
TXC51	control	Cyclo (Pro-Thr)	3.92
TX1	positive	Cyclo (Pro-Thr)	4.15
TX2	positive	Cyclo (Pro-Thr)	3.73
TX3	positive	Cyclo (Pro-Thr)	3.99
TX4	positive	Cyclo (Pro-Thr)	3.71
TX5	positive	Cyclo (Pro-Thr)	3.95
TX6	positive	Cyclo (Pro-Thr)	3.95
TX7	positive	Cyclo (Pro-Thr)	4.22
TX8	positive	Cyclo (Pro-Thr)	3.49
TX9	positive	Cyclo (Pro-Thr)	3.7
TX10	positive	Cyclo (Pro-Thr)	3.7
TX11	positive	Cyclo (Pro-Thr)	4.42
TX12	positive	Cyclo (Pro-Thr)	4.12
TX13	positive	Cyclo (Pro-Thr)	3.91
TX14	positive	Cyclo (Pro-Thr)	3.98
TX15	positive	Cyclo (Pro-Thr)	3.68
TX16	positive	Cyclo (Pro-Thr)	4.38
TX17	positive	Cyclo (Pro-Thr)	3.84
TX18	positive	Cyclo (Pro-Thr)	3.96
TX19	positive	Cyclo (Pro-Thr)	4.25
TX20	positive	Cyclo (Pro-Thr)	4.21
TX21	positive	Cyclo (Pro-Thr)	3.84
TX22	positive	Cyclo (Pro-Thr)	3.93
TX23	positive	Cyclo (Pro-Thr)	3.95
TX24	positive	Cyclo (Pro-Thr)	4.1
TX25	positive	Cyclo (Pro-Thr)	4.1
TX26	positive	Cyclo (Pro-Thr)	3.84
TX27	positive	Cyclo (Pro-Thr)	3.84
TX28	positive	Cyclo (Pro-Thr)	3.7
TX29	positive	Cyclo (Pro-Thr)	3.8
TX30	positive	Cyclo (Pro-Thr)	3.65
TX31	positive	Cyclo (Pro-Thr)	3.79
TX32	positive	Cyclo (Pro-Thr)	4.16
TX33	positive	Cyclo (Pro-Thr)	4.31
TX34	positive	Cyclo (Pro-Thr)	4.08
TX35	positive	Cyclo (Pro-Thr)	3.66
TX36	positive	Cyclo (Pro-Thr)	3.58
TX37	positive	Cyclo (Pro-Thr)	3.81
TX38	positive	Cyclo (Pro-Thr)	3.85
TX39	positive	Cyclo (Pro-Thr)	3.77
TX40	positive	Cyclo (Pro-Thr)	3.78
TX41	positive	Cyclo (Pro-Thr)	3.86
TX42	positive	Cyclo (Pro-Thr)	3.93
TX43	positive	Cyclo (Pro-Thr)	3.97
TX44	positive	Cyclo (Pro-Thr)	4.06
TX45	positive	Cyclo (Pro-Thr)	4.07
TX46	positive	Cyclo (Pro-Thr)	3.83
TX47	positive	Cyclo (Pro-Thr)	3.9
TX48	positive	Cyclo (Pro-Thr)	3.93
TX49	positive	Cyclo (Pro-Thr)	3.72
TX50	positive	Cyclo (Pro-Thr)	4.06
TX51	positive	Cyclo (Pro-Thr)	3.88
TXC1	control	Myristorylcarnitine	3.78
TXC2	control	Myristorylcarnitine	3.76
TXC3	control	Myristorylcarnitine	3.4
TXC4	control	Myristorylcarnitine	4.57
TXC5	control	Myristorylcarnitine	4.15
TXC6	control	Myristorylcarnitine	4.74
TXC7	control	Myristorylcarnitine	4.05
TXC8	control	Myristorylcarnitine	3.86
TXC9	control	Myristorylcarnitine	4.01
TXC10	control	Myristorylcarnitine	3.7
TXC11	control	Myristorylcarnitine	4.2
TXC12	control	Myristorylcarnitine	3.91
TXC13	control	Myristorylcarnitine	4.45
TXC14	control	Myristorylcarnitine	4.11
TXC15	control	Myristorylcarnitine	4.26
TXC16	control	Myristorylcarnitine	4.19
TXC17	control	Myristorylcarnitine	3.9
TXC18	control	Myristorylcarnitine	3.95
TXC19	control	Myristorylcarnitine	4.19
TXC20	control	Myristorylcarnitine	4.4
TXC21	control	Myristorylcarnitine	4.95
TXC22	control	Myristorylcarnitine	3.97
TXC23	control	Myristorylcarnitine	3.69
TXC24	control	Myristorylcarnitine	3.68
TXC25	control	Myristorylcarnitine	3.68
TXC26	control	Myristorylcarnitine	3.79
TXC27	control	Myristorylcarnitine	4.44
TXC28	control	Myristorylcarnitine	4.12
TXC29	control	Myristorylcarnitine	3.99
TXC30	control	Myristorylcarnitine	3.5
TXC31	control	Myristorylcarnitine	3.58
TXC32	control	Myristorylcarnitine	4.2
TXC33	control	Myristorylcarnitine	4.42
TXC34	control	Myristorylcarnitine	4.4
TXC35	control	Myristorylcarnitine	4.6
TXC36	control	Myristorylcarnitine	4.3
TXC37	control	Myristorylcarnitine	4.28
TXC38	control	Myristorylcarnitine	4.33
TXC39	control	Myristorylcarnitine	4.79
TXC40	control	Myristorylcarnitine	4.78
TXC41	control	Myristorylcarnitine	4.7
TXC42	control	Myristorylcarnitine	4.54
TXC43	control	Myristorylcarnitine	3.98
TXC44	control	Myristorylcarnitine	3.39
TXC45	control	Myristorylcarnitine	3.79
TXC46	control	Myristorylcarnitine	3.66
TXC47	control	Myristorylcarnitine	4.28
TXC48	control	Myristorylcarnitine	4.28
TXC49	control	Myristorylcarnitine	3.45
TXC50	control	Myristorylcarnitine	3.75
TXC51	control	Myristorylcarnitine	3.75
TX1	positive	Myristorylcarnitine	4.09
TX2	positive	Myristorylcarnitine	3.55
TX3	positive	Myristorylcarnitine	3.5
TX4	positive	Myristorylcarnitine	4.2
TX5	positive	Myristorylcarnitine	3.99
TX6	positive	Myristorylcarnitine	4.72
TX7	positive	Myristorylcarnitine	3.81
TX8	positive	Myristorylcarnitine	4
TX9	positive	Myristorylcarnitine	3.66
TX10	positive	Myristorylcarnitine	3.99
TX11	positive	Myristorylcarnitine	3.99
TX12	positive	Myristorylcarnitine	3.89
TX13	positive	Myristorylcarnitine	3.81
TX14	positive	Myristorylcarnitine	3.72
TX15	positive	Myristorylcarnitine	3.51
TX16	positive	Myristorylcarnitine	3.76
TX17	positive	Myristorylcarnitine	3.55
TX18	positive	Myristorylcarnitine	3.7
TX19	positive	Myristorylcarnitine	3.87
TX20	positive	Myristorylcarnitine	3.62
TX21	positive	Myristorylcarnitine	5.29
TX22	positive	Myristorylcarnitine	3.44
TX23	positive	Myristorylcarnitine	4.06
TX24	positive	Myristorylcarnitine	3.47
TX25	positive	Myristorylcarnitine	4.16
TX26	positive	Myristorylcarnitine	4.02
TX27	positive	Myristorylcarnitine	3.59
TX28	positive	Myristorylcarnitine	3.91
TX29	positive	Myristorylcarnitine	3.87
TX30	positive	Myristorylcarnitine	3.53
TX31	positive	Myristorylcarnitine	3.64
TX32	positive	Myristorylcarnitine	3.74
TX33	positive	Myristorylcarnitine	4.02
TX34	positive	Myristorylcarnitine	3.11
TX35	positive	Myristorylcarnitine	3.89
TX36	positive	Myristorylcarnitine	3.89
TX37	positive	Myristorylcarnitine	3.79
TX38	positive	Myristorylcarnitine	4.52
TX39	positive	Myristorylcarnitine	3.83
TX40	positive	Myristorylcarnitine	3.38
TX41	positive	Myristorylcarnitine	3.56
TX42	positive	Myristorylcarnitine	3.69
TX43	positive	Myristorylcarnitine	3.56
TX44	positive	Myristorylcarnitine	3.16
TX45	positive	Myristorylcarnitine	4.63
TX46	positive	Myristorylcarnitine	4.34
TX47	positive	Myristorylcarnitine	4.5
TX48	positive	Myristorylcarnitine	3.65
TX49	positive	Myristorylcarnitine	3.5
TX50	positive	Myristorylcarnitine	3.25
TX51	positive	Myristorylcarnitine	3.91
TXC1	control	OleoylCarnitine	5.41
TXC2	control	OleoylCarnitine	5.36
TXC3	control	OleoylCarnitine	4.93
TXC4	control	OleoylCarnitine	5.75
TXC5	control	OleoylCarnitine	5.43
TXC6	control	OleoylCarnitine	5.81
TXC7	control	OleoylCarnitine	5.76
TXC8	control	OleoylCarnitine	5.18
TXC9	control	OleoylCarnitine	5.23
TXC10	control	OleoylCarnitine	5.27
TXC11	control	OleoylCarnitine	5.41
TXC12	control	OleoylCarnitine	4.83
TXC13	control	OleoylCarnitine	5.81
TXC14	control	OleoylCarnitine	5.47
TXC15	control	OleoylCarnitine	5.6
TXC16	control	OleoylCarnitine	5.31
TXC17	control	OleoylCarnitine	5.19
TXC18	control	OleoylCarnitine	5.41
TXC19	control	OleoylCarnitine	5.62
TXC20	control	OleoylCarnitine	5.53
TXC21	control	OleoylCarnitine	5.82
TXC22	control	OleoylCarnitine	5.2
TXC23	control	OleoylCarnitine	4.99
TXC24	control	OleoylCarnitine	5.11
TXC25	control	OleoylCarnitine	5.06
TXC26	control	OleoylCarnitine	5.29
TXC27	control	OleoylCarnitine	5.69
TXC28	control	OleoylCarnitine	5.11
TXC29	control	OleoylCarnitine	5.23
TXC30	control	OleoylCarnitine	5.01
TXC31	control	OleoylCarnitine	5.34
TXC32	control	OleoylCarnitine	3.83
TXC33	control	OleoylCarnitine	5.63
TXC34	control	OleoylCarnitine	5.64
TXC35	control	OleoylCarnitine	5.73
TXC36	control	OleoylCarnitine	5.46
TXC37	control	OleoylCarnitine	5.6
TXC38	control	OleoylCarnitine	5.62
TXC39	control	OleoylCarnitine	6.06
TXC40	control	OleoylCarnitine	5.91
TXC41	control	OleoylCarnitine	5.88
TXC42	control	OleoylCarnitine	5.76
TXC43	control	OleoylCarnitine	5.22
TXC44	control	OleoylCarnitine	4.44
TXC45	control	OleoylCarnitine	5.16
TXC46	control	OleoylCarnitine	4.77
TXC47	control	OleoylCarnitine	5.4
TXC48	control	OleoylCarnitine	5.41
TXC49	control	OleoylCarnitine	4.64
TXC50	control	OleoylCarnitine	5.04
TXC51	control	OleoylCarnitine	4.97
TX1	positive	OleoylCarnitine	5.1
TX2	positive	OleoylCarnitine	5.27
TX3	positive	OleoylCarnitine	4.43
TX4	positive	OleoylCarnitine	5.26
TX5	positive	OleoylCarnitine	5.46
TX6	positive	OleoylCarnitine	5.96
TX7	positive	OleoylCarnitine	5.64
TX8	positive	OleoylCarnitine	5.3
TX9	positive	OleoylCarnitine	4.67
TX10	positive	OleoylCarnitine	5.34
TX11	positive	OleoylCarnitine	5.25
TX12	positive	OleoylCarnitine	4.95
TX13	positive	OleoylCarnitine	4.88
TX14	positive	OleoylCarnitine	4.88
TX15	positive	OleoylCarnitine	5.13
TX16	positive	OleoylCarnitine	4.85
TX17	positive	OleoylCarnitine	4.78
TX18	positive	OleoylCarnitine	4.98
TX19	positive	OleoylCarnitine	5.26
TX20	positive	OleoylCarnitine	5.13
TX21	positive	OleoylCarnitine	5.97
TX22	positive	OleoylCarnitine	4.82
TX23	positive	OleoylCarnitine	5.35
TX24	positive	OleoylCarnitine	4.65
TX25	positive	OleoylCarnitine	5.57
TX26	positive	OleoylCarnitine	5.05
TX27	positive	OleoylCarnitine	5.05
TX28	positive	OleoylCarnitine	5
TX29	positive	OleoylCarnitine	5.23
TX30	positive	OleoylCarnitine	4.86
TX31	positive	OleoylCarnitine	5.16
TX32	positive	OleoylCarnitine	5.17
TX33	positive	OleoylCarnitine	5.46
TX34	positive	OleoylCarnitine	4.9
TX35	positive	OleoylCarnitine	5.28
TX36	positive	OleoylCarnitine	5.47
TX37	positive	OleoylCarnitine	5.1
TX38	positive	OleoylCarnitine	5.72
TX39	positive	OleoylCarnitine	4.8
TX40	positive	OleoylCarnitine	4.11
TX41	positive	OleoylCarnitine	4.77
TX42	positive	OleoylCarnitine	5.04
TX43	positive	OleoylCarnitine	4.64
TX44	positive	OleoylCarnitine	4.14
TX45	positive	OleoylCarnitine	5.71
TX46	positive	OleoylCarnitine	5.65
TX47	positive	OleoylCarnitine	5.52
TX48	positive	OleoylCarnitine	5.11
TX49	positive	OleoylCarnitine	4.77
TX50	positive	OleoylCarnitine	4.69
TX51	positive	OleoylCarnitine	5.2
TXC1	control	Acetylcarnitine	5.48
TXC2	control	Acetylcarnitine	5.64
TXC3	control	Acetylcarnitine	5.62
TXC4	control	Acetylcarnitine	5.49
TXC5	control	Acetylcarnitine	5.62
TXC6	control	Acetylcarnitine	5.29
TXC7	control	Acetylcarnitine	4.38
TXC8	control	Acetylcarnitine	5.65
TXC9	control	Acetylcarnitine	5.7
TXC10	control	Acetylcarnitine	5.8
TXC11	control	Acetylcarnitine	5.79
TXC12	control	Acetylcarnitine	5.86
TXC13	control	Acetylcarnitine	5.73
TXC14	control	Acetylcarnitine	5.96
TXC15	control	Acetylcarnitine	5.68
TXC16	control	Acetylcarnitine	5.92
TXC17	control	Acetylcarnitine	5.63
TXC18	control	Acetylcarnitine	5.93
TXC19	control	Acetylcarnitine	5.79
TXC20	control	Acetylcarnitine	5.87
TXC21	control	Acetylcarnitine	5.86
TXC22	control	Acetylcarnitine	5.42
TXC23	control	Acetylcarnitine	5.85
TXC24	control	Acetylcarnitine	5.79
TXC25	control	Acetylcarnitine	5.86
TXC26	control	Acetylcarnitine	5.59
TXC27	control	Acetylcarnitine	5.82
TXC28	control	Acetylcarnitine	5.53
TXC29	control	Acetylcarnitine	5.85
TXC30	control	Acetylcarnitine	5.66
TXC31	control	Acetylcarnitine	5.72
TXC32	control	Acetylcarnitine	5.96
TXC33	control	Acetylcarnitine	5.97
TXC34	control	Acetylcarnitine	5.93
TXC35	control	Acetylcarnitine	6.17
TXC36	control	Acetylcarnitine	3.79
TXC37	control	Acetylcarnitine	5.92
TXC38	control	Acetylcarnitine	4.45
TXC39	control	Acetylcarnitine	6.04
TXC40	control	Acetylcarnitine	4.8
TXC41	control	Acetylcarnitine	6.11
TXC42	control	Acetylcarnitine	6.06
TXC43	control	Acetylcarnitine	5.45
TXC44	control	Acetylcarnitine	6.12
TXC45	control	Acetylcarnitine	5.96
TXC46	control	Acetylcarnitine	5.26
TXC47	control	Acetylcarnitine	5.29
TXC48	control	Acetylcarnitine	5.95
TXC49	control	Acetylcarnitine	6.04
TXC50	control	Acetylcarnitine	6.07
TXC51	control	Acetylcarnitine	5.84
TX1	positive	Acetylcarnitine	5.79
TX2	positive	Acetylcarnitine	5.87
TX3	positive	Acetylcarnitine	5.81
TX4	positive	Acetylcarnitine	5.69
TX5	positive	Acetylcarnitine	5.84
TX6	positive	Acetylcarnitine	5.6
TX7	positive	Acetylcarnitine	5.59
TX8	positive	Acetylcarnitine	5.75
TX9	positive	Acetylcarnitine	5.68
TX10	positive	Acetylcarnitine	5.88
TX11	positive	Acetylcarnitine	5.64
TX12	positive	Acetylcarnitine	5.82
TX13	positive	Acetylcarnitine	5.95
TX14	positive	Acetylcarnitine	5.89
TX15	positive	Acetylcarnitine	5.81
TX16	positive	Acetylcarnitine	5.8
TX17	positive	Acetylcarnitine	5.88
TX18	positive	Acetylcarnitine	5.19
TX19	positive	Acetylcarnitine	5.81
TX20	positive	Acetylcarnitine	5.94
TX21	positive	Acetylcarnitine	5.9
TX22	positive	Acetylcarnitine	5.89
TX23	positive	Acetylcarnitine	5.86
TX24	positive	Acetylcarnitine	5.9
TX25	positive	Acetylcarnitine	5.82
TX26	positive	Acetylcarnitine	5.71
TX27	positive	Acetylcarnitine	5.6
TX28	positive	Acetylcarnitine	5.84
TX29	positive	Acetylcarnitine	5.86
TX30	positive	Acetylcarnitine	5.92
TX31	positive	Acetylcarnitine	5.69
TX32	positive	Acetylcarnitine	6.06
TX33	positive	Acetylcarnitine	5.91
TX34	positive	Acetylcarnitine	5.87
TX35	positive	Acetylcarnitine	5.94
TX36	positive	Acetylcarnitine	5.82
TX37	positive	Acetylcarnitine	5.96
TX38	positive	Acetylcarnitine	5.96
TX39	positive	Acetylcarnitine	6.46
TX40	positive	Acetylcarnitine	5.93
TX41	positive	Acetylcarnitine	5.92
TX42	positive	Acetylcarnitine	5.75
TX43	positive	Acetylcarnitine	5.91
TX44	positive	Acetylcarnitine	5.89
TX45	positive	Acetylcarnitine	6.03
TX46	positive	Acetylcarnitine	6
TX47	positive	Acetylcarnitine	5.94
TX48	positive	Acetylcarnitine	5.9
TX49	positive	Acetylcarnitine	6.11
TX50	positive	Acetylcarnitine	5.96
TX51	positive	Acetylcarnitine	5.89
TXC1	control	Succinylcarnitine*	3.97
TXC2	control	Succinylcarnitine*	4.91
TXC3	control	Succinylcarnitine*	4.46
TXC4	control	Succinylcarnitine*	4.59
TXC5	control	Succinylcarnitine*	4.46
TXC6	control	Succinylcarnitine*	4.83
TXC7	control	Succinylcarnitine*	4.15
TXC8	control	Succinylcarnitine*	4.53
TXC9	control	Succinylcarnitine*	5.08
TXC10	control	Succinylcarnitine*	4.51
TXC11	control	Succinylcarnitine*	4.64
TXC12	control	Succinylcarnitine*	4.53
TXC13	control	Succinylcarnitine*	4.57
TXC14	control	Succinylcarnitine*	4.58
TXC15	control	Succinylcarnitine*	4.8
TXC16	control	Succinylcarnitine*	5.33
TXC17	control	Succinylcarnitine*	4.79
TXC18	control	Succinylcarnitine*	4.81
TXC19	control	Succinylcarnitine*	5.12
TXC20	control	Succinylcarnitine*	5.09
TXC21	control	Succinylcarnitine*	4.87
TXC22	control	Succinylcarnitine*	4.79
TXC23	control	Succinylcarnitine*	5.16
TXC24	control	Succinylcarnitine*	4.41
TXC25	control	Succinylcarnitine*	5.07
TXC26	control	Succinylcarnitine*	4.82
TXC27	control	Succinylcarnitine*	4.54
TXC28	control	Succinylcarnitine*	4.79
TXC29	control	Succinylcarnitine*	5.41
TXC30	control	Succinylcarnitine*	4.77
TXC31	control	Succinylcarnitine*	4.48
TXC32	control	Succinylcarnitine*	4.81
TXC33	control	Succinylcarnitine*	5.5
TXC34	control	Succinylcarnitine*	5.04
TXC35	control	Succinylcarnitine*	5.06
TXC36	control	Succinylcarnitine*	4.52
TXC37	control	Succinylcarnitine*	4.51
TXC38	control	Succinylcarnitine*	4.65
TXC39	control	Succinylcarnitine*	5.21
TXC40	control	Succinylcarnitine*	5.29
TXC41	control	Succinylcarnitine*	4.99
TXC42	control	Succinylcarnitine*	5.28
TXC43	control	Succinylcarnitine*	4.89
TXC44	control	Succinylcarnitine*	5.11
TXC45	control	Succinylcarnitine*	5.12
TXC46	control	Succinylcarnitine*	5.04
TXC47	control	Succinylcarnitine*	5.29
TXC48	control	Succinylcarnitine*	4.87
TXC49	control	Succinylcarnitine*	4.99
TXC50	control	Succinylcarnitine*	5.29
TXC51	control	Succinylcarnitine*	4.95
TX1	positive	Succinylcarnitine*	5.05
TX2	positive	Succinylcarnitine*	4.92
TX3	positive	Succinylcarnitine*	5.41
TX4	positive	Succinylcarnitine*	5.04
TX5	positive	Succinylcarnitine*	4.9
TX6	positive	Succinylcarnitine*	4.71
TX7	positive	Succinylcarnitine*	4.5
TX8	positive	Succinylcarnitine*	4.95
TX9	positive	Succinylcarnitine*	4.94
TX10	positive	Succinylcarnitine*	5
TX11	positive	Succinylcarnitine*	4.51
TX12	positive	Succinylcarnitine*	4.91
TX13	positive	Succinylcarnitine*	5.16
TX14	positive	Succinylcarnitine*	5.23
TX15	positive	Succinylcarnitine*	4.83
TX16	positive	Succinylcarnitine*	4.73
TX17	positive	Succinylcarnitine*	5.09
TX18	positive	Succinylcarnitine*	5.31
TX19	positive	Succinylcarnitine*	5.23
TX20	positive	Succinylcarnitine*	5.58
TX21	positive	Succinylcarnitine*	4.82
TX22	positive	Succinylcarnitine*	5.19
TX23	positive	Succinylcarnitine*	5.22
TX24	positive	Succinylcarnitine*	4.97
TX25	positive	Succinylcarnitine*	4.88
TX26	positive	Succinylcarnitine*	4.78
TX27	positive	Succinylcarnitine*	4.75
TX28	positive	Succinylcarnitine*	4.98
TX29	positive	Succinylcarnitine*	5.16
TX30	positive	Succinylcarnitine*	4.72
TX31	positive	Succinylcarnitine*	5.1
TX32	positive	Succinylcarnitine*	5.22
TX33	positive	Succinylcarnitine*	4.79
TX34	positive	Succinylcarnitine*	4.93
TX35	positive	Succinylcarnitine*	4.83
TX36	positive	Succinylcarnitine*	4.69
TX37	positive	Succinylcarnitine*	4.75
TX38	positive	Succinylcarnitine*	4.83
TX39	positive	Succinylcarnitine*	5.55
TX40	positive	Succinylcarnitine*	5.56
TX41	positive	Succinylcarnitine*	5.37
TX42	positive	Succinylcarnitine*	5.03
TX43	positive	Succinylcarnitine*	4.85
TX44	positive	Succinylcarnitine*	4.65
TX45	positive	Succinylcarnitine*	5.02
TX46	positive	Succinylcarnitine*	5.16
TX47	positive	Succinylcarnitine*	4.44
TX48	positive	Succinylcarnitine*	5.44
TX49	positive	Succinylcarnitine*	5.45
TX50	positive	Succinylcarnitine*	5.09
TX51	positive	Succinylcarnitine*	5.1
TXC1	control	C17:0 acylcarnitine	4.97
TXC2	control	C17:0 acylcarnitine	4.91
TXC3	control	C17:0 acylcarnitine	4.52
TXC4	control	C17:0 acylcarnitine	5.72
TXC5	control	C17:0 acylcarnitine	5.39
TXC6	control	C17:0 acylcarnitine	5.62
TXC7	control	C17:0 acylcarnitine	5.51
TXC8	control	C17:0 acylcarnitine	4.54
TXC9	control	C17:0 acylcarnitine	4.89
TXC10	control	C17:0 acylcarnitine	4.81
TXC11	control	C17:0 acylcarnitine	4.93
TXC12	control	C17:0 acylcarnitine	4.58
TXC13	control	C17:0 acylcarnitine	5.81
TXC14	control	C17:0 acylcarnitine	5.22
TXC15	control	C17:0 acylcarnitine	5.23
TXC16	control	C17:0 acylcarnitine	5.09
TXC17	control	C17:0 acylcarnitine	4.95
TXC18	control	C17:0 acylcarnitine	5.15
TXC19	control	C17:0 acylcarnitine	5.54
TXC20	control	C17:0 acylcarnitine	5.49
TXC21	control	C17:0 acylcarnitine	5.85
TXC22	control	C17:0 acylcarnitine	4.88
TXC23	control	C17:0 acylcarnitine	4.87
TXC24	control	C17:0 acylcarnitine	4.95
TXC25	control	C17:0 acylcarnitine	4.69
TXC26	control	C17:0 acylcarnitine	4.92
TXC27	control	C17:0 acylcarnitine	5.48
TXC28	control	C17:0 acylcarnitine	5.01
TXC29	control	C17:0 acylcarnitine	4.96
TXC30	control	C17:0 acylcarnitine	4.54
TXC31	control	C17:0 acylcarnitine	4.75
TXC32	control	C17:0 acylcarnitine	5.32
TXC33	control	C17:0 acylcarnitine	5.35
TXC34	control	C17:0 acylcarnitine	5.48
TXC35	control	C17:0 acylcarnitine	5.35
TXC36	control	C17:0 acylcarnitine	5.24
TXC37	control	C17:0 acylcarnitine	5.4
TXC38	control	C17:0 acylcarnitine	5.37
TXC39	control	C17:0 acylcarnitine	5.79
TXC40	control	C17:0 acylcarnitine	5.8
TXC41	control	C17:0 acylcarnitine	5.7
TXC42	control	C17:0 acylcarnitine	5.68
TXC43	control	C17:0 acylcarnitine	4.7
TXC44	control	C17:0 acylcarnitine	3.82
TXC45	control	C17:0 acylcarnitine	4.93
TXC46	control	C17:0 acylcarnitine	4.26
TXC47	control	C17:0 acylcarnitine	5.03
TXC48	control	C17:0 acylcarnitine	5.07
TXC49	control	C17:0 acylcarnitine	4.21
TXC50	control	C17:0 acylcarnitine	4.68
TXC51	control	C17:0 acylcarnitine	4.67
TX1	positive	C17:0 acylcarnitine	4.89
TX2	positive	C17:0 acylcarnitine	4.64
TX3	positive	C17:0 acylcarnitine	3.96
TX4	positive	C17:0 acylcarnitine	4.78
TX5	positive	C17:0 acylcarnitine	5.05
TX6	positive	C17:0 acylcarnitine	4.86
TX7	positive	C17:0 acylcarnitine	5.44
TX8	positive	C17:0 acylcarnitine	4.77
TX9	positive	C17:0 acylcarnitine	4.33
TX10	positive	C17:0 acylcarnitine	5
TX11	positive	C17:0 acylcarnitine	4.91
TX12	positive	C17:0 acylcarnitine	4.7
TX13	positive	C17:0 acylcarnitine	4.45
TX14	positive	C17:0 acylcarnitine	4.37
TX15	positive	C17:0 acylcarnitine	4.66
TX16	positive	C17:0 acylcarnitine	4.47
TX17	positive	C17:0 acylcarnitine	4.36
TX18	positive	C17:0 acylcarnitine	4.76
TX19	positive	C17:0 acylcarnitine	5.03
TX20	positive	C17:0 acylcarnitine	4.75
TX21	positive	C17:0 acylcarnitine	5.76
TX22	positive	C17:0 acylcarnitine	4.39
TX23	positive	C17:0 acylcarnitine	4.98
TX24	positive	C17:0 acylcarnitine	4.21
TX25	positive	C17:0 acylcarnitine	5.39
TX26	positive	C17:0 acylcarnitine	4.71
TX27	positive	C17:0 acylcarnitine	4.76
TX28	positive	C17:0 acylcarnitine	4.71
TX29	positive	C17:0 acylcarnitine	4.93
TX30	positive	C17:0 acylcarnitine	4.45
TX31	positive	C17:0 acylcarnitine	4.54
TX32	positive	C17:0 acylcarnitine	4.58
TX33	positive	C17:0 acylcarnitine	5.04
TX34	positive	C17:0 acylcarnitine	4.13
TX35	positive	C17:0 acylcarnitine	4.63
TX36	positive	C17:0 acylcarnitine	4.99
TX37	positive	C17:0 acylcarnitine	4.51
TX38	positive	C17:0 acylcarnitine	5.56
TX39	positive	C17:0 acylcarnitine	4.26
TX40	positive	C17:0 acylcarnitine	3.54
TX41	positive	C17:0 acylcarnitine	4.14
TX42	positive	C17:0 acylcarnitine	4.67
TX43	positive	C17:0 acylcarnitine	4.13
TX44	positive	C17:0 acylcarnitine	3.52
TX45	positive	C17:0 acylcarnitine	5.53
TX46	positive	C17:0 acylcarnitine	5.36
TX47	positive	C17:0 acylcarnitine	5.27
TX48	positive	C17:0 acylcarnitine	4.58
TX49	positive	C17:0 acylcarnitine	4.33
TX50	positive	C17:0 acylcarnitine	4.19
TX51	positive	C17:0 acylcarnitine	4.73
TXC1	control	L-A-LysoPC; 18:1	5.95
TXC2	control	L-A-LysoPC; 18:1	6.14
TXC3	control	L-A-LysoPC; 18:1	6.05
TXC4	control	L-A-LysoPC; 18:1	5.88
TXC5	control	L-A-LysoPC; 18:1	6.16
TXC6	control	L-A-LysoPC; 18:1	6.34
TXC7	control	L-A-LysoPC; 18:1	6.14
TXC8	control	L-A-LysoPC; 18:1	6
TXC9	control	L-A-LysoPC; 18:1	6.01
TXC10	control	L-A-LysoPC; 18:1	5.91
TXC11	control	L-A-LysoPC; 18:1	6.21
TXC12	control	L-A-LysoPC; 18:1	5.95
TXC13	control	L-A-LysoPC; 18:1	6.25
TXC14	control	L-A-LysoPC; 18:1	5.79
TXC15	control	L-A-LysoPC; 18:1	6.12
TXC16	control	L-A-LysoPC; 18:1	5.96
TXC17	control	L-A-LysoPC; 18:1	5.81
TXC18	control	L-A-LysoPC; 18:1	5.92
TXC19	control	L-A-LysoPC; 18:1	5.76
TXC20	control	L-A-LysoPC; 18:1	6
TXC21	control	L-A-LysoPC; 18:1	5.78
TXC22	control	L-A-LysoPC; 18:1	5.91
TXC23	control	L-A-LysoPC; 18:1	5.93
TXC24	control	L-A-LysoPC; 18:1	5.92
TXC25	control	L-A-LysoPC; 18:1	5.47
TXC26	control	L-A-LysoPC; 18:1	5.97
TXC27	control	L-A-LysoPC; 18:1	4.58
TXC28	control	L-A-LysoPC; 18:1	5.24
TXC29	control	L-A-LysoPC; 18:1	5.82
TXC30	control	L-A-LysoPC; 18:1	5.92
TXC31	control	L-A-LysoPC; 18:1	5.92
TXC32	control	L-A-LysoPC; 18:1	6.06
TXC33	control	L-A-LysoPC; 18:1	6.09
TXC34	control	L-A-LysoPC; 18:1	6.12
TXC35	control	L-A-LysoPC; 18:1	6.23
TXC36	control	L-A-LysoPC; 18:1	6.28
TXC37	control	L-A-LysoPC; 18:1	6.08
TXC38	control	L-A-LysoPC; 18:1	6.13
TXC39	control	L-A-LysoPC; 18:1	6.19
TXC40	control	L-A-LysoPC; 18:1	6.11
TXC41	control	L-A-LysoPC; 18:1	5.95
TXC42	control	L-A-LysoPC; 18:1	6.07
TXC43	control	L-A-LysoPC; 18:1	5.96
TXC44	control	L-A-LysoPC; 18:1	5.84
TXC45	control	L-A-LysoPC; 18:1	5.83
TXC46	control	L-A-LysoPC; 18:1	5.73
TXC47	control	L-A-LysoPC; 18:1	6.03
TXC48	control	L-A-LysoPC; 18:1	5.99
TXC49	control	L-A-LysoPC; 18:1	5.76
TXC50	control	L-A-LysoPC; 18:1	5.69
TXC51	control	L-A-LysoPC; 18:1	5.81
TX1	positive	L-A-LysoPC; 18:1	6.17
TX2	positive	L-A-LysoPC; 18:1	5.83
TX3	positive	L-A-LysoPC; 18:1	5.79
TX4	positive	L-A-LysoPC; 18:1	5.91
TX5	positive	L-A-LysoPC; 18:1	5.95
TX6	positive	L-A-LysoPC; 18:1	6.16
TX7	positive	L-A-LysoPC; 18:1	6.13
TX8	positive	L-A-LysoPC; 18:1	5.88
TX9	positive	L-A-LysoPC; 18:1	5.79
TX10	positive	L-A-LysoPC; 18:1	5.92
TX11	positive	L-A-LysoPC; 18:1	5.98
TX12	positive	L-A-LysoPC; 18:1	5.8
TX13	positive	L-A-LysoPC; 18:1	5.87
TX14	positive	L-A-LysoPC; 18:1	5.81
TX15	positive	L-A-LysoPC; 18:1	5.72
TX16	positive	L-A-LysoPC; 18:1	5.81
TX17	positive	L-A-LysoPC; 18:1	5.87
TX18	positive	L-A-LysoPC; 18:1	5.64
TX19	positive	L-A-LysoPC; 18:1	5.92
TX20	positive	L-A-LysoPC; 18:1	5.62
TX21	positive	L-A-LysoPC; 18:1	6.12
TX22	positive	L-A-LysoPC; 18:1	5.62
TX23	positive	L-A-LysoPC; 18:1	5.98
TX24	positive	L-A-LysoPC; 18:1	5.45
TX25	positive	L-A-LysoPC; 18:1	5.98
TX26	positive	L-A-LysoPC; 18:1	5.9
TX27	positive	L-A-LysoPC; 18:1	5.8
TX28	positive	L-A-LysoPC; 18:1	5.94
TX29	positive	L-A-LysoPC; 18:1	5.8
TX30	positive	L-A-LysoPC; 18:1	5.41
TX31	positive	L-A-LysoPC; 18:1	5.87
TX32	positive	L-A-LysoPC; 18:1	5.93
TX33	positive	L-A-LysoPC; 18:1	6.03
TX34	positive	L-A-LysoPC; 18:1	5.56
TX35	positive	L-A-LysoPC; 18:1	5.79
TX36	positive	L-A-LysoPC; 18:1	6
TX37	positive	L-A-LysoPC; 18:1	5.86
TX38	positive	L-A-LysoPC; 18:1	6.15
TX39	positive	L-A-LysoPC; 18:1	5.5
TX40	positive	L-A-LysoPC; 18:1	5.54
TX41	positive	L-A-LysoPC; 18:1	5.71
TX42	positive	L-A-LysoPC; 18:1	5.88
TX43	positive	L-A-LysoPC; 18:1	5.76
TX44	positive	L-A-LysoPC; 18:1	5.59
TX45	positive	L-A-LysoPC; 18:1	6.23
TX46	positive	L-A-LysoPC; 18:1	5.53
TX47	positive	L-A-LysoPC; 18:1	6.19
TX48	positive	L-A-LysoPC; 18:1	5.6
TX49	positive	L-A-LysoPC; 18:1	5.79
TX50	positive	L-A-LysoPC; 18:1	5.91
TX51	positive	L-A-LysoPC; 18:1	5.87
TXC1	control	LysoPC P-18:0/0:0	4.42
TXC2	control	LysoPC P-18:0/0:0	4.88
TXC3	control	LysoPC P-18:0/0:0	4.55
TXC4	control	LysoPC P-18:0/0:0	5.27
TXC5	control	LysoPC P-18:0/0:0	5.3
TXC6	control	LysoPC P-18:0/0:0	5.73
TXC7	control	LysoPC P-18:0/0:0	5.71
TXC8	control	LysoPC P-18:0/0:0	5.07
TXC9	control	LysoPC P-18:0/0:0	5.15
TXC10	control	LysoPC P-18:0/0:0	4.34
TXC11	control	LysoPC P-18:0/0:0	5.71
TXC12	control	LysoPC P-18:0/0:0	4.91
TXC13	control	LysoPC P-18:0/0:0	5.5
TXC14	control	LysoPC P-18:0/0:0	4.72
TXC15	control	LysoPC P-18:0/0:0	5.34
TXC16	control	LysoPC P-18:0/0:0	5.01
TXC17	control	LysoPC P-18:0/0:0	4.66
TXC18	control	LysoPC P-18:0/0:0	4.81
TXC19	control	LysoPC P-18:0/0:0	5.37
TXC20	control	LysoPC P-18:0/0:0	5.11
TXC21	control	LysoPC P-18:0/0:0	5.51
TXC22	control	LysoPC P-18:0/0:0	5.18
TXC23	control	LysoPC P-18:0/0:0	4.83
TXC24	control	LysoPC P-18:0/0:0	4.57
TXC25	control	LysoPC P-18:0/0:0	3.94
TXC26	control	LysoPC P-18:0/0:0	4.76
TXC27	control	LysoPC P-18:0/0:0	5.34
TXC28	control	LysoPC P-18:0/0:0	4.78
TXC29	control	LysoPC P-18:0/0:0	4.69
TXC30	control	LysoPC P-18:0/0:0	4.55
TXC31	control	LysoPC P-18:0/0:0	4.72
TXC32	control	LysoPC P-18:0/0:0	5.07
TXC33	control	LysoPC P-18:0/0:0	5.41
TXC34	control	LysoPC P-18:0/0:0	5.52
TXC35	control	LysoPC P-18:0/0:0	5.33
TXC36	control	LysoPC P-18:0/0:0	5.2
TXC37	control	LysoPC P-18:0/0:0	5.58
TXC38	control	LysoPC P-18:0/0:0	5.45
TXC39	control	LysoPC P-18:0/0:0	5.63
TXC40	control	LysoPC P-18:0/0:0	5.2
TXC41	control	LysoPC P-18:0/0:0	5.37
TXC42	control	LysoPC P-18:0/0:0	5.54
TXC43	control	LysoPC P-18:0/0:0	4.99
TXC44	control	LysoPC P-18:0/0:0	4.62
TXC45	control	LysoPC P-18:0/0:0	4.74
TXC46	control	LysoPC P-18:0/0:0	4.03
TXC47	control	LysoPC P-18:0/0:0	5.44
TXC48	control	LysoPC P-18:0/0:0	5.31
TXC49	control	LysoPC P-18:0/0:0	4.91
TXC50	control	LysoPC P-18:0/0:0	5.03
TXC51	control	LysoPC P-18:0/0:0	4.6
TX1	positive	LysoPC P-18:0/0:0	5.17
TX2	positive	LysoPC P-18:0/0:0	4.92
TX3	positive	LysoPC P-18:0/0:0	4.66
TX4	positive	LysoPC P-18:0/0:0	4.94
TX5	positive	LysoPC P-18:0/0:0	4.93
TX6	positive	LysoPC P-18:0/0:0	5.44
TX7	positive	LysoPC P-18:0/0:0	5.43
TX8	positive	LysoPC P-18:0/0:0	4.79
TX9	positive	LysoPC P-18:0/0:0	4.26
TX10	positive	LysoPC P-18:0/0:0	4.98
TX11	positive	LysoPC P-18:0/0:0	4.91
TX12	positive	LysoPC P-18:0/0:0	4.67
TX13	positive	LysoPC P-18:0/0:0	4.86
TX14	positive	LysoPC P-18:0/0:0	4.62
TX15	positive	LysoPC P-18:0/0:0	4.53
TX16	positive	LysoPC P-18:0/0:0	4.52
TX17	positive	LysoPC P-18:0/0:0	4.69
TX18	positive	LysoPC P-18:0/0:0	4.51
TX19	positive	LysoPC P-18:0/0:0	4.7
TX20	positive	LysoPC P-18:0/0:0	4.08
TX21	positive	LysoPC P-18:0/0:0	5.86
TX22	positive	LysoPC P-18:0/0:0	4.22
TX23	positive	LysoPC P-18:0/0:0	4.9
TX24	positive	LysoPC P-18:0/0:0	4.19
TX25	positive	LysoPC P-18:0/0:0	4.8
TX26	positive	LysoPC P-18:0/0:0	4.79
TX27	positive	LysoPC P-18:0/0:0	4.36
TX28	positive	LysoPC P-18:0/0:0	4.73
TX29	positive	LysoPC P-18:0/0:0	4.91
TX30	positive	LysoPC P-18:0/0:0	3.84
TX31	positive	LysoPC P-18:0/0:0	4.65
TX32	positive	LysoPC P-18:0/0:0	4.4
TX33	positive	LysoPC P-18:0/0:0	4.47
TX34	positive	LysoPC P-18:0/0:0	3.95
TX35	positive	LysoPC P-18:0/0:0	4.46
TX36	positive	LysoPC P-18:0/0:0	4.72
TX37	positive	LysoPC P-18:0/0:0	4.44
TX38	positive	LysoPC P-18:0/0:0	5.36
TX39	positive	LysoPC P-18:0/0:0	4.65
TX40	positive	LysoPC P-18:0/0:0	4.45
TX41	positive	LysoPC P-18:0/0:0	4.3
TX42	positive	LysoPC P-18:0/0:0	4.86
TX43	positive	LysoPC P-18:0/0:0	4.87
TX44	positive	LysoPC P-18:0/0:0	4.38
TX45	positive	LysoPC P-18:0/0:0	5.53
TX46	positive	LysoPC P-18:0/0:0	5.53
TX47	positive	LysoPC P-18:0/0:0	5.5
TX48	positive	LysoPC P-18:0/0:0	5.29
TX49	positive	LysoPC P-18:0/0:0	4.59
TX50	positive	LysoPC P-18:0/0:0	4.47
TX51	positive	LysoPC P-18:0/0:0	5.14
TXC1	control	LysoPC O-16:0/0:0	4.55
TXC2	control	LysoPC O-16:0/0:0	4.98
TXC3	control	LysoPC O-16:0/0:0	4.64
TXC4	control	LysoPC O-16:0/0:0	5.37
TXC5	control	LysoPC O-16:0/0:0	5.24
TXC6	control	LysoPC O-16:0/0:0	5.77
TXC7	control	LysoPC O-16:0/0:0	5.52
TXC8	control	LysoPC O-16:0/0:0	4.76
TXC9	control	LysoPC O-16:0/0:0	4.95
TXC10	control	LysoPC O-16:0/0:0	4.43
TXC11	control	LysoPC O-16:0/0:0	5.39
TXC12	control	LysoPC O-16:0/0:0	4.69
TXC13	control	LysoPC O-16:0/0:0	5.44
TXC14	control	LysoPC O-16:0/0:0	4.74
TXC15	control	LysoPC O-16:0/0:0	5.17
TXC16	control	LysoPC O-16:0/0:0	5.08
TXC17	control	LysoPC O-16:0/0:0	4.62
TXC18	control	LysoPC O-16:0/0:0	4.83
TXC19	control	LysoPC O-16:0/0:0	5.34
TXC20	control	LysoPC O-16:0/0:0	5.11
TXC21	control	LysoPC O-16:0/0:0	5.44
TXC22	control	LysoPC O-16:0/0:0	4.99
TXC23	control	LysoPC O-16:0/0:0	4.63
TXC24	control	LysoPC O-16:0/0:0	4.58
TXC25	control	LysoPC O-16:0/0:0	4.03
TXC26	control	LysoPC O-16:0/0:0	4.75
TXC27	control	LysoPC O-16:0/0:0	5.23
TXC28	control	LysoPC O-16:0/0:0	4.75
TXC29	control	LysoPC O-16:0/0:0	4.8
TXC30	control	LysoPC O-16:0/0:0	4.5
TXC31	control	LysoPC O-16:0/0:0	4.74
TXC32	control	LysoPC O-16:0/0:0	5.09
TXC33	control	LysoPC O-16:0/0:0	5.32
TXC34	control	LysoPC O-16:0/0:0	5.47
TXC35	control	LysoPC O-16:0/0:0	5.27
TXC36	control	LysoPC O-16:0/0:0	5.09
TXC37	control	LysoPC O-16:0/0:0	5.4
TXC38	control	LysoPC O-16:0/0:0	5.34
TXC39	control	LysoPC O-16:0/0:0	5.55
TXC40	control	LysoPC O-16:0/0:0	5.28
TXC41	control	LysoPC O-16:0/0:0	5.4
TXC42	control	LysoPC O-16:0/0:0	5.55
TXC43	control	LysoPC O-16:0/0:0	4.91
TXC44	control	LysoPC O-16:0/0:0	4.32
TXC45	control	LysoPC O-16:0/0:0	4.62
TXC46	control	LysoPC O-16:0/0:0	3.99
TXC47	control	LysoPC O-16:0/0:0	5.24
TXC48	control	LysoPC O-16:0/0:0	5.34
TXC49	control	LysoPC O-16:0/0:0	4.67
TXC50	control	LysoPC O-16:0/0:0	4.95
TXC51	control	LysoPC O-16:0/0:0	4.47
TX1	positive	LysoPC O-16:0/0:0	5.13
TX2	positive	LysoPC O-16:0/0:0	4.51
TX3	positive	LysoPC O-16:0/0:0	4.5
TX4	positive	LysoPC O-16:0/0:0	4.78
TX5	positive	LysoPC O-16:0/0:0	5.03
TX6	positive	LysoPC O-16:0/0:0	5.37
TX7	positive	LysoPC O-16:0/0:0	5.43
TX8	positive	LysoPC O-16:0/0:0	4.72
TX9	positive	LysoPC O-16:0/0:0	4.32
TX10	positive	LysoPC O-16:0/0:0	4.84
TX11	positive	LysoPC O-16:0/0:0	4.8
TX12	positive	LysoPC O-16:0/0:0	4.71
TX13	positive	LysoPC O-16:0/0:0	4.73
TX14	positive	LysoPC O-16:0/0:0	4.59
TX15	positive	LysoPC O-16:0/0:0	4.36
TX16	positive	LysoPC O-16:0/0:0	4.43
TX17	positive	LysoPC O-16:0/0:0	4.48
TX18	positive	LysoPC O-16:0/0:0	4.6
TX19	positive	LysoPC O-16:0/0:0	4.81
TX20	positive	LysoPC O-16:0/0:0	4.23
TX21	positive	LysoPC O-16:0/0:0	5.74
TX22	positive	LysoPC O-16:0/0:0	4.2
TX23	positive	LysoPC O-16:0/0:0	5.02
TX24	positive	LysoPC O-16:0/0:0	4.23
TX25	positive	LysoPC O-16:0/0:0	4.89
TX26	positive	LysoPC O-16:0/0:0	4.84
TX27	positive	LysoPC O-16:0/0:0	4.51
TX28	positive	LysoPC O-16:0/0:0	4.84
TX29	positive	LysoPC O-16:0/0:0	4.98
TX30	positive	LysoPC O-16:0/0:0	3.9
TX31	positive	LysoPC O-16:0/0:0	4.72
TX32	positive	LysoPC O-16:0/0:0	4.46
TX33	positive	LysoPC O-16:0/0:0	4.68
TX34	positive	LysoPC O-16:0/0:0	3.87
TX35	positive	LysoPC O-16:0/0:0	4.22
TX36	positive	LysoPC O-16:0/0:0	4.69
TX37	positive	LysoPC O-16:0/0:0	4.41
TX38	positive	LysoPC O-16:0/0:0	5.29
TX39	positive	LysoPC O-16:0/0:0	4.45
TX40	positive	LysoPC O-16:0/0:0	4.07
TX41	positive	LysoPC O-16:0/0:0	4.23
TX42	positive	LysoPC O-16:0/0:0	4.75
TX43	positive	LysoPC O-16:0/0:0	4.65
TX44	positive	LysoPC O-16:0/0:0	4.12
TX45	positive	LysoPC O-16:0/0:0	5.37
TX46	positive	LysoPC O-16:0/0:0	5.39
TX47	positive	LysoPC O-16:0/0:0	5.32
TX48	positive	LysoPC O-16:0/0:0	5.19
TX49	positive	LysoPC O-16:0/0:0	4.39
TX50	positive	LysoPC O-16:0/0:0	4.38
TX51	positive	LysoPC O-16:0/0:0	5.02
TXC1	control	LysoPC 17:0	4.57
TXC2	control	LysoPC 17:0	5.12
TXC3	control	LysoPC 17:0	4.59
TXC4	control	LysoPC 17:0	5.24
TXC5	control	LysoPC 17:0	5.55
TXC6	control	LysoPC 17:0	5.9
TXC7	control	LysoPC 17:0	5.73
TXC8	control	LysoPC 17:0	5.06
TXC9	control	LysoPC 17:0	5.18
TXC10	control	LysoPC 17:0	4.23
TXC11	control	LysoPC 17:0	5.87
TXC12	control	LysoPC 17:0	4.38
TXC13	control	LysoPC 17:0	5.43
TXC14	control	LysoPC 17:0	4.52
TXC15	control	LysoPC 17:0	5.15
TXC16	control	LysoPC 17:0	4.73
TXC17	control	LysoPC 17:0	4.71
TXC18	control	LysoPC 17:0	4.84
TXC19	control	LysoPC 17:0	5.14
TXC20	control	LysoPC 17:0	4.96
TXC21	control	LysoPC 17:0	5.57
TXC22	control	LysoPC 17:0	4.86
TXC23	control	LysoPC 17:0	4.83
TXC24	control	LysoPC 17:0	4.79
TXC25	control	LysoPC 17:0	4.16
TXC26	control	LysoPC 17:0	4.8
TXC27	control	LysoPC 17:0	5.39
TXC28	control	LysoPC 17:0	3.97
TXC29	control	LysoPC 17:0	4.94
TXC30	control	LysoPC 17:0	4.64
TXC31	control	LysoPC 17:0	4.5
TXC32	control	LysoPC 17:0	4.88
TXC33	control	LysoPC 17:0	5.47
TXC34	control	LysoPC 17:0	5.46
TXC35	control	LysoPC 17:0	5.4
TXC36	control	LysoPC 17:0	5.32
TXC37	control	LysoPC 17:0	5.56
TXC38	control	LysoPC 17:0	5.39
TXC39	control	LysoPC 17:0	5.56
TXC40	control	LysoPC 17:0	5.42
TXC41	control	LysoPC 17:0	5.33
TXC42	control	LysoPC 17:0	5.33
TXC43	control	LysoPC 17:0	4.82
TXC44	control	LysoPC 17:0	4.43
TXC45	control	LysoPC 17:0	4.67
TXC46	control	LysoPC 17:0	3.88
TXC47	control	LysoPC 17:0	5.46
TXC48	control	LysoPC 17:0	5.26
TXC49	control	LysoPC 17:0	4.63
TXC50	control	LysoPC 17:0	5.06
TXC51	control	LysoPC 17:0	4.8
TX1	positive	LysoPC 17:0	5.22
TX2	positive	LysoPC 17:0	4.6
TX3	positive	LysoPC 17:0	4.67
TX4	positive	LysoPC 17:0	5.05
TX5	positive	LysoPC 17:0	4.7
TX6	positive	LysoPC 17:0	5.73
TX7	positive	LysoPC 17:0	5.51
TX8	positive	LysoPC 17:0	4.9
TX9	positive	LysoPC 17:0	4.56
TX10	positive	LysoPC 17:0	4.95
TX11	positive	LysoPC 17:0	4.94
TX12	positive	LysoPC 17:0	4.68
TX13	positive	LysoPC 17:0	4.62
TX14	positive	LysoPC 17:0	4.58
TX15	positive	LysoPC 17:0	4.51
TX16	positive	LysoPC 17:0	4.27
TX17	positive	LysoPC 17:0	4.84
TX18	positive	LysoPC 17:0	4.51
TX19	positive	LysoPC 17:0	4.51
TX20	positive	LysoPC 17:0	4.14
TX21	positive	LysoPC 17:0	5.79
TX22	positive	LysoPC 17:0	4.08
TX23	positive	LysoPC 17:0	4.84
TX24	positive	LysoPC 17:0	3.96
TX25	positive	LysoPC 17:0	5.08
TX26	positive	LysoPC 17:0	4.93
TX27	positive	LysoPC 17:0	4.46
TX28	positive	LysoPC 17:0	4.58
TX29	positive	LysoPC 17:0	5.06
TX30	positive	LysoPC 17:0	4.06
TX31	positive	LysoPC 17:0	4.7
TX32	positive	LysoPC 17:0	4.25
TX33	positive	LysoPC 17:0	4.54
TX34	positive	LysoPC 17:0	3.78
TX35	positive	LysoPC 17:0	4.42
TX36	positive	LysoPC 17:0	4.85
TX37	positive	LysoPC 17:0	4.46
TX38	positive	LysoPC 17:0	5.24
TX39	positive	LysoPC 17:0	4.54
TX40	positive	LysoPC 17:0	4.12
TX41	positive	LysoPC 17:0	4.35
TX42	positive	LysoPC 17:0	4.62
TX43	positive	LysoPC 17:0	4.67
TX44	positive	LysoPC 17:0	4.29
TX45	positive	LysoPC 17:0	5.4
TX46	positive	LysoPC 17:0	5.29
TX47	positive	LysoPC 17:0	5.44
TX48	positive	LysoPC 17:0	5.43
TX49	positive	LysoPC 17:0	4.52
TX50	positive	LysoPC 17:0	4.55
TX51	positive	LysoPC 17:0	5.48
TXC1	control	Indole-3-carbo	5.5
TXC2	control	Indole-3-carbo	5.37
TXC3	control	Indole-3-carbo	5.92
TXC4	control	Indole-3-carbo	6.24
TXC5	control	Indole-3-carbo	6
TXC6	control	Indole-3-carbo	5.92
TXC7	control	Indole-3-carbo	5.78
TXC8	control	Indole-3-carbo	5.65
TXC9	control	Indole-3-carbo	5.88
TXC10	control	Indole-3-carbo	5.74
TXC11	control	Indole-3-carbo	5.94
TXC12	control	Indole-3-carbo	5.63
TXC13	control	Indole-3-carbo	5.8
TXC14	control	Indole-3-carbo	5.61
TXC15	control	Indole-3-carbo	5.87
TXC16	control	Indole-3-carbo	5.46
TXC17	control	Indole-3-carbo	4.94
TXC18	control	Indole-3-carbo	5.07
TXC19	control	Indole-3-carbo	5.1
TXC20	control	Indole-3-carbo	5.11
TXC21	control	Indole-3-carbo	5
TXC22	control	Indole-3-carbo	5.01
TXC23	control	Indole-3-carbo	5.07
TXC24	control	Indole-3-carbo	5.77
TXC25	control	Indole-3-carbo	5.64
TXC26	control	Indole-3-carbo	5.86
TXC27	control	Indole-3-carbo	6.03
TXC28	control	Indole-3-carbo	5.76
TXC29	control	Indole-3-carbo	4.75
TXC30	control	Indole-3-carbo	5.24
TXC31	control	Indole-3-carbo	5.52
TXC32	control	Indole-3-carbo	5.67
TXC33	control	Indole-3-carbo	5.35
TXC34	control	Indole-3-carbo	5.32
TXC35	control	Indole-3-carbo	5.4
TXC36	control	Indole-3-carbo	5.47
TXC37	control	Indole-3-carbo	5.46
TXC38	control	Indole-3-carbo	5.42
TXC39	control	Indole-3-carbo	4.98
TXC40	control	Indole-3-carbo	5.18
TXC41	control	Indole-3-carbo	5.02
TXC42	control	Indole-3-carbo	5.22
TXC43	control	Indole-3-carbo	5.37
TXC44	control	Indole-3-carbo	5.25
TXC45	control	Indole-3-carbo	5.08
TXC46	control	Indole-3-carbo	4.9
TXC47	control	Indole-3-carbo	5.26
TXC48	control	Indole-3-carbo	5.28
TXC49	control	Indole-3-carbo	5.23
TXC50	control	Indole-3-carbo	5.25
TXC51	control	Indole-3-carbo	5.35
TX1	positive	Indole-3-carbo	5.72
TX2	positive	Indole-3-carbo	4.87
TX3	positive	Indole-3-carbo	5.43
TX4	positive	Indole-3-carbo	5.67
TX5	positive	Indole-3-carbo	5.83
TX6	positive	Indole-3-carbo	5.62
TX7	positive	Indole-3-carbo	5.79
TX8	positive	Indole-3-carbo	5.09
TX9	positive	Indole-3-carbo	5.23
TX10	positive	Indole-3-carbo	5.1
TX11	positive	Indole-3-carbo	5.61
TX12	positive	Indole-3-carbo	5.62
TX13	positive	Indole-3-carbo	5.29
TX14	positive	Indole-3-carbo	5.4
TX15	positive	Indole-3-carbo	5.31
TX16	positive	Indole-3-carbo	5.7
TX17	positive	Indole-3-carbo	4.99
TX18	positive	Indole-3-carbo	4.91
TX19	positive	Indole-3-carbo	4.87
TX20	positive	Indole-3-carbo	5.05
TX21	positive	Indole-3-carbo	5.19
TX22	positive	Indole-3-carbo	5.01
TX23	positive	Indole-3-carbo	5.16
TX24	positive	Indole-3-carbo	5.22
TX25	positive	Indole-3-carbo	5.23
TX26	positive	Indole-3-carbo	5.13
TX27	positive	Indole-3-carbo	5.24
TX28	positive	Indole-3-carbo	5.17
TX29	positive	Indole-3-carbo	5.21
TX30	positive	Indole-3-carbo	5.25
TX31	positive	Indole-3-carbo	4.79
TX32	positive	Indole-3-carbo	5.18
TX33	positive	Indole-3-carbo	4.89
TX34	positive	Indole-3-carbo	4.96
TX35	positive	Indole-3-carbo	5.01
TX36	positive	Indole-3-carbo	5.07
TX37	positive	Indole-3-carbo	5.05
TX38	positive	Indole-3-carbo	5.11
TX39	positive	Indole-3-carbo	4.98
TX40	positive	Indole-3-carbo	4.95
TX41	positive	Indole-3-carbo	5.16
TX42	positive	Indole-3-carbo	5.16
TX43	positive	Indole-3-carbo	4.91
TX44	positive	Indole-3-carbo	5.67
TX45	positive	Indole-3-carbo	5.21
TX46	positive	Indole-3-carbo	5.31
TX47	positive	Indole-3-carbo	5.53
TX48	positive	Indole-3-carbo	5.3
TX49	positive	Indole-3-carbo	5.04
TX50	positive	Indole-3-carbo	5.31
TX51	positive	Indole-3-carbo	5.37
TXC1	control	MTA	3.53
TXC2	control	MTA	4.29
TXC3	control	MTA	4.44
TXC4	control	MTA	4.32
TXC5	control	MTA	3.48
TXC6	control	MTA	3.26
TXC7	control	MTA	3.31
TXC8	control	MTA	3.62
TXC9	control	MTA	3.32
TXC10	control	MTA	4.02
TXC11	control	MTA	3.59
TXC12	control	MTA	3.4
TXC13	control	MTA	4.09
TXC14	control	MTA	4.31
TXC15	control	MTA	4.4
TXC16	control	MTA	4.08
TXC17	control	MTA	3.99
TXC18	control	MTA	3.93
TXC19	control	MTA	4.02
TXC20	control	MTA	4.14
TXC21	control	MTA	3.9
TXC22	control	MTA	3.78
TXC23	control	MTA	3.83
TXC24	control	MTA	4.3
TXC25	control	MTA	4.74
TXC26	control	MTA	4.36
TXC27	control	MTA	4.45
TXC28	control	MTA	4.95
TXC29	control	MTA	4.76
TXC30	control	MTA	3.89
TXC31	control	MTA	4.3
TXC32	control	MTA	4.41
TXC33	control	MTA	3.74
TXC34	control	MTA	3.74
TXC35	control	MTA	3.83
TXC36	control	MTA	3.51
TXC37	control	MTA	3.4
TXC38	control	MTA	3.67
TXC39	control	MTA	4.36
TXC40	control	MTA	4.17
TXC41	control	MTA	4.49
TXC42	control	MTA	4.29
TXC43	control	MTA	3.67
TXC44	control	MTA	3.75
TXC45	control	MTA	4.14
TXC46	control	MTA	4.4
TXC47	control	MTA	3.79
TXC48	control	MTA	3.79
TXC49	control	MTA	3.37
TXC50	control	MTA	4.36
TXC51	control	MTA	3.56
TX1	positive	MTA	4.66
TX2	positive	MTA	3.33
TX3	positive	MTA	3.24
TX4	positive	MTA	3.7
TX5	positive	MTA	4.43
TX6	positive	MTA	4.01
TX7	positive	MTA	3.41
TX8	positive	MTA	4.75
TX9	positive	MTA	4.17
TX10	positive	MTA	3.98
TX11	positive	MTA	4.07
TX12	positive	MTA	4.49
TX13	positive	MTA	3.89
TX14	positive	MTA	4.65
TX15	positive	MTA	4.63
TX16	positive	MTA	4.34
TX17	positive	MTA	4.12
TX18	positive	MTA	4.31
TX19	positive	MTA	3.94
TX20	positive	MTA	4.33
TX21	positive	MTA	3.36
TX22	positive	MTA	5.28
TX23	positive	MTA	4.56
TX24	positive	MTA	4.06
TX25	positive	MTA	5.14
TX26	positive	MTA	4.1
TX27	positive	MTA	4.13
TX28	positive	MTA	4.42
TX29	positive	MTA	4.85
TX30	positive	MTA	5.08
TX31	positive	MTA	4.67
TX32	positive	MTA	4.86
TX33	positive	MTA	4.76
TX34	positive	MTA	4.6
TX35	positive	MTA	4.08
TX36	positive	MTA	4.33
TX37	positive	MTA	4.37
TX38	positive	MTA	4.58
TX39	positive	MTA	4.63
TX40	positive	MTA	4.07
TX41	positive	MTA	3.71
TX42	positive	MTA	3.52
TX43	positive	MTA	3.5
TX44	positive	MTA	3.52
TX45	positive	MTA	3.62
TX46	positive	MTA	3.8
TX47	positive	MTA	3.47
TX48	positive	MTA	3.89
TX49	positive	MTA	3.68
TX50	positive	MTA	4.26
TX51	positive	MTA	3.77
TXC1	control	N-acetylmeth*	4.92
TXC2	control	N-acetylmeth*	4.98
TXC3	control	N-acetylmeth*	4.69
TXC4	control	N-acetylmeth*	4.8
TXC5	control	N-acetylmeth*	4.71
TXC6	control	N-acetylmeth*	4.48
TXC7	control	N-acetylmeth*	4.51
TXC8	control	N-acetylmeth*	4.54
TXC9	control	N-acetylmeth*	4.78
TXC10	control	N-acetylmeth*	4.85
TXC11	control	N-acetylmeth*	4.46
TXC12	control	N-acetylmeth*	4.18
TXC13	control	N-acetylmeth*	4.57
TXC14	control	N-acetylmeth*	4.71
TXC15	control	N-acetylmeth*	4.63
TXC16	control	N-acetylmeth*	4.67
TXC17	control	N-acetylmeth*	4.91
TXC18	control	N-acetylmeth*	4.56
TXC19	control	N-acetylmeth*	5.07
TXC20	control	N-acetylmeth*	5.11
TXC21	control	N-acetylmeth*	5
TXC22	control	N-acetylmeth*	4.38
TXC23	control	N-acetylmeth*	4.44
TXC24	control	N-acetylmeth*	4.69
TXC25	control	N-acetylmeth*	4.9
TXC26	control	N-acetylmeth*	4.59
TXC27	control	N-acetylmeth*	4.82
TXC28	control	N-acetylmeth*	4.65
TXC29	control	N-acetylmeth*	4.98
TXC30	control	N-acetylmeth*	4.78
TXC31	control	N-acetylmeth*	4.95
TXC32	control	N-acetylmeth*	5.04
TXC33	control	N-acetylmeth*	4.62
TXC34	control	N-acetylmeth*	4.76
TXC35	control	N-acetylmeth*	4.43
TXC36	control	N-acetylmeth*	4.31
TXC37	control	N-acetylmeth*	4.53
TXC38	control	N-acetylmeth*	4.55
TXC39	control	N-acetylmeth*	4.82
TXC40	control	N-acetylmeth*	4.72
TXC41	control	N-acetylmeth*	4.81
TXC42	control	N-acetylmeth*	4.81
TXC43	control	N-acetylmeth*	4.59
TXC44	control	N-acetylmeth*	4.9
TXC45	control	N-acetylmeth*	4.86
TXC46	control	N-acetylmeth*	4.71
TXC47	control	N-acetylmeth*	4.58
TXC48	control	N-acetylmeth*	4.39
TXC49	control	N-acetylmeth*	4.68
TXC50	control	N-acetylmeth*	4.7
TXC51	control	N-acetylmeth*	4.48
TX1	positive	N-acetylmeth*	5.23
TX2	positive	N-acetylmeth*	4.39
TX3	positive	N-acetylmeth*	4.81
TX4	positive	N-acetylmeth*	4.67
TX5	positive	N-acetylmeth*	4.78
TX6	positive	N-acetylmeth*	4.33
TX7	positive	N-acetylmeth*	4.81
TX8	positive	N-acetylmeth*	4.76
TX9	positive	N-acetylmeth*	4.57
TX10	positive	N-acetylmeth*	4.71
[truncated: 551 more rows]
