# Supplementary material for: A Retrospective Metabolomics Analysis of Gamma-Hydroxybutyrate in Humans: New Potential Markers and Changes in Metabolism Related to GHB Consumption
Source: Front Pharmacol. 2022 Mar 3;13:816376. doi: 10.3389/fphar.2022.816376 (PMC8927817; doi:10.3389/fphar.2022.816376)
Supplement: Supplementary file 1 [file DataSheet1.zip › Data Sheet 1/Raw data and R code/correlation and network/correlation analysis.R]

#correlation analysis
library(corrr)
library(knitr)
library(kableExtra)
library(knitcitations)
library(dplyr)
study_ghb_data <- read.table("./GHB_NOMIS_3919.csv", header = TRUE, sep = ",", dec = ".", row.names = 1)
study_ghb_data<-data.frame(study_ghb_data[,-1])
datamatrix <- subset(study_ghb_data, select = -c(M106T51,M128T51,M127T52,M87T51,M88T51))
datamatrix<-data.frame(datamatrix)

a<-datamatrix %>% correlate( use = "pairwise.complete.obs",
                      method = "pearson") %>% focus(M105T51)
write.csv(a, file="correlation_analysis.csv")
library(ggplot2)
ghb %>% correlate() %>% focus(M105T51) %>% ggplot(aes(x = rowname, y = M105T51)) +
  geom_bar(stat = "identity") +
  ylab("Correlation with GHB") +
  xlab("Variable")
