# Supplementary material for: A Retrospective Metabolomics Analysis of Gamma-Hydroxybutyrate in Humans: New Potential Markers and Changes in Metabolism Related to GHB Consumption
Source: Front Pharmacol. 2022 Mar 3;13:816376. doi: 10.3389/fphar.2022.816376 (PMC8927817; doi:10.3389/fphar.2022.816376)
Supplement: Supplementary file 1 [file DataSheet1.zip › Data Sheet 1/Raw data and R code/correlation and network/correlationnetwork.R]

#install.packages("SemiPar")
#install.packages("Hmisc")
#install.packages("qgraph")

library(SemiPar)
#install.packages("IsingFit")

library(Hmisc)

library(qgraph)
data<-read.csv("./picked_features.csv", na = ".")
data <- data.frame(data)
colnames(data)<-c("GHB",2:77)


data1=cor(data,method = c("pearson"))


qgraph(data1, graph = "cor",layout='spring', minimum=0.2, vsize=2.5, label.cex=1.5, 
       border.width=2,threshold = "fdr", alpha = 0.05, details = TRUE, groups = groups,
       sampleSize = nrow(data1))
#load names###################################################
Names <- scan("./names.txt",what = "character", sep = "\n")
groups <- list(GHB = 1,
               Carnitines = 2:8,
               Lipids = 9:12,
               Amino_acids = 13:20,
               Others = 21:25,
               Unknowns = 26:77)

#######################################################used in my paper

Graph_cor_all <- qgraph(data1, graph = "cor", layout = "spring", threshold = 0.5,
                        sampleSize = nrow(data1), legend.cex = 0.21,usePCH=FALSE, groups = groups,
                        vsize=1.2, label.cex=2, cut=0.95, border.width=1.5, nodeNames = Names,
                        label.fill.horizontal=1,label.fill.vertical=1,threshold = "fdr",alpha = 0.1)
