# Supplementary material for: A Retrospective Metabolomics Analysis of Gamma-Hydroxybutyrate in Humans: New Potential Markers and Changes in Metabolism Related to GHB Consumption
Source: Front Pharmacol. 2022 Mar 3;13:816376. doi: 10.3389/fphar.2022.816376 (PMC8927817; doi:10.3389/fphar.2022.816376)
Supplement: Supplementary file 1 [file DataSheet1.zip › Data Sheet 1/Raw data and R code/correlation and network/correlation_analysis.csv]

	rowname	M105T51
1	M61T373	-0.0420226008904786
2	M61T21	0.042167788006336
3	M61T49	0.281118914664072
4	M69T33	-0.122893681861144
5	M69T196	-0.22521966350036
6	M69T65	-0.261375324596605
7	M70T80	-0.287290084913192
8	M70T22	-0.152613039194215
9	M72T32	-0.291704295013831
10	M72T24	0.0203823173151884
11	M73T130	0.114845915280294
12	M73T32	-0.20401859728678
13	M73T24	-0.0249158716900682
14	M75T22	0.125553531697029
15	M77T95	-0.29918520943176
16	M79T95	-0.290276658449153
17	M80T42	-0.257517441205378
18	M81T19	-0.087599093323678
19	M83T19	-0.143542149553496
20	M84T53	-0.275642310435136
21	M84T81	-0.295928807785202
22	M85T22	-0.116005063131679
23	M86T74	-0.118696912154833
24	M86T90	-0.0158900656858807
25	M86T68	-0.173754045281196
26	M87T32	-0.229157063974858
27	M87T74	-0.0563724646087357
28	M87T68	0.0222145544776652
29	M88T23	-0.130404881482753
30	M89T268	0.087417787323957
31	M90T21	-0.0223514432361925
32	M91T10	-0.0435327355956111
33	M91T36	-0.146629693174484
34	M91T95	-0.285636865223859
35	M91T60	-0.252844892321836
36	M92T10	-0.0400016068415219
37	M92T146	-0.263374605788944
38	M93T11	-0.143985215352053
39	M93T22	0.187903165719217
40	M93T58	0.0460337493278705
41	M93T36	0.127166077834012
42	M93T89	-0.133340200047527
43	M93T95	-0.325465981919163
44	M94T22	0.210367190538261
45	M94T92	-0.349278442530466
46	M95T95	-0.229944996773808
47	M95T60	-0.28108286549375
48	M96T43	-0.319951155492522
49	M97T19	-0.114710372095827
50	M97T22	0.00888374580686646
51	M99T19	-0.0785097640444213
52	M99T16	-0.0486902067394205
53	M99T23	0.102554488548865
54	M99T300	-0.211662155514306
55	M100T100	0.127573187964193
56	M100T131	0.23596375913552
57	M100T118	0.0451403690394859
58	M100T99_1	0.125494494330392
59	M100T99_2	0.131203485096663
60	M100T99_3	0.0924172405847903
61	M101T59	0.240659668261208
62	M101T88	0.445827355950235
63	M101T99	0.16194683804089
64	M102T100	0.10366629346818
65	M102T68	-0.196196246176452
66	M103T95	-0.305446140949093
67	M104T38	-0.207520562108595
68	M104T95	-0.246910141899504
69	M104T22	-0.0595682911427731
70	M104T20	0.0728680216552083
71	M105T9	0.055162534557499
72	M105T165	-0.122529399258147
73	M105T466	-0.0714463681695854
74	M105T95_1	-0.243499533767103
75	M105T95_2	-0.192373693715737
76	M105T392	-0.264039486422805
77	M105T20	0.0628216108403479
78	M106T10	0.0398344131909938
79	M106T392	-0.265286426440713
80	M107T17	-0.0460801095618155
81	M107T10	0.0453580892616035
82	M107T95	-0.28956743144261
83	M107T359	-0.148785629662721
84	M107T408	-0.265925078864944
85	M107T293	-0.165546053366274
86	M107T268	0.0738536323164926
87	M108T74	-0.294208435217656
88	M109T194	-0.212483888172832
89	M109T280	-0.164830061344091
90	M110T44	-0.252983075936227
91	M110T79	-0.200460815719356
92	M111T32	-0.00792845629963645
93	M111T10	-0.0763641911885434
94	M111T211	0.098174626170359
95	M111T197	-0.108587372580607
96	M112T33	-0.0217250984022948
97	M112T16	-0.145248602006922
98	M112T139	-0.14511559764333
99	M113T19	-0.00944384902411529
100	M113T36	-0.194942181068795
101	M113T66	-0.02996079307709
102	M113T59	-0.0622676960106036
103	M113T160	-0.048021741389242
104	M113T50	-0.104335586503899
105	M114T21	0.0402990408404971
106	M114T114	-0.0626764941473414
107	M114T140	0.0493963497806856
108	M114T183	-0.232022505399229
109	M115T19	-0.0211224071850924
110	M115T32	-0.17159436679197
111	M115T51	-0.0397690067504473
112	M115T23	-0.0441058976387538
113	M115T59	0.183240647383963
114	M115T9	0.0527499682596172
115	M115T128	-0.246537510735399
116	M115T21	0.019946737868733
117	M116T22_1	-0.183383071878116
118	M116T22_2	0.264624576503175
119	M116T46	-0.169218740624793
120	M117T19	-0.00604981831563931
121	M117T128	-0.29470440422418
122	M117T22	0.0798445288744542
123	M118T258	0.260684422424705
124	M118T128	-0.277962258120725
125	M118T94	-0.098140460845045
126	M118T314	0.0966590886346099
127	M118T53	0.128110500876804
128	M118T32	0.154941592350821
129	M118T24	0.177188909618278
130	M119T10_1	-0.143954438535003
131	M119T10_2	-0.234229062616242
132	M119T23	0.126565114361259
133	M119T44	-0.277643102710902
134	M119T79	-0.207105945435873
135	M119T60	-0.0707811602010256
136	M119T128	-0.294115669230358
137	M119T95	-0.247748471792073
138	M119T32	0.043316503671154
139	M119T24	0.306631129555623
140	M120T87	-0.0666470646625036
141	M120T21	0.323869619741092
142	M120T95	-0.213869544776642
143	M120T32	0.0127586579589765
144	M120T24	0.178907520405889
145	M120T568	0.209048731805168
146	M121T9	-0.113203881799969
147	M121T314	0.19909327371126
148	M121T366	0.184701135167901
149	M121T392	-0.234984008008976
150	M121T95	-0.250528501174779
151	M121T14	0.0905640421755019
152	M122T76	0.124694378486425
153	M122T99	0.0269779666600852
154	M122T95	-0.140589329452831
155	M122T89	-0.120504101204703
156	M123T18	-0.0739019983900163
157	M123T12	0.0523235770502495
158	M123T89	-0.0408765688043582
159	M123T314	-0.0390001528742501
160	M123T283	-0.132274728671728
161	M123T139	-0.199259087470618
162	M123T42	-0.149432024766515
163	M124T42	-0.0740925313754769
164	M124T188	-0.0483243450582004
165	M124T146	0.0248425484124399
166	M125T85	0.0640757517331762
167	M125T18	-0.0295382772476339
168	M125T10	0.0387412993906934
169	M125T42	-0.12323147392889
170	M125T94	-0.242727549537428
171	M125T212	0.0227169566533872
172	M125T109	-0.24066650080841
173	M125T146	-0.0861146549276334
174	M126T9	-0.0897540870607031
175	M126T194	-0.106419158341863
176	M126T120	-0.279591859896279
177	M127T391	-0.127974114703494
178	M127T280	-0.0886429493330326
179	M129T32	0.0694453124693681
180	M129T391	-0.268366678553736
181	M129T76	-0.0516077259109465
182	M129T22	0.0674076499473275
183	M129T196	-0.319252055387639
184	M129T16	0.0868256224606377
185	M130T33	-0.159052797188436
186	M130T52	0.120056387694297
187	M130T173	-0.340272310468844
188	M130T37	-0.0632347014042017
189	M130T128	-0.341160142179133
190	M130T246	-0.35797587329967
191	M130T283	-0.268003108981598
192	M130T204	-0.20550126832428
193	M130T110	0.0635104155973607
194	M130T35	0.084614934782105
195	M130T80	-0.23555686051214
196	M130T154	0.0185877982380377
197	M131T80_1	-0.0381238632776162
198	M131T36	0.0496535422920906
199	M131T10	-0.177104944591366
200	M131T22	-0.186718563675384
201	M131T95	-0.0518787212307458
202	M131T53	0.13840064751783
203	M131T271	-0.166330201837765
204	M131T80_2	-0.247127968366984
205	M131T34	-0.228821403893727
206	M131T35	-0.161498245277146
207	M132T143	-0.108992981543154
208	M132T95	-0.00846916760576461
209	M132T22	0.160590934096094
210	M132T128	-0.375873674463426
211	M132T68	0.278584127148704
212	M132T69_1	-0.0709631032131
213	M132T69_2	0.0634084925799721
214	M132T69_3	0.160035130292636
215	M133T38	0.0193712959601584
216	M133T168	-0.0831725749284729
217	M133T22	0.127312750082603
218	M133T128	-0.265240651921924
219	M133T69	0.111938876594607
220	M134T23	0.331623033741341
221	M134T153	-0.251319211521539
222	M134T167	0.00233801539247158
223	M134T22	0.0722914838257272
224	M134T69	0.0399035409598526
225	M135T11	0.158932979348986
226	M135T23	-0.0126446010162935
227	M135T293	-0.037027565469521
228	M135T359	0.0318146222431277
229	M135T408	-0.096346658687256
230	M135T130	0.163129721927051
231	M136T23_1	0.0171739282582671
232	M136T77	-0.262752510776378
233	M136T23_2	-0.195532940519164
234	M136T75	-0.218230535868373
235	M136T92	-0.268184967313964
236	M136T60	-0.177467635138577
237	M136T359	-0.164930310704724
238	M136T147	-0.0461354416846898
239	M137T10	-0.0651665041453772
240	M137T42	-0.0993397147643156
241	M137T79	-0.144930065984741
242	M137T60	-0.0904099391699853
243	M137T44_1	-0.0804932918120007
244	M137T44_2	-0.0307823246411435
245	M138T99	-0.140829943758282
246	M138T44	0.053030034935239
247	M138T79	-0.114056180423077
248	M138T150	-0.130126891090078
249	M138T22	-0.0652500997232969
250	M138T239	-0.126118020274986
251	M138T112	-0.285607638733543
252	M138T101	-0.0740071744094562
253	M139T91	0.135538960590459
254	M139T19	-0.0923488647797063
255	M139T32	0.0822381707465427
256	M139T43	-0.0152076042795984
257	M139T214	-0.0170054949387945
258	M140T33	0.0940610717678796
259	M140T24	0.168778974997756
260	M140T20	-0.0625463436889719
261	M140T224	-0.0010614948354942
262	M140T134	0.131316477166088
263	M141T19	-0.0357348741164863
264	M141T9	0.155874789827267
265	M141T33	-0.0795748430173665
266	M141T58	0.000708180884026526
267	M141T23	-0.111023276211993
268	M142T128	-0.307124954923596
269	M142T285	0.0639087730210701
270	M142T143	0.230572185728031
271	M143T51	0.00904699655967497
272	M143T91	0.0837647963677157
273	M143T128	-0.31854351960129
274	M143T211	-0.072721895750268
275	M143T133	-0.252599816483022
276	M143T78	0.106581631974279
277	M144T140	0.191204977647974
278	M144T165	-0.109247084711471
279	M144T128	-0.30489758002122
280	M144T130	-0.209835055067621
281	M144T22	0.0291104831544214
282	M144T78	-0.244061286710546
283	M145T49	-0.0858682198640915
284	M145T9	0.0138814194651478
285	M145T82	-0.139758902679241
286	M145T22_1	-0.0665323049197598
287	M145T128	-0.277872017018625
288	M145T165	-0.154473455156721
289	M145T22_2	0.0323234596198725
290	M145T407	-0.252686634623044
291	M146T23	-0.153290283128293
292	M146T258	-0.236991140176189
293	M146T92	-0.25711917104316
294	M146T128	-0.3124498483969
295	M146T140	-0.153095558490875
296	M146T78	-0.242602643728863
297	M146T36	0.00423976183999524
298	M146T118	-0.0414317262749064
299	M146T22	0.185707140274705
300	M146T109	-0.0207129726852302
301	M146T224	-0.18048776736941
302	M146T17	0.0437265364636794
303	M147T32	0.0830313433109372
304	M147T60	-0.0651108373080562
305	M147T77	0.12076766028403
306	M147T128	-0.323214813439928
307	M147T258	-0.255890241374105
308	M147T391	-0.273213970989947
309	M147T21	0.175713229137133
310	M147T17_1	-0.0985581795911513
311	M147T80	-0.271746131327603
312	M147T17_2	0.0527127394663586
313	M148T20	0.0803260241043711
314	M148T32	0.0190201334553397
315	M148T86	-0.242068674505689
316	M148T21	0.258459022447014
317	M148T95	-0.130885649176443
318	M148T52	0.0680608476698914
319	M148T25	0.217799744776181
320	M148T34	0.00436803644967586
321	M149T10	-0.0671655037539533
322	M149T477	-0.165226140090957
323	M149T95	-0.068951737318675
324	M149T309	-0.0698059487316315
325	M149T21	0.215736981995989
326	M149T408	-0.12696297269046
327	M149T170	0.00581006132797227
328	M150T38	0.11417853718259
329	M150T140	0.134543390624552
330	M150T95	-0.157270940592959
331	M151T135	-0.220032511309075
332	M151T20	-0.254218941561732
333	M151T38	0.0449962553725372
334	M151T94	-0.232350188329711
335	M151T86	-0.0238480649383101
336	M151T120	-0.151459876836992
337	M151T362	-0.0675227158288551
338	M152T52	0.053177931243449
339	M152T33	-0.178094784640092
340	M152T38	-0.039831744438987
341	M152T113	0.118055860012224
342	M153T86	-0.229953985631155
343	M153T52	0.166667056266606
344	M153T78	0.0431085407089997
345	M153T22	0.19078209685269
346	M153T165	-0.162850981923809
347	M153T237	-0.0564614452608104
348	M154T100	-0.0776684159188622
349	M154T78	-0.0921655265111966
350	M154T69	-0.0233747783046865
351	M154T9	-0.0804890865263331
352	M154T154	-0.0579327934318858
353	M155T19	-0.102155212844809
354	M155T10	-0.0924079463597617
355	M155T190	-0.0850403468541473
356	M156T21	-0.0131851593850291
357	M156T99	0.154715274563957
358	M156T151	0.300960144551773
359	M156T74	0.275734329292985
360	M157T32	0.0560513319574553
361	M157T9	0.0968736671170816
362	M157T116	-0.285421487927672
363	M157T74	0.270406732592591
364	M158T33	0.00141162401335727
365	M158T139	-0.202900077093481
366	M158T74	0.0760174878992031
367	M158T371	0.00594360003024521
368	M158T53	-0.0761301391669083
369	M159T10	0.0564257371272619
370	M159T40	-0.142274810077504
371	M159T21	0.0999101964410796
372	M159T128	-0.316231056353906
373	M160T9	0.0542442026081834
374	M160T26	-0.280215076011878
375	M160T82	-0.145798449230808
376	M160T128_1	-0.31112965873484
377	M160T128_2	-0.154221307800836
378	M160T100	-0.227901521025645
379	M160T183	-0.122565390160391
380	M160T22	-0.0188208641448239
381	M161T10	-0.0756167885672007
382	M161T11	-0.0777782468831078
383	M161T91	0.111765714490321
384	M161T82	-0.189549632680904
385	M161T22_1	-0.142111029218218
386	M161T394	-0.0905234684656575
387	M161T428	-0.285104028420617
388	M161T468	-0.0427899948263537
389	M161T183	-0.247626617375486
390	M161T22_2	-0.075274176829876
391	M162T77	0.0351742706442907
392	M162T82	0.0112504661842142
393	M162T23	-0.0814296267397489
394	M162T428	-0.311560815787833
395	M162T21	0.0308311394459572
396	M163T569	0.0818200449578829
397	M163T9	0.0461427696106097
398	M163T10	0.103764767088092
399	M163T144	-0.174855891580942
400	M163T21_1	0.00482998745541468
401	M163T466	0.0653768473982182
402	M163T355	-0.0272164870297134
403	M163T46	0.0220824015336798
404	M163T359	0.121441497639368
405	M163T476	-0.165477593215706
406	M163T21_2	-0.0303158991152228
407	M163T51	-0.123521701586506
408	M163T268	0.142019239141899
409	M164T10	-0.0278122690682678
410	M164T315	-0.0455498854054016
411	M164T77	0.0465536115545078
412	M164T466	-0.0102880789252325
413	M164T359	0.0680294438353304
414	M164T268	0.122160383239029
415	M165T18	0.021120323647831
416	M165T33	0.0640419886575457
417	M165T60	-0.128527243402992
418	M165T394	-0.241943562283781
419	M165T392	-0.232129335743398
420	M165T22	0.128739351800572
421	M165T51	-0.632353972208593
422	M165T80	-0.061184723564608
423	M165T359	0.000872605443080927
424	M166T80	0.0846407081727225
425	M166T150	0.190866437290791
426	M166T229	-0.175524459555426
427	M166T60	-0.0289108004340462
428	M166T50	-0.0314216620387944
429	M166T95_1	0.00989763138348659
430	M166T335	0.124520436960909
431	M166T95_2	-0.0429182548122317
432	M166T95_3	-0.020243990828789
433	M166T95_4	-0.0175013769992667
434	M167T10_1	-0.0491192092056852
435	M167T150	-0.11734053842225
436	M167T83	0.0434339539467388
437	M167T91	0.0497015536834638
438	M167T10_2	-0.119207624946428
439	M167T418	-0.132318695880277
440	M167T335	-0.144781566906612
441	M167T34	0.197448291084677
442	M167T95	0.0136568659868594
443	M168T78	-0.115472045581271
444	M168T95	0.107139439474775
445	M168T207	-0.0901354263286352
446	M169T38	0.187939187278562
447	M169T30	0.103772378184268
448	M169T20	-0.089258668039254
449	M169T184	-0.000812289970030544
450	M169T99	-0.214148313158059
451	M169T196	-0.200790513679994
452	M169T102	-0.228796004638275
453	M170T19	-0.0729970786492002
454	M170T36	-0.0935242382514938
455	M170T300	-0.212830526957457
456	M170T128	-0.306451536559859
457	M170T74	0.0425606963798734
458	M170T122	0.17350801130558
459	M170T114	-0.184893753843968
460	M170T86	0.268097125232296
461	M171T74	0.173080798515535
462	M171T19	-0.0421304588237685
463	M171T56_1	0.164539348015687
464	M171T211	-0.0553519885803638
465	M171T9	0.068941182072009
466	M171T73	-0.273731295237516
467	M171T114	-0.0881043366529105
468	M171T56_2	0.133781976963308
469	M172T130_1	-0.208927609767922
470	M172T86	0.133293771462704
471	M172T130_2	-0.0477339503257415
472	M172T396	0.00484287946973124
473	M173T19	-0.0961898877801355
474	M173T9	0.099941460362182
475	M173T22	-0.128274732474068
476	M173T86	-0.247355483456117
477	M173T35	-0.158146550165172
478	M173T286	-0.142151589533949
479	M173T300	-0.168102696165636
480	M174T9	0.0608251503753778
481	M174T80	0.0814181353138485
482	M174T140	0.15781733119394
483	M174T174	-0.180300774572965
484	M174T73	0.22766623562617
485	M175T9	0.0118184326963887
486	M175T40	0.040013942340773
487	M175T32	0.119560363256426
488	M175T49	0.0443180945469468
489	M175T370	-0.041034654928499
490	M175T20	0.0688648752313189
491	M176T32	0.151044643646239
492	M176T74	-0.177306967353712
493	M176T10	-0.00508858250209464
494	M176T283	-0.119531333873856
495	M176T21	0.20485589057531
496	M176T23	0.205915402287456
497	M177T10	-0.0671124532069887
498	M177T32	-0.166982814696137
499	M177T73	-0.0627159534258332
500	M177T388	-0.0618279646881838
501	M178T73	-0.0374829525777003
502	M178T388	-0.127529934913267
503	M178T197	-0.0990689307251465
504	M179T42	-0.0841542617163261
505	M179T28	0.0350108065261778
506	M179T228	0.0658806619043184
507	M179T10	-0.227557291781059
508	M179T393	0.00809061111043109
509	M179T22	0.292308699164626
510	M179T88	-0.0497508517619192
511	M180T22	0.337540903788405
512	M180T309	0.0269988860322072
513	M180T165	-0.00442243537556919
514	M180T21	0.0994458359881659
515	M180T393	-0.0876057247752668
516	M181T18	-0.0230009609886055
517	M181T10_1	0.101504685360719
518	M181T165	-0.1167244791941
519	M181T109	-0.0268552155879475
520	M181T128	0.0255138896603347
521	M181T10_2	-0.140976201274498
522	M181T357	-0.220839424410768
523	M182T128	0.0150616187207488
524	M182T109	-0.0821412402483798
525	M182T60	0.204963517367419
526	M182T233	0.103527822621948
527	M182T244	0.0345227986580773
528	M183T9_1	0.0509057980477567
529	M183T10_1	0.0477932749962599
530	M183T84	-0.0176395753010193
531	M183T10_2	-0.0526850990361107
532	M183T289	0.186600646954128
533	M183T60	-0.0605536209281301
534	M183T9_2	-0.0259812910826574
535	M183T244	0.0248971121968778
536	M184T373	-0.0913787991234364
537	M184T150	0.140677180504182
538	M184T52	-0.107498360280614
539	M184T60	-0.0212829772957686
540	M184T189	0.133268176519077
541	M185T142	0.136112144240235
542	M185T10	-0.150191452968238
543	M185T11	0.0473295538419756
544	M185T86	-0.170259178294702
545	M185T13	-0.0772433428271036
546	M185T22_1	0.270930733703258
547	M185T268	0.0954737220650899
548	M185T9	0.207314377935954
549	M185T144	0.116072883790102
550	M185T22_2	0.221763761579735
551	M185T120	-0.0435902661493325
552	M185T348	-0.214057860946428
553	M186T144	0.167461725308761
554	M186T19	-0.195218141127466
555	M186T170	-0.154502665570761
556	M186T23	0.299929148551568
557	M186T35	0.0661304363807239
558	M186T120	-0.173117645323514
559	M186T56	0.0599202721848957
560	M187T9	0.0971645400795961
561	M187T78	-0.0654942359193868
562	M187T23	-0.0907638693356838
563	M187T144	-0.101759412813027
564	M187T96	-0.277038874519433
565	M187T86	-0.0101080545335968
566	M188T70	0.00196203616267156
567	M188T9	0.139396727472662
568	M188T373	0.0759035983214774
569	M188T95	-0.0875037174040718
570	M188T128	-0.106060840373408
571	M188T153	-0.248746030441356
572	M188T85	-0.272228689207091
573	M188T80	0.17423632823573
574	M188T23	0.0178996397856153
575	M189T80	0.115870631911899
576	M189T9	0.0670457167850176
577	M189T373	0.0130656567385233
578	M189T91	0.0617736950458758
579	M189T128	-0.121028735961734
580	M189T34	-0.12464439018642
581	M189T386	-0.121069262475844
582	M189T36	0.202803474244422
583	M189T85	0.0942966814851103
584	M189T108	0.072796048246027
585	M189T47	0.0377579881661901
586	M189T19	0.0743778813124696
587	M190T148	-0.1218424765919
588	M190T128	-0.146686853012018
589	M190T52	0.038296486241058
590	M190T319	0.0900187644007389
591	M190T86_1	-0.139950685361617
592	M190T86_2	-0.0206784495230932
593	M190T108	-0.10806359882551
594	M191T18	0.0237027564282493
595	M191T10	-0.0577772920829103
596	M191T20	-0.293524648257582
597	M191T32	0.167931743453362
598	M191T82	-0.218088196010036
599	M191T22	-0.0813202556963177
600	M191T374	-0.257329643360361
601	M191T300	-0.165244827703574
602	M191T408	-0.0187888383153914
603	M191T473	0.0734437433086104
604	M192T188_1	0.123339075317327
605	M192T23	0.0744235478958589
606	M192T32	0.0485460753838694
607	M192T92	-0.22678529060093
608	M192T140	0.217560336276565
609	M192T219	0.082111881909345
610	M192T168	0.0735988001056843
611	M192T188_2	-0.0143384994546595
612	M192T408	0.0392693163258629
613	M193T373	-0.0207606304054805
614	M193T31	0.148850468172886
615	M193T74	0.129438322557084
616	M193T140	0.0145501120115628
617	M193T10_1	0.00590514903814222
618	M193T41	-0.195325747412111
619	M193T85	0.0684999357730812
620	M193T10_2	-0.163187870825047
621	M193T420	-0.182725314454792
622	M193T186	0.0840319161021004
623	M194T74_1	0.167954991413277
624	M194T33	0.220881186678791
625	M194T74_2	-0.0141313985399634
626	M194T350	0.117526622726036
627	M194T56	-0.055358404140502
628	M194T41	-0.164664219563469
629	M194T162	-0.10289494389374
630	M195T33	0.21847525518305
631	M195T163	-0.0423376733968748
632	M195T280	-0.13846552682131
633	M195T9	-0.125189411257194
634	M195T418	0.00752843331324157
635	M195T124	-0.10843827112346
636	M195T110	-0.187582525333733
637	M196T163	-0.0427011025044296
638	M196T419	-0.0196765747174317
639	M196T250	-0.0465077361949279
640	M197T15	-0.0499292452100386
641	M197T53	-0.0462504491196242
642	M197T9_1	0.0851461657956396
643	M197T239	-0.120375082141326
644	M197T9_2	-0.105850760834579
645	M197T258	0.061090350003876
646	M197T159	-0.230843204562275
647	M198T185	-0.212635519933959
648	M198T228	-0.0412162802537197
649	M198T161	-0.260674065586974
650	M198T21	0.105366467596638
651	M198T90	-0.0913036236357297
652	M198T258	-0.151552995721342
653	M198T159	-0.36077167156695
654	M198T23	0.212736233283647
655	M199T19	-0.026531445775143
656	M199T74	-0.250349655776675
657	M199T9_1	-0.0930847917657955
658	M199T49	-0.248998033350648
659	M199T92	-0.295075289093509
660	M199T9_2	-0.0304479711057358
661	M199T99	0.166750730854285
662	M200T23	0.298455029828716
663	M200T99	0.172133512625698
664	M200T444	-0.0950643892409854
665	M201T303	0.00814073693330687
666	M201T10	-0.122856990730097
667	M201T9	-0.117639826749124
668	M201T80	-0.303940540435487
669	M201T400	-0.321766674625919
670	M201T379	-0.276983313491894
671	M201T23	0.177741168506939
672	M201T99	-0.119987974034271
673	M202T373	0.0257468032587411
674	M202T165	-0.031550700865328
675	M202T379	-0.336368157219148
676	M203T57	0.026456085049748
677	M203T373	-0.0682650523333774
678	M203T134	-0.0253396521484342
679	M203T20	-0.0887803062876507
680	M203T14	-0.165434564837279
681	M203T80	-0.0565163432001961
682	M203T428	-0.37401183270045
683	M203T394	0.00139743882855221
684	M203T468	0.135425775592423
685	M203T107	0.0709430281877226
686	M203T40	0.0862441404380265
687	M203T83	0.0656345782454714
688	M203T417	-0.11526701702039
689	M203T23	-0.156276249931369
690	M203T17	0.0560691681051741
691	M204T75	0.284915300929191
692	M204T95	-0.280326659824212
693	M204T20	0.068277824590245
694	M204T61	-0.184296467649703
695	M204T22	-0.118278256013629
696	M204T252	0.0112488876504908
697	M204T38	0.0747286787040374
698	M204T23	0.259259715157684
699	M204T107	0.0580757937009004
700	M204T17	0.0899844473891793
701	M205T373	0.0299639615452551
702	M205T9	-0.0220597100152745
703	M205T71	-0.110397981983484
704	M205T10	0.068955704164128
705	M205T247	-0.150820729380766
706	M205T145	0.116468579815491
707	M205T477	-0.0625002875030982
708	M205T128	0.156663370395644
709	M205T55	0.12624456225347
710	M205T23	0.0636832923098157
711	M205T38	0.0267214853121594
712	M205T433	-0.116666058751174
713	M205T129_1	-0.126886762337509
714	M205T129_2	-0.120647287906612
715	M206T150	-0.0564592745631002
716	M206T10	-0.014298452986993
717	M206T246	-0.164194614480104
718	M206T350	0.0483651411714567
719	M206T128	-0.026062326327286
720	M206T105	-0.142714031849834
721	M206T55	0.0451484341901961
722	M206T23_1	0.0968427405434882
723	M206T38	-0.0509808119716911
724	M206T23_2	-0.0358193004463802
725	M207T19	-0.0100389293086456
726	M207T20	-0.161940392189073
727	M207T91	0.146880099335255
728	M207T102	0.1328507690193
729	M207T128	-0.108285527551612
730	M207T120	-0.225708938371553
731	M207T9	-0.100559555572562
732	M208T224	-0.19368765583614
733	M208T392	-0.0133810952894398
734	M208T91	-0.0310538126637565
735	M208T212	0.0545111555039337
736	M208T113	-0.296080421604731
737	M208T319	0.237329489012115
738	M209T19	-0.158631963949889
739	M209T92	-0.143163602658918
740	M209T51	-0.2011886649942
741	M209T9	-0.0518716551372013
742	M209T400	-0.250188580491532
743	M209T10	-0.183627074304153
744	M210T224	-0.301004726224574
745	M210T29	0.141416891887547
746	M210T219	-0.189094827765922
747	M210T92	-0.146707319944625
748	M211T9_1	0.0697831594762999
749	M211T76	-0.221685224748944
750	M211T138	-0.184301792083671
751	M211T30	0.089487349060723
752	M211T9_2	0.000839783440851222
753	M211T10	-0.0368235134882773
754	M211T208	0.0828407035762565
755	M212T339	0.197808714156191
756	M212T256	-0.0814665085909853
757	M212T226	-0.126977346488901
758	M212T82	-0.171974922732431
759	M212T158	-0.00960752388639317
760	M213T19	0.0099302248962322
761	M213T10_1	0.0484274728768899
762	M213T146	-0.0234135509685973
763	M213T10_2	-0.0701115081041133
764	M213T300	-0.197991828039635
765	M213T9	0.160302442437378
766	M214T373	0.0954032064797804
767	M214T22	0.259542456429591
768	M214T140	0.122962223006812
769	M215T373	0.0848840446007823
770	M215T22	0.315571507689204
771	M215T58	0.172081577384498
772	M215T19	-0.0143054819393169
773	M215T10	0.0163515845263348
774	M215T30	0.00466517976689277
775	M215T46	0.0205545682401649
776	M215T186	-0.165184996625897
777	M215T298	-0.0236661801569953
778	M215T75_1	-0.369505885731821
779	M215T418	0.303503679788503
780	M215T75_2	0.102090138059457
781	M216T30	-0.0157443019748807
782	M217T89_1	0.102607787143998
783	M217T19_1	0.0351183488827621
784	M217T19_2	0.0926377433049754
785	M217T32	-0.0127785459614215
786	M217T81	0.113023979909077
787	M217T22	0.0758021690241181
788	M217T166	0.126501909998277
789	M217T110	-0.284500997999339
790	M217T413	-0.245136757490754
791	M217T89_2	-0.14587012784099
792	M217T392	-0.165983219960586
793	M217T73	0.330425625747749
794	M217T178	0.0667927867070881
795	M217T89_3	0.0220762002394972
796	M217T428	-0.296164824359655
797	M218T81	-0.365247870809087
798	M218T77_1	-0.102986542962486
799	M218T166	0.100464899475261
800	M218T77_2	-0.058401625358997
801	M218T89	0.0336817435187919
802	M219T61	0.125672782499981
803	M219T19	-0.209729648506628
804	M219T10	0.0052453179164877
805	M219T20	-0.0358536498116021
806	M219T373	0.17629765556029
807	M219T15	0.0319471232931482
808	M219T258	-0.0617704385610469
809	M219T166	-0.0780746616145224
810	M219T101	0.0718335679583268
811	M219T62	0.0837493747679255
812	M219T77	-0.11368261643047
813	M219T454	-0.0765526275840585
814	M220T74	0.0693112810194876
815	M220T20	-0.0520839210112037
816	M220T373	0.095385520403218
817	M220T109	0.230235434433223
818	M220T428	-0.160818479888015
819	M220T92	0.108924495157118
820	M220T77	-0.0798476297883659
821	M221T92	0.129868907378617
822	M221T20	-0.053139943842246
823	M221T373	0.122617390094398
824	M221T44	0.337146222888094
825	M221T102	0.00519461127493075
826	M221T62	0.0593850438620668
827	M221T467	0.037364434296727
828	M221T15	-0.176502136435446
829	M221T99	-0.128087094316954
830	M221T109	0.0149533964074298
831	M221T428	-0.216063106354249
832	M221T9	-0.142828502330171
833	M221T463	-0.119542684293017
834	M222T292	0.0195757556118045
835	M222T373	0.0286159009937153
836	M222T284	-0.0440667830488066
837	M222T80	0.179812335030788
838	M222T22	0.0911746910712304
839	M222T117	-0.099605835676982
840	M222T99	-0.224758438823381
841	M222T26	0.105779851338735
842	M223T19	-0.0666756264707119
843	M223T10_1	-0.0803429790301299
844	M223T10_2	-0.0181924506182845
845	M223T357	-0.154317082026233
846	M223T109	-0.0548060856473365
847	M223T126	0.137022180455117
848	M223T9	-0.167040508356027
849	M224T91	0.159298999100493
850	M224T248	-0.142313238001566
851	M225T19	0.00856579165876973
852	M225T10_1	0.12715997870809
853	M225T9	-0.0591798136955008
854	M225T10_2	-0.0163288355179997
855	M225T377	-0.142655698784347
856	M225T165	-0.0237217515733142
857	M226T212	-0.163712341529322
858	M226T347	-0.140430826532896
859	M227T19	-0.0555800274126749
860	M227T9	0.149956631201619
861	M227T10	-0.123584881212289
862	M227T52	0.118621936886684
863	M227T129	-0.179110194169877
864	M227T144	-0.30734999890195
865	M227T107	-0.114054998890267
866	M227T418	0.0746161701619839
867	M228T9	0.128428755689138
868	M228T155	-0.133091935256772
869	M228T82	0.330024286059262
870	M228T428	-0.0412538539352063
871	M228T238	-0.186019890428059
872	M228T110	0.0107965911297864
873	M228T371	0.0523466446899493
874	M228T490	-0.0385392493590325
875	M229T19	0.0198534852033217
876	M229T9	0.0684040902485755
877	M229T10	-0.133788603486026
878	M229T91	0.0715452770931933
879	M229T219	-0.109018281220881
880	M229T268	-0.0785880856586172
881	M229T48	0.0100078473474066
882	M229T59	0.0217859533507389
883	M229T81	-0.0875309760286507
884	M229T23	0.204598867596152
885	M229T133	0.204873464088592
886	M229T371	0.00274472886638201
887	M230T83	0.170850586747394
888	M230T373	0.196582378050462
889	M230T91	-0.0611249376439929
890	M230T22	0.175601015786948
891	M230T179	-0.206109994522869
892	M230T81	-0.102300277142926
893	M230T23	0.138762178197892
894	M231T373	0.187460413839153
895	M231T19	0.0269544346085485
896	M231T114	0.0828975089604172
897	M231T30	0.152473215141312
898	M231T374	0.28490076613201
899	M231T70	-0.273568036635055
900	M231T22	0.0412887167887029
901	M231T212	-0.0261285188761678
902	M231T116	0.0994414906672325
903	M231T141	0.147181127136199
904	M231T428	-0.316240279821844
905	M232T373	0.179431800252489
906	M232T31	0.0571398119963063
907	M232T111	-0.0972410455924316
908	M232T488	0.178612911339352
909	M232T141	0.0632902284072049
910	M233T19	0.0569463543535696
911	M233T31	0.0314098312994201
912	M233T121	0.0803255795630176
913	M233T66	0.0600690859824672
914	M233T75	-0.177174210408218
915	M233T109	0.145908442860475
916	M233T141	0.028742084560929
917	M233T471	-0.042838889184256
918	M234T38	-0.0789535184230354
919	M234T115	-0.0325018950357208
920	M234T52	0.790582487054479
921	M234T161	-0.0814309489728241
922	M234T108	0.0316279654209013
923	M234T428	-0.322491431991744
924	M235T19	0.0393086565651315
925	M235T25	0.162460261211194
926	M235T125	-0.0641823647331412
927	M235T11	-0.0395058218553747
928	M235T455	0.0968223784415791
929	M236T139	0.112964734696332
930	M236T373	0.299032603098917
931	M236T79	-0.0365009554930513
932	M237T28	-0.319744942990974
933	M237T373	0.105137398734553
934	M237T98	-0.104409221163072
935	M237T298	-0.108135321944059
936	M237T9_1	-0.100468820563589
937	M237T430	-0.0328560053907515
938	M237T131	0.102559192989667
939	M237T109	0.0998042386233744
940	M237T9_2	-0.0843079317036205
941	M238T88	-0.046385976525163
942	M238T159	-0.168869404863784
943	M238T139	-0.106266826121735
944	M238T263	0.0407778493387238
945	M238T119	-0.0635781537279266
946	M238T216	0.124263723947778
947	M238T238	0.0553345222548419
948	M238T199	-0.0356797132828877
949	M238T131	0.0460856743798817
950	M238T270	0.115478198976725
951	M239T19	0.0455352346225937
952	M239T10_1	0.0814867778385647
953	M239T261	-0.00428522909731104
954	M239T322	-0.107188388918387
955	M239T83	-0.174138291258945
956	M239T10_2	0.022421782403563
957	M239T356	-0.0316700691514458
958	M239T153	-0.0762510212794411
959	M239T169	-0.26170260825761
960	M239T133	-0.241583211658904
961	M239T9	0.0948583167694513
962	M240T284	-0.118621731405012
963	M240T99	-0.116075667654657
964	M241T119	0.174405951070495
965	M241T19	-0.000898851441855642
966	M241T9	0.11448273466067
967	M241T373	0.118484382868736
968	M241T91	0.0778051134768113
969	M241T357	-0.197771161322289
970	M241T55	0.0253472036841605
971	M241T37	-0.0502918631185559
972	M241T76	-0.180781186732285
973	M241T124	0.0378282483668466
974	M242T145_1	0.0465314285210145
975	M242T9	0.131071527331137
976	M242T373	0.100140378735949
977	M242T109	-0.0718104379566916
978	M242T145_2	-0.0309140548213394
979	M242T105	-0.192346314112313
980	M242T76	-0.2505112339555
981	M243T37	-0.0621282691356786
982	M243T74	-0.0580514116954164
983	M243T40	-0.0555201137374122
984	M243T19	0.0820784506704782
985	M243T17	-0.00329943249288592
986	M243T9	0.126013892912624
987	M243T38	-0.21324585067932
988	M243T138	0.0771860414659715
989	M243T112	0.0848187816816466
990	M243T182	0.0558545371701663
991	M243T101	-0.270165950602709
992	M244T9	0.047506081838137
993	M244T113	0.101635176796837
994	M244T145	-0.180843378863209
995	M244T222	0.0637909735527118
996	M244T347	-0.0723599471864109
997	M245T86	-0.0314601037517555
998	M245T154_1	0.12396421528689
999	M245T91	0.0954417781249686
1000	M245T66	0.00957280401074492
1001	M245T154_2	0.0935497516225574
1002	M245T223	0.117951068015576
1003	M245T189	0.0954206782362467
1004	M245T176	0.0963411196721378
1005	M246T93	0.0196232206513561
1006	M246T465	0.232435513659268
1007	M246T94	-0.155906052785366
1008	M246T103	0.110114660153002
1009	M246T357	0.0598486920309741
1010	M246T162	-0.195591795517883
1011	M246T223	0.0865861628461346
1012	M246T190	0.0363904386121319
1013	M246T177	0.0850461360678218
1014	M247T19	0.0295287047758323
1015	M247T18	0.0543649061318248
1016	M247T24	0.0658859711346961
1017	M247T167	0.0988457759698689
1018	M247T120	-0.164644852866122
1019	M247T111	-0.00736636277737081
1020	M247T33	0.0358727112969454
1021	M247T47	0.129159619833326
1022	M247T71	-0.129620486778591
1023	M247T153	-0.00717133927660665
1024	M247T184	-0.0418955363657033
1025	M247T162	-0.186850958883757
1026	M247T223	0.010645888211278
1027	M247T466	0.220914803072297
1028	M248T174	-0.294966273298986
1029	M248T118	0.116436548460283
1030	M248T112	0.0538070593177774
1031	M248T153	-0.0466365439996701
1032	M248T57	0.432832900748975
1033	M248T428	-0.106456164574248
1034	M249T114_1	0.207361092901141
1035	M249T19	0.015047247223787
1036	M249T79	-0.0260011501404607
1037	M249T81	0.0371294616161272
1038	M249T225	-0.145422443769454
1039	M249T23	0.279533096394606
1040	M249T111	-0.227398605133699
1041	M249T103	0.0535057465215161
1042	M249T9	0.0173674350123234
1043	M249T114_2	0.0142816560241551
1044	M249T153	-0.232606786857416
1045	M249T10	0.0172505593178116
1046	M249T456	0.244444230444154
1047	M249T418	-0.0123806871341375
1048	M249T376	0.0729552896427132
1049	M250T74	0.213137952121195
1050	M250T114	0.104464014356521
1051	M250T52	0.702931975204353
1052	M250T110	0.0857735584481049
1053	M250T142	-0.0727995475240033
1054	M250T371	-0.0600718766604572
1055	M250T385	-0.100345272498114
1056	M251T19	-0.0180366206700408
1057	M251T516	0.157674928950348
1058	M251T159	0.0112105776244112
1059	M251T103	-0.132001693587422
1060	M251T76	0.0343937032785097
1061	M251T400	-0.344763840850166
1062	M251T363	-0.305125745062781
1063	M251T9	0.00805655216415399
1064	M251T418	-0.00123194512893331
1065	M251T256	0.0791901508846116
1066	M251T82	0.120137381903746
1067	M252T516	0.147847609851626
1068	M252T256	0.0348558715287261
1069	M253T28	-0.255118881512644
1070	M253T9	0.12120155955318
1071	M253T52	0.748497595204332
1072	M253T33	0.058785429310217
1073	M253T121	0.0663884032506472
1074	M253T86	-0.0255638106391098
1075	M253T8	-0.168150991680788
1076	M253T134	-0.0298001148535998
1077	M253T10	-0.145107388518297
1078	M254T81	-0.224152949108122
1079	M254T122	0.0787884724594503
1080	M255T19	-0.010158186513862
1081	M255T9	0.116358980778217
1082	M255T21	0.209700277457844
1083	M255T326	-0.0550292553437018
1084	M255T120	-0.0856152221432682
1085	M255T86	0.0437437049706633
1086	M255T152	0.0207521943377145
1087	M255T397	-0.0497678443198196
1088	M255T345	-0.251856248553942
1089	M256T184	0.0357407987895206
1090	M256T9	0.147395064827609
1091	M256T52	0.472292303756911
1092	M256T537	-0.177218931719018
1093	M257T19	0.00633273301292427
1094	M257T16	0.0904438685858908
1095	M257T9	0.115094762895361
1096	M257T373	0.0940209845044918
1097	M257T82	-0.221102766861108
1098	M257T258	-0.110730967623433
1099	M257T233	0.205804366141922
1100	M257T357	0.20156175927111
1101	M258T9	0.0242950043424302
1102	M258T21	0.0650373890092792
1103	M259T373	0.109846283042795
1104	M259T82	0.730197477849132
1105	M259T391	-0.105224142740765
1106	M259T42	-0.0121596231452115
1107	M259T146_1	0.0162758460936874
1108	M259T428	-0.175862030544381
1109	M259T146_2	0.115463588703944
1110	M260T78	0.0464771098172518
1111	M260T105	0.061196193827249
1112	M260T73	0.0267997431446122
1113	M260T236	0.0666926735612661
1114	M260T80	-0.117373377091929
1115	M260T65	0.132224544852612
1116	M261T356	-0.154288075519261
1117	M261T9	-0.0514981520604546
1118	M261T112	0.15883328642031
1119	M261T142	0.130107788417818
1120	M261T80	0.180110871214938
1121	M261T106	0.00444042611768049
1122	M261T236	-0.0506178803613602
1123	M262T52	0.543837452588544
1124	M262T139	-0.151826533910074
1125	M262T59	0.112725867820819
1126	M262T41	0.224240903918222
1127	M262T113	0.16621846962637
1128	M262T80	0.0598782428338606
1129	M262T84	-0.078543193594533
1130	M263T401	0.15150014836153
1131	M263T11	-0.0358431966141573
1132	M263T91	-0.0381196694881236
1133	M263T357	-0.168445821184195
1134	M263T59	0.0865363815634064
1135	M263T188	0.106342272841206
1136	M263T135	0.0437689650446468
1137	M263T163	0.186773659248191
1138	M263T144	0.0981813244520482
1139	M263T68	-0.0622432491457169
1140	M263T84	-0.108168503374182
1141	M263T69	0.174514600309193
1142	M263T9	0.00670820373864209
1143	M264T401	0.108018703679794
1144	M264T120	-0.147034848342416
1145	M264T73	0.00237842075615308
1146	M264T188	-0.0559186819673236
1147	M264T218	-0.0733116235966842
1148	M264T164	0.0657316526121936
1149	M264T84	-0.179782952246193
1150	M264T68	0.0941330246566566
1151	M265T19	0.0555795247038545
1152	M265T9	-0.0222004210049295
1153	M265T172	-0.261812917436629
1154	M265T32	0.0708688166259462
1155	M265T75	0.00474983893240176
1156	M265T173	-0.163075477697408
1157	M265T151	0.168795508320892
1158	M265T96	0.0526878030493016
1159	M265T170	0.123458033721554
1160	M265T394	0.0132921568086564
1161	M265T10	-0.0758122580757842
1162	M266T228	-0.134299869607228
1163	M266T40	0.194331569749407
1164	M266T173	-0.271562510537877
1165	M266T169	0.0904520729793343
1166	M267T19	0.106164775162237
1167	M267T10	0.148665715718848
1168	M267T67	-0.188943973942214
1169	M267T91_1	-0.109042647406868
1170	M267T391	-0.0198568385614804
1171	M267T405	-0.0533439102881232
1172	M267T91_2	0.0957632079017638
1173	M267T132	0.140249963965112
1174	M267T11	-0.027527951423772
1175	M267T452	0.056101233272864
1176	M268T392	0.188134547883183
1177	M268T76	0.0929071639008293
1178	M268T391	-0.0763773422199871
1179	M268T133	0.0901123449089194
1180	M268T66	-0.0336102384106548
1181	M269T392_1	0.214329184832703
1182	M269T157	0.104914365432966
1183	M269T179	0.0894411412529755
1184	M269T9	0.11059458883648
1185	M269T392_2	0.174663703378903
1186	M269T79	0.132240767521934
1187	M269T219	-0.19088974035057
1188	M269T82	-0.23809698470049
1189	M269T398	0.0146812197477876
1190	M269T56	0.0355151568021105
1191	M269T144	0.0606887237060957
1192	M269T86	0.0561403785585487
1193	M269T466	0.252654938285896
1194	M269T542	-0.0683623745108006
1195	M269T473	0.179298779752667
1196	M270T74	-0.0548215211877287
1197	M270T392	0.259252453447684
1198	M270T9	0.104376614418554
1199	M270T79	0.066960145232599
1200	M270T82	-0.0827985106836393
1201	M270T56	-0.083780814888616
1202	M270T544	0.130788458604642
1203	M271T10	0.0337389661594146
1204	M271T9	0.119308102551477
1205	M271T80	-0.0305919859005922
1206	M271T83	-0.00935625348140817
1207	M271T250	-0.175365362676768
1208	M271T286	0.0478657564203752
1209	M271T374	0.0126804433365388
1210	M271T560	0.381335932429483
1211	M271T544	0.12641594099619
1212	M272T81	-0.0622668413432093
1213	M272T560	0.394328543507591
1214	M273T19	0.00550552021425222
1215	M273T43	0.117143050548537
1216	M273T256	0.0144475707304216
1217	M274T147_1	-0.0380586757015733
1218	M274T43	0.123972104296066
1219	M274T147_2	-0.178494675752653
1220	M274T427	-0.0401300356425368
1221	M275T427	-0.00584574020774673
1222	M275T513	0.372062700184846
1223	M276T74	-0.185251451685366
1224	M276T162	0.0279228633327458
1225	M276T211	0.207825129492208
1226	M276T160	-0.0337808443200974
1227	M276T78	0.106931546723625
1228	M276T127	-0.0967528916109714
1229	M276T428	0.0355315425971069
1230	M277T9	0.1179895164569
1231	M277T20	0.01796986414633
1232	M277T137	0.0553485371340944
1233	M277T211	0.178518833597449
1234	M277T78	-0.00505082715098506
1235	M277T152	-0.172042434522558
1236	M277T48	0.0368134640697633
1237	M277T395	0.0537929054867498
1238	M277T468	0.145983522209711
1239	M277T428	0.0538847802885324
1240	M278T373	0.0360184387003258
1241	M278T428	0.109170716157562
1242	M279T69	0.117555571799249
1243	M279T373	0.124970338857382
1244	M279T113	0.0731701390851389
1245	M279T477	0.00270605753435813
1246	M279T107	0.138285512035811
1247	M279T221	0.126598616655613
1248	M279T212	-0.0489567874226971
1249	M280T151_1	0.0648873710273908
1250	M280T373	0.145734070654527
1251	M280T20	0.0973243410355027
1252	M280T124	-0.117652425043582
1253	M280T82	-0.00979511761338375
1254	M280T41	0.103261117425699
1255	M280T29	0.0807587741334835
1256	M280T187	-0.258245216614759
1257	M280T221	0.0973274992321139
1258	M280T151_2	0.0820444248338366
1259	M280T81	0.0332940001803118
1260	M281T75	0.167903060512871
1261	M281T170	0.0517979297679226
1262	M281T150	0.0452549755571858
1263	M281T82	0.0610195483604187
1264	M281T19	0.0400443236350681
1265	M281T9_1	0.0612309379508644
1266	M281T10	-0.00311971628444213
1267	M281T53	0.0037514304898031
1268	M281T373	0.110548008981221
1269	M281T121	0.0650871331451728
1270	M281T207	0.0178061916570312
1271	M281T391	-0.0364573324615125
1272	M281T92	-0.013044918283679
1273	M281T134	0.00929973702208092
1274	M281T104	0.0577553903836738
1275	M281T9_2	0.0582801930397559
1276	M282T122_1	0.122108554081777
1277	M282T122_2	0.0665567090459513
1278	M282T58	-0.0190341842220728
1279	M282T123	-0.00267650910007783
1280	M282T545	-0.110666511677765
1281	M282T410	-0.254587163822087
1282	M283T19	0.0180516244782927
1283	M283T227	0.0405644386737803
1284	M283T9	-0.0694428090899152
1285	M283T67	-0.203598075110781
1286	M283T94	-0.012727226024773
1287	M283T86	0.0365984454206542
1288	M283T156	-0.212834244606879
1289	M283T489	-0.0358697746857923
1290	M284T248	-0.0798266498998624
1291	M284T169	0.0047971784352969
1292	M284T373	0.0460909380916648
1293	M284T79	0.0588620939917358
1294	M284T25	0.284317016809495
1295	M285T9	0.162762761592587
1296	M285T227	0.0392402826529517
1297	M285T86	-0.12824688170485
1298	M285T392	-0.0831877270530376
1299	M286T39	0.20163896556019
1300	M286T100	0.0864553121240857
1301	M286T398	0.204653339930132
1302	M286T292	0.148034706644624
1303	M287T19	-0.0415752698525993
1304	M287T81	-0.0318300409672121
1305	M287T173	-0.33128160043189
1306	M287T398	0.0412480909871505
1307	M287T292	0.0894929290353893
1308	M288T77	0.0401044937758561
1309	M288T174	-0.257159386454566
1310	M288T75_1	-0.20659056959547
1311	M288T50	0.202458802772466
1312	M288T155	0.0389349744793106
1313	M288T75_2	-0.0770961291257748
1314	M288T319	0.0940262972554366
1315	M289T454	-0.0700487486369767
1316	M289T19	-0.0650046929581681
1317	M289T384	-0.11066000291101
1318	M289T377	-0.0615897740442629
1319	M290T118_1	0.138322018545169
1320	M290T118_2	0.179462694739922
1321	M290T56	0.113410267889872
1322	M290T42	0.0359555183633778
1323	M290T207	0.202794674602314
1324	M290T270	0.129819486910453
1325	M290T202	-0.102312892891809
1326	M290T102	-0.0385151254447133
1327	M290T123	0.110991249476783
1328	M291T19	-0.114392845159849
1329	M291T9	0.132685193353183
1330	M291T79	-0.295977078114025
1331	M291T384	-0.123676482494836
1332	M291T56	-0.135393079075242
1333	M291T207	0.204763058379853
1334	M291T473	0.127790547313125
1335	M291T466	0.161338072096539
1336	M292T180	-0.0360120306701045
1337	M292T384	-0.0324679524437165
1338	M292T253	0.21246732987725
1339	M292T207	0.228780242667791
1340	M293T373	0.0588439168666064
1341	M293T48	0.115159078946625
1342	M293T24	0.0714050993108308
1343	M293T384	-0.0450479032596336
1344	M293T468	0.0990538979584075
1345	M293T10	-0.0492819188846134
1346	M294T373_1	0.0440395803043445
1347	M294T373_2	0.0329726698913886
1348	M294T49	0.162236285684819
1349	M294T26	0.138861642178338
1350	M294T127	0.170953904625646
1351	M294T90	0.0509501538227911
1352	M294T78	0.135416795355747
1353	M294T85	-0.0131150068894265
1354	M295T196	-0.00272796766187613
1355	M295T127	0.0813299655095687
1356	M295T9_1	0.163837323959131
1357	M295T9_2	0.140182102729902
1358	M295T40	-0.146911466461893
1359	M295T25	0.208456250949128
1360	M295T202	-0.147046227563054
1361	M295T101	0.00806888439389616
1362	M295T157	0.0404158741625908
1363	M295T136	0.0412910501323354
1364	M295T78	0.0963935374971083
1365	M295T163	0.0512739234186328
1366	M295T130	0.0790091212905394
1367	M295T144	0.135904029478309
1368	M296T150_1	0.0425794608372337
1369	M296T9	0.0363809435341072
1370	M296T84	-0.0629180309927211
1371	M296T136	-0.0399116645378165
1372	M296T150_2	0.0290817415522906
1373	M296T151	0.0495196303951633
1374	M297T48	0.70945665589543
1375	M297T87	0.124955204751755
1376	M297T197	0.0367453830794565
1377	M297T177	-0.0839683361085016
1378	M297T513	0.313901970751107
1379	M298T172	0.135688579168643
1380	M298T130	0.189082606963238
1381	M298T90	0.0728213741470758
1382	M298T197	-0.00134203892193722
1383	M298T428	-0.110375478289419
1384	M299T74	-0.106376576394292
1385	M299T192_1	0.0158754677766987
1386	M299T192_2	-0.0475762822411768
1387	M299T9	0.0516472029194546
1388	M299T144	-0.15523824795367
1389	M299T104	0.20598340829941
1390	M299T132	0.107338297624209
1391	M300T150	-0.213980133775903
1392	M300T156	-0.291135937525708
1393	M300T519	-0.163569458166485
1394	M300T411	-0.21076706417499
1395	M301T286	-0.16992818338824
1396	M301T9	0.184418806354598
1397	M301T477	0.00286485738410749
1398	M301T154	0.166093443208266
1399	M302T154	0.179432707469481
1400	M302T373	0.127253017741167
1401	M302T416	-0.167192468810707
1402	M303T373_1	0.155323764590705
1403	M303T120	0.0804161028610638
1404	M303T373_2	0.127716947080752
1405	M303T174	-0.33872730023671
1406	M303T83	0.0203965149540279
1407	M304T52	-0.0119126515072244
1408	M304T83	0.0715011710161936
1409	M304T130	-0.106265355263572
1410	M304T258	0.147871262060656
1411	M304T187	-0.00735894003040382
1412	M304T306	0.0825792556639568
1413	M304T249	0.202995840241983
1414	M305T9	0.122552850423951
1415	M305T40	0.111953072931909
1416	M305T118	-0.226372025969112
1417	M305T258	0.150623265817683
1418	M305T247	0.142288528000761
1419	M305T10	0.00464851068393372
1420	M306T163	0.213126188305086
1421	M306T471	-0.116906058671569
1422	M306T105	-0.0401703795050321
1423	M306T258	0.067364577066972
1424	M306T408	0.242355460041086
1425	M307T79	-0.199644400797377
1426	M307T74	0.193418424065814
1427	M307T50	0.137963014235431
1428	M307T26	0.0832263134471844
1429	M307T86	-0.208522566851452
1430	M307T163	0.215439050143623
1431	M308T113	0.104207689202483
1432	M308T74_1	0.306738512609038
1433	M308T50	0.149923186739726
1434	M308T26	0.0646077747527096
1435	M308T34	0.0566223896101953
1436	M308T74_2	0.132055387881936
1437	M308T43	0.148173098739942
1438	M308T134	0.114022508727689
1439	M308T301	-0.0742882160187935
1440	M308T258	-0.195179766421654
1441	M309T74_1	0.213491905084034
1442	M309T51	0.220201851972238
1443	M309T9_1	-0.0792228213442504
1444	M309T9_2	0.149745626195487
1445	M309T10_1	-0.194792781999563
1446	M309T74_2	-0.0601005859567758
1447	M309T43	0.109714332845986
1448	M309T28	0.198598818072708
1449	M309T150	-0.0679383720811408
1450	M309T158	-0.0445161452848965
1451	M309T258	-0.179414595929719
1452	M309T10_2	0.0878273360558707
1453	M309T301	0.134477337118171
1454	M310T74	0.210428932998879
1455	M310T158_1	-0.0360430953414611
1456	M310T9	0.129748789475242
1457	M310T43	0.0975844542664824
1458	M310T27	0.00655203544294654
1459	M310T32	0.126722688187995
1460	M310T99	0.0338781660240985
1461	M310T131	0.0542425174681988
1462	M310T85	0.138802651908555
1463	M310T445	-0.0311501989115661
1464	M310T26	0.357247601219775
1465	M310T87	0.0338301234755778
1466	M310T158_2	-0.0691101765194411
1467	M310T316	-0.0862277029202454
1468	M311T9	0.190462893319905
1469	M311T38	-0.165741894243187
1470	M311T373	0.253856405842992
1471	M311T32	0.122454363267882
1472	M311T53	-0.0688791610993374
1473	M311T88	0.0237421364650546
1474	M311T445	-0.00977906816590063
1475	M311T400	0.164681844507745
1476	M311T528	-0.0812041384493668
1477	M312T53	0.0365484214462661
1478	M312T32	0.0771872663248459
1479	M312T207	0.160405372909019
1480	M312T112	0.000567840361675342
1481	M312T445	-0.0129599345201547
1482	M312T424	-0.0616289595275001
1483	M312T400	0.14782629699978
1484	M313T123	0.0606966430672985
1485	M313T240	0.0935981167067143
1486	M313T445	-0.0146808696356307
1487	M313T466	0.0257048838184728
1488	M314T156_1	0.136855424197462
1489	M314T156_2	0.147993759428605
1490	M314T89	0.0281678520339586
1491	M314T239	0.014178403975213
1492	M314T156_3	0.18646642276501
1493	M314T342	0.131418833244591
1494	M315T25	0.00150275651122569
1495	M315T51	0.0670493592728564
1496	M315T308	0.14959767914432
1497	M315T347	-0.0715038372436189
1498	M315T379	-0.188729626345981
1499	M315T183	0.079338525509694
1500	M316T25	-0.0151567584726726
1501	M316T347	-0.164644339018024
1502	M316T183	-0.160336597912504
1503	M316T356	0.256421629453525
1504	M317T13	-0.00925882480464547
1505	M317T44	0.07489108729044
1506	M317T24	0.0437028561105467
1507	M317T356	0.214607175729039
1508	M318T56	-0.0352553312788309
1509	M318T134	0.0462666638531923
1510	M318T251	0.0185917746747979
1511	M318T232	0.0169051624512553
1512	M318T177	0.0985080273660971
1513	M319T95_1	-0.0669635658374798
1514	M319T134_1	0.036626893690087
1515	M319T95_2	-0.0407246605206903
1516	M319T134_2	0.063801900927247
1517	M319T273	-0.0307645093494806
1518	M319T286	-0.0976399320396551
1519	M319T156	-0.0375479804966024
1520	M319T250	-0.13881447759879
1521	M319T513	0.123475108843305
1522	M320T74	0.052872862711055
1523	M320T56	0.187417384654953
1524	M320T167	-0.00680185172163731
1525	M321T104	-0.162429339829023
1526	M322T442	-0.0436420932592414
1527	M322T47	0.0153232608512184
1528	M322T74	-0.0493897238555777
1529	M322T91	0.0333969651496317
1530	M323T471_1	0.12786198703119
1531	M323T9_1	0.115224300978991
1532	M323T90	0.328268774551396
1533	M323T22	0.0582013780364441
1534	M323T471_2	0.0439943315511606
1535	M323T68	-0.0189474011303152
1536	M323T141	0.096942768596168
1537	M323T9_2	-0.0301496971823871
1538	M324T142	0.0977604238928589
1539	M324T90	0.316888863769179
1540	M324T471_1	0.185760794452173
1541	M324T9	0.129969229515115
1542	M324T68_1	0.0543012007223733
1543	M324T471_2	0.0708801825206106
1544	M324T68_2	0.189110544279009
1545	M325T9	0.165210364826715
1546	M325T52	0.79513896296674
1547	M325T22	0.220828389150769
1548	M325T70	0.0685425232859486
1549	M326T115	-0.0566886210447789
1550	M326T529	-0.223589585049186
1551	M327T400	0.154242970764558
1552	M327T450	0.176684470068372
1553	M327T490	-0.0733800469661656
1554	M328T154	0.131385061015051
1555	M328T61	0.251023642218628
1556	M328T450	0.108314631882017
1557	M328T153	-0.0194813222824686
1558	M328T99	0.105990368894556
1559	M328T226	0.0777650102268932
1560	M328T354	0.00135351440886467
1561	M329T227	0.0365184247194555
1562	M329T400	0.129384835646797
1563	M329T150	-0.12493613285929
1564	M329T44	0.0915571534030028
1565	M329T99	0.0741181759182411
1566	M329T189	-0.000553226684847264
1567	M329T354	-0.110900785093684
1568	M330T146_1	0.0530280682176103
1569	M330T146_2	0.0382831866341178
1570	M330T150	-0.0212313239631651
1571	M330T27	-0.2105331422218
1572	M330T43	-0.0561841343619661
1573	M330T274	0.0902615483617258
1574	M330T308	0.294818212333094
1575	M331T274	0.159377067894889
1576	M331T11	0.0665779096345449
1577	M331T150_1	0.203523151449783
1578	M331T24	0.00980359199006476
1579	M331T95	0.157576759819828
1580	M331T150_2	0.155661397485872
1581	M331T150_3	0.244862374938693
1582	M332T98	0.108363432429566
1583	M332T150	-0.163462339839911
1584	M332T24	0.00501524342254513
1585	M332T59	-0.0463284110679324
1586	M332T95	0.0912585266071873
1587	M332T189	-0.0897952934993839
1588	M332T321	0.200264807786802
1589	M333T9	0.0505118032115813
1590	M333T24	-0.0803281693477606
1591	M333T374	0.16749670296233
1592	M333T157	-0.0783653925938172
1593	M333T400	-0.0101543162650704
1594	M333T177	0.175452637679286
1595	M333T521	-0.086662712422088
1596	M334T74	0.0497959074578188
1597	M334T185	-0.121461078560561
1598	M334T126	-0.0298908257744943
1599	M334T427	-0.109168929284159
1600	M335T454_1	0.117456615284995
1601	M335T10	0.119805799376013
1602	M335T201	0.12315256807942
1603	M335T454_2	0.0117713147164456
1604	M335T467	0.0241593977322231
1605	M336T455	0.128665837403972
1606	M336T479	0.0332096340703939
1607	M336T300	-0.101477924641347
1608	M336T79	0.152351131535445
1609	M336T213	-0.0515698276927629
1610	M336T454	0.0875660354152826
1611	M336T480	0.0460264609389132
1612	M336T155	-0.0553747800357993
1613	M336T428	0.0265318635427816
1614	M336T513	0.241430070948828
1615	M337T79	0.141281875821651
1616	M337T479	-0.00144438078210425
1617	M337T511_1	-0.0265552734843957
1618	M337T9	0.101402527601768
1619	M337T140	0.0828202978659239
1620	M337T88	0.194388597560899
1621	M337T480	-0.12036826795731
1622	M337T511_2	-0.168342245521679
1623	M337T428	-0.206319348988171
1624	M338T76	0.223004089774784
1625	M338T511_1	-0.0485379763698331
1626	M338T9	0.11173944777685
1627	M338T47	-0.0841181621585469
1628	M338T41	0.0542786300934444
1629	M338T23	0.14317132668273
1630	M338T511_2	-0.0752569773667464
1631	M338T533	0.095051295325738
1632	M338T177	0.207381103368003
1633	M339T37	0.05635103313985
1634	M339T177_1	0.188578547281761
1635	M339T177_2	0.156664459909218
1636	M339T9	0.119192500768949
1637	M339T373	0.26063233367304
1638	M339T35	-0.0935201624252654
1639	M339T40	0.0373402908769589
1640	M339T129	0.11671360921117
1641	M339T533	-0.0329374678745528
1642	M340T373_1	0.311950357163689
1643	M340T373_2	0.302772520825202
1644	M340T71	0.0295523081468854
1645	M341T373	0.309941300191654
1646	M341T137	-0.0613052273718562
1647	M341T404	0.0245282720655864
1648	M341T71	-0.0212072881036618
1649	M341T513	-0.012043162342768
1650	M342T52	0.830120246164224
1651	M342T36	0.0470338866079716
1652	M342T104	-0.0117231287307767
1653	M342T372	0.295445798606657
1654	M343T466	0.220706641731199
1655	M343T384	-0.172505006954121
1656	M344T55	0.0389574700294634
1657	M344T99	0.111500681459537
1658	M344T69	-0.0125547008239902
1659	M344T466	0.180029007101191
1660	M344T176	0.0295652858881468
1661	M344T240	0.0397390211648991
1662	M344T387	0.11158692256425
1663	M345T172_1	0.086753426629447
1664	M345T10	0.0872465179724735
1665	M345T50	0.650235028919306
1666	M345T146	0.0689304073828304
1667	M345T172_2	-0.0192973733863
1668	M345T177	-0.186401206027465
1669	M346T146	0.0691208776131244
1670	M346T434	-0.14597147481142
1671	M346T22	0.01394468959143
1672	M346T27	-0.0536276026942178
1673	M346T429	-0.101380767205671
1674	M346T103	0.0697636593368017
1675	M346T162	0.0779708274939996
1676	M346T199	0.00808839551684765
1677	M346T186	0.0802978900396484
1678	M347T453	0.00915967556057357
1679	M347T195	-0.0848221496762498
1680	M347T212	-0.105767475826934
1681	M347T429	-0.0934478538576778
1682	M347T134	0.060985242134389
1683	M347T105	-0.0399340652276375
1684	M348T134	0.0751764894618062
1685	M348T468	-0.0933492328477043
1686	M348T38	0.0843780498369378
1687	M348T23	0.0778668054739592
1688	M348T429	-0.0844088019408795
1689	M349T10	0.100962603689331
1690	M349T45	0.0553587712754169
1691	M349T23	0.178576105292602
1692	M349T450	0.314058815995634
1693	M349T38	0.0893689117723049
1694	M350T128	0.0787221449310754
1695	M350T45	0.014194618402017
1696	M350T87	-0.0764149417749023
1697	M350T134	-0.0179201574874091
1698	M351T9_1	-0.0137456415403125
1699	M351T9_2	0.115066394373576
1700	M351T246	-0.166145791987186
1701	M351T41	0.0120008014582018
1702	M351T379	0.0265760809187371
1703	M352T204	0.0587424535701451
1704	M352T142	0.078107359232226
1705	M352T10	0.0986061124120807
1706	M352T91	0.155198786570466
1707	M352T87	0.09615912466757
1708	M352T254	0.106453183868035
1709	M352T148	0.118253940037603
1710	M352T160	-0.0670759042809959
1711	M353T148_1	0.106152704486653
1712	M353T148_2	0.130417465023547
1713	M353T9	0.101738470244597
1714	M353T86	0.105703922537541
1715	M353T149	0.00296205658596218
1716	M354T52	0.848790195089738
1717	M354T111	0.00875713025045691
1718	M354T141	-0.130116157560892
1719	M354T238	0.113365091264059
1720	M355T22	-0.0362866842083979
1721	M355T219	-0.132012850752364
1722	M355T74	-0.217324314715842
1723	M356T73	-0.0821820686091782
1724	M356T59	0.0758905056015018
1725	M356T56	-0.177147822400676
1726	M356T383	-0.0795510384926586
1727	M356T532	0.0519630509406793
1728	M357T203	0.0677721935769923
1729	M357T250_1	0.0944441141211977
1730	M357T22	0.0410964669884999
1731	M357T52	0.339401172107914
1732	M357T95	0.0949251104316632
1733	M357T430	-0.0297650866271687
1734	M357T250_2	0.0104479946924934
1735	M357T23	-0.0497791906753486
1736	M357T467	-0.0400909065726006
1737	M357T432	-0.187106741431127
1738	M357T532	0.117476374283232
1739	M357T250_3	0.0304624132140816
1740	M358T22_1	-0.0571331484959971
1741	M358T95	0.26411494071869
1742	M358T22_2	-0.0525485998640437
1743	M359T451	0.0585647906996377
1744	M359T9	0.065498987035887
1745	M359T22	-0.135127711354477
1746	M359T75	-0.0263842258393769
1747	M359T95	0.145490601052091
1748	M359T204	0.0167896460601085
1749	M360T466	0.247472036372376
1750	M360T110	0.157845566426245
1751	M360T356	0.215326874968862
1752	M361T10	0.0697204300586074
1753	M361T32	0.17301919096937
1754	M361T287	0.0550088105716038
1755	M361T234	0.137661070597423
1756	M361T113	-0.0259473975640729
1757	M361T497	-0.286693219260028
1758	M362T33	0.177149381973828
1759	M362T287	6.55494215543574e-05
1760	M362T234	0.0469407335822466
1761	M362T93	0.152076117199201
1762	M362T134	0.10490917245401
1763	M363T9	0.157525278053663
1764	M363T61	-0.0362937063005715
1765	M363T516	0.32640064442676
1766	M363T199_1	0.0756485033840156
1767	M363T323	0.254454057087133
1768	M363T199_2	0.0996367821719489
1769	M364T199	0.120337494506134
1770	M364T9	0.135219363794396
1771	M364T43	-0.000790580779388161
1772	M364T79	0.0324849852371293
1773	M364T61	-0.125157249740097
1774	M364T516	0.345463703706284
1775	M364T323	0.183417384988585
1776	M364T513	-0.108734518350692
1777	M365T100	0.239756471729059
1778	M365T9_1	-0.102474278220039
1779	M365T21	-0.129738181106007
1780	M365T76	6.72679082072794e-05
1781	M365T195	-0.0639201469767685
1782	M365T9_2	0.27561461990202
1783	M365T466	0.132571151776499
1784	M365T574	0.127225886469428
1785	M365T126	0.0639755352426789
1786	M366T126_1	0.0640351985187641
1787	M366T75	0.163334527318054
1788	M366T466	0.124988412021525
1789	M366T9	0.238596947357633
1790	M366T126_2	0.0490589700023437
1791	M366T74	-0.146206205672423
1792	M366T194	0.0130090428378431
1793	M367T19	0.133828993997864
1794	M367T466	0.145314287168169
1795	M367T93	-0.00400179553382866
1796	M367T125	0.0470633757210238
1797	M367T382	-0.0338077683534519
1798	M367T194	-0.162679218571936
1799	M368T93	0.0189783445002334
1800	M368T125	0.0285570753949318
1801	M368T144	0.0713485718558722
1802	M368T383	0.251695948895591
1803	M369T391	-0.00972884941974568
1804	M369T221	0.0181002062625701
1805	M369T144	-0.0179078370625147
1806	M369T23	-0.158044247627597
1807	M369T558	-0.0431603335829693
1808	M370T220	0.0412010269672531
1809	M370T445	-0.0377452027333824
1810	M370T398	0.0812128221933343
1811	M371T212	0.0186995482160879
1812	M371T194	-0.114586724026251
1813	M372T109_1	0.121668391858316
1814	M372T191	0.171649173517115
1815	M372T109_2	0.0378445965850352
1816	M372T182	-0.044197662029127
1817	M372T150	-0.14210800945089
1818	M372T413	-0.306067672630304
1819	M373T181	0.0414545093498421
1820	M373T9	0.115968464741163
1821	M373T240	0.0327893766578951
1822	M374T56	0.0184020375744271
1823	M374T60	0.326520671475552
1824	M374T70	-0.16799738721075
1825	M375T10	-0.161650431781511
1826	M375T80	-0.00709576486328633
1827	M375T131	0.0668928789042956
1828	M375T149	0.155855015628433
1829	M376T122	0.112450008846764
1830	M376T105	0.242747970981249
1831	M376T167	-0.0254937983241322
1832	M376T67	0.0566584067236402
1833	M376T80	-0.0134202360366239
1834	M376T131	-0.249304197413277
1835	M376T401	-0.142726889977606
1836	M377T9	0.150891543923517
1837	M377T33	0.0784765631158277
1838	M377T192	0.0906352139605703
1839	M377T80	-0.172268625675081
1840	M377T401	-0.138392697181746
1841	M378T9	0.14624101505304
1842	M378T95	0.00914991320238934
1843	M378T404	-0.059669656097091
1844	M378T401	-0.100483626382023
1845	M378T451	0.183638900629062
1846	M378T531	0.0462178546249885
1847	M379T9	0.221197035710638
1848	M379T77	0.110818945923713
1849	M380T74	0.00871947058186057
1850	M380T78	-0.0084266934635283
1851	M380T81	0.173856689008432
1852	M380T214	-0.0234199171791375
1853	M380T429	-0.164184668422264
1854	M381T22	-0.106308590034256
1855	M381T466	0.101976341325182
1856	M382T466	0.0695927066117033
1857	M382T438	-0.0681537091560669
1858	M383T33	0.155646347636641
1859	M384T261	-0.0698020916687513
1860	M384T33	0.14624792539296
1861	M384T110	0.081338583348558
1862	M384T21	0.11652597882885
1863	M385T132	0.168430094214808
1864	M385T33	0.140873543073404
1865	M385T111	0.0929757776251975
1866	M385T74	0.0961016773767588
1867	M385T516	0.358715623858768
1868	M385T382	0.1300649323009
1869	M385T172	0.082772162107698
1870	M385T179	0.0930842840178287
1871	M385T513	-0.235917793854915
1872	M386T172_1	0.147264283043893
1873	M386T180	0.163779344442566
1874	M386T172_2	0.0613194909149114
1875	M386T33	0.17310794954146
1876	M386T74	0.0945486608703166
1877	M386T516	0.349473144486334
1878	M386T382	0.116483970961741
1879	M387T10	0.116687640569009
1880	M387T33	0.173622625542894
1881	M387T450	0.229399809645764
1882	M387T391	0.0603430690334259
1883	M388T75	0.144438115724786
1884	M388T233	0.0111609635471922
1885	M388T391	0.105865282094368
1886	M388T95	0.0957905520870394
1887	M388T466	0.107536048479268
1888	M388T121	-0.0361062462931899
1889	M388T194_1	-0.30826659261736
1890	M388T194_2	-0.280073781333544
1891	M389T75_1	0.143967737013059
1892	M389T233	0.0324005238594077
1893	M389T238	0.0239658660292608
1894	M389T241_1	0.00221454420392888
1895	M389T241_2	-0.0349966515185424
1896	M389T75_2	0.125188111738138
1897	M389T392	0.0600711592792199
1898	M389T240	-0.207124304189802
1899	M390T75	0.111057531238002
1900	M390T141	0.213271046951518
1901	M390T391	0.0568135632347523
1902	M391T263_1	0.0935731163643097
1903	M391T204_1	0.0362488325945551
1904	M391T203	-0.00815390623391078
1905	M391T263_2	0.00729437658567699
1906	M391T9	0.113691429026766
1907	M391T204_2	0.00928223825370352
1908	M391T37	0.243926239848524
1909	M391T140	0.077200239182644
1910	M391T136	0.0657670026711097
1911	M392T136	0.0583977920849223
1912	M392T137_1	0.0719376548580841
1913	M392T9	0.129371067042062
1914	M392T137_2	0.0711902539536511
1915	M392T555	0.110258336335777
1916	M393T9_1	0.119029871620393
1917	M393T373	0.166852213279727
1918	M393T401	0.136677242988894
1919	M393T9_2	0.0105957159733048
1920	M394T127_1	0.107887061001844
1921	M394T128	0.10220618978277
1922	M394T173	0.151582736085031
1923	M394T127_2	-0.0562657012312435
1924	M394T81	0.159390774787864
1925	M394T135	-0.303557598178123
1926	M394T260	-0.150733147426457
1927	M394T195	0.158313734515696
1928	M394T150	-0.0320806130432204
1929	M394T401	0.0396746815742832
1930	M395T150	0.131869300477921
1931	M395T10	0.0835566820048841
1932	M396T163_1	0.150010237678059
1933	M396T165	0.191946742787007
1934	M396T128	0.0717963063017076
1935	M396T163_2	0.111214866943227
1936	M397T163	0.157229342934044
1937	M397T128	0.292015400456168
1938	M397T212	-0.0332238433771096
1939	M397T404	0.0728880605358657
1940	M398T212	-0.0541159872845565
1941	M398T192	-0.0572608217833512
1942	M398T68	0.186885118303537
1943	M398T128	0.154203778284703
1944	M398T401	-0.0583146803718512
1945	M398T420	-0.234006803348646
1946	M399T104	0.0649601280464286
1947	M399T146	0.0572790262003468
1948	M399T145	-0.0964079408603903
1949	M399T401	-0.0124771564624119
1950	M400T195	0.289034433499976
1951	M400T438	-0.132494392828557
1952	M400T194	0.279244938050395
1953	M401T373	0.230779334676124
1954	M401T194	0.227740865842704
1955	M401T196	0.293328441895738
1956	M401T253	0.0465194230949932
1957	M401T516	0.272983500778794
1958	M401T467	-0.0854604327030668
1959	M401T438	-0.14423482368031
1960	M402T373	0.263372352720496
1961	M402T382	0.165403887677025
1962	M402T438	-0.259216400515931
1963	M403T373_1	0.260062369492211
1964	M403T9	-0.00934198108075378
1965	M403T270	-0.0574680372769388
1966	M403T373_2	0.279154903377
1967	M403T34	0.11544134431917
1968	M403T502	0.0770394747373546
1969	M403T236	0.0931888209603014
1970	M404T373_1	0.289237110878574
1971	M404T167_1	0.240979886677298
1972	M404T373_2	0.30090633867353
1973	M404T57	-0.0948021190700653
1974	M404T392	0.211058190052241
1975	M404T466	0.176764846294001
1976	M404T167_2	0.24593019608628
1977	M404T236	0.0700185584582344
1978	M405T167_1	0.253216742516925
1979	M405T167_2	0.206592340944281
1980	M405T152	0.213731091810699
1981	M405T9	0.10530765786646
1982	M405T392	0.232279956235102
1983	M405T147	0.19004287235506
1984	M406T9	0.128016652522946
1985	M406T429	-0.0318924750160482
1986	M406T392	0.202447165748063
1987	M407T223_1	0.170670569787296
1988	M407T9	0.113549003926774
1989	M407T31	0.164410709904059
1990	M407T382	-0.0981333199526347
1991	M407T223_2	0.214912502578504
1992	M407T247	0.060892718399416
1993	M408T224	0.168797066567945
1994	M408T247_1	0.0959353029597253
1995	M408T212_1	-0.00362503867003728
1996	M408T247_2	0.0620091431482596
1997	M408T212_2	-0.0215801511117251
1998	M408T9	0.164027833507859
1999	M408T32	0.142789052053955
[truncated: 2,921 more rows]
