# Supplementary material for: A Retrospective Metabolomics Analysis of Gamma-Hydroxybutyrate in Humans: New Potential Markers and Changes in Metabolism Related to GHB Consumption
Source: Front Pharmacol. 2022 Mar 3;13:816376. doi: 10.3389/fphar.2022.816376 (PMC8927817; doi:10.3389/fphar.2022.816376)
Supplement: Supplementary file 1 [file DataSheet1.zip › Data Sheet 1/Raw data and R code/correlation and network/names.txt]

GHB
GHB_carnitine
Acetylcarnitine
Arachidylcarnitine
Succinylcarnitine
OleoylCarnitine
C17:0 acylcarnitine
Myristorylcarnitine
LysoPC O-16:0/0:0
LysoPC P-18:0/0:0
LysoPC 17:0
L-A-LysoPC (18:1)
Proline
Threonine
Glutamine
Lysine
Glutamic acid
Cyclo (Pro-Thr)
Val-leu
5-adenosyl-homocysteine
Betaine
GABA-2-Hydroxyglutarate
Indole-3-carboxaldehyde
Thioproline
Methylthioadenosine (MTA)
M354T52
M119T44
M130T173_r
M130T246
M132T128
M147T391
M165T51
M169T102_r
M250T52
M253T52
M256T52
M259T82_r
M262T52
M265T172
M297T48
M325T52
M342T52
M345T50_r
M367T466_r
M468T432
M484T74
M507T82
M534T471
M538T535
M560T479
M572T482
M80T42
M91T60
M93T95
M203T428
M77T95
M96T43
M79T95
M119T128
M142T128
M91T95
M106T392
M355T74
M201T400
M84T53
M84T81
M95T60
M185T348
M234T428
M130T128
M840T313
M470T432
M275T513
M516T442
M499T471
M94T92
M840T312_2
