# Supplementary material for: A Retrospective Metabolomics Analysis of Gamma-Hydroxybutyrate in Humans: New Potential Markers and Changes in Metabolism Related to GHB Consumption
Source: Front Pharmacol. 2022 Mar 3;13:816376. doi: 10.3389/fphar.2022.816376 (PMC8927817; doi:10.3389/fphar.2022.816376)
Supplement: Supplementary file 1 [file DataSheet1.zip › Data Sheet 1/Raw data and R code/correlation and network/picked_features.csv]

M105T51	M248T57	M204T23	M456T478	M262T41	M426T443	M428T460	M372T413	M482T481	M508T489	M510T491	M522T480	M116T22_2	M120T21	M147T21	M147T80	M148T21	M199T92	M231T428	M385T74	M118T24	M234T52	M146T128	M134T23	M298T130	M354T52	M119T44	M130T173	M130T246	M132T128	M147T391	M165T51	M169T102	M250T52	M253T52	M256T52	M259T82	M262T52	M265T172	M297T48	M325T52	M342T52	M345T50	M367T466	M468T432	M484T74	M507T82	M534T471	M538T535	M560T479
4.087397966	4.213597652	5.476384455	3.326432121	3.968562062	5.41193314	4.974164094	3.776666775	4.545802281	4.417089656	4.565241027	5.953126148	4.635569471	4.170914323	4.771023471	4.623415213	4.463565186	4.339096617	4.280212827	4.554075419	4.796739185	3.534406648	5.499711647	3.879903954	3.53078739	3.302381085	5.828476419	4.7953643	4.898355216	5.351732427	4.700080423	4.924563807	4.192579516	3.570684073	3.731669397	3.784211083	3.574717065	3.639616086	5.20170702	3.636457124	3.619261049	3.421709462	4.254084181	3.203511458	5.104609859	5.000494672	3.298124282	3.643874705	3.63978637	3.459300958
4.083327112	4.12320788	5.635411045	3.647139796	4.911135282	5.361085991	4.914376797	3.762421603	4.982491982	4.883558757	5.116907472	6.138483804	5.612825568	4.212583448	4.773929634	4.771484632	4.511678582	3.838713819	3.99549488	4.936936279	6.343905754	3.782478161	5.373378051	4.034748277	4.291885732	3.373973514	5.776230059	4.452311578	4.547957954	5.302921275	4.600364451	5.311918118	4.070376176	3.547558037	3.716823601	4.000444876	3.618483587	3.738367493	4.466297384	3.595631764	3.565038937	3.687952289	3.946328395	3.21960466	5.016639173	5.07101503	3.325225217	4.202727105	4.303587726	3.969185532
3.853730122	4.119300467	5.618596575	3.234735805	4.459046012	4.934824842	4.523326787	3.397169069	4.640744922	4.548629934	4.591735755	6.053574263	4.319819915	4.261443836	4.946476103	5.124509464	3.915457214	4.193580611	3.781329271	4.993120368	5.305414049	3.75709453	5.919613188	3.788300096	4.441759045	3.306733555	6.27203026	5.000419293	5.012134098	5.782440023	4.865367643	5.627499912	4.390670916	3.552073798	3.965598807	3.9402591	3.569730076	3.66034059	5.053784512	3.517370772	3.637633117	3.458857964	4.042448858	3.440924519	4.855930016	5.457007099	3.13922045	4.369291505	3.594231497	4.149529946
3.938414915	4.332195751	5.493905462	4.287265646	4.585063833	5.748501001	5.720474816	4.565150255	5.369429229	5.270558346	5.237418499	5.876392784	5.553897856	4.446122411	4.857647459	5.108005749	4.562147268	4.411145094	4.731049657	5.205633414	5.775967541	3.874710176	6.236071203	4.58371391	4.315135967	3.407719407	6.390186335	5.544438603	4.945180577	5.825725775	5.27895027	5.764662115	4.564881912	3.880971263	4.030833341	4.197407566	3.688366355	3.806010724	5.915975973	4.204108306	3.992316141	3.677360936	4.23113289	3.619155678	5.393073132	5.709384464	3.238267895	4.653672156	4.052650053	4.383037583
3.61940613	4.614442577	5.622874605	3.969684612	4.456803665	5.426016337	5.386257404	4.154807287	5.240886726	5.298079418	5.549702188	6.16194873	4.302184008	4.185972406	4.510489919	5.029522427	4.653464802	4.155044659	4.752659687	3.888104255	4.828328533	3.908434993	6.000792415	3.883622896	3.483719417	3.32137854	6.583804643	5.628263516	5.114589633	5.822610077	4.988813672	5.720271458	4.486939198	4.099112119	3.950817315	4.073343839	3.639816608	3.900739521	5.997135959	3.27726557	3.852136271	3.510593014	4.223944078	3.380386281	5.25455814	5.60006261	2.950147791	4.555991073	4.439018	4.326970031
3.728618927	4.160659891	5.289265837	4.390851617	4.832496659	5.80974892	5.621529486	4.741070928	5.766078575	5.728611222	5.896738971	6.342836444	5.81999155	4.450553589	4.702029163	4.821379566	4.848083673	3.958002158	4.337847501	3.723582551	6.037102235	4.119760552	5.92137265	4.639074208	3.264219583	3.564801227	6.052210089	5.006968359	4.71216714	5.568187002	4.831672363	5.535222112	4.320946917	4.09488334	3.798951109	4.0231862	3.534828086	3.802196746	4.939887933	3.222463498	3.606030839	3.720085936	4.018348686	3.389290817	5.747607564	4.983784058	2.893427065	4.413939772	4.86475657	4.36423501
3.984369688	4.210048643	4.3760177	4.22759224	4.146814546	5.759196323	5.507332905	4.050957324	5.518758784	5.709737727	5.726154349	6.139614776	5.966104635	3.628798537	4.701821015	4.66666748	5.133416348	4.697699116	3.969794053	3.682088867	6.33360689	3.780331543	5.777577725	4.558748521	3.307635188	3.566457547	5.678708909	5.017472393	4.821222101	5.449406197	4.523009391	3.674792953	4.18194063	4.075487361	3.782546491	4.019999416	3.667494532	3.487478919	4.976647252	3.338596025	3.888166717	3.725841456	4.016602797	3.292982014	5.660392387	5.029873343	3.186756924	4.552215045	4.631108212	4.466967819
3.871870576	4.166640388	5.650694694	3.580397857	4.52500718	5.177550947	4.538720729	3.863693104	4.763412647	5.065480232	5.056954764	5.998413274	5.773338437	4.373884972	4.803141391	4.397167631	4.932496459	4.044156522	4.189902817	4.545454396	6.196851038	3.806868652	5.651464137	4.029842456	3.619924408	3.525358545	5.552406112	4.543744027	4.383952889	5.338205559	4.281367905	5.23722351	4.072463597	3.718180091	3.756940312	3.947168137	3.71413366	3.751040451	4.673349294	3.468786734	3.867900203	3.704716848	4.068594217	3.461693743	5.401025947	4.694665143	3.189961183	4.259164599	3.861013728	4.099493353
3.961214094	4.241628593	5.697616123	3.487034587	5.075559383	5.227283664	4.889087892	4.013710016	4.953426057	5.146977661	5.181027109	6.006539314	5.858666728	4.372908615	4.540423808	4.666588928	5.007270309	4.042299486	4.295866061	3.348239171	4.976993845	3.886751975	5.883540271	4.535022837	3.323481473	3.517191987	5.873899108	4.883117361	4.654396461	5.508893118	4.628889271	5.477722964	4.188747395	4.052728934	3.803362216	3.943096566	3.591138152	3.866823676	4.770759528	3.361155624	3.793114346	3.670950839	4.056779531	3.121832338	5.183774497	4.884465675	3.160096658	4.396710872	5.110675366	4.287180943
4.048977944	4.387173401	5.804047291	3.464749167	4.507187875	5.2675981	4.814741479	3.703233084	4.429559108	4.339171	4.234179412	5.907941491	5.747764526	4.203952735	4.943637586	4.793441613	4.977831793	4.364233303	4.380023634	4.883144012	6.089878393	3.82388507	5.738926205	5.43469014	4.016028086	3.496547114	5.846554546	4.865216093	4.641331904	5.237995071	4.179414327	5.009306352	4.439779816	3.728556009	3.664601065	4.113407069	3.670047809	3.813159157	5.07227403	3.609155637	3.934748373	3.557372256	4.122406545	3.484390478	4.546291913	5.022764625	3.355336686	4.423213597	3.296992081	4.195508373
4.109654968	4.459326889	5.789273032	3.79604792	4.638811741	5.407099208	4.928008154	4.19975406	5.390146346	5.709980105	5.865506125	6.209932516	5.923086393	3.39913343	4.718198362	4.983217211	4.981361695	4.261335215	4.247056504	4.218128593	6.031664713	3.97535708	5.94244926	4.87557312	3.588255748	3.542653374	5.97724721	5.218554464	4.701559236	5.203763824	4.733683401	5.323912775	4.532693794	4.01847087	3.644247134	4.036821634	3.633662204	3.795072447	5.282088568	3.418623009	3.761447966	3.673618241	4.069690446	3.383438794	5.524145091	4.929930625	3.332340593	4.389135637	4.673454349	4.343803919
4.092777526	4.828442721	5.859993605	3.387994505	4.532065531	4.832034502	4.584497492	3.908707204	4.689003221	4.912279079	4.382452874	5.950149559	5.756090866	4.228732415	4.559894384	4.570440416	4.744910127	3.768742564	3.232992303	4.128005266	5.941895743	3.860190307	5.626790449	5.094124741	3.396437712	3.673126276	5.625950231	4.581275629	4.563940176	5.135756585	4.274426967	5.114722286	4.041599551	3.925887832	3.608167228	3.889088316	3.588626451	3.808379927	4.546451984	3.445540899	3.796357349	3.757141753	4.130857964	3.490228438	4.819746355	4.70511428	3.489255595	4.338750333	3.80925942	4.066658071
4.023295292	4.276204472	5.733335987	4.35698308	4.570076106	5.80726726	5.808426148	4.447479094	5.441170922	5.498416639	5.432388603	6.246189485	5.925126121	4.105556595	4.910166112	4.705188428	4.97777504	4.557968146	3.526102567	3.450286632	6.095777979	3.917309626	5.803914957	5.407373469	4.086398978	3.528044242	5.833641537	4.534329544	4.709708057	5.487260533	4.389435024	5.403812498	4.362459061	3.879398646	3.696669038	3.960845609	3.587845732	3.988497592	4.890708876	3.409864348	3.632540554	3.605975432	4.014244696	3.613570862	5.581671668	4.785897069	3.190131746	4.283047264	4.335918562	4.375635511
3.484352807	4.681604067	5.96229986	3.291718915	4.57996968	5.473863094	5.217801436	4.109108137	4.735604555	4.716963745	4.520908972	5.787098805	5.962999275	4.284637953	4.942800501	4.353517094	5.164439489	4.128904881	3.914681983	4.679174472	5.829235204	3.426632349	5.612167373	5.031443721	4.310808846	3.45482263	5.121029434	4.458035375	4.403427157	5.14665731	4.240350898	5.524416609	3.885631872	3.677454346	3.297269689	3.632254879	3.51780085	3.731750323	5.717253323	3.208491197	3.403308233	3.344059358	3.96720737	3.838989442	5.132294473	4.323767097	3.021520496	4.129172529	3.757275974	3.854981143
3.744501673	4.142745026	5.67610734	3.886706626	4.802036296	5.595664474	5.234504679	4.262775531	5.16728717	5.338677948	5.150995628	6.120844735	6.215551351	4.3556207	5.213363752	5.044925211	4.405643863	4.080883433	4.142613477	4.751718262	6.152591618	3.813761361	5.873288957	5.39840407	4.403930354	3.458143786	6.095051089	5.296527119	4.562735135	5.542190755	4.802290071	5.776020817	4.274804748	3.677283715	3.481872215	4.172177559	3.627001723	3.760054268	5.445528517	3.465874769	4.065119407	3.36744051	4.001910896	3.90323658	5.216487417	4.859404804	3.236736016	4.434973999	4.428874191	4.296117687
3.651194048	4.344464335	5.915398106	3.690373417	5.330184564	5.305716402	5.094197344	4.187640149	5.08284808	5.010541388	4.730224481	5.964346544	5.812229068	4.251511593	4.425796196	4.230882596	4.873242313	5.084808362	3.841717103	4.196946012	6.05368075	3.771483561	5.455050864	5.748441281	4.08290146	3.584162401	4.997745933	4.177685586	4.58684396	5.030104434	3.961320941	6.14959141	3.830249302	3.599357642	3.43339628	3.721778104	3.402485739	3.564407561	4.949293784	3.258904595	3.36852407	3.538145316	3.797034582	4.163197276	5.432720164	3.884488135	3.105712099	4.196429757	4.225302743	4.033509723
3.82756027	4.042503465	5.625248102	3.762262866	4.793587958	5.19492005	4.953339178	3.901202203	4.620343756	4.663730842	4.710051494	5.81010879	5.921063433	4.56595769	4.821932317	4.042687586	5.05755798	4.025124392	3.686273913	4.401902238	6.412132313	3.662639897	4.944369986	5.520405027	3.987815719	3.5500949	4.426878125	4.01758971	3.89649373	4.634357738	3.798247715	5.797753894	4.080443748	3.373500357	3.490338145	3.611088416	3.435995221	3.638952788	5.014936828	3.378322827	3.310107944	3.510804661	3.823331875	4.3293285	4.959176562	3.967377142	3.241836498	4.185294329	4.301901128	3.933195769
3.473596104	4.572132695	5.93000749	3.75584058	4.807488162	5.40541685	5.149062421	3.952908613	4.825054443	4.810491199	4.835081472	5.91598344	5.991669954	4.068658604	4.918122563	4.131492879	4.753945398	3.542192461	3.71415857	4.569828327	6.060826898	3.617449262	5.074216768	5.177110741	3.931173032	3.501168612	4.661733266	4.327960003	4.022071539	4.676142057	3.875654638	5.990974085	3.713609262	3.327342489	3.466573536	3.578686163	3.374846911	3.421488331	5.461633899	3.279521689	3.449644293	3.480500636	3.805412222	4.168321456	5.149729186	4.019503736	3.125565519	4.268944506	4.214150504	4.050235988
3.855600762	4.276545121	5.790702168	3.94945684	5.121272692	5.622117356	5.540852346	4.191391586	5.339730221	5.365383083	5.142847976	5.763099628	5.915672475	4.284001005	4.676050347	4.309457897	5.02132851	3.984562864	3.734164041	4.121206083	6.114587483	3.644399073	5.096699351	5.638123475	4.020347372	3.452539935	5.028664466	4.115352554	4.116892845	4.730797236	3.770492623	5.845621407	3.740984988	3.688568021	3.535370086	3.64779629	3.505180953	3.496125655	3.484812669	3.330191417	3.417013626	3.512925125	3.834750549	4.084965067	5.258355024	4.100618651	3.114513171	4.304966653	4.421558795	4.241166991
3.697081555	4.213417316	5.872331414	3.747139868	5.092118771	5.534240809	5.492857905	4.40481164	5.108870669	5.1094437	4.959218185	5.999749614	5.932987431	4.26520614	4.86253833	4.165297897	4.901347506	3.985196689	3.616778853	4.245297001	6.099353529	3.634056845	5.112955529	5.471217709	4.144845018	3.475832823	4.918761858	4.217667999	4.204376669	4.745188338	3.911804623	5.786784527	4.451349589	3.500969921	3.561978003	3.621198325	3.449435984	3.495468605	3.501123965	3.314602141	3.403697733	3.551391221	3.837679758	4.118388189	5.189912918	3.935691014	3.091055586	4.314628259	4.399065696	4.192408375
3.57545728	4.304218488	5.861389759	4.471075905	4.868706762	5.823882939	5.850159225	4.953361463	5.442766567	5.508991578	5.571856581	5.783567568	5.907431265	4.407079616	5.048790825	4.1581797	4.622894867	4.198820333	3.645766986	4.593729076	6.294603126	3.341756774	4.999034926	5.248877868	3.898151465	3.47348797	4.390725202	3.835057882	3.777047148	4.644010749	3.910606531	5.810929242	4.348663888	3.275771525	3.636033658	3.557436052	3.50657887	3.41134519	3.53784735	3.274661018	3.502875796	3.517056252	3.770825515	4.081740071	5.780594964	3.965740625	3.181156827	4.3663851	4.380635606	4.286761741
3.663320812	3.970995418	5.418637714	3.720421803	4.788960377	5.203763094	4.876959245	3.974807303	4.987926127	5.181227422	4.862177026	5.914065906	5.221754764	4.451122619	3.926364984	4.224991591	4.765743481	4.214492642	3.876581404	4.296490989	6.475864876	3.610282815	5.005485294	4.439826828	3.780321006	3.491037758	4.586150638	3.975397003	3.7787119	4.666157504	3.795923381	4.240208579	3.680613641	3.456921109	3.324305557	3.632493969	3.648682871	3.4816399	3.527405752	3.15313807	3.462954033	3.412857592	3.832606491	3.730432555	4.601089183	3.712430585	3.008925475	3.981137275	3.656056058	3.906281016
3.781188932	3.844987925	5.847876552	3.528036579	5.158982212	4.987200946	4.872643217	3.694999467	4.631035944	4.829213367	4.825622402	5.928476476	5.986804775	4.607501888	5.013839462	4.150573785	4.955593532	4.850123771	3.87425831	4.411450713	6.257058895	3.627020334	5.07014434	5.441192466	3.829322047	3.548583142	4.610451863	4.053658078	4.244083409	4.729293031	3.798494276	4.208651484	3.755803454	3.400948656	3.421733197	3.643471713	3.680239562	3.513595853	4.954828357	3.280655457	3.5181629	3.393081433	3.839620271	3.898721525	4.594161361	3.821081348	3.035471835	4.044856041	3.716437511	3.963694519
4.139731148	4.212485492	5.793973017	3.70459842	4.405475651	5.107232454	4.948933208	3.678495136	4.584437233	4.566664664	4.791991475	5.918151001	5.877786058	4.098087999	4.857400363	4.697955632	4.948957818	4.158670241	3.897582871	4.753646202	5.027152301	3.878030858	5.769237133	5.439961456	4.300954448	3.507460426	5.512917121	4.746970661	4.303600758	5.395361172	4.494375666	4.187834519	4.026363046	3.705718115	3.518220445	3.892915912	3.56573785	3.784834146	4.962784165	3.509996983	3.621181436	3.524841666	3.961125526	4.001006109	4.7293236	4.793232161	3.401226673	3.997649348	4.36518033	4.040042397
4.35026028	4.503900108	5.855993134	3.284070548	5.065347764	5.063343353	4.694232771	3.675004039	4.033723998	3.936698699	4.160866813	5.472832881	5.866222405	4.467015236	4.961313507	4.424985697	4.99290164	4.093830698	4.186887367	4.070059661	4.416347383	3.736242242	5.640011626	5.265172728	4.7408495	3.448779445	5.631834496	4.5550801	4.383188122	5.308699301	4.586085701	5.018904427	4.093882186	3.663502789	3.761452882	4.037008549	4.073810774	3.654718244	4.819501982	3.774121679	3.587644883	3.565485662	4.102263691	3.822079272	4.659107311	4.594180744	3.482063329	4.218437089	3.389529853	3.729648017
3.99659538	4.08876501	5.592269889	3.769152907	4.816120414	5.289598398	4.924906407	3.791021291	4.748068512	4.762747355	4.80378205	5.972814785	5.790662567	4.367198631	4.85805132	4.77999779	4.660265068	4.089657877	4.365042947	4.721792845	6.149380497	3.873646884	5.857654232	4.55195433	4.358796508	3.47474883	5.730902195	4.515634567	4.572245098	5.460549272	4.694180366	5.266450251	4.119709009	3.60141923	3.821975986	4.000622201	3.617760614	3.692743718	4.528427669	3.427770131	3.629492664	3.555691352	3.944851883	3.852690402	4.836501168	4.91710694	3.375476371	4.522372275	4.623840835	4.309221914
4.137740735	4.558489024	5.816958235	4.018323925	4.544858501	5.693440462	5.477368469	4.44404995	5.228973527	5.341577335	5.386965251	4.577072861	5.751113775	4.290466865	4.921223924	4.803459587	4.883008179	5.053023344	4.412478771	4.827834428	5.807172791	3.885088685	6.029706172	5.275332424	4.445999795	3.478762404	5.956424287	4.857257226	4.970853632	5.627755924	4.773635787	5.451117379	4.443861128	3.616755724	3.674923494	3.957427877	3.657785694	3.75309454	5.135942241	3.524992359	3.669549178	3.599492603	4.10356701	3.896826597	5.522729109	5.100688589	3.376955513	4.417691868	4.384074932	4.278563873
3.898435918	4.122252772	5.527913429	3.690405353	4.791568304	5.105884084	5.006302635	4.117136548	4.75204826	4.778649416	3.967492001	5.241123228	4.569000184	4.479809169	4.860322238	4.688370483	4.803671072	4.037642862	4.351262803	4.890933474	5.618948952	3.797810764	5.757768284	5.129118324	4.950022766	3.453104941	5.812959867	4.633761054	4.399144379	5.369626469	4.403140629	5.041932715	4.11456886	3.656297057	3.629334971	3.930507173	3.682893278	3.726577509	5.035389886	3.44716922	3.631324984	3.560701955	3.906745289	4.357830857	5.078828019	4.782498483	3.273716754	4.286697934	3.638866123	4.008784988
3.604142352	4.376256887	5.85220393	3.718502229	5.41239561	5.229604629	4.964857859	3.991499492	4.800984298	4.694956888	4.943119267	5.819613986	5.793702924	4.442965213	4.725033552	4.044366274	4.875737004	3.512323848	3.680371738	4.581872586	6.585727469	3.77634637	4.750188686	5.496958516	4.760487854	3.543526108	4.331889375	4.145201615	3.66658023	4.51466948	3.688923479	5.268194289	3.944612366	3.567604032	3.386220468	3.590066828	3.503918723	3.770446498	3.235559348	3.452982986	3.428689057	3.534448836	3.79328869	4.418823371	4.690629005	3.646584428	3.256715816	3.956936346	3.715282697	3.766038288
3.619565391	4.140389072	5.662995631	3.553817078	4.767632507	5.009404417	4.535737036	3.499879881	4.5046794	4.549427495	4.636680109	5.920858923	6.076819374	4.389169857	4.821843452	4.324413692	4.698142621	3.957510306	3.692384438	4.572225432	6.030303176	3.428174656	5.235155722	5.056409297	3.88794385	3.427154551	4.718614169	4.219086606	3.981435677	4.8381773	3.922980303	5.521672846	3.663449743	3.409901525	3.317382785	3.61538334	3.413982301	3.508741791	5.32003199	3.13091959	3.348421582	3.392330219	3.862065398	3.788521308	4.4521108	4.073188609	3.144825502	3.862454134	3.825540819	3.688387382
4.029169312	4.135929564	5.718375238	3.592026932	4.481292898	5.343554659	4.748301546	3.57556448	4.735823986	4.717164275	4.504106411	5.920854514	5.873100162	4.559208493	4.892704757	4.452114612	3.805868795	4.135930433	4.15942833	5.004681394	5.143655002	3.663574877	5.524977583	3.892170142	4.29549249	3.401248584	5.085589643	4.387764318	4.445728807	5.058988208	4.19128009	4.863028962	4.030862486	3.419124249	3.606112327	3.851917484	3.5635956	3.644242913	4.963766566	3.680519542	3.526706745	3.604018317	3.929335658	4.263895844	4.767006617	4.112806588	3.355450107	4.111088432	3.632826192	4.053900409
4.194822566	4.605796383	5.956855453	3.766289974	4.807535306	3.832391984	5.32132444	4.196828601	5.090395762	5.07227625	4.884503375	6.058568536	6.12001106	4.034270289	4.839144995	4.368871887	4.982934234	3.960088816	4.192824288	4.930430298	5.413362273	3.726167697	5.673553136	5.36473878	4.414595213	3.354585466	5.534568392	4.620802467	4.212704536	5.307252448	4.233865909	5.275939726	4.060770035	3.527220576	3.466390663	3.856792769	3.941509261	3.693926051	4.857767985	3.734770767	3.516010949	3.502364403	4.016705364	4.114162759	4.971483202	4.622935472	3.449111403	4.21745356	3.846848341	4.012097456
3.834587134	4.281924957	5.97019676	3.938551926	5.498310866	5.627779824	5.349995417	4.418680932	5.320482091	5.411306975	5.471057667	6.089063682	5.916370365	4.468758769	4.78060194	4.201861159	5.103379426	4.076621143	3.573997027	3.91891977	6.344224702	3.93476712	5.354318699	5.762020846	3.742130782	3.4956145	4.794856349	4.544834589	3.813879756	4.93132933	4.106829358	5.393971917	3.710936279	3.469299154	3.521321515	3.639333025	3.815654054	3.433532514	5.268696698	3.732962428	3.562668512	3.694082302	3.740183211	3.837107094	5.018066089	3.986395305	3.399046589	4.301315927	4.363324515	4.230008054
3.994016041	4.293544329	5.926378587	3.908780883	5.041383462	5.638528474	5.480588323	4.397105954	5.474000483	5.52125717	5.464832046	6.123397166	6.083969201	4.47089976	4.746820277	4.408603808	5.207033303	3.83170227	3.726207296	4.032437873	6.217957346	3.881983712	5.324190841	5.513639831	3.737853826	3.417603209	4.886969452	4.334049997	4.095927056	4.858166126	3.924129693	5.555481674	4.197482698	3.519128996	3.33579835	3.593151048	3.695501578	3.348242314	3.637768683	3.523955413	3.510952393	3.688111455	3.774696752	3.862199453	5.649525392	4.096019884	3.325156883	4.238673549	4.220220066	4.296049226
3.839579172	4.459080386	6.166195972	3.865658504	5.064088344	5.726095658	5.346228932	4.596973635	5.266135612	5.328263887	5.404917043	6.226637766	5.940170532	4.58538947	5.037224416	4.463456614	5.376899788	4.006005227	3.865901107	3.957988729	6.430923385	4.057054918	5.402647081	5.661613249	3.828400357	3.416442533	4.999797177	4.732248295	4.245933464	4.961761348	3.985210102	5.481763617	3.896203687	3.536288199	3.415371675	3.63734249	3.447489493	3.429445113	3.319428716	3.576938159	3.45719191	3.743276414	3.777209999	3.717607336	5.529260431	4.296079248	3.418504013	4.357492955	4.260490755	4.264003096
3.838244157	4.342985784	3.793359899	3.909029651	4.524940869	5.464987903	5.239451292	4.302754337	5.088990318	5.204482102	5.318363682	6.281001959	5.242998483	3.21800343	3.396110466	4.165070324	3.102773595	3.782644251	3.769710475	3.845486735	3.490968773	3.705877396	5.470336038	3.246958089	3.513590007	3.33846754	5.074375634	4.31578014	4.254218493	5.011030141	3.974733102	5.660861192	3.824643889	3.582499285	3.464569236	3.567335955	3.635531637	3.330634583	5.362997084	3.528479228	3.411223993	3.465267288	3.723680591	3.578313366	5.53241526	4.23064475	3.275122119	4.152626104	4.383567054	4.149858618
3.778888215	4.303832767	5.920155236	4.325940149	4.513225901	5.604839769	5.399652589	4.281048514	5.398941115	5.58125912	5.558167447	6.080586121	6.111012293	4.364949506	4.289563999	4.265296322	5.406878852	3.881714186	3.873370723	3.661406943	6.396458354	3.718597817	5.464523156	5.748731896	3.40246073	3.373929326	5.080337332	4.167995906	4.32238863	5.024254068	4.081213258	5.483310534	3.834198716	3.525305368	3.4900121	3.571118615	3.516079451	3.432250757	3.456894073	3.654957133	3.400914383	3.633044663	3.755501877	3.666541772	5.312752542	4.024567388	3.201900968	4.257451655	4.786571399	4.186877766
3.776557438	4.314539696	4.453985522	4.185126669	4.647685381	5.617095138	5.374394047	4.327959883	5.337400311	5.445582704	5.386306181	6.130576618	5.137775148	3.852046938	4.385152531	4.487038041	4.303795911	3.988624286	3.824363489	3.881220447	5.809812745	3.933854101	5.424527598	4.194012382	3.670729271	3.356953373	5.038282188	5.029569544	4.3057024	4.952475946	4.121446117	5.595252576	4.582568138	3.504081411	3.412195929	3.590572832	3.711563522	3.404043826	5.813104428	3.561496261	3.456165048	3.427185924	3.741073936	3.435234375	5.292434781	4.308512925	3.344808786	4.190875451	4.308978655	4.021848721
4.01717843	4.525350961	6.035906841	4.571688579	5.207254352	6.059823368	5.790872066	4.78848157	5.554627459	5.626460407	5.559208212	6.194201229	6.140634224	4.499419401	4.945112695	4.156365502	5.009019686	4.050976727	3.589260239	4.734439577	6.469673257	3.945625112	4.975880747	5.520488433	4.360186171	3.284617552	4.445223389	3.874069042	3.849583834	4.601654822	3.74592055	5.113488971	3.687959417	3.30653466	3.352262558	3.439377458	3.699303544	3.187802039	3.846016506	3.797553833	3.528675168	3.521428647	4.121780706	3.731732338	5.49313434	3.739718746	3.530856954	4.186260231	5.006866679	4.214999421
3.818470446	4.526403565	4.79920538	4.381826588	5.293698349	5.913138237	5.801446964	4.777938579	5.283516684	5.20422141	5.420041379	6.105999836	5.412461822	4.04196403	4.518721271	4.081885668	4.407386566	4.15629979	3.643671518	4.487005292	6.375805941	4.00831143	5.183477378	5.28763158	4.165144631	3.335723479	4.804215999	4.097818685	4.115866212	4.752086181	3.783611115	5.256973642	4.227709739	3.394428307	3.349494497	3.554520636	3.905451856	3.249142009	3.683383564	3.702737843	3.480788089	3.522223873	3.950186762	3.719037523	5.544590688	3.932296101	3.387093213	4.10241239	4.064146552	3.93109099
4.474542213	4.529671927	6.114189363	4.412465296	4.993430702	5.882861389	5.697192103	4.701016992	5.402881258	5.365583366	5.330143887	5.952201979	6.165585924	4.402593237	4.884248045	4.175781805	4.961139679	4.231782498	3.492361637	4.782727794	6.559524357	4.121918012	5.02410899	5.56613934	4.49297901	3.44332396	4.371195721	4.238480301	3.782542268	4.647023677	3.741962247	5.265562756	4.174291987	3.585035726	3.443504926	3.471552173	3.655414528	3.211974048	3.887011443	3.744759625	3.48094739	3.796182029	4.006058041	4.044139215	5.529552612	3.753335045	3.504108095	4.516562471	4.579121065	4.266208597
4.474987695	4.509285752	6.059173608	4.238368185	5.279544717	5.756818466	5.6771182	4.537315758	5.554176386	5.544538494	5.32896429	6.065169058	6.12514668	4.521427138	4.786739449	4.153904233	5.142422916	4.111362743	3.621508806	4.219080646	6.548879134	4.050485799	5.22275072	5.525839843	4.292076417	3.475832665	4.511814295	3.905011589	4.033715527	4.82398528	3.660125615	5.327971711	4.307361268	3.655703496	3.420331525	3.522965575	3.719865427	3.221024412	3.699590065	3.72108644	3.52321778	3.706278337	3.92828089	3.940149798	5.580020968	3.689024337	3.459872035	4.281949572	4.370536916	4.278368963
3.654156123	4.616040857	5.445541055	3.331137348	4.887422986	5.22463687	4.700574798	3.984786165	4.911031286	4.993758369	4.820587991	5.958852513	5.34279532	3.976288405	4.570232798	4.256138052	4.536730948	4.026939966	3.790738731	3.712480898	6.137080487	3.749752769	5.374950321	4.986196042	3.669115252	3.390216408	4.973966852	4.243098485	4.205371074	4.903255819	3.905531187	5.603967956	4.585951073	3.43697425	3.312694931	3.636016628	3.527811379	3.33290275	3.854505236	3.400562279	3.418768468	3.431339451	3.712985798	3.652042673	4.819544252	4.128148069	3.225701757	4.056817919	3.98063092	4.005167827
3.668997582	4.725042697	6.115092612	3.008557854	5.105743704	4.439622846	3.820943711	3.392220084	4.319949636	4.615595	4.431211714	5.843429162	6.032627621	4.481641643	4.987248592	4.128982108	5.079371638	3.717780733	3.692365134	3.779018325	6.517989555	3.7358724	5.252573622	5.653154395	3.753107386	3.505606973	4.934373757	3.880982782	4.06992139	4.817777399	3.987055622	5.468213126	3.813027561	3.49781041	3.317968032	3.607371859	3.638497789	3.38429822	3.725937486	3.494970665	3.439210562	3.486919083	3.787894951	3.796875129	4.547127565	4.098948636	3.320847726	3.849215858	3.539830259	3.776588483
3.994043966	4.4967914	5.964047222	3.338633106	5.117821519	5.162679117	4.927447969	3.787856674	4.624134518	4.740621782	4.668003551	5.832505508	6.100078962	4.36631902	4.725842617	4.123740161	4.743146838	3.882935852	3.612496097	4.188430494	6.385517654	3.64778106	5.079335564	5.331598431	4.144847011	3.326674256	4.500302262	3.800084291	3.925312817	4.6996254	3.860096274	5.069423755	2.948219929	3.456557817	3.264806111	3.534757841	3.598139653	3.195029236	3.790373413	3.605926071	3.397341315	3.485360724	3.709382969	3.938256297	4.611650327	3.766270319	3.411937394	4.101035733	3.718523324	3.916377716
4.164930591	4.873651005	5.25714115	2.994171939	5.040487614	4.773918185	4.258324106	3.664387562	3.991661358	4.032784676	3.882587367	5.734699985	5.104749809	3.89702999	4.468217763	4.209906381	4.259282589	4.171797484	3.526314826	4.726941059	6.028362414	3.574609576	4.903607073	4.24552197	4.395152626	3.380981175	4.466509272	4.195655723	3.986157125	4.527210173	3.87377603	4.879589603	4.224624028	3.359636362	3.242403524	3.556574168	3.616475816	3.158840408	3.855442172	3.782799573	3.474693282	3.609943019	3.92439004	3.916020265	4.570406876	3.942676227	3.534410635	3.861436164	3.332470011	3.561180002
3.923741978	4.506700174	5.291254302	3.816325083	5.285998565	5.401469344	5.027663124	4.275342414	5.244739791	5.438826893	5.455082537	6.02926794	5.284128684	3.973207919	4.138260771	3.943251978	4.463403459	4.255262613	3.768428927	3.934477262	6.246723823	3.75725352	5.25528928	5.032548751	3.792173312	3.462769245	4.684876455	4.361261948	4.247714351	4.811626129	3.771204532	5.28879707	4.21539584	3.512584471	3.322268735	3.495591523	3.598123945	3.32349125	3.713505043	3.472442126	3.433619184	3.608415848	3.755577875	3.737735108	5.512104324	3.710477754	3.26795364	4.05070606	4.416255453	4.07459461
4.081865336	4.355899195	5.947238393	3.761401252	4.870224564	5.413426925	5.071343469	4.276061084	5.344516752	5.306168054	5.263112336	5.989783039	6.054413468	4.410746687	4.869952986	4.164202571	5.158171313	3.83230963	3.739790729	3.643756758	6.248306984	3.602894954	5.281537994	5.717311318	3.792198783	3.365133281	4.899317036	4.384508016	4.004890821	4.879611938	3.975666164	5.476548454	3.523011168	3.614469995	3.434041225	3.59127289	3.604437459	3.419332568	3.739349161	3.517998724	3.394374038	3.680362365	3.795609075	3.87571152	5.279711222	3.953762553	3.233536757	4.280069893	4.0690072	4.13579161
4.184434388	4.38564428	6.043271486	3.358268765	4.992345461	4.642504529	4.207185761	3.44835684	4.671704922	4.913017446	4.630318554	5.759272828	6.150278285	4.636043807	4.720987986	4.208567772	5.399575443	3.598057953	3.71063701	3.512322022	6.428912195	3.505438826	5.22755019	5.916204498	3.366274044	3.418128662	4.956600908	4.092271482	3.945816014	4.822992299	3.795671086	5.446869891	4.130442027	3.675649045	3.408846201	3.614493578	3.557796214	3.384599417	3.619528102	3.562022335	3.417759703	3.688929163	3.831600112	3.973673522	4.541227909	3.696651426	3.307048525	3.938088859	3.641415894	3.574985615
3.994776539	4.504330832	6.072278844	3.555046205	5.29314012	5.038737124	4.682197264	3.751714193	4.95331795	5.025531971	5.056860894	5.693942148	6.14002967	4.456077708	4.755485496	4.284567943	5.293381814	4.013007697	3.695714655	4.588307595	6.310051089	3.636686641	5.252385314	5.586932441	4.358161979	3.334457891	4.837108265	4.207705933	4.30571531	4.800317509	4.007954084	5.103504009	3.984061052	3.364622037	3.370127889	3.57411359	3.712977266	3.23551374	3.618739499	3.837024813	3.574675294	3.376001977	4.189370815	4.003987988	4.8861573	4.098413802	3.628428059	4.239883731	4.042524524	4.264100848
3.473020872	4.493967208	5.837574061	3.383620262	4.947279107	4.970354385	4.667829947	3.751107763	4.467527369	4.59847976	4.79560982	5.808509967	5.985751868	4.211453943	4.233754176	4.298114923	4.663115364	3.920361587	3.818222851	3.642457747	6.243113256	3.628569981	5.35261444	4.837412844	3.563184296	3.410809004	4.930900356	3.972390762	4.364268085	4.939217716	3.897210653	5.625970544	3.650306741	3.632125801	3.520398153	3.615092354	3.49705717	3.409841098	3.640106579	3.502947344	3.446586764	3.496727306	3.760180503	3.762394327	4.695370574	4.048726779	3.15302539	4.229570334	3.633860822	3.982631086
4.884919707	4.546268258	5.794935848	3.661854704	5.049485852	5.102052866	4.889251552	4.091245965	5.131610186	5.170585241	5.223967037	6.167246789	6.039311751	4.219398575	4.98303018	4.727672095	4.550624967	4.151423323	3.942138421	4.825247108	5.31044278	4.082697573	5.724878109	4.685053886	4.66314491	3.639930266	5.625393736	4.610970745	4.611746811	5.143169805	4.703702321	4.499301673	4.641175887	3.775755105	3.898763443	4.148172914	4.217001774	4.001558117	4.215920994	4.113618862	3.4952243	4.02319064	4.377009408	3.394878505	5.05605696	4.951431508	3.693562147	4.312678326	4.023595572	4.259404791
5.749823993	4.679247743	5.870455251	3.205026722	4.924576498	5.265578245	4.640406938	3.545806503	4.514136382	4.923077151	4.595013795	5.8255692	5.905039531	4.452058766	4.895189	3.883826943	5.041550712	3.728469024	3.556687564	3.903894826	6.081717891	4.066594042	4.866716005	4.897369804	3.332686866	4.111548984	4.8573111	4.073122006	4.026405838	4.540208358	3.847199651	4.399500971	3.979166825	4.050153433	3.843449925	3.94535918	4.105255458	3.744004853	3.758325156	4.282459794	4.047526416	4.261546137	4.395035839	3.201930141	4.48931856	3.937051777	4.131809686	4.18662983	3.55723422	4.096582495
4.649011926	3.991264283	5.810008654	3.269146658	5.414231374	4.430266227	3.955192845	3.503515088	4.502239409	4.664780167	4.666071072	5.786970615	6.004827168	4.525978643	4.880732195	4.461362845	5.229202354	3.988348249	3.8526417	3.441461149	6.261731832	3.942651794	5.428569265	5.161602805	3.236509525	3.429345622	5.105658919	4.272059319	4.133381185	4.871995805	3.982433955	3.953672365	4.123914628	3.922568147	3.478588401	4.073868128	3.976613328	3.432943896	3.493992208	3.419562621	3.654863473	3.751120875	4.102108576	3.081326816	4.581740384	4.545909154	3.744406321	4.029786455	3.584109229	3.81355158
5.637516465	4.455264502	5.687591578	3.659740659	5.043349746	5.259105312	4.784836815	4.199144537	4.775210778	4.941992739	5.054597071	5.910816426	5.786480719	4.422455008	4.628575516	4.523188053	4.923942812	3.708508535	3.904089951	4.040294051	5.869613308	4.243178341	5.672183194	5.692643908	3.704411619	4.208534783	4.978056354	4.209797169	4.144410108	4.863344592	4.273401467	5.167864628	3.992106184	4.292367615	3.894644943	4.032786723	4.123427398	3.327779434	3.599404392	3.860365975	4.102346739	4.471287662	4.048975034	3.530166597	5.053512336	4.388187897	3.663659263	4.317448298	3.933670571	4.162174914
5.917748251	4.712339649	5.839191416	3.562572736	4.89751796	5.459799534	5.045333566	3.985411524	5.030910256	4.92981017	4.698596583	5.953475473	5.735925179	4.162121409	4.922632945	4.722174931	4.672096218	3.948840733	4.087302262	4.765204412	5.697909257	4.25890621	5.826543618	4.973331638	4.425389201	4.213907456	5.951760825	4.706451361	4.607551035	5.062810599	4.543062911	5.255971421	4.218068255	4.288137975	4.165291463	4.293066252	4.184852603	3.809218325	4.655881879	4.093119588	4.287014638	4.137268666	4.217741201	3.51447511	4.441348217	4.953240384	3.850191852	4.479376651	4.18289039	4.204398885
5.837238403	4.497693386	5.598997814	3.542159035	4.713434019	5.957425441	4.863749559	4.723273649	5.372296882	5.444004043	5.72635174	6.160236458	5.820746443	4.352614931	4.545209313	4.421646104	4.795267844	3.954214926	3.247285451	4.092495542	5.109056592	4.228931633	5.618686968	5.285077509	4.009790801	4.094070403	5.265577512	4.874589796	4.401520789	5.205049708	4.188224633	5.208932802	4.017109985	4.132712359	3.664524861	4.098420059	4.673369275	4.014722996	4.979192195	4.251041485	4.020592096	4.094873339	4.098609614	3.397814224	5.433069332	4.676304	4.373324015	4.131081244	4.489506378	4.376599977
5.667419029	4.451808672	5.587891411	4.05048277	4.499621819	5.639618836	5.439134778	3.812770306	5.429752042	5.428765329	5.508265033	6.134794267	5.823603286	4.396310423	4.737330098	4.688828068	4.880901109	4.224622527	3.500122274	3.622228098	5.911031817	4.253363096	5.792492462	4.944676021	3.412731742	4.029906112	5.838473757	5.037957077	4.547357623	5.488154354	4.517040654	5.447079286	4.279956712	2.992285988	4.075807065	4.113553309	4.29976206	3.795595435	5.299279438	4.176685232	4.153979176	3.988356582	4.189984799	3.689850128	5.41069049	4.774468426	3.922137465	4.229269817	4.288381711	4.221087082
5.325962515	4.558191425	5.745406794	3.61763158	4.948167513	5.295913469	4.773712007	3.999888695	4.719805098	4.787571127	4.90196432	5.884576485	5.812370552	4.332843387	4.911927907	4.320334428	4.856412485	3.4881717	3.584999754	4.82657099	6.075829429	4.035181799	5.091186741	5.182468625	4.75041792	3.923751161	4.729328725	3.991463666	3.94781143	4.716305888	4.155538816	4.494210866	4.024709246	3.97222106	3.945215726	4.008224989	3.960636872	3.621986155	3.553871703	3.940041933	3.884556649	4.302804252	4.266342156	3.662288961	4.960791621	4.191804799	3.879707375	4.27296484	3.696478675	4.077808297
5.038031547	4.292505822	5.682542323	3.422004904	4.940392818	4.671230654	4.330402466	3.663993994	4.317793386	4.258442553	4.559136307	5.785097746	5.891022373	4.350422441	4.810373447	4.349123182	4.882371758	3.698577978	3.543563265	4.824407647	6.027892674	3.976834863	5.234005464	5.263650552	4.173213735	3.711299023	4.915763911	3.981586379	4.102215971	4.856055708	3.917311818	4.228987097	3.893162675	3.984712963	3.754663921	3.880451666	3.549593068	3.637169795	5.062083363	3.951192742	3.755973646	4.082334501	4.172206604	3.573825269	4.79557407	4.067970652	3.450337632	3.837226349	4.148206835	3.761880226
5.61444585	4.772626091	5.88025102	3.815101831	5.002371772	5.337237475	4.998557048	3.991055653	4.84317436	4.983981373	4.954662965	5.916873109	5.953594757	4.283610359	4.727269174	4.215643266	4.834798803	3.700006191	3.742387837	4.615231392	6.215989078	4.088553748	5.101344656	5.384069348	3.98338651	4.320569554	4.509272505	3.825061678	3.816714151	4.729521978	3.8452932	4.256530429	3.640947408	4.368496662	4.07169373	3.567484182	3.91368134	3.61461986	3.366697821	4.097232587	3.79554528	4.119896869	4.153556837	3.581676958	5.104592119	3.756658419	3.859306953	4.122342824	3.901896681	3.914377607
5.214884915	4.359107816	5.643035551	3.494451928	4.514102678	5.252522403	4.906554978	3.99442373	4.798224747	4.910032742	4.941795109	5.975880969	5.669858586	4.314096862	4.893756823	4.514828249	4.622800101	4.4184612	4.347788392	4.702321571	5.775984031	3.790915924	5.613551075	4.877126953	4.066534661	3.463158544	5.479558564	4.531230088	4.669903657	5.287538515	4.441931081	5.101917785	4.122558866	3.681597423	3.880721554	3.883916683	4.14519839	3.718710345	4.733632369	4.098461721	3.847962869	3.746281461	4.039639525	3.846831366	5.092379211	4.673182535	3.882479145	4.333463414	4.345041527	4.050275972
5.860327472	4.87283171	5.82307926	3.50572741	4.912644201	4.951895942	4.701408423	3.89136834	4.712303634	4.673943399	4.680745382	5.803659755	5.632423011	4.373106305	4.788636522	4.720626911	4.872481489	4.122309222	4.397170553	4.917654326	5.093454986	4.196081556	5.623414354	5.484511978	4.48846501	4.016756702	5.64206965	4.655653973	4.69039532	4.28791783	4.702471401	5.55517704	4.28965109	4.083554118	4.163278677	4.198797003	3.729128225	3.93256808	4.98649346	4.273955768	4.072342016	4.000264701	4.211860074	3.962166501	4.418583368	4.899228174	3.811843652	4.277240868	3.43843689	3.907924877
5.191641887	4.564816251	5.947923083	3.478945174	5.164217789	4.87609919	4.451619036	3.809622395	4.734441896	4.860006572	4.621098713	5.871558798	6.000270812	4.527904894	5.118569325	4.391433393	5.180959122	3.906838688	3.830503907	4.670123523	6.094917698	4.117300878	5.289662486	5.394637943	3.894273466	3.717463287	5.124084475	4.386822153	3.807119682	4.870183754	4.15807469	4.349022617	4.009900892	3.715535474	3.674403581	3.888285879	3.911841407	3.558601437	3.752313062	3.971360388	3.800974796	3.885523388	4.218084566	3.894021476	4.737210015	4.325504689	3.789526584	4.057158923	3.642162239	3.900740315
5.049601126	4.447030673	5.890015264	3.373624826	5.229297281	4.882121408	4.374036527	3.718331014	4.591770672	4.622026092	4.577572661	5.810152411	5.749703402	4.153108302	4.920649187	4.28524117	4.808865246	3.981558696	3.933435246	4.440412003	5.957870614	3.954199192	5.402320511	5.111385625	4.649420982	3.581072949	5.015414551	4.519359309	4.276686629	5.001002218	4.199504792	4.422997805	4.072330308	3.706872741	3.534269802	3.852304458	3.972007394	3.655007079	5.432389327	3.969158182	3.661549072	3.805859267	4.182444617	3.787879923	4.788015053	4.225029495	3.88463794	4.143124367	4.110509806	3.882495937
5.199142816	4.480852271	5.80886357	3.529795959	4.831017284	5.134530822	4.66355847	3.50924456	4.360262517	4.52862045	4.510345602	5.715921726	5.824739729	4.393357335	4.930057988	4.258223564	4.819813549	3.680291579	3.800068504	4.623805295	5.873886939	3.912740332	5.30935355	5.266135215	4.632577448	4.109449345	4.887036477	4.293969927	3.939720455	4.914370835	4.104489971	4.518287501	3.749942072	4.286519994	3.94456916	3.665819284	3.945857025	3.695951779	5.388744317	3.919985711	4.256720718	4.383870266	4.268728502	3.854144992	4.601555463	4.06770206	3.718114426	4.092290859	3.671222891	3.769545346
5.661420721	4.68463806	5.801510017	3.375567262	4.729132745	4.845429919	4.470465658	3.763458884	4.432776021	4.516655539	4.273774541	5.813235838	5.929919828	4.349011965	5.010597668	4.545550488	5.095232932	4.381100244	3.803801975	4.710656719	5.72620643	4.525411259	5.704803595	5.499757227	4.342061948	4.204789323	5.415463336	4.613067113	4.458476135	5.224252088	4.348405967	4.858904153	3.972456085	4.202422492	3.937694128	4.230348872	4.379265468	3.738139288	3.965221237	4.027527832	4.31307828	4.087919292	4.109657295	4.078696671	4.774242305	4.545452203	4.219625881	4.147592338	4.042276967	4.033159677
6.033497697	4.785834115	5.88270209	2.995864252	5.091155919	4.778689265	4.361786133	3.548107639	4.479933123	4.694914254	4.840428669	5.867757179	5.981622985	4.211916514	4.688880318	4.005096455	4.423272056	3.836250349	3.592671877	4.467706388	6.328454842	3.940894857	4.989963334	5.223144592	4.122396337	4.227478514	4.292867276	3.668891572	4.021320987	4.669672897	3.697042082	4.754506294	4.270706271	3.99566699	3.966604467	3.757198653	3.869479661	3.631990703	3.290664328	4.148263946	4.152486705	4.334212283	4.146761161	3.814253589	4.81382961	3.990980152	3.931779202	3.804366355	3.611441391	3.857023035
6.05372553	4.728397455	5.188842805	3.384850445	5.312347684	4.976066027	4.755990557	3.697983472	4.597036033	4.514043097	4.51211884	5.643883913	5.266111977	4.15216968	3.963323588	3.892300025	4.457147956	3.956647344	3.362482247	4.457189152	6.024835939	4.312237976	4.913882901	4.556200799	4.30928509	3.960087711	4.561120348	3.893299169	3.711858206	4.586727939	3.671169918	4.518175858	3.645337814	3.962580087	3.712225803	3.513043839	3.679602773	3.578317187	3.359779057	4.522219669	4.15050923	3.8640915	4.194274607	4.038973935	4.729703953	3.619190063	3.589775025	3.855812933	3.610000386	3.571408539
5.589475366	4.561573395	5.806924931	3.673201465	5.230212495	5.256751602	5.03375548	3.86580381	4.812526876	4.695997844	4.50512576	5.921496893	5.920349171	4.390226221	5.159900865	4.231326673	5.294324396	4.25225499	3.560024221	4.497145505	6.177890055	4.368060678	4.868578349	5.40408242	3.939852183	3.911454129	4.875370818	3.904195067	4.164306689	4.53213083	3.516106964	4.482125358	4.16956254	3.986382835	3.70002944	3.78400051	3.864608822	3.615219008	3.540524262	4.057756285	3.817275644	4.016003424	4.205778502	4.263914395	4.560450763	3.88571866	3.778947324	3.994271325	3.617721869	3.900832855
5.412429976	4.523671954	5.9391393	3.469394904	5.584848441	5.126660552	4.750074015	3.624044199	4.228660736	4.0783634	4.137620175	5.616007139	5.949633309	4.926292026	5.124877288	4.214392058	5.158916721	4.21209574	3.605015833	4.860053182	6.319890869	4.18804273	5.051670166	5.38953755	4.326654741	3.767276333	4.757607271	4.212755162	3.937399646	4.764260466	3.940382566	4.23258856	3.963492679	3.721697788	3.640483703	3.874449127	3.831792037	3.417811042	3.524932178	4.130353992	3.855524319	3.771305294	4.173677102	4.273604445	4.406023746	4.071765716	3.812073337	3.706466542	3.049518659	3.524445162
5.398357644	4.650246931	5.897750309	4.312930941	4.820524511	5.966482808	5.757268084	5.288213939	5.742823213	5.856294012	5.794757302	6.120865269	5.874524682	4.444723728	4.892550323	4.243364327	5.239126425	3.841667621	3.75271189	3.564252618	6.074371687	4.224576245	5.193466757	5.343442988	3.358931962	3.773733159	5.004643101	4.13827874	4.023034549	4.826306576	4.153869585	4.327205824	3.972886703	4.045119781	3.487534345	3.976546496	3.769904066	3.635700744	3.544445252	3.897270434	3.848137565	3.951140208	4.29553833	3.694272593	5.635434921	4.023292867	3.669103989	4.450805403	4.862878047	4.393723758
5.204796458	4.410068386	5.894275436	3.270773831	5.185110408	4.816023811	4.391378843	3.443853	4.199693262	4.224793826	4.077597289	5.617817442	5.974415546	4.633319464	5.053815629	4.305654985	4.933716648	3.92704642	3.659766073	4.858102841	6.398473596	3.913713488	5.008410558	5.474797078	5.278798266	3.56712792	4.730247705	3.885620591	3.6008663	4.666155516	4.057021879	3.913792105	4.197234148	3.660037407	3.684177912	3.754462652	3.904567496	3.546085275	4.960007231	4.056728682	3.682583858	3.891552504	4.120562853	4.015778882	4.567673625	3.918679603	3.832877861	3.920778447	3.77189369	3.55998658
5.363244607	4.708222592	5.862153245	3.743578317	5.215719611	5.351468174	4.982072979	4.05670821	5.024517156	4.901347545	4.836049011	5.976860575	5.958194495	4.5100468	4.961497241	4.090026218	4.833530732	3.950088634	3.738005753	4.778424314	6.262005753	3.962229308	5.155959191	5.403649268	4.556640196	3.69431558	4.610419477	3.93145265	4.186446796	4.808891712	3.504052827	4.288174288	3.968444713	3.728782376	3.791577763	3.61908872	4.014335737	3.697516935	3.480982218	4.078340875	3.643923951	3.769291042	4.141998563	3.852072845	5.035029588	3.910127096	3.91570404	4.151398911	3.687833255	4.027061496
5.46555397	4.366249059	5.896773036	3.278622124	4.971755742	4.651472067	4.207252206	3.470182006	4.232809931	4.185386656	3.963147936	5.448463444	6.002489807	4.598917232	5.067942358	4.441243478	5.20388921	4.099739592	3.735227103	5.073427834	6.119888939	3.850050952	5.216741914	5.140101806	4.063256057	3.43686574	5.094994045	4.150032679	3.778175852	4.859084165	4.093283218	4.10352737	3.631831689	3.566947615	3.633014012	3.724099179	4.170663122	3.599204223	3.793176448	4.372557509	3.735749536	3.681754702	4.338669171	4.341592481	4.305004011	4.016301729	3.813926953	3.757921152	3.274364578	3.381925136
4.900440455	4.776456905	5.817589498	4.074365692	4.880998703	5.573145111	5.386947626	4.156485651	4.893618406	4.804562401	5.083752665	5.976822789	5.995854318	4.325893683	4.738791548	4.289729295	4.726454291	4.09629097	3.953736251	4.972148056	5.742658957	3.825218459	5.23104265	5.158586102	5.138720057	3.474302971	5.090558637	4.281702467	4.037217765	4.823139438	4.072359282	4.129154561	4.198524887	3.476772335	3.513354784	3.702332437	3.531016589	3.606437857	3.727551121	3.931079179	3.604342894	3.553619303	4.08158517	4.120179821	5.042210767	4.34104133	3.287691348	4.296542625	3.914331731	4.133447598
5.063097913	4.259436954	5.712293242	3.271898706	4.776661737	5.054117042	4.710148947	4.019636559	4.840551822	4.787255198	4.93441539	5.901284087	5.899171996	4.442541198	4.985746523	4.066236486	4.757969461	3.841094854	3.869498612	4.655358142	6.226369651	3.8614737	5.129779002	5.421677032	4.097629895	3.653781066	4.588309461	4.157726515	3.951178606	4.742444695	3.67265988	4.057200516	3.57634928	3.691117369	3.649261009	3.688798852	3.639175104	3.63878347	3.377265089	3.912177602	3.571954041	3.796133967	3.987287702	4.259101178	4.953590059	3.829124719	3.597942477	4.065885905	3.652113468	3.824042525
5.662042362	4.664381342	5.598195999	3.58663943	4.74793896	5.047463912	4.761160598	3.586160727	4.505887818	4.364330549	4.46300578	5.803159907	5.942725283	4.356361249	4.840579212	4.305935771	5.005938037	3.839279022	3.78081816	4.707558492	5.89716827	4.15986479	5.242603579	5.102331513	4.128067375	3.775028023	4.884176925	3.922021292	3.964898446	4.83137241	3.828733476	4.309419667	3.64415908	3.878534188	3.807199793	4.00174539	3.915326926	3.438898238	5.078729772	4.132392998	4.033188563	3.7290435	3.819533775	4.072628677	4.832916708	4.166888318	3.789062156	3.882491279	3.573574711	3.697258244
5.793721854	4.866690741	5.841490402	3.493835474	4.984424909	4.999600761	4.706466238	3.905560873	4.83879181	4.733289523	4.584213032	5.941072463	5.944506057	4.777304814	4.781867846	4.267673981	5.000028624	3.696693423	3.86008014	4.616381862	6.18476322	4.175103107	5.17325263	5.306497803	4.420748033	3.996240772	4.533613133	4.353394247	3.948655238	4.797614645	3.89748249	4.512563814	3.799679928	3.790512227	3.989701188	3.858884148	4.089797406	3.527845623	3.369212633	4.238083058	4.047297684	3.833604511	4.168444737	3.9805098	4.985231043	3.748032332	3.860440579	3.874763485	3.583650425	3.586402775
5.260444696	4.551717603	5.856955431	3.717516127	5.155098194	5.230849835	4.931169861	3.873577299	4.975311217	4.913994469	5.060963003	5.799876754	6.049419543	4.526212854	4.807250869	4.347371203	4.712386963	3.795079896	3.65809929	4.563118534	6.2567792	4.062379849	5.207183738	5.368539529	4.851085571	3.416400461	4.578362525	4.130186329	3.89653472	4.842458626	3.681321828	5.640254677	3.770753838	3.741953903	3.740299549	3.756461163	3.941670715	3.537623327	3.378107753	4.023494582	3.671674173	3.726178602	4.091916902	3.967451248	5.180096426	3.828211428	3.815097711	3.91067316	3.886687584	3.715439614
6.008061148	4.947492055	5.920547823	3.398742033	4.723836575	4.862024844	4.452306443	3.526595515	3.900045002	3.837662037	4.055361925	5.405780047	5.975331848	4.251428854	5.085314799	4.347585552	4.875870625	3.648376505	3.784552756	4.714897322	6.24212427	4.056879054	5.254942447	5.248660237	5.076555335	4.026459702	5.019558473	3.881778964	3.710281073	4.831979949	3.875641832	4.566992277	3.584499067	3.965330245	3.979596374	3.773017466	4.465485469	3.597206464	3.683882932	4.295442977	4.357407634	3.851582163	4.180246726	4.323138548	4.34934856	4.117734299	4.280974182	3.663098412	3.231102649	3.363220889
6.054976375	4.730248387	5.692948475	3.408267339	5.09911335	5.15980555	4.542075971	3.6350141	4.71518277	4.650053401	4.700447172	5.874887654	5.946894299	4.457056584	4.950911615	3.926980832	4.972066159	3.785849002	3.49423843	4.749589806	6.606741522	4.100580926	4.787913907	5.479145956	4.666705127	4.023832416	4.360290265	3.840863395	3.795845223	4.48694504	3.687428614	4.396069	4.012875547	3.945394758	3.969337434	3.623799561	4.059446825	3.771492962	3.364306706	4.445256647	4.074014794	4.001072143	4.176571306	4.086528727	4.805929902	3.578469812	3.838170055	3.866747385	3.648224436	3.648356417
5.767009969	4.716393264	6.05780325	3.190609226	5.216984613	5.168766034	4.578896932	3.735296475	4.459922497	4.397319214	4.248037727	5.933196647	5.687527543	4.297309729	4.291529738	4.072537829	4.617124646	4.157749528	3.689831701	4.771324116	6.463554854	4.275003706	5.184451774	5.473089995	4.862937039	3.906050124	5.000576608	4.25329177	3.981961929	4.826351891	4.010124464	4.400342452	3.818287602	3.823938258	3.721617085	3.724276607	4.120244094	3.729353677	3.415433258	4.261329553	4.038042082	3.929073311	4.291193727	3.904311879	4.869952417	4.074064919	3.886764277	3.692268747	3.266147238	3.524044472
6.072361792	4.917660483	5.909513965	3.554515957	4.78744523	5.459720949	5.044080623	4.018609646	4.681548323	4.46932578	4.540090726	6.03302523	5.947521486	4.611323457	5.06476436	4.101465409	5.239965347	4.313982926	3.502185748	4.582777432	6.462316064	4.433112176	4.885039834	5.652240917	4.76098638	4.400830077	4.716961918	3.708611504	3.891031964	4.590486034	3.844374991	4.24967202	3.507461457	4.239552081	4.015167168	4.200074468	4.615664706	3.905869082	3.464384687	4.232089265	4.243499976	4.305121004	4.246809051	4.159647776	4.963029079	3.725979434	4.58917394	4.183107039	3.672753285	3.948034952
5.538848116	4.711236054	5.866275175	2.806519006	4.926202287	4.896835211	4.12516418	3.105542676	3.871038587	3.950926015	3.781424332	5.556204394	5.811227419	4.249055916	4.443354523	4.211092505	4.509823172	4.078467245	3.706498603	4.810858288	6.34160943	3.984691493	4.959637671	5.241271388	4.604408649	4.159405332	4.81422506	4.150009136	3.833906175	4.614274224	3.758773834	4.050198615	3.479723848	4.170716491	3.925018163	3.913898451	4.074758481	3.727891537	3.653076547	4.067231739	4.04617704	4.229639191	3.91028787	4.052453067	4.191996266	3.816539194	4.059622421	3.656727156	2.971931262	3.348427477
5.938437761	4.908434166	5.94068635	3.421752963	4.834211516	5.281373428	4.625273308	3.893050812	4.216939984	4.459355642	4.421132038	5.790009315	5.417428653	4.203129754	4.240415099	4.165617387	4.556853957	3.662758627	3.767271394	4.448181512	6.111446824	4.425330124	5.007534365	5.093310139	4.079903903	4.426500116	4.830799107	4.13884255	3.870692245	4.635767401	3.910805675	4.425844505	3.982342584	4.295043617	4.073009033	4.135196012	4.229684114	4.097757517	3.646487454	4.112500323	4.121188094	4.139654896	4.214111573	3.86014397	4.439226475	3.920016132	4.173835465	3.668132597	3.682409213	3.59585724
6.213618042	4.769706571	5.81893885	3.54960541	4.686243455	5.471903621	4.989522495	3.888572214	4.694538594	4.721079756	4.846697268	5.99687195	5.877946505	4.465901015	5.103285048	4.270157711	4.875510426	3.57550294	3.525151266	4.849516355	6.24521842	3.937739305	5.071884877	5.309129396	4.326103202	4.342010149	4.64218826	4.173156019	4.084986811	4.690428468	3.930321272	4.306106873	4.053336542	4.145437147	3.931486468	3.95259288	4.641490774	3.992918978	3.516113463	4.220524821	4.090602176	4.087796915	4.150113017	4.035076257	4.989907426	3.879987244	4.56371167	4.199885849	3.865165496	3.992260187
4.993662735	4.65439149	5.9621049	3.115029968	4.751101527	5.09670871	4.5116666	3.792674145	4.414859053	4.443121682	4.461859029	5.855516859	5.86992455	4.532847041	5.080314014	4.171395282	4.809652211	3.806645858	3.563059757	4.728619328	6.251366872	3.797968382	5.05184294	5.390685892	4.373824581	3.647304007	4.621238842	3.867575949	3.876345459	4.682614678	3.836409864	3.486111007	3.89798712	3.763534131	3.679508639	3.701149979	3.727804392	3.608597556	5.027449563	3.641561839	3.563127072	4.045037071	4.013311071	3.944046267	4.902797339	3.794515075	3.556745802	3.989206299	3.453139079	3.714489869
6.042623053	5.054206436	5.96264886	4.151667672	4.830038609	5.721432173	5.562038849	4.520258519	5.286741591	5.356193818	5.23981028	6.151575057	5.91764699	4.44560716	5.101513999	4.206047461	5.032683001	3.851391382	3.692642094	4.842231471	6.279130369	4.162048794	5.111183012	5.553359126	4.577975777	4.232974144	4.828603919	4.179569664	4.081865385	4.727983419	3.950279011	4.387120063	3.88268961	4.112415707	4.056531712	3.898509916	3.779512409	3.833955966	5.138708907	4.373281942	4.219029897	4.139412823	4.31843162	4.026315313	5.321050289	3.928102304	3.897700348	4.287398439	4.360178175	4.18298475
4.844469434	6.098081441	6.455066099	3.558049642	5.550645853	4.801411694	4.257712754	3.830046258	4.451092589	4.646943695	4.535292653	5.503330888	5.781094428	4.27963116	5.082749108	4.050633963	4.993925461	3.770219304	3.599482282	4.667857277	6.812016051	3.939785207	4.976032863	5.259672217	4.629807032	3.643862336	4.248993087	4.115229041	3.707309839	4.693995851	3.395445338	3.437559652	4.011262065	4.320881025	3.412997868	3.589276668	3.993222664	3.524446482	4.113818759	3.849052843	3.400900984	3.563948781	4.916745183	3.721685785	4.906924465	3.229405402	3.47426454	3.79918654	3.44377787	3.50228715
6.141104053	4.475996858	5.925250838	2.914084404	5.557185994	4.110426939	3.539267729	3.381214959	4.068452324	4.448005441	4.124443625	5.54232024	6.201665372	4.431246443	4.703980427	3.970625524	4.890128662	3.776560332	3.603247805	3.956001287	6.353403406	4.428413103	4.953139116	6.098929584	4.068605088	4.9545101	4.456702994	4.1588848	3.782417822	4.574996576	3.79346888	4.333631998	3.576456986	4.618263915	4.311370378	4.16341966	3.662655377	4.505808651	5.673943512	3.654457925	3.868186436	4.672632403	4.367808707	3.853757867	4.337708703	3.597587881	3.418942144	3.890383394	3.438439563	3.555600622
5.455443022	4.444639934	5.922451548	2.954880141	5.36545371	4.766116022	4.13795725	3.562324073	4.228660857	4.302645011	4.352819444	5.707127217	6.066750725	4.269222661	4.634358446	4.266029553	5.044904708	3.862390353	3.846168029	3.849880769	6.318472989	4.083880486	5.158117377	5.407903536	3.707051435	4.245690306	4.690343932	3.831215877	3.854982765	4.751259606	3.61408806	3.990540853	3.522557888	4.440272632	4.024511365	4.118334605	3.761531988	3.828822826	3.52873604	3.510518477	3.78281356	4.071343898	3.995232519	3.897598844	4.641672887	3.918663474	3.532823426	3.929225338	3.575425372	3.706176328
5.466526341	4.548323674	5.745273396	3.203618127	5.031425746	5.037054059	4.666923028	3.686671528	4.754892475	4.861968601	4.619270786	5.883810005	5.768820167	4.214304846	4.290559224	4.027388407	4.636731089	3.926122693	3.879343637	3.885882714	6.551868696	4.056753053	5.162983336	5.574098207	3.519151316	4.360520999	4.89632355	4.20681766	3.96957094	4.780088796	3.778294304	4.140956379	3.461048553	4.543642791	4.081254077	4.047379664	3.679566731	3.928694981	5.314172895	3.427134331	3.841707031	4.338310807	4.059689686	3.84654002	4.903176193	3.877727684	3.274498613	4.044271075	3.793052284	3.899032108
6.003675164	4.097653887	5.911891188	3.055662768	4.852315503	4.636724907	4.126132706	3.562218002	4.646960502	4.865072654	4.672279371	5.759733655	5.920518757	4.64903398	4.654340385	4.124488905	5.463464108	3.972230952	3.797185593	3.560789839	6.436776042	4.266792175	4.912314829	5.641874843	3.498129349	4.7505157	4.491489539	4.24596394	3.792389837	4.594056191	3.715269652	4.318002241	4.046069373	4.74777955	4.236461553	4.135339224	4.059417422	4.484264472	3.317373706	3.445813417	3.930660862	4.22368077	3.980314729	3.584391517	4.565007255	3.908727937	3.779414337	3.888851374	3.469543159	3.833583021
5.808219392	4.556640063	5.89031348	2.762380855	4.652235193	4.142815769	3.524538881	3.159108967	4.119027304	4.378118721	4.285135182	5.594218009	6.153213526	4.587026568	4.466622995	4.539057468	5.133423734	4.059511483	3.930509991	3.823424466	6.119640812	4.235796428	5.670222243	5.473653121	3.521924779	4.352057477	5.293132189	4.54415987	4.466524745	5.168643315	4.153018103	4.400819073	3.831312359	4.623460054	3.993198978	4.307266278	3.919531441	4.279150033	3.830112504	3.540972508	4.064630292	4.357283674	4.337845495	3.664436259	4.258585396	4.399911043	3.647284682	3.907532341	3.478170842	3.49020734
5.628689503	4.511954884	6.026169997	3.958865847	5.018609584	5.70655036	5.528460652	4.632502714	5.36570532	5.525477762	5.395487302	6.225675156	5.983153139	4.522354029	5.189506412	4.403678888	5.656955604	4.07310913	3.632741379	4.23836763	6.568586014	4.167123556	5.209892448	5.59775606	3.619906048	4.268683804	4.927841108	4.129374954	3.986258598	4.784373529	4.025813435	3.860370147	3.644756594	4.396290037	4.129734084	3.888703668	3.882331815	3.800939503	3.48387603	3.688380963	4.439810245	4.558155224	4.396257228	3.993006447	5.510850156	4.184242757	3.521980536	4.246745396	4.389602169	4.222191715
5.761373953	4.394110311	5.995776161	4.01299956	5.161949835	5.64504241	5.359474657	4.343038243	5.388766489	5.529411561	5.2926243	5.533639266	6.029911423	4.572397737	4.469835898	4.371589106	5.255706572	3.8260826	3.716497633	3.81879919	6.265315486	4.320919618	5.306734335	5.616600877	3.795202557	4.336913279	4.857023875	3.98112624	3.773899815	4.87170733	3.840365607	4.049391736	4.075038499	4.487622302	4.11618101	4.002189534	4.222628736	3.929383327	4.949555627	3.610190959	3.772940229	4.585661333	4.347243389	3.875892048	5.232632835	4.137027606	3.430971132	4.328659356	4.238655009	4.392217267
5.518130227	4.358211166	5.939081911	4.22572769	4.444350707	5.521749132	5.272503131	4.496210498	5.316869896	5.498380322	5.436354307	6.186431343	5.926857637	4.397578068	4.882077061	4.286100395	5.304068905	3.89689632	3.784580136	3.873793812	6.248765365	4.011800629	5.530500764	5.609005988	3.468194393	4.38180118	5.227379433	4.364194736	4.612236967	5.053724068	4.219392676	5.472783616	3.843131852	4.543597577	4.215619354	4.076906179	3.780582708	4.156634816	5.417183941	3.632610945	4.028058505	4.295441584	4.25609637	3.51990056	5.6934597	4.186613087	3.372929344	4.366954395	4.761266319	4.207352534
6.159389371	4.402005663	5.903490805	3.630738824	5.444771191	5.108688984	4.580863471	3.649810577	5.190664173	5.29446657	5.425959204	5.600072169	6.123063619	4.475841041	4.855940884	3.898535822	5.230470397	3.925982793	3.603238693	3.728586502	6.243883487	4.365127109	5.301508667	5.560957572	3.89485875	4.777973158	4.826090178	4.300670156	3.941821099	4.894048117	3.821556779	4.35109328	3.558177697	4.734747528	4.320959826	4.306740675	4.18782275	4.408941014	3.76268776	3.620181217	4.389748165	4.221131074	4.37822666	3.844006851	4.816301178	4.062330314	3.828660163	4.241855338	4.242651301	4.21110111
6.34955407	4.44497993	6.11254762	3.303399169	5.448733271	4.770781977	4.330182544	3.498302685	4.394473011	4.588716479	4.52367212	5.794979342	6.22648583	4.731341924	5.023517393	4.330797653	5.433799828	3.723849904	3.60719195	3.976118395	6.671594821	4.236619035	5.042752771	5.690062319	3.680604623	4.812214323	4.488993751	3.728197527	3.937444505	4.662404999	3.742030547	4.115610034	3.964713845	4.782240238	4.24390605	4.111828242	3.731400081	4.434584752	4.813505814	3.637830022	4.269894901	4.37905708	4.279736546	4.181836146	4.305171173	3.888059655	3.468156148	3.823255604	3.503425671	3.664374202
6.248698727	4.521053285	5.956642757	3.219073111	5.09378702	4.691569222	4.191746433	3.252933873	4.378824953	4.468738178	4.551566401	5.912585687	6.138512064	4.490183562	5.111239229	4.301051006	5.28391664	4.056447118	3.678635015	4.295746951	6.235916779	4.101957085	5.308333932	5.341844364	4.261436861	4.699447224	4.899875488	4.144784229	3.908182457	4.882766729	3.995077288	4.280042483	4.264871919	4.615628081	4.303968805	4.051783473	4.004715853	4.568112336	3.884514496	3.599369297	4.368939085	3.979894209	4.17684076	3.84382343	4.572960426	4.166078923	3.553813051	4.070404807	3.626704852	3.927096268
6.034616676	4.461210932	5.891514874	3.399816027	5.095897275	5.19600927	4.734852417	3.909940838	5.023992795	5.14463105	5.484144029	5.868477233	6.424546133	4.700209927	5.068893311	4.349008584	5.099831787	3.884205955	3.84865531	4.130105198	6.422167138	4.270711909	5.372034333	5.813150679	3.773914349	4.577712767	4.962209946	4.144170198	4.362741677	4.944887999	3.987492114	4.280870425	4.324224395	4.589669549	4.171188648	4.298311249	4.015134476	4.267353472	3.820075955	3.606990049	4.122517735	3.957592284	4.295016775	3.697344118	5.36094915	4.094984337	3.756724565	4.011365197	4.385295915	3.969362147
[truncated: 27 more columns]
