# Supplementary material for: A Retrospective Metabolomics Analysis of Gamma-Hydroxybutyrate in Humans: New Potential Markers and Changes in Metabolism Related to GHB Consumption
Source: Front Pharmacol. 2022 Mar 3;13:816376. doi: 10.3389/fphar.2022.816376 (PMC8927817; doi:10.3389/fphar.2022.816376)
Supplement: Supplementary file 1 [file DataSheet1.zip › Data Sheet 1/Raw data and R code/lasso/lasso.R]

#prediction------------------------------------------------------------------------
# lasso
library(data.table)    # provides enhanced data.frame
library(ggplot2)       # plotting
library(glmnet)        # ridge, elastic net, and lasso 
##read data
study_ghb_data <- read.table("./GHB_NOMIS_3919.csv", header = TRUE, sep = ",", dec = ".", row.names = 1)
ghb <- data.frame(study_ghb_data[,-1])
ghb <- data.frame(study_ghb_data[,-1])
data_lm_105 <- subset(ghb, select = -c(M106T51,M128T51,M127T52,M87T51,M88T51))

##  glmnet requires x matrix (of predictors) and vector (values for y)
x = model.matrix(M105T51~.,data_lm_105)       # matrix of predictors
y = data_lm_105$M105T51                       # vector y values
set.seed(123)                                # replicate  results
lasso_model <- cv.glmnet(x, y, alpha=1)      # alpha=1 is lasso
best_lambda_lasso <- lasso_model$lambda.1se  
lasso_coef <- lasso_model$glmnet.fit$beta[,  # retrieve coefficients
                                          lasso_model$glmnet.fit$lambda  # at lambda.1se
                                          == best_lambda_lasso]
coef_l = data.table(lasso = lasso_coef)      # build table
coef_l[, feature := names(lasso_coef)]       # add feature names
to_plot_r = melt(coef_l                      # label table
                 , id.vars='feature'
                 , variable.name = 'model'
                 , value.name = 'coefficient')
ggplot(data=to_plot_r,                       # plot coefficients
       aes(x=feature, y=coefficient, fill=model)) +
  coord_flip() +         
  geom_bar(stat='identity', fill='brown4', color='blue') +
  facet_wrap(~ model) + guides(fill=FALSE) 
write.csv(coef_l,file="lasso_coef.csv")


#validation of the model
# load data
study_ghb_data <- read.table("./GHB_NOMIS_3919.csv", header = TRUE, sep = ",", dec = ".", row.names = 1)
ghb <- data.frame(study_ghb_data[,-1])
# calculate the accuracy by CV
train.control = trainControl(method = "cv", number = 10)
data_lm_105 <- subset(ghb, select = -c(M106T51,M128T51,M127T52,M87T51,M88T51))
lm.out = lm(M105T51 ~ ., data = ghb)
x = model.matrix(lm.out)
y = ghb$M105T51
Lambda_LASSO = glmnet(x,y)$lambda
model = train(x=x,y=y,
              tuneGrid = data.frame(alpha=1,lambda = mean(Lambda_LASSO)),
              trControl = train.control,
              method = "glmnet")
