# Supplementary material for: A Retrospective Metabolomics Analysis of Gamma-Hydroxybutyrate in Humans: New Potential Markers and Changes in Metabolism Related to GHB Consumption
Source: Front Pharmacol. 2022 Mar 3;13:816376. doi: 10.3389/fphar.2022.816376 (PMC8927817; doi:10.3389/fphar.2022.816376)
Supplement: Supplementary file 1 [file DataSheet1.zip › Data Sheet 1/Raw data and R code/lasso/lasso_coef.csv]

	lasso	feature
1	0	(Intercept)
2	0	M61T373
3	0	M61T21
4	0	M61T49
5	0	M69T33
6	0	M69T196
7	0	M69T65
8	0	M70T80
9	0	M70T22
10	0	M72T32
11	0	M72T24
12	0	M73T130
13	0	M73T32
14	0	M73T24
15	0	M75T22
16	0	M77T95
17	0	M79T95
18	0	M80T42
19	0	M81T19
20	0	M83T19
21	0	M84T53
22	0	M84T81
23	0	M85T22
24	0	M86T74
25	0	M86T90
26	0	M86T68
27	0	M87T32
28	0	M87T74
29	0	M87T68
30	0	M88T23
31	0	M89T268
32	0	M90T21
33	0	M91T10
34	0	M91T36
35	0	M91T95
36	0	M91T60
37	0	M92T10
38	0	M92T146
39	0	M93T11
40	0	M93T22
41	0	M93T58
42	0	M93T36
43	0	M93T89
44	0	M93T95
45	0	M94T22
46	0	M94T92
47	0	M95T95
48	0	M95T60
49	0	M96T43
50	0	M97T19
51	0	M97T22
52	0	M99T19
53	0	M99T16
54	0	M99T23
55	0	M99T300
56	0	M100T100
57	0	M100T131
58	0	M100T118
59	0	M100T99_1
60	0	M100T99_2
61	0	M100T99_3
62	0	M101T59
63	0	M101T88
64	0	M101T99
65	0	M102T100
66	0	M102T68
67	0	M103T95
68	0	M104T38
69	0	M104T95
70	0	M104T22
71	0	M104T20
72	0	M105T9
73	0	M105T165
74	0	M105T466
75	0	M105T95_1
76	0	M105T95_2
77	0	M105T392
78	0	M105T20
79	0	M106T10
80	0	M106T392
81	0	M107T17
82	0	M107T10
83	0	M107T95
84	0	M107T359
85	0	M107T408
86	0	M107T293
87	0	M107T268
88	0	M108T74
89	0	M109T194
90	0	M109T280
91	0	M110T44
92	0	M110T79
93	0	M111T32
94	0	M111T10
95	0	M111T211
96	0	M111T197
97	0	M112T33
98	0	M112T16
99	0	M112T139
100	0	M113T19
101	0	M113T36
102	0	M113T66
103	0	M113T59
104	0	M113T160
105	0	M113T50
106	0	M114T21
107	0	M114T114
108	0	M114T140
109	0	M114T183
110	0	M115T19
111	0	M115T32
112	0	M115T51
113	0	M115T23
114	0	M115T59
115	0	M115T9
116	0	M115T128
117	0	M115T21
118	0	M116T22_1
119	0	M116T22_2
120	0	M116T46
121	0	M117T19
122	0	M117T128
123	0	M117T22
124	0	M118T258
125	0	M118T128
126	0	M118T94
127	0	M118T314
128	0	M118T53
129	0	M118T32
130	0	M118T24
131	0	M119T10_1
132	0	M119T10_2
133	0	M119T23
134	0	M119T44
135	0	M119T79
136	0	M119T60
137	0	M119T128
138	0	M119T95
139	0	M119T32
140	0	M119T24
141	0	M120T87
142	0	M120T21
143	0	M120T95
144	0	M120T32
145	0	M120T24
146	0	M120T568
147	0	M121T9
148	0	M121T314
149	0	M121T366
150	0	M121T392
151	0	M121T95
152	0	M121T14
153	0	M122T76
154	0	M122T99
155	0	M122T95
156	0	M122T89
157	0	M123T18
158	0	M123T12
159	0	M123T89
160	0	M123T314
161	0	M123T283
162	0	M123T139
163	0	M123T42
164	0	M124T42
165	0	M124T188
166	0	M124T146
167	0	M125T85
168	0	M125T18
169	0	M125T10
170	0	M125T42
171	0	M125T94
172	0	M125T212
173	0	M125T109
174	0	M125T146
175	0	M126T9
176	0	M126T194
177	0	M126T120
178	0	M127T391
179	0	M127T280
180	0	M129T32
181	0	M129T391
182	0	M129T76
183	0	M129T22
184	0	M129T196
185	0	M129T16
186	0	M130T33
187	0	M130T52
188	0	M130T173
189	0	M130T37
190	0	M130T128
191	0	M130T246
192	0	M130T283
193	0	M130T204
194	0	M130T110
195	0	M130T35
196	0	M130T80
197	0	M130T154
198	0	M131T80_1
199	0	M131T36
200	0	M131T10
201	0	M131T22
202	0	M131T95
203	0	M131T53
204	0	M131T271
205	0	M131T80_2
206	0	M131T34
207	0	M131T35
208	0	M132T143
209	0	M132T95
210	0	M132T22
211	0	M132T128
212	0	M132T68
213	0	M132T69_1
214	0	M132T69_2
215	0	M132T69_3
216	0	M133T38
217	0	M133T168
218	0	M133T22
219	0	M133T128
220	0	M133T69
221	0	M134T23
222	0	M134T153
223	0	M134T167
224	0	M134T22
225	0	M134T69
226	0	M135T11
227	0	M135T23
228	0	M135T293
229	0	M135T359
230	0	M135T408
231	0	M135T130
232	0	M136T23_1
233	0	M136T77
234	0	M136T23_2
235	0	M136T75
236	0	M136T92
237	0	M136T60
238	0	M136T359
239	0	M136T147
240	0	M137T10
241	0	M137T42
242	0	M137T79
243	0	M137T60
244	0	M137T44_1
245	0	M137T44_2
246	0	M138T99
247	0	M138T44
248	0	M138T79
249	0	M138T150
250	0	M138T22
251	0	M138T239
252	0	M138T112
253	0	M138T101
254	0	M139T91
255	0	M139T19
256	0	M139T32
257	0	M139T43
258	0	M139T214
259	0	M140T33
260	0	M140T24
261	0	M140T20
262	0	M140T224
263	0	M140T134
264	0	M141T19
265	0	M141T9
266	0	M141T33
267	0	M141T58
268	0	M141T23
269	0	M142T128
270	0	M142T285
271	0	M142T143
272	0	M143T51
273	0	M143T91
274	0	M143T128
275	0	M143T211
276	0	M143T133
277	0	M143T78
278	0	M144T140
279	0	M144T165
280	0	M144T128
281	0	M144T130
282	0	M144T22
283	0	M144T78
284	0	M145T49
285	0	M145T9
286	0	M145T82
287	0	M145T22_1
288	0	M145T128
289	0	M145T165
290	0	M145T22_2
291	0	M145T407
292	0	M146T23
293	0	M146T258
294	0	M146T92
295	0	M146T128
296	0	M146T140
297	0	M146T78
298	0	M146T36
299	0	M146T118
300	0	M146T22
301	0	M146T109
302	0	M146T224
303	0	M146T17
304	0	M147T32
305	0	M147T60
306	0	M147T77
307	0	M147T128
308	0	M147T258
309	0	M147T391
310	0	M147T21
311	0	M147T17_1
312	0	M147T80
313	0	M147T17_2
314	0	M148T20
315	0	M148T32
316	0	M148T86
317	0	M148T21
318	0	M148T95
319	0	M148T52
320	0	M148T25
321	0	M148T34
322	0	M149T10
323	0	M149T477
324	0	M149T95
325	0	M149T309
326	0	M149T21
327	0	M149T408
328	0	M149T170
329	0	M150T38
330	0	M150T140
331	0	M150T95
332	0	M151T135
333	0	M151T20
334	0	M151T38
335	0	M151T94
336	0	M151T86
337	0	M151T120
338	0	M151T362
339	0	M152T52
340	0	M152T33
341	0	M152T38
342	0	M152T113
343	0	M153T86
344	0	M153T52
345	0	M153T78
346	0	M153T22
347	0	M153T165
348	0	M153T237
349	0	M154T100
350	0	M154T78
351	0	M154T69
352	0	M154T9
353	0	M154T154
354	0	M155T19
355	0	M155T10
356	0	M155T190
357	0	M156T21
358	0	M156T99
359	0	M156T151
360	0	M156T74
361	0	M157T32
362	0	M157T9
363	0	M157T116
364	0	M157T74
365	0	M158T33
366	0	M158T139
367	0	M158T74
368	0	M158T371
369	0	M158T53
370	0	M159T10
371	0	M159T40
372	0	M159T21
373	0	M159T128
374	0	M160T9
375	0	M160T26
376	0	M160T82
377	0	M160T128_1
378	0	M160T128_2
379	0	M160T100
380	0	M160T183
381	0	M160T22
382	0	M161T10
383	0	M161T11
384	0	M161T91
385	0	M161T82
386	0	M161T22_1
387	0	M161T394
388	0	M161T428
389	0	M161T468
390	0	M161T183
391	0	M161T22_2
392	0	M162T77
393	0	M162T82
394	0	M162T23
395	0	M162T428
396	0	M162T21
397	0	M163T569
398	0	M163T9
399	0	M163T10
400	0	M163T144
401	0	M163T21_1
402	0	M163T466
403	0	M163T355
404	0	M163T46
405	0	M163T359
406	0	M163T476
407	0	M163T21_2
408	0	M163T51
409	0	M163T268
410	0	M164T10
411	0	M164T315
412	0	M164T77
413	0	M164T466
414	0	M164T359
415	0	M164T268
416	0	M165T18
417	0	M165T33
418	0	M165T60
419	0	M165T394
420	0	M165T392
421	0	M165T22
422	-0.134028919628844	M165T51
423	0	M165T80
424	0	M165T359
425	0	M166T80
426	0	M166T150
427	0	M166T229
428	0	M166T60
429	0	M166T50
430	0	M166T95_1
431	0	M166T335
432	0	M166T95_2
433	0	M166T95_3
434	0	M166T95_4
435	0	M167T10_1
436	0	M167T150
437	0	M167T83
438	0	M167T91
439	0	M167T10_2
440	0	M167T418
441	0	M167T335
442	0	M167T34
443	0	M167T95
444	0	M168T78
445	0	M168T95
446	0	M168T207
447	0	M169T38
448	0	M169T30
449	0	M169T20
450	0	M169T184
451	0	M169T99
452	0	M169T196
453	0	M169T102
454	0	M170T19
455	0	M170T36
456	0	M170T300
457	0	M170T128
458	0	M170T74
459	0	M170T122
460	0	M170T114
461	0	M170T86
462	0	M171T74
463	0	M171T19
464	0	M171T56_1
465	0	M171T211
466	0	M171T9
467	0	M171T73
468	0	M171T114
469	0	M171T56_2
470	0	M172T130_1
471	0	M172T86
472	0	M172T130_2
473	0	M172T396
474	0	M173T19
475	0	M173T9
476	0	M173T22
477	0	M173T86
478	0	M173T35
479	0	M173T286
480	0	M173T300
481	0	M174T9
482	0	M174T80
483	0	M174T140
484	0	M174T174
485	0	M174T73
486	0	M175T9
487	0	M175T40
488	0	M175T32
489	0	M175T49
490	0	M175T370
491	0	M175T20
492	0	M176T32
493	0	M176T74
494	0	M176T10
495	0	M176T283
496	0	M176T21
497	0	M176T23
498	0	M177T10
499	0	M177T32
500	0	M177T73
501	0	M177T388
502	0	M178T73
503	0	M178T388
504	0	M178T197
505	0	M179T42
506	0	M179T28
507	0	M179T228
508	0	M179T10
509	0	M179T393
510	0	M179T22
511	0	M179T88
512	0	M180T22
513	0	M180T309
514	0	M180T165
515	0	M180T21
516	0	M180T393
517	0	M181T18
518	0	M181T10_1
519	0	M181T165
520	0	M181T109
521	0	M181T128
522	0	M181T10_2
523	0	M181T357
524	0	M182T128
525	0	M182T109
526	0	M182T60
527	0	M182T233
528	0	M182T244
529	0	M183T9_1
530	0	M183T10_1
531	0	M183T84
532	0	M183T10_2
533	0	M183T289
534	0	M183T60
535	0	M183T9_2
536	0	M183T244
537	0	M184T373
538	0	M184T150
539	0	M184T52
540	0	M184T60
541	0	M184T189
542	0	M185T142
543	0	M185T10
544	0	M185T11
545	0	M185T86
546	0	M185T13
547	0	M185T22_1
548	0	M185T268
549	0	M185T9
550	0	M185T144
551	0	M185T22_2
552	0	M185T120
553	0	M185T348
554	0	M186T144
555	0	M186T19
556	0	M186T170
557	0	M186T23
558	0	M186T35
559	0	M186T120
560	0	M186T56
561	0	M187T9
562	0	M187T78
563	0	M187T23
564	0	M187T144
565	0	M187T96
566	0	M187T86
567	0	M188T70
568	0	M188T9
569	0	M188T373
570	0	M188T95
571	0	M188T128
572	0	M188T153
573	0	M188T85
574	0	M188T80
575	0	M188T23
576	0	M189T80
577	0	M189T9
578	0	M189T373
579	0	M189T91
580	0	M189T128
581	0	M189T34
582	0	M189T386
583	0	M189T36
584	0	M189T85
585	0	M189T108
586	0	M189T47
587	0	M189T19
588	0	M190T148
589	0	M190T128
590	0	M190T52
591	0	M190T319
592	0	M190T86_1
593	0	M190T86_2
594	0	M190T108
595	0	M191T18
596	0	M191T10
597	0	M191T20
598	0	M191T32
599	0	M191T82
600	0	M191T22
601	0	M191T374
602	0	M191T300
603	0	M191T408
604	0	M191T473
605	0	M192T188_1
606	0	M192T23
607	0	M192T32
608	0	M192T92
609	0.0436198205048229	M192T140
610	0	M192T219
611	0	M192T168
612	0	M192T188_2
613	0	M192T408
614	0	M193T373
615	0	M193T31
616	0	M193T74
617	0	M193T140
618	0	M193T10_1
619	0	M193T41
620	0	M193T85
621	0	M193T10_2
622	0	M193T420
623	0	M193T186
624	0	M194T74_1
625	0	M194T33
626	0	M194T74_2
627	0	M194T350
628	0	M194T56
629	0	M194T41
630	0	M194T162
631	0	M195T33
632	0	M195T163
633	0	M195T280
634	0	M195T9
635	0	M195T418
636	0	M195T124
637	0	M195T110
638	0	M196T163
639	0	M196T419
640	0	M196T250
641	0	M197T15
642	0	M197T53
643	0	M197T9_1
644	0	M197T239
645	0	M197T9_2
646	0	M197T258
647	0	M197T159
648	0	M198T185
649	0	M198T228
650	0	M198T161
651	0	M198T21
652	0	M198T90
653	0	M198T258
654	0	M198T159
655	0	M198T23
656	0	M199T19
657	0	M199T74
658	0	M199T9_1
659	0	M199T49
660	0	M199T92
661	0	M199T9_2
662	0	M199T99
663	0	M200T23
664	0	M200T99
665	0	M200T444
666	0	M201T303
667	0	M201T10
668	0	M201T9
669	0	M201T80
670	0	M201T400
671	0	M201T379
672	0	M201T23
673	0	M201T99
674	0	M202T373
675	0	M202T165
676	0	M202T379
677	0	M203T57
678	0	M203T373
679	0	M203T134
680	0	M203T20
681	0	M203T14
682	0	M203T80
683	0	M203T428
684	0	M203T394
685	0	M203T468
686	0	M203T107
687	0	M203T40
688	0	M203T83
689	0	M203T417
690	0	M203T23
691	0	M203T17
692	0	M204T75
693	0	M204T95
694	0	M204T20
695	0	M204T61
696	0	M204T22
697	0	M204T252
698	0	M204T38
699	0	M204T23
700	0	M204T107
701	0	M204T17
702	0	M205T373
703	0	M205T9
704	0	M205T71
705	0	M205T10
706	0	M205T247
707	0	M205T145
708	0	M205T477
709	0	M205T128
710	0	M205T55
711	0	M205T23
712	0	M205T38
713	0	M205T433
714	0	M205T129_1
715	0	M205T129_2
716	0	M206T150
717	0	M206T10
718	0	M206T246
719	0	M206T350
720	0	M206T128
721	0	M206T105
722	0	M206T55
723	0	M206T23_1
724	0	M206T38
725	0	M206T23_2
726	0	M207T19
727	0	M207T20
728	0	M207T91
729	0	M207T102
730	0	M207T128
731	0	M207T120
732	0	M207T9
733	0	M208T224
734	0	M208T392
735	0	M208T91
736	0	M208T212
737	0	M208T113
738	0	M208T319
739	0	M209T19
740	0	M209T92
741	0	M209T51
742	0	M209T9
743	0	M209T400
744	0	M209T10
745	-0.0541148661455257	M210T224
746	0	M210T29
747	0	M210T219
748	0	M210T92
749	0	M211T9_1
750	0	M211T76
751	0	M211T138
752	0	M211T30
753	0	M211T9_2
754	0	M211T10
755	0	M211T208
756	0	M212T339
757	0	M212T256
758	0	M212T226
759	0	M212T82
760	0	M212T158
761	0	M213T19
762	0	M213T10_1
763	0	M213T146
764	0	M213T10_2
765	0	M213T300
766	0	M213T9
767	0	M214T373
768	0	M214T22
769	0	M214T140
770	0	M215T373
771	0	M215T22
772	0	M215T58
773	0	M215T19
774	0	M215T10
775	0	M215T30
776	0	M215T46
777	0	M215T186
778	0	M215T298
779	0	M215T75_1
780	0	M215T418
781	0	M215T75_2
782	0	M216T30
783	0	M217T89_1
784	0	M217T19_1
785	0	M217T19_2
786	0	M217T32
787	0	M217T81
788	0	M217T22
789	0	M217T166
790	0	M217T110
791	0	M217T413
792	0	M217T89_2
793	0	M217T392
794	0	M217T73
795	0	M217T178
796	0	M217T89_3
797	0	M217T428
798	0	M218T81
799	0	M218T77_1
800	0	M218T166
801	0	M218T77_2
802	0	M218T89
803	0	M219T61
804	0	M219T19
805	0	M219T10
806	0	M219T20
807	0	M219T373
808	0	M219T15
809	0	M219T258
810	0	M219T166
811	0	M219T101
812	0	M219T62
813	0	M219T77
814	0	M219T454
815	0	M220T74
816	0	M220T20
817	0	M220T373
818	0	M220T109
819	0	M220T428
820	0	M220T92
821	0	M220T77
822	0	M221T92
823	0	M221T20
824	0	M221T373
825	0	M221T44
826	0	M221T102
827	0	M221T62
828	0	M221T467
829	0	M221T15
830	0	M221T99
831	0	M221T109
832	0	M221T428
833	0	M221T9
834	0	M221T463
835	0	M222T292
836	0	M222T373
837	0	M222T284
838	0	M222T80
839	0	M222T22
840	0	M222T117
841	0	M222T99
842	0	M222T26
843	0	M223T19
844	0	M223T10_1
845	0	M223T10_2
846	0	M223T357
847	0	M223T109
848	0	M223T126
849	0	M223T9
850	0	M224T91
851	0	M224T248
852	0	M225T19
853	0	M225T10_1
854	0	M225T9
855	0	M225T10_2
856	0	M225T377
857	0	M225T165
858	0	M226T212
859	0	M226T347
860	0	M227T19
861	0	M227T9
862	0	M227T10
863	0	M227T52
864	0	M227T129
865	0	M227T144
866	0	M227T107
867	0	M227T418
868	0	M228T9
869	0	M228T155
870	0	M228T82
871	0	M228T428
872	0	M228T238
873	0	M228T110
874	0	M228T371
875	0	M228T490
876	0	M229T19
877	0	M229T9
878	0	M229T10
879	0	M229T91
880	0	M229T219
881	0	M229T268
882	0	M229T48
883	0	M229T59
884	0	M229T81
885	0	M229T23
886	0	M229T133
887	0	M229T371
888	0	M230T83
889	0	M230T373
890	0	M230T91
891	0	M230T22
892	0	M230T179
893	0	M230T81
894	0	M230T23
895	0	M231T373
896	0	M231T19
897	0	M231T114
898	0	M231T30
899	0	M231T374
900	0	M231T70
901	0	M231T22
902	0	M231T212
903	0	M231T116
904	0	M231T141
905	0	M231T428
906	0	M232T373
907	0	M232T31
908	0	M232T111
909	0	M232T488
910	0	M232T141
911	0	M233T19
912	0	M233T31
913	0	M233T121
914	0	M233T66
915	0	M233T75
916	0	M233T109
917	0	M233T141
918	0	M233T471
919	0	M234T38
920	0	M234T115
921	0.191136218430721	M234T52
922	0	M234T161
923	0	M234T108
924	0	M234T428
925	0	M235T19
926	0	M235T25
927	0	M235T125
928	0	M235T11
929	0	M235T455
930	0	M236T139
931	0	M236T373
932	0	M236T79
933	0	M237T28
934	0	M237T373
935	0	M237T98
936	0	M237T298
937	0	M237T9_1
938	0	M237T430
939	0	M237T131
940	0	M237T109
941	0	M237T9_2
942	0	M238T88
943	0	M238T159
944	0	M238T139
945	0	M238T263
946	0	M238T119
947	0	M238T216
948	0	M238T238
949	0	M238T199
950	0	M238T131
951	0	M238T270
952	0	M239T19
953	0	M239T10_1
954	0	M239T261
955	0	M239T322
956	0	M239T83
957	0	M239T10_2
958	0	M239T356
959	0	M239T153
960	0	M239T169
961	0	M239T133
962	0	M239T9
963	0	M240T284
964	0	M240T99
965	0	M241T119
966	0	M241T19
967	0	M241T9
968	0	M241T373
969	0	M241T91
970	0	M241T357
971	0	M241T55
972	0	M241T37
973	0	M241T76
974	0	M241T124
975	0	M242T145_1
976	0	M242T9
977	0	M242T373
978	0	M242T109
979	0	M242T145_2
980	0	M242T105
981	0	M242T76
982	0	M243T37
983	0	M243T74
984	0	M243T40
985	0	M243T19
986	0	M243T17
987	0	M243T9
988	0	M243T38
989	0	M243T138
990	0	M243T112
991	0	M243T182
992	0	M243T101
993	0	M244T9
994	0	M244T113
995	0	M244T145
996	0	M244T222
997	0	M244T347
998	0	M245T86
999	0	M245T154_1
1000	0	M245T91
1001	0	M245T66
1002	0	M245T154_2
1003	0	M245T223
1004	0	M245T189
1005	0	M245T176
1006	0	M246T93
1007	0	M246T465
1008	0	M246T94
1009	0	M246T103
1010	0	M246T357
1011	0	M246T162
1012	0	M246T223
1013	0	M246T190
1014	0	M246T177
1015	0	M247T19
1016	0	M247T18
1017	0	M247T24
1018	0	M247T167
1019	0	M247T120
1020	0	M247T111
1021	0	M247T33
1022	0	M247T47
1023	0	M247T71
1024	0	M247T153
1025	0	M247T184
1026	0	M247T162
1027	0	M247T223
1028	0	M247T466
1029	0	M248T174
1030	0	M248T118
1031	0	M248T112
1032	0	M248T153
1033	0	M248T57
1034	0	M248T428
1035	0	M249T114_1
1036	0	M249T19
1037	0	M249T79
1038	0	M249T81
1039	0	M249T225
1040	0	M249T23
1041	0	M249T111
1042	0	M249T103
1043	0	M249T9
1044	0	M249T114_2
1045	0	M249T153
1046	0	M249T10
1047	0	M249T456
1048	0	M249T418
1049	0	M249T376
1050	0	M250T74
1051	0	M250T114
1052	0	M250T52
1053	0	M250T110
1054	0	M250T142
1055	0	M250T371
1056	0	M250T385
1057	0	M251T19
1058	0	M251T516
1059	0	M251T159
1060	0	M251T103
1061	0	M251T76
1062	0	M251T400
1063	0	M251T363
1064	0	M251T9
1065	0	M251T418
1066	0	M251T256
1067	0	M251T82
1068	0	M252T516
1069	0	M252T256
1070	0	M253T28
1071	0	M253T9
1072	0.1447259	M253T52
1073	0	M253T33
1074	0	M253T121
1075	0	M253T86
1076	0	M253T8
1077	0	M253T134
1078	0	M253T10
1079	0	M254T81
1080	0	M254T122
1081	0	M255T19
1082	0	M255T9
1083	0	M255T21
1084	0	M255T326
1085	0	M255T120
1086	0	M255T86
1087	0	M255T152
1088	0	M255T397
1089	0	M255T345
1090	0	M256T184
1091	0	M256T9
1092	0	M256T52
1093	0	M256T537
1094	0	M257T19
1095	0	M257T16
1096	0	M257T9
1097	0	M257T373
1098	0	M257T82
1099	0	M257T258
1100	0	M257T233
1101	0	M257T357
1102	0	M258T9
1103	0	M258T21
1104	0	M259T373
1105	0	M259T82
1106	0	M259T391
1107	0	M259T42
1108	0	M259T146_1
1109	0	M259T428
1110	0	M259T146_2
1111	0	M260T78
1112	0	M260T105
1113	0	M260T73
1114	0	M260T236
1115	0	M260T80
1116	0	M260T65
1117	0	M261T356
1118	0	M261T9
1119	0	M261T112
1120	0	M261T142
1121	0	M261T80
1122	0	M261T106
1123	0	M261T236
1124	0	M262T52
1125	0	M262T139
1126	0	M262T59
1127	0	M262T41
1128	0	M262T113
1129	0	M262T80
1130	0	M262T84
1131	0	M263T401
1132	0	M263T11
1133	0	M263T91
1134	0	M263T357
1135	0	M263T59
1136	0	M263T188
1137	0	M263T135
1138	0	M263T163
1139	0	M263T144
1140	0	M263T68
1141	0	M263T84
1142	0	M263T69
1143	0	M263T9
1144	0	M264T401
1145	0	M264T120
1146	0	M264T73
1147	0	M264T188
1148	0	M264T218
1149	0	M264T164
1150	0	M264T84
1151	0	M264T68
1152	0	M265T19
1153	0	M265T9
1154	0	M265T172
1155	0	M265T32
1156	0	M265T75
1157	0	M265T173
1158	0	M265T151
1159	0	M265T96
1160	0	M265T170
1161	0	M265T394
1162	0	M265T10
1163	0	M266T228
1164	0	M266T40
1165	0	M266T173
1166	0	M266T169
1167	0	M267T19
1168	0	M267T10
1169	0	M267T67
1170	0	M267T91_1
1171	0	M267T391
1172	0	M267T405
1173	0	M267T91_2
1174	0	M267T132
1175	0	M267T11
1176	0	M267T452
1177	0	M268T392
1178	0	M268T76
1179	0	M268T391
1180	0	M268T133
1181	0	M268T66
1182	0	M269T392_1
1183	0	M269T157
1184	0	M269T179
1185	0	M269T9
1186	0	M269T392_2
1187	0	M269T79
1188	0	M269T219
1189	0	M269T82
1190	0	M269T398
1191	0	M269T56
1192	0	M269T144
1193	0	M269T86
1194	0	M269T466
1195	0	M269T542
1196	0	M269T473
1197	0	M270T74
1198	0	M270T392
1199	0	M270T9
1200	0	M270T79
1201	0	M270T82
1202	0	M270T56
1203	0	M270T544
1204	0	M271T10
1205	0	M271T9
1206	0	M271T80
1207	0	M271T83
1208	0	M271T250
1209	0	M271T286
1210	0	M271T374
1211	0	M271T560
1212	0	M271T544
1213	0	M272T81
1214	0	M272T560
1215	0	M273T19
1216	0	M273T43
1217	0	M273T256
1218	0	M274T147_1
1219	0	M274T43
1220	0	M274T147_2
1221	0	M274T427
1222	0	M275T427
1223	0	M275T513
1224	0	M276T74
1225	0	M276T162
1226	0	M276T211
1227	0	M276T160
1228	0	M276T78
1229	0	M276T127
1230	0	M276T428
1231	0	M277T9
1232	0	M277T20
1233	0	M277T137
1234	0	M277T211
1235	0	M277T78
1236	0	M277T152
1237	0	M277T48
1238	0	M277T395
1239	0	M277T468
1240	0	M277T428
1241	0	M278T373
1242	0	M278T428
1243	0	M279T69
1244	0	M279T373
1245	0	M279T113
1246	0	M279T477
1247	0	M279T107
1248	0	M279T221
1249	0	M279T212
1250	0	M280T151_1
1251	0	M280T373
1252	0	M280T20
1253	0	M280T124
1254	0	M280T82
1255	0	M280T41
1256	0	M280T29
1257	0	M280T187
1258	0	M280T221
1259	0	M280T151_2
1260	0	M280T81
1261	0	M281T75
1262	0	M281T170
1263	0	M281T150
1264	0	M281T82
1265	0	M281T19
1266	0	M281T9_1
1267	0	M281T10
1268	0	M281T53
1269	0	M281T373
1270	0	M281T121
1271	0	M281T207
1272	0	M281T391
1273	0	M281T92
1274	0	M281T134
1275	0	M281T104
1276	0	M281T9_2
1277	0	M282T122_1
1278	0	M282T122_2
1279	0	M282T58
1280	0	M282T123
1281	0	M282T545
1282	0	M282T410
1283	0	M283T19
1284	0	M283T227
1285	0	M283T9
1286	0	M283T67
1287	0	M283T94
1288	0	M283T86
1289	0	M283T156
1290	0	M283T489
1291	0	M284T248
1292	0	M284T169
1293	0	M284T373
1294	0	M284T79
1295	0	M284T25
1296	0	M285T9
1297	0	M285T227
1298	0	M285T86
1299	0	M285T392
1300	0	M286T39
1301	0	M286T100
1302	0	M286T398
1303	0	M286T292
1304	0	M287T19
1305	0	M287T81
1306	0	M287T173
1307	0	M287T398
1308	0	M287T292
1309	0	M288T77
1310	0	M288T174
1311	0	M288T75_1
1312	0	M288T50
1313	0	M288T155
1314	0	M288T75_2
1315	0	M288T319
1316	0	M289T454
1317	0	M289T19
1318	0	M289T384
1319	0	M289T377
1320	0	M290T118_1
1321	0	M290T118_2
1322	0	M290T56
1323	0	M290T42
1324	0	M290T207
1325	0	M290T270
1326	0	M290T202
1327	0	M290T102
1328	0	M290T123
1329	0	M291T19
1330	0	M291T9
1331	0	M291T79
1332	0	M291T384
1333	0	M291T56
1334	0	M291T207
1335	0	M291T473
1336	0	M291T466
1337	0	M292T180
1338	0	M292T384
1339	0	M292T253
1340	0	M292T207
1341	0	M293T373
1342	0	M293T48
1343	0	M293T24
1344	0	M293T384
1345	0	M293T468
1346	0	M293T10
1347	0	M294T373_1
1348	0	M294T373_2
1349	0	M294T49
1350	0	M294T26
1351	0	M294T127
1352	0	M294T90
1353	0	M294T78
1354	0	M294T85
1355	0	M295T196
1356	0	M295T127
1357	0	M295T9_1
1358	0	M295T9_2
1359	0	M295T40
1360	0	M295T25
1361	0	M295T202
1362	0	M295T101
1363	0	M295T157
1364	0	M295T136
1365	0	M295T78
1366	0	M295T163
1367	0	M295T130
1368	0	M295T144
1369	0	M296T150_1
1370	0	M296T9
1371	0	M296T84
1372	0	M296T136
1373	0	M296T150_2
1374	0	M296T151
1375	0.7009736	M297T48
1376	0	M297T87
1377	0	M297T197
1378	0	M297T177
1379	0	M297T513
1380	0	M298T172
1381	0	M298T130
1382	0	M298T90
1383	0	M298T197
1384	0	M298T428
1385	0	M299T74
1386	0	M299T192_1
1387	0	M299T192_2
1388	0	M299T9
1389	0	M299T144
1390	0	M299T104
1391	0	M299T132
1392	0	M300T150
1393	0	M300T156
1394	0	M300T519
1395	0	M300T411
1396	0	M301T286
1397	0	M301T9
1398	0	M301T477
1399	0	M301T154
1400	0	M302T154
1401	0	M302T373
1402	0	M302T416
1403	0	M303T373_1
1404	0	M303T120
1405	0	M303T373_2
1406	0	M303T174
1407	0	M303T83
1408	0	M304T52
1409	0	M304T83
1410	0	M304T130
1411	0	M304T258
1412	0	M304T187
1413	0	M304T306
1414	0	M304T249
1415	0	M305T9
1416	0	M305T40
1417	0	M305T118
1418	0	M305T258
1419	0	M305T247
1420	0	M305T10
1421	0	M306T163
1422	0	M306T471
1423	0	M306T105
1424	0	M306T258
1425	0	M306T408
1426	0	M307T79
1427	0	M307T74
1428	0	M307T50
1429	0	M307T26
1430	0	M307T86
1431	0	M307T163
1432	0	M308T113
1433	0	M308T74_1
1434	0	M308T50
1435	0	M308T26
1436	0	M308T34
1437	0	M308T74_2
1438	0	M308T43
1439	0	M308T134
1440	0	M308T301
1441	0	M308T258
1442	0	M309T74_1
1443	0	M309T51
1444	0	M309T9_1
1445	0	M309T9_2
1446	0	M309T10_1
1447	0	M309T74_2
1448	0	M309T43
1449	0	M309T28
1450	0	M309T150
1451	0	M309T158
1452	0	M309T258
1453	0	M309T10_2
1454	0	M309T301
1455	0	M310T74
1456	0	M310T158_1
1457	0	M310T9
1458	0	M310T43
1459	0	M310T27
1460	0	M310T32
1461	0	M310T99
1462	0	M310T131
1463	0	M310T85
1464	0	M310T445
1465	0	M310T26
1466	0	M310T87
1467	0	M310T158_2
1468	0	M310T316
1469	0	M311T9
1470	0	M311T38
1471	0	M311T373
1472	0	M311T32
1473	0	M311T53
1474	0	M311T88
1475	0	M311T445
1476	0	M311T400
1477	0	M311T528
1478	0	M312T53
1479	0	M312T32
1480	0	M312T207
1481	0	M312T112
1482	0	M312T445
1483	0	M312T424
1484	0	M312T400
1485	0	M313T123
1486	0	M313T240
1487	0	M313T445
1488	0	M313T466
1489	0	M314T156_1
1490	0	M314T156_2
1491	0	M314T89
1492	0	M314T239
1493	0	M314T156_3
1494	0	M314T342
1495	0	M315T25
1496	0	M315T51
1497	0	M315T308
1498	0	M315T347
1499	0	M315T379
1500	0	M315T183
1501	0	M316T25
1502	0	M316T347
1503	0	M316T183
1504	0	M316T356
1505	0	M317T13
1506	0	M317T44
1507	0	M317T24
1508	0	M317T356
1509	0	M318T56
1510	0	M318T134
1511	0	M318T251
1512	0	M318T232
1513	0	M318T177
1514	0	M319T95_1
1515	0	M319T134_1
1516	0	M319T95_2
1517	0	M319T134_2
1518	0	M319T273
1519	0	M319T286
1520	0	M319T156
1521	0	M319T250
1522	0	M319T513
1523	0	M320T74
1524	0	M320T56
1525	0	M320T167
1526	0	M321T104
1527	0	M322T442
1528	0	M322T47
1529	0	M322T74
1530	0	M322T91
1531	0	M323T471_1
1532	0	M323T9_1
1533	0	M323T90
1534	0	M323T22
1535	0	M323T471_2
1536	0	M323T68
1537	0	M323T141
1538	0	M323T9_2
1539	0	M324T142
1540	0	M324T90
1541	0	M324T471_1
1542	0	M324T9
1543	0	M324T68_1
1544	0	M324T471_2
1545	0	M324T68_2
1546	0	M325T9
1547	0.01620512	M325T52
1548	0	M325T22
1549	0	M325T70
1550	0	M326T115
1551	0	M326T529
1552	0	M327T400
1553	0	M327T450
1554	0	M327T490
1555	0	M328T154
1556	0	M328T61
1557	0	M328T450
1558	0	M328T153
1559	0	M328T99
1560	0	M328T226
1561	0	M328T354
1562	0	M329T227
1563	0	M329T400
1564	0	M329T150
1565	0	M329T44
1566	0	M329T99
1567	0	M329T189
1568	0	M329T354
1569	0	M330T146_1
1570	0	M330T146_2
1571	0	M330T150
1572	0	M330T27
1573	0	M330T43
1574	0	M330T274
1575	0	M330T308
1576	0	M331T274
1577	0	M331T11
1578	0	M331T150_1
1579	0	M331T24
1580	0	M331T95
1581	0	M331T150_2
1582	0	M331T150_3
1583	0	M332T98
1584	0	M332T150
1585	0	M332T24
1586	0	M332T59
1587	0	M332T95
1588	0	M332T189
1589	0	M332T321
1590	0	M333T9
1591	0	M333T24
1592	0	M333T374
1593	0	M333T157
1594	0	M333T400
1595	0	M333T177
1596	0	M333T521
1597	0	M334T74
1598	0	M334T185
1599	0	M334T126
1600	0	M334T427
1601	0	M335T454_1
1602	0	M335T10
1603	0	M335T201
1604	0	M335T454_2
1605	0	M335T467
1606	0	M336T455
1607	0	M336T479
1608	0	M336T300
1609	0	M336T79
1610	0	M336T213
1611	0	M336T454
1612	0	M336T480
1613	0	M336T155
1614	0	M336T428
1615	0	M336T513
1616	0	M337T79
1617	0	M337T479
1618	0	M337T511_1
1619	0	M337T9
1620	0	M337T140
1621	0	M337T88
1622	0	M337T480
1623	0	M337T511_2
1624	0	M337T428
1625	0	M338T76
1626	0	M338T511_1
1627	0	M338T9
1628	0	M338T47
1629	0	M338T41
1630	0	M338T23
1631	0	M338T511_2
1632	0	M338T533
1633	0	M338T177
1634	0	M339T37
1635	0	M339T177_1
1636	0	M339T177_2
1637	0	M339T9
1638	0	M339T373
1639	0	M339T35
1640	0	M339T40
1641	0	M339T129
1642	0	M339T533
1643	0	M340T373_1
1644	0	M340T373_2
1645	0	M340T71
1646	0	M341T373
1647	0	M341T137
1648	0	M341T404
1649	0	M341T71
1650	0	M341T513
1651	0.1722597	M342T52
1652	0	M342T36
1653	0	M342T104
1654	0	M342T372
1655	0	M343T466
1656	0	M343T384
1657	0	M344T55
1658	0	M344T99
1659	0	M344T69
1660	0	M344T466
1661	0	M344T176
1662	0	M344T240
1663	0	M344T387
1664	0	M345T172_1
1665	0	M345T10
1666	0.02368931	M345T50
1667	0	M345T146
1668	0	M345T172_2
1669	0	M345T177
1670	0	M346T146
1671	0	M346T434
1672	0	M346T22
1673	0	M346T27
1674	0	M346T429
1675	0	M346T103
1676	0	M346T162
1677	0	M346T199
1678	0	M346T186
1679	0	M347T453
1680	0	M347T195
1681	0	M347T212
1682	0	M347T429
1683	0	M347T134
1684	0	M347T105
1685	0	M348T134
1686	0	M348T468
1687	0	M348T38
1688	0	M348T23
1689	0	M348T429
1690	0	M349T10
1691	0	M349T45
1692	0	M349T23
1693	0	M349T450
1694	0	M349T38
1695	0	M350T128
1696	0	M350T45
1697	0	M350T87
1698	0	M350T134
1699	0	M351T9_1
1700	0	M351T9_2
1701	0	M351T246
1702	0	M351T41
1703	0	M351T379
1704	0	M352T204
1705	0	M352T142
1706	0	M352T10
1707	0	M352T91
1708	0	M352T87
1709	0	M352T254
1710	0	M352T148
1711	0	M352T160
1712	0	M353T148_1
1713	0	M353T148_2
1714	0	M353T9
1715	0	M353T86
1716	0	M353T149
1717	0.9290001	M354T52
1718	0	M354T111
1719	0	M354T141
1720	0	M354T238
1721	0	M355T22
1722	0	M355T219
1723	0	M355T74
1724	0	M356T73
1725	0	M356T59
1726	0	M356T56
1727	0	M356T383
1728	0	M356T532
1729	0	M357T203
1730	0	M357T250_1
1731	0	M357T22
1732	0	M357T52
1733	0	M357T95
1734	0	M357T430
1735	0	M357T250_2
1736	0	M357T23
1737	0	M357T467
1738	0	M357T432
1739	0	M357T532
1740	0	M357T250_3
1741	0	M358T22_1
1742	0	M358T95
1743	0	M358T22_2
1744	0	M359T451
1745	0	M359T9
1746	0	M359T22
1747	0	M359T75
1748	0	M359T95
1749	0	M359T204
1750	0	M360T466
1751	0	M360T110
1752	0	M360T356
1753	0	M361T10
1754	0	M361T32
1755	0	M361T287
1756	0	M361T234
1757	0	M361T113
1758	0	M361T497
1759	0	M362T33
1760	0	M362T287
1761	0	M362T234
1762	0	M362T93
1763	0	M362T134
1764	0	M363T9
1765	0	M363T61
1766	0	M363T516
1767	0	M363T199_1
1768	0	M363T323
1769	0	M363T199_2
1770	0	M364T199
1771	0	M364T9
1772	0	M364T43
1773	0	M364T79
1774	0	M364T61
1775	0	M364T516
1776	0	M364T323
1777	0	M364T513
1778	0	M365T100
1779	0	M365T9_1
1780	0	M365T21
1781	0	M365T76
1782	0	M365T195
1783	0	M365T9_2
1784	0	M365T466
1785	0	M365T574
1786	0	M365T126
1787	0	M366T126_1
1788	0	M366T75
1789	0	M366T466
1790	0	M366T9
1791	0	M366T126_2
1792	0	M366T74
1793	0	M366T194
1794	0	M367T19
1795	0	M367T466
1796	0	M367T93
1797	0	M367T125
1798	0	M367T382
1799	0	M367T194
1800	0	M368T93
1801	0	M368T125
1802	0	M368T144
1803	0	M368T383
1804	0	M369T391
1805	0	M369T221
1806	0	M369T144
1807	0	M369T23
1808	0	M369T558
1809	0	M370T220
1810	0	M370T445
1811	0	M370T398
1812	0	M371T212
1813	0	M371T194
1814	0	M372T109_1
1815	0	M372T191
1816	0	M372T109_2
1817	0	M372T182
1818	0	M372T150
1819	0	M372T413
1820	0	M373T181
1821	0	M373T9
1822	0	M373T240
1823	0	M374T56
1824	0	M374T60
1825	0	M374T70
1826	0	M375T10
1827	0	M375T80
1828	0	M375T131
1829	0	M375T149
1830	0	M376T122
1831	0	M376T105
1832	0	M376T167
1833	0	M376T67
1834	0	M376T80
1835	0	M376T131
1836	0	M376T401
1837	0	M377T9
1838	0	M377T33
1839	0	M377T192
1840	0	M377T80
1841	0	M377T401
1842	0	M378T9
1843	0	M378T95
1844	0	M378T404
1845	0	M378T401
1846	0	M378T451
1847	0	M378T531
1848	0	M379T9
1849	0	M379T77
1850	0	M380T74
1851	0	M380T78
1852	0	M380T81
1853	0	M380T214
1854	0	M380T429
1855	0	M381T22
1856	0	M381T466
1857	0	M382T466
1858	0	M382T438
1859	0	M383T33
1860	0	M384T261
1861	0	M384T33
1862	0	M384T110
1863	0	M384T21
1864	0	M385T132
1865	0	M385T33
1866	0	M385T111
1867	0	M385T74
1868	0	M385T516
1869	0	M385T382
1870	0	M385T172
1871	0	M385T179
1872	0	M385T513
1873	0	M386T172_1
1874	0	M386T180
1875	0	M386T172_2
1876	0	M386T33
1877	0	M386T74
1878	0	M386T516
1879	0	M386T382
1880	0	M387T10
1881	0	M387T33
1882	0	M387T450
1883	0	M387T391
1884	0	M388T75
1885	0	M388T233
1886	0	M388T391
1887	0	M388T95
1888	0	M388T466
1889	0	M388T121
1890	0	M388T194_1
1891	0	M388T194_2
1892	0	M389T75_1
1893	0	M389T233
1894	0	M389T238
1895	0	M389T241_1
1896	0	M389T241_2
1897	0	M389T75_2
1898	0	M389T392
1899	0	M389T240
1900	0	M390T75
1901	0	M390T141
1902	0	M390T391
1903	0	M391T263_1
1904	0	M391T204_1
1905	0	M391T203
1906	0	M391T263_2
1907	0	M391T9
1908	0	M391T204_2
1909	0	M391T37
1910	0	M391T140
1911	0	M391T136
1912	0	M392T136
1913	0	M392T137_1
1914	0	M392T9
1915	0	M392T137_2
1916	0	M392T555
1917	0	M393T9_1
1918	0	M393T373
1919	0	M393T401
1920	0	M393T9_2
1921	0	M394T127_1
1922	0	M394T128
1923	0	M394T173
1924	0	M394T127_2
1925	0	M394T81
1926	0	M394T135
1927	0	M394T260
1928	0	M394T195
1929	0	M394T150
1930	0	M394T401
1931	0	M395T150
1932	0	M395T10
1933	0	M396T163_1
1934	0	M396T165
1935	0	M396T128
1936	0	M396T163_2
1937	0	M397T163
1938	0	M397T128
1939	0	M397T212
1940	0	M397T404
1941	0	M398T212
1942	0	M398T192
1943	0	M398T68
1944	0	M398T128
1945	0	M398T401
1946	0	M398T420
1947	0	M399T104
1948	0	M399T146
1949	0	M399T145
1950	0	M399T401
1951	0	M400T195
1952	0	M400T438
1953	0	M400T194
1954	0	M401T373
1955	0	M401T194
1956	0	M401T196
1957	0	M401T253
1958	0	M401T516
1959	0	M401T467
1960	0	M401T438
1961	0	M402T373
1962	0	M402T382
1963	0	M402T438
1964	0	M403T373_1
1965	0	M403T9
1966	0	M403T270
1967	0	M403T373_2
1968	0	M403T34
1969	0	M403T502
1970	0	M403T236
1971	0	M404T373_1
1972	0	M404T167_1
1973	0	M404T373_2
1974	0	M404T57
1975	0	M404T392
1976	0	M404T466
1977	0	M404T167_2
1978	0	M404T236
1979	0	M405T167_1
1980	0	M405T167_2
1981	0	M405T152
1982	0	M405T9
1983	0	M405T392
1984	0	M405T147
1985	0	M406T9
1986	0	M406T429
1987	0	M406T392
1988	0	M407T223_1
1989	0	M407T9
1990	0	M407T31
1991	0	M407T382
1992	0	M407T223_2
1993	0	M407T247
1994	0	M408T224
1995	0	M408T247_1
1996	0	M408T212_1
1997	0	M408T247_2
1998	0	M408T212_2
1999	0	M408T9
[truncated: 2,922 more rows]
