# Supplementary material for: A Retrospective Metabolomics Analysis of Gamma-Hydroxybutyrate in Humans: New Potential Markers and Changes in Metabolism Related to GHB Consumption
Source: Front Pharmacol. 2022 Mar 3;13:816376. doi: 10.3389/fphar.2022.816376 (PMC8927817; doi:10.3389/fphar.2022.816376)
Supplement: Supplementary file 1 [file DataSheet1.zip › Data Sheet 1/Raw data and R code/NOMIS/datamatrix.csv]

name	TXC1	TXC2	TXC3	TXC4	TXC5	TXC6	TXC7	TXC8	TXC9	TXC10	TXC11	TXC12	TXC13	TXC14	TXC15	TXC16	TXC17	TXC18	TXC19	TXC20	TXC21	TXC22	TXC23	TXC24	TXC25	TXC26	TXC27	TXC28	TXC29	TXC30	TXC31	TXC32	TXC33	TXC34	TXC35	TXC36	TXC37	TXC38	TXC39	TXC40	TXC41	TXC42	TXC43	TXC44	TXC45	TXC46	TXC47	TXC48	TXC49
M197T15	28473.77876	39750.89251	17085.64495	88225.17488	99713.60533	60818.74652	20259.85655	30393.38207	32768.58844	35703.83511	30925.34371	35871.17146	63681.19724	0	0	18844.81422	15131.02344	17023.22408	25674.57451	10603.11125	20815.14439	0	16198.40822	16899.59385	36724.57085	31276.26731	0	31392.96509	12863.57171	10269.84686	41239.45819	0	24800.81564	6227.921866	0	4916.473605	0	0	22732.45406	5493.453203	17653.12532	5023.4409	0	4467.196545	60283.0004	5235.150731	5915.953029	50672.82785	80633.66461
M99T16	651186.3677	795340.199	674631.5394	63219.6869	1234280.671	513130.913	493219.2716	476128.2439	23482.326	64990.65238	142032.2526	299175.6082	1379205.525	8689.35954	23493.10072	6275.941265	16039.63859	120566.7377	342725.3008	48893.55876	9222.998	0	634614.2874	179634.7198	545168.4736	70433.58569	67002.61513	33056.70362	222596.2857	263025.8168	683057.7104	0	11343.87826	19350.42054	18614.95209	0	9263.355049	0	10767.84523	0	17814.9785	10015.70515	5817.776808	32119.11084	35206.41392	0	13014.44608	37047.28565	47806.85762
M257T16	25019.0176	3223.547755	31171.71508	43998.22512	93629.31801	123460.429	31187.10247	53573.19695	0	83829.83177	37735.54765	64252.45922	42545.40915	22624.93474	0	93689.17134	85725.72045	39229.62588	20688.18141	53817.53476	33807.48353	37869.99999	26674.90284	27760.44853	94943.31867	110720.652	0	60895.02623	43136.36929	39538.69661	39193.889	0	62304.68693	144456.6932	75916.43482	52064.26139	75936.35121	57987.17264	142241.3644	51054.45982	95787.52896	66037.1383	49074.64785	37198.0323	85130.22849	46955.98585	41688.68717	107305.8677	32402.05072
M112T16	113288.6975	304080.1976	202665.31	62075.29489	373024.7313	179440.0669	135853.4079	201555.5814	32389.67015	89158.18779	226644.4853	199690.8981	347992.5602	10031.00709	21317.08162	10312.28548	4454.03124	25923.4351	20003.22741	9976.429966	8328.576	1492.004263	14484.69026	154616.8368	200902.4414	75370.59965	139848.8665	200433.7394	26268.216	18721.9163	145413.2288	8152.503979	15218.53427	8058.723652	2049.453977	0	2414.96772	1571.763806	6539.094979	1515.57552	7617.713016	5510.518975	1539.99516	1681.5072	15137.1648	1451.788838	1423.393783	26874.66785	37276.60946
M129T16	272274.884	163133.1204	137558.7031	17201.5867	358556.1971	54827.60695	124230.9615	57469.68339	66482.94519	19573.46136	69244.99639	47763.55661	124683.4013	42379.4025	366351.4691	20894.86813	26247.36308	53009.0849	104527.766	76103.28216	26365.04309	48222.09207	96249.75877	141925.7589	55070.1996	59994.82615	34611.94779	71683.59043	129565.9462	52296.95936	105545.331	142526.3084	31501.84125	15600.73543	93722.1926	0	228229.5223	0	20235.32134	28649.56195	40764.29785	4135.896444	26232.07027	225823.4832	57395.60583	23091.42887	24119.12695	39928.20463	111651.3007
M204T17	2581.534256	24000.57245	19140.98282	4274.6	28704.96444	13026.39503	8233.867082	11410.73709	3389.351653	4944.342857	15229.94317	15197.05629	22381.45525	7053.168533	2295.232291	22488.88291	18348.92436	50690.56683	32357.88459	18883.349	4378.139495	851.996592	59118.61764	12101.44197	14641.05972	5532.372687	11566.968	18090.5448	41088.73339	25507.76105	11700.90903	3097.871	14484.62801	6123.61152	2365.128735	402.258712	3152.2104	284.000852	7739.009702	439.8504	8383.28496	2885.45357	567.90344	1713.543	22834.72258	400	587.80008	22567.54249	22996.14441
M147T17_1	20871.52597	26184.10251	35738.57288	41240.11712	37269.91586	48192.00423	47710.24338	60471.09658	28463.70522	41435.71613	42611.22102	12168.8277	76929.74963	12949.5168	142980.7303	10876.80384	35132.29803	13062.11077	28126.38867	17395.61657	93062.07387	1147.995408	29736.22576	55662.60347	14438.40445	34080.65685	7684.892903	10768.08544	23283.60564	25313.11456	44497.66375	107136.1568	33842.06566	19133.36522	68828.98276	783.41592	10045.5715	1076.219074	11786.84146	891.6432	41288.11478	21803.3568	951.996192	75776.3106	18443.04707	939.99624	963.6144	57684.38697	63266.96819
M147T17_2	6260.041814	12669.70247	20678.6648	6081.316565	31479.37822	11001.91562	17287.22057	13635.57892	3078.33572	5167.264016	15677.48366	15998.65714	38444.91819	12842.91806	1015.47864	22264.39051	20494.82707	30325.25131	42607.41128	37818.53255	10687.13839	1411.75996	29378.948	23148.47112	23246.80393	10006.11622	18324.77524	19735.90457	75824.30918	32092.60369	10098.15687	617.6664	25998.36307	18199.28336	3190.702154	0	1657.239692	664.1351904	12674.8892	767.78496	15353.5965	4808.332385	759.9976114	1204.8828	16555.24391	807.8824937	683.7088114	22371.789	52176.4555
M203T17	287723.4837	526808.178	461307.6664	49137.70203	440675.8685	221849.5762	148777.5014	209446.016	29973.75	55314.1008	201295.3982	221421.841	365505.9017	120448.8469	14727.67018	115434.5914	146911.4952	488821.5506	463064.4644	159617.6005	30665.84539	1575.821387	309378.9629	188234.0617	175213.8373	60478.03917	130768.8092	221125.0038	510474.0582	204767.2356	181032.2814	9791.45475	192206.9225	72329.5225	23036.31929	0	20582.20684	0	133474.2988	867.7376904	117924.9647	15840.1859	779.764284	11261.61493	223520.9141	0	803.7792655	342092.8938	222851.6101
M146T17	56351.82524	176993.9637	297440.3471	68879.83104	371664.425	141103.3414	204614.9063	195003.2259	21408.82782	60038.177	213476.0239	172209.6008	488469.0003	146128.6702	2617.931935	145238.0387	126041.3242	425705.2785	566188.1635	450247.8641	134859.2677	799.864	600104.1102	279551.7893	246498.9114	109955.6621	205165.866	257105.4129	560651.0504	613811.1451	131494.6188	1210.988016	384860.6937	361231.6498	29251.14251	0	13862.05398	844.002532	187188.2469	911.7368229	311384.7411	31074.85422	10670.67089	5780.757286	231889.9561	1140.000326	867.62304	320692.4496	912561.6192
M243T17	80704.25159	79721.51646	125809.5421	28309.37493	193723.641	179109.1312	51578.67709	69941.25602	11777.30357	67013.17015	64374.91819	83652.62701	100735.7835	15505.45659	0	57840.92141	54927.48965	58894.34078	49273.86732	52367.68414	45400.68158	23350.41208	51850.17057	82103.71727	124979.5322	70746.01161	101069.6249	130453.0389	91394.35943	71900.64921	84075.48013	0	140782.89	127410.476	34718.92868	53650.61902	50192.68212	36877.90768	172340.1392	46753.38523	164356.0891	53911.64372	32781.3897	37454.69949	134231.6869	38180.89207	35687.02605	152388.0482	105746.7561
M107T17	32414.95756	54311.57477	53769.16736	85536.7806	125571.394	163439.2067	61409.33375	118320.1986	19533.27426	109111.3996	75635.72863	100189.2651	130664.3634	14260.52294	0	53387.88881	33774.8903	51215.78093	32765.58441	48325.42573	40901.70248	52376.89412	29832.16936	69788.62959	128556.72	105873.7923	101853.3054	102075.4301	30822.62245	25159.65289	49853.36611	0	87324.06154	86307.20419	49617.97898	0	50401.47253	0	148128.8323	0	120951.2769	48598.98014	5961.616446	8786.360115	72281.31167	0	5670.049454	113538.5942	75520.96072
M123T18	35510.02129	92747.3976	122747.4519	87201.39714	237597.4439	201809.0058	157301.3606	118226.6115	26354.28455	6218.97804	182907.3842	76071.50113	197889.2284	70408.6152	5487.69438	54317.63027	125567.8918	46477.75875	68468.46282	58325.57784	65882.64494	6987.972048	60684.35363	99463.10726	178254.8856	7426.28496	143692.5732	290451.7294	61742.90897	45311.76063	120605.5893	540.14298	129446.3123	215935.6879	27976.47782	6747.92739	30438.22141	5365.09211	293427.0551	6625.3488	253837.9205	95631.9935	9671.961312	5438.82714	148923.2204	6343.974624	7096.45	197670.1867	140892.1444
M125T18	15066.83192	13343.89611	17138.46944	5291.181147	27941.5872	25423.17257	20997.2002	16751.59653	4867.253023	38601.59829	3538.21472	20921.34229	27005.96748	8239.119916	2580.84	8505.6632	8703.702013	7407.372	8169.674777	17109.83937	15687.22424	848.00424	8247.176442	15242.81021	50802.15271	1210.242	28861.92309	19505.1562	8639.569933	6564.124812	9306.196898	1360.393846	12182.59487	15645.45127	3233.5836	711.46956	3897.17232	736.368	32073.8112	1035.49236	21787.57662	7663.251456	767.99232	828.98944	18369.97449	847.99152	603.70404	17833.76034	22148.45929
M191T18	1703.504143	10062.74616	18359.5005	4101.392662	21305.79563	18861.65629	11969.0161	7320.661091	1981.348651	7271.4971	6067.880993	5439.73668	5510.278394	3884.049	1091.47864	7326.97875	9635.9436	8489.421422	9760.80408	16254.51197	5078.34	976.00488	10196.15679	8755.012657	20264.98405	10370.00715	7174.320857	12898.6979	9412.426222	7164.608936	14652.34892	396.4224	19576.09714	15339.90868	3827.2848	467.65134	5743.953024	360.18	19788.6	611.7552	24430.99292	6166.370769	943.996224	1019.39208	19022.66713	431.998272	775.6896	19773.32581	23663.67252
M165T18	57172.01366	33217.425	29633.59636	54304.66735	68542.8569	47527.54457	1688.73768	22220.22631	20099.4661	8693.43408	27074.27196	67582.36794	58761.41155	7784.118	20260.2444	11375.49068	16732.4104	8458.954095	17358.57024	28205.6526	9527.1876	1139.8062	9696.449509	17804.09478	20604.15968	19653.44246	32827.81545	12633.97861	12924.13369	10161.83541	23109.94743	5865.43398	13222.09398	20631.21751	5731.29348	0	6631.292827	1411.995562	11273.76164	1975.506	17091.14329	7127.560656	2151.725082	2385.87264	9904.587	2083.740021	1815.31446	12213.70968	20929.18535
M181T18	28097.66049	39100.34769	38765.89544	47460.5596	87261.43305	57225.87823	22387.31865	18804.12969	15496.60952	19076.09038	47148.31216	19904.19939	42390.9	26551.18208	9111.845806	15192.73976	10356.88023	8247.85248	14925.73462	14659.32921	8364.042	396.00198	10400.33167	17594.24734	37730.22253	16028.04251	16805.35077	15363.98846	10365.50716	6558.983287	11677.58762	2278.0536	20927.90144	13653.63368	4822.541267	455.69448	2373.377585	380.0608	11833.65336	147.97632	14617.9411	8652.282895	363.948	1775.5144	8741.138824	803.86332	543.81504	16769.05402	16119.1232
M247T18	3854.473483	4344.062609	4596.945042	13692.99176	13349.83509	4623.971616	3306.793674	313.9686	7951.60638	5462.157836	4802.12022	7995.99888	6789.113799	6604.073542	8011.395284	12945.86496	7920.70148	4384.18425	3653.560235	4792.15824	14344.14646	928	3786.144267	3126.663478	7092.894357	10683.32594	12246.74334	4938.81502	2850.01074	2116.66125	3747.508266	480.8722024	4896.9792	22878.59481	12132.02723	1327.01064	15437.64756	964.25064	7585.881011	1795.2816	5035.67636	18894.876	1423.98576	1506.82095	3690.496046	1183.98816	1791.12192	5865.675429	4665.793805
M219T19	7453.15473	5702.86487	6756.930101	25462.52957	9890.593995	18197.64928	4761.061297	5856.897375	7659.307367	16306.71751	9254.882061	9362.27208	9643.84152	13653.4655	2465.28	9168.488246	3539.480514	7733.343692	6133.80564	4598.40888	6851.754	67592.33796	6781.129026	7122.940738	4536.741297	2152.68031	17040.80978	5355.47088	6573.020723	5577.572	4376.185469	4010.095385	13376.65451	11129.44001	10141.9416	21567.91992	13749.78859	18721.356	13552.28974	22421.00832	11238.99627	20908.3532	21451.78548	12745.71264	9069.813487	17943.82056	16387.96596	16415.25654	14709.7512
M249T19	22439.89194	16490.61669	13302.26721	12387.71642	40020.18646	17432.83974	9837.28	17071.46866	9388.781002	18520.55172	23952.39588	12681.99221	27361.77733	14998.55276	3077.750769	25262.9928	11646.4	16413.3162	15583.98846	11349.35006	29555.90585	259.8726	20605.09846	18990.32285	37052.79964	51854.03093	15815.85253	16689.41957	15908.55247	13173.11028	13368.9439	301.312	28330.4505	35501.72477	7477.0156	363.75976	16027.19937	108.07344	35608.17458	523.65416	40422.0477	29021.7928	632	309.8568	33448.04925	264.08448	475.84768	37942.49606	47999.76887
M251T19	10087.46239	7006.914551	6014.537966	5539.86025	17452.39809	8347.31625	7902.391999	8151.8412	4776.964457	32355.58997	7648.376142	550.34496	14405.99657	6140.250327	1296.49272	6739.809231	5540.8	7564.75628	5958.700696	5361.639529	15486.34746	299.853	8359.673715	8646.671782	8534.266125	9502.681241	3147.141129	14182.85109	7434.289935	6001.325859	2964.365125	242.0400436	12068.57025	16023.70859	3610.09026	455.69904	7827.126514	104.052	16616.391	499.67	17544.53695	12009.00168	512	339.11526	14466.16022	236.07552	383.87712	17101.01237	19678.16849
M217T19_2	23231.93996	18380.07573	21485.72907	44678.99163	27650.62915	44435.57465	12189.24245	31602.46629	32594.02427	42951.84982	29115.44836	56660.58885	30223.23756	48091.39508	8358.246432	25054.40988	29196.87656	24823.86007	13418.18812	14334.68043	52416.85867	2543.68836	19695.68073	8655.841277	29449.20765	6128.575291	39182.71546	16752.80595	20277.63943	22946.68865	4449.726871	1612.010931	44452.3515	99434.18053	14698.44742	0	37180.96358	0	76364.16607	2819.301345	34087.3693	76253.11746	2699.655075	2978.543455	29263.3484	1841.764685	2859.291435	53279.07015	51281.77992
M235T19	12250.68441	9538.033371	7177.100458	6774.572777	18175.36435	23739.96479	8830.590413	10166.49005	5083.746149	9991.041171	8917.585875	9915.257104	15642.5632	8858.955291	2191.36684	7402.468176	5636	10573.72985	7668.363393	7079.764913	13573.92002	820	9745.346769	11364.04594	7678.650863	8401.960969	8919.7108	20660.17654	10322.64619	8342.7344	6664.740469	406.065	17283.29555	18822.27407	4572.694293	735.51424	10996.99281	1064.72352	20809.19622	407.73072	19532.0282	13850.03059	628	714.4632	14785.32119	228.07296	307.90144	23452.94456	24854.24466
M233T19	31420.13086	26040.9789	36533.02703	65366.3513	47460.42356	20000.16363	20698.90368	40579.55917	12769.01758	24314.7165	22507.48503	26178.76496	38461.66373	56083.12351	4619.852308	17146.54116	14525.73707	26214.31796	23187.88718	17485.88299	18975.25427	936	26437.212	28614.53925	26576.33517	20858.14473	20733.84241	20705.53161	25668.69035	20637.4168	17225.93793	538.5081969	49264.19025	52564.36032	12378.35264	1027.32152	28958.25393	1440.9792	57946.17864	1111.26608	49696.49135	39554.63928	1072	1621.57056	45169.02454	680.2176	1663.18464	64831.37374	66181.03254
M267T19	417.2024541	391.369125	3598.357666	7617.678353	15911.41953	7897.6	4036.149662	3919.929536	1033.91616	23558.78755	5356.343442	4610.224538	7012.62936	8423.589333	1198.381296	5360.109231	4950.43536	5716.213846	4727.105455	4182.1065	11254.33815	435.78636	2647.949915	3033.6	2980	3309.011859	4496.8365	5366.736861	5271.995273	2488.71546	5055.772235	213.18528	6782.447415	10555.45893	2303.2476	167.88912	4243.963406	0	9587.05659	115.92344	12823.206	8572.896	328	78.02652	10333.54561	136.04352	227.772	9654.912	12461.6
M243T19	2944.900548	2877.825822	4213.918098	4106.422168	5307.429517	9270.97972	2000.242588	1976.481951	1774.861344	2716.200276	2631.441659	1824.44688	3780.546812	3507.215206	648.8545129	6321.556833	2527.350048	2719.338353	2984.010092	2206.28925	2806.215168	291.85692	1343.0712	2767.474829	5560.9754	2682.254049	7914.282353	2599.033756	2213.9064	1553.17176	2010.827745	99.258255	2697.64275	4163.70075	1351.821731	223.85216	2105.905392	224.05824	4191.403474	0	4227.360545	3556.44432	0	72.0204	3110.125415	400.128	283.90912	3676.7352	3651.542109
M281T19	4333.869676	4135.641487	5794.916129	8116.278116	8319.360919	5249.099314	2769.767571	3635.76928	2428.025248	4326.581385	4566.904457	4203.285318	5658.536571	13239.26222	1571.136923	4219.961538	2861.80128	4806.885231	3954.6936	3594.021552	8934.51169	271.86672	4097.45236	4339.218566	2409.748704	3462.68175	4230.642545	2723.584437	3321.295245	3102.753529	2914.032343	30.602	3188.118664	3043.35075	1246.158	163.89176	2363.67036	0	3226.529732	0	3070.484767	2468.4336	128	256.08	2840.08725	0	131.95776	3278.648832	2940.765402
M265T19	11298.2669	587.263875	1825.16496	8896.53472	24535.80823	24815.5015	5879.249751	9538.51968	566.9648873	11029.9035	5560.118051	9588.211051	9658.739631	9141.883462	947.1534545	8644.22604	8076.345024	7697.67014	8841.46032	6098.31288	4285.0808	143.92944	9048.108015	9241.655629	29886.72918	11084.83318	30250.4648	10769.2	9009.630857	6176.146185	4014.4062	130.354128	9997.52325	20156.08252	3106.226571	0	7684.012011	232.116	17867.18175	0	22433.92951	14860.75392	0	174.05916	20292.60992	136.04352	139.9552	16925.12172	22800.78482
M209T19	7597.928215	6099.85542	7051.069831	32940.80165	9145.191194	12176.20044	4149.0342	6283.363592	3527.9496	5943.889241	6029.649384	10185.30654	9582.261677	9112.031834	3441.230769	6443.341097	4772.234769	11255.43416	6470.60593	6563.193531	25068.26819	5076	8703.829217	3798.386625	4108.815003	5307.677381	9496.06848	4653.624316	6159.078	6167.201455	4042.221195	602.624	11886.91158	9414.49392	5206.392987	4225.20952	9563.3181	3514.38816	11358.59566	3989.36528	8616.570207	7926.247385	3572	3380.256	6663.13128	4097.31072	4602.52672	11912.52686	10665.53334
M239T19	13809.13865	209.1678847	19055.75383	37387.75926	27021.6576	29114.652	8150.788179	10706.58359	7847.93792	12092.98651	11967.72538	7947.870171	15710.49089	15687.33138	2000.852023	12589.96662	14998.03582	10730.90996	15339.00545	10587.39328	24008.97491	279.8628	12572.54352	12083.81884	11046	23485.98834	15880.02604	9115.38196	9749.630512	8279.8584	8891.381915	133.35568	13977.27831	20343.52147	5674.968	319.7888	11342.65491	300.15	19747.9488	231.84688	19624.49777	16279.97925	0	509.5992	15959.38575	112.03584	235.92448	19237.93092	19794.11722
M115T19	104618.9022	424111.0667	480022.9296	654860.0663	729344.3292	570839.1315	295361.944	387782.3563	629030.0077	714484.0016	34532.10504	229853.5085	375296.4004	258323.1654	41106.63312	287313.6233	375111.1184	144441.4341	174063.3312	190409.5172	158949.639	1367.53696	196475.8683	298436.1409	151702.9899	141607.4268	433423.2439	306889.5034	137823.3432	123655.6048	191746.9461	2024.137047	174330.0115	253271.2905	65098.79602	1067.28444	80676.35818	1264	397440.7443	1095.785184	262444.3883	243454.7823	1363.732656	7374.869647	219719.7477	1139.99544	671.7312	225665.789	211938.7164
M113T19	241245.1228	765190.8234	807651.2002	1029433.031	1060967.835	969538.0147	429036.4642	524103.4325	393236.007	549195.3277	474664.244	44255.24928	544453.9014	405216.8667	87607.828	355029.6662	583198.2339	265283.4152	290779.2566	348482.2108	315730.9971	1147.8384	386101.9746	487076.4112	242317.7085	504295.291	736594.0795	445877.9242	288023.029	257051.7588	351557.3792	3139.9488	373622.5598	488288.6358	127186.7331	959.42016	158028.016	6515.335287	464329.7977	959.81184	501789.5893	1036792.678	5429.639256	16365.46306	462394.8401	979.99608	1111.444	435604.5021	445331.1682
M117T19	9790.550872	43257.94653	43916.82168	88123.78277	93512.30462	78888.22512	18254.86541	40883.25739	27214.58911	69001.08766	3831.96624	46605.83987	51512.55621	60087.83361	5454.415129	29454.45088	19794.984	14656.46544	18462.912	18627.16755	33532.86842	1671.384	20188.25993	33931.035	17946.88585	4929.10704	84346.76075	32743.76528	14364.46504	13801.05475	21967.01589	733.8692727	17047.4088	24181.13545	7461.726316	911.449152	8669.688632	1188.2376	23278.18136	927.818112	26433.11172	37202.87486	1039.79616	1647.689472	20941.93787	943.996224	775.6896	19917.7707	20932.49366
M223T19	17612.55813	17195.06362	20980.34197	73385.94386	29347.11523	26316.31526	13286.28209	13955.86856	31185.66766	14609.68149	14884.9994	23623.0596	23106.24619	23348.349	6329.183863	20149.62857	12479.56632	21087.71538	21882.80022	18646.78283	16385.74148	1775.12976	19073.63264	17176.76459	12465.24855	43715.08506	14709.93408	14238.02655	16258.46524	12464.02989	9910.673904	1285.589109	23764.86703	27031.58762	9630.5832	1151.23968	18926.64	1260.8568	27651.03825	1331.12088	24828.43286	21013.9223	2036	1480.58608	18753.0585	1184.37888	1467.53024	29153.05769	28082.56519
M225T19	12734.40098	11918.03919	15213.14441	25207.31636	20945.30127	18062.71974	6059.49624	10098.79151	17881.81579	10383.58748	10407.58759	10990.3669	16028.96978	16858.647	3219.396923	11754.23538	8893.51164	14999.87169	13356.8862	11694.05325	12523.91431	343.83144	13383.06776	12035.54236	22115.53654	29032.23552	24337.35147	7892.254286	10519.35679	9582.884308	7509.42738	437.79266	17172.14819	18899.50425	6103.89	231.768	12680.86104	248.124	19706.15625	303.696	16847.49456	15894.36108	376	1144.6776	13206.2054	272.08704	115.96288	19629.90245	17679.49439
M255T19	10033.85876	13561.086	18107.82005	22967.45466	25525.29086	33751.67297	10114.95293	8356.709669	24763.84617	12376.4318	11595.11856	7084.61664	14307.30419	11572.34915	6171.288	22945.8747	20159.26444	8111.540709	11285.23756	9070.523692	13860.33111	1272	8435.621143	8909.049173	24486.30739	32393.25229	38024.28772	10152.14204	5907.89664	5298.513342	8729.270008	1473.15	7845.866688	37078.6535	5350.605	1219.0911	7727.297455	1452.37752	12573.30407	1691.17092	14973.08912	21479.71664	1395.98604	1509.12144	12162.29169	1383.98616	1167.42768	11112.35482	13429.25005
M241T19	10218.51874	8372.534192	14438.39438	36610.17357	22177.67481	26147.63135	8077.586939	8626.085347	7839.060277	35231.57325	9643.150194	5978.068545	12963.39722	41059.54582	3715.422592	19784.6304	19610.33368	10098.36234	9109.57008	7745.61975	16548.04192	1896.00948	9788.954824	8648.333125	21427.77626	10864.38396	4386.98112	9469.710672	7160.833856	6318.620725	6922.786345	813.8672	10921.09363	25866.30336	7414.878545	1454.91528	11862.51168	1580.79	22659.62203	1971.2112	14963.1583	21349.14674	1659.99336	1679.173543	12292.00351	1663.993344	1911.2352	13581.94483	14279.76806
M409T19	422	2465.021077	1813.884987	2651.401262	3324.434331	2428.463147	1235.650949	3110.257128	1357.27488	1288.098773	2725.75368	3818.13588	3669.18208	3546.3615	559.74576	1925.657411	2038.38432	2830.2144	2296.515429	2819.88768	2529.444748	387.80988	2916.751303	2997.131822	1742.257938	2420	2046.71929	2018.362204	3102.635	2915.520923	1491.330062	62.1872	3480.986	2364.806976	688.0458857	0	1192.4172	340.17	3334.54452	0	2562.585231	2363.155968	267.99732	173.5084	3262.61925	168.084	0	3056.375077	2378.385135
M425T19	381.1976175	1698.720384	2421.5565	10528.53119	5224.033703	4803.500625	1841.45616	1912.5975	1029.54528	1668.985548	3335.442	2932.526764	3218.04672	8619.829723	485.4646154	2267.409578	2505.67668	3208.47876	2981.60536	2664.105488	6269.781078	291.85692	3605.5317	3413.628823	2878.943607	1794.560625	2125.224267	2573.203875	3250.18074	3398.401189	2172.821558	108.79016	3202.72056	3136.405846	525.366	115.884	1062.82947	248.124	3870.288	123.876	3923.599793	2828.104704	347.99652	345.714	3382.203857	304.152	516.01032	3297.03	3228.2085
M207T19	11985.23714	10205.5027	10645.34198	18493.63688	16004.21053	29763.72125	6859.600542	9494.600548	5494.845216	9276.660288	9406.683926	14690.13919	16333.65015	15447.285	4130.346316	13887.8901	7631.241216	15418.11164	12182.50138	10214.32708	12953.7408	788	11416.80231	11394.86814	10189.17259	9374.24208	13954.13886	8558.490462	9148.761186	8964.646944	5717.156022	314.874	17704.56142	16128.47957	5133.90348	1055.21328	10981.15752	1364.35464	17844.90854	1351.31724	14328.47625	28331.61482	972	944.5485	10396.04775	1124.27538	579.8144	20081.32221	16814.22055
M283T19	4160.035408	4474.264532	4259.135467	14998.47411	7949.854957	7231.025373	3149.071714	3559.957277	2290.21056	3898.672367	4260.946583	4360.034993	5310.887409	5877.996384	1120.241538	3923.1171	7599.349714	5093.838531	5506.716	3180.422769	10304.50725	0	3837.598333	4296.416973	4914.184678	3722.25434	13156.12079	3102.8272	2516.58336	3096.610286	2664.757363	178.2091569	3047.517013	3203.631692	1269.20584	0	2199.184	0	3502.790544	0	2224.055077	2675.33604	104	244.87488	2883.716988	220.0704	0	3565.827501	2597.298
M227T19	2678.709308	3353.785714	3226.152267	12140.28754	6796.480634	5110.764923	30794.21027	2556.582923	1875.526065	10333.15643	3673.77899	3757.641143	3939.489195	12487.9591	1890.528	3302.586974	2677.548571	3701.786816	3373.275753	2612.035584	3077.28832	1252.00626	2721.7952	3852.725954	6080.772414	3223.74222	10125.93421	46419.28514	2776.951845	2341.516009	1867.049185	673.9627341	3435.303789	2837.6	2844.87552	1055.21328	3439.662545	1944.3888	5814.198791	1399.314	3720.829885	3334.560861	1395.98604	1242.2646	2699.775047	1487.98512	915.55116	4051.651942	4217.03292
M257T19	8901.513	12083.05722	14667.48387	17280.53578	23617.7913	19411.94469	8133.394065	8327.199501	7580.807358	10466.37689	11306.77723	10338.06133	13984.16	33467.41687	5954.337104	9015.050769	7363.252594	7941.942462	10128.96539	6920.613888	10090.89281	403.80204	7433.20704	8972.540852	22004.47238	10231.50925	21856.98426	10676.60341	5566.373143	5444.541405	8276.071135	1172.593714	6214.277733	12765.62976	2876.70432	103.93136	6035.728	0	11196.95733	183.87856	13080.50509	18756.97731	232	748.2288	11128.52779	224.07168	107.96544	9201.955	11378.58545
M141T19	1340.303733	3917.542909	4586.064928	11650.93356	6782.673419	6009.681792	2798.571803	4034.433685	2102.476453	2439.194122	3631.590295	6014.64528	7671.958769	5495.403291	4402.8072	4728.505034	7647.333517	5055.38175	4173.244416	4620.531416	5327.928254	387.80988	4451.416941	4742.764596	4175.83656	4705.269408	5922.831273	3525.598955	3081.327447	3023.271162	2485.09296	985.46781	4151.669534	3695.295698	1995.024	615.384	2647.353429	155.99844	3966.27005	435.70352	3586.414909	3507.974247	519.8232	1241.882182	2743.823455	376.12784	759.81	3710.824168	3452.236106
M367T19	457.1941006	1988.906976	1997.824125	2379.901365	3139.38075	2557.599	1386.83232	1282.80075	1344.42	1172.910194	1954.610625	1830.17175	2379.239424	8975.904607	569.7008	1810.406095	4622.490947	2622.882816	2173.05144	2473.640752	2022.83823	175.91376	2002.45066	1975.024165	2002	2071.447125	1696.084569	1844.388473	1685.063025	2420.0176	1528.877625	43.27418182	2578.4055	2299.850865	777.897	0	1088.372571	0	2787.471692	0	2563.74468	1890.326769	0	292.866	2744.8575	104.052	115.96288	2711.267328	3011.2
M99T19	89267.6639	94530.23716	112140.341	644746.8807	222862.9709	192296.5411	68035.59828	87983.09554	150787.7206	101879.9867	38608.21434	8490.75084	116083.0829	54318.264	28937.61158	48455.39962	77572.75868	43189.88191	35610.20444	46897.851	44654.76392	796.6104686	52568.34567	78143.00168	133278.9159	77964.7508	91116.168	73598.69009	39279.84597	35466.56517	41736.17428	3345.476172	46246.4563	49175.3625	26064.18	1355.09148	26974.26491	1472	71777.90101	1099.7844	51002.33325	49704.18255	1255.79904	9488.277549	43466.34996	1068	1179.528	53507.02726	51624.50025
M83T19	60849.38716	68258.11361	71454.96245	454750.2856	142768.0399	122294.8408	28092.55942	47149.07195	28639.81858	103400.1044	44941.21412	48532.07434	59446.29415	22805.271	33030.86093	18845.68653	16480.03662	22002.95503	20028.67528	22324.75513	24952.31071	992.0750743	22294.46131	42195.90912	2504.14956	68650.97975	93677.77371	16690.32759	17304.38066	19028.7096	20720.63679	6918.321348	21434.98138	33191.151	10320.99443	1395.06468	13771.56092	1484	22211.44358	1079.78832	17856.86878	38086.60856	6011.44629	5122.6632	16485.20201	1399.8	1563.56208	21870.93307	18921.31762
M97T19	232926.1236	278540.3023	310604.0694	609528.9125	538929.22	474405.119	91030.81895	274812.7816	254320.6626	309904.6788	17911.98168	21471.45264	279823.1061	145517.4669	80470.74393	144690.6696	117510.6525	104461.205	89278.11984	117091.7798	187446.1855	523.3081371	132967.565	212950.16	357416.0942	554442.5599	221389.3733	83197.35704	100007.4119	86821.98378	105837.5723	7375.583726	122884.1573	142937.3942	69327.34788	1183.20672	71303.29391	8535.045474	155464.2708	6778.725194	145137.3413	260775.5075	13946.77224	25258.34665	126181.532	3086.49664	10224.6536	151527.0445	142057.6199
M81T19	193440.38	220169.9159	216650.6327	1207793.567	433647.3009	388098.8847	89673.56686	140591.5211	95986.21562	193495.133	10590.54084	69790.22894	175490.851	112005.5767	90583.80686	57805.80356	48160.27465	66158.6085	48449.68856	60374.90704	76245.25079	838.404	65805.04989	119069.4988	7851.2148	268824.7452	334726.993	48753.28837	56905.43366	53396.38524	63075.62986	16626.79034	65139.36373	58889.31952	30055.59319	1187.20404	37711.91389	1568	68639.043	919.81968	55548.84165	60221.91827	8949.66048	13207.82179	47488.33595	1312	9669.51648	68078.07697	59036.13256
M291T19	991.0251818	2511.218927	2604.193379	3550.09157	4151.530047	3253.139182	1224.7592	1600.386977	1543.951797	1695.614791	2707.054571	3165.965537	4056.408	3556.941249	1988.780263	2619.123488	1957.552615	3240.151573	2703.672752	2141.324496	4241.920102	49647.66072	1614.752571	2721.648911	3417.521673	2657.635535	4353.375086	3772.859665	3187.875429	2958.3648	1842.820527	210.7248	3130.43456	3196.1985	8054.54574	72597.87426	12078.22	55556	3087.289609	75717.74322	3019.426256	6081.053349	75421.14	21957.70752	2837.111712	70785.33816	69014.742	3770.686532	3348.8
M247T19	4766.91054	5796.3312	7120.816993	7073.489667	9495.068134	6526.24858	3131.206224	1731.661653	2101.390495	4421.472686	4774.064147	1596.022618	5077.261715	6723.24894	1009.670827	6145.345089	8677.685295	2369.62908	4693.110545	3239.89009	2467.75652	0	3832.653176	3823.412419	5455.854507	5182.581653	4968.86796	2481.975375	1732.9526	1912.541733	3959.609243	127.8443467	1875.687552	3531.479887	1799.500364	0	1602.168	236	3133.359429	0	3065.842032	2926.38016	195.99804	683.688	2779.140907	0	116.00232	2784.91872	2791.94432
M139T19	2567.684377	7882.272	7540.809538	18871.60737	14042.18899	12469.69608	4742.92898	6060.272596	3667.355728	4571.49878	5181.7094	9130.222236	12429.43696	7887.88	7458.593355	6946.256571	9201.550154	7515.7104	5561.494901	6887.164909	8385.04128	203.90004	6886.858964	7263.567324	8625.686273	7905.411858	17279.86476	6693.662717	3909.190286	5002.576923	3743.839385	1112.973512	6607.645052	5044.900714	3270.341647	491.62608	3958.144221	671.99328	7006.120135	747.853392	5302.627862	7923.518908	979.80792	1208.813143	5143.369145	883.996464	851.6592	5272.719346	4471.651953
M199T19	6839.487563	7112.217511	10486.93149	16678.14633	12649.07754	10525.58526	4006.042408	4492.958293	3425.976379	6090.282058	5512.641391	8178.808235	11478.13989	7807.444869	10383.38727	9670.58363	3876.411	6465.682768	4897.991824	4901.412353	13002.11558	315.84516	5100.40368	6058.530514	4234.262256	6025.333392	10416.67708	4386.329136	3072.479498	3373.424992	4025.123286	2258.544	4813.893818	4600.978909	2798.025806	223.83312	4191.613698	136	4723.556988	275.86062	3440.781818	4334.250251	231.942	1640.078208	3739.249636	260.0637	255.936	4954.16202	4307.486866
M189T19	5783.004103	7926.145455	7273.445094	8380.9965	9657.944931	8081.588389	3212.581357	3525.252056	3007.893	4200.586356	2536.9968	3760.817951	4371.21176	36351.54653	3154.414884	13683.21109	14065.29057	6402.415385	5747.878673	11408.70933	11368.84211	1297.00296	6245.001	5624.165537	5936.855384	5637.68584	5879.809371	5022.819531	8499.834571	7606.945967	2921.843143	1253.7616	6710.740632	16511.75026	3350.268605	1458.952971	4082.42409	1087.993783	15131.73724	1179.831429	11181.99851	8956.568607	1323.83781	3773.905051	9480.44328	1375.83144	1115.721	7962.013485	11998.37805
M289T19	10083.01142	9635.974616	12728.40536	15407.66956	14924.37877	13245.10723	7749.278704	7091.126308	2903.173973	8608.74048	9567.708214	5261.392528	10193.10311	6808.4016	2135.605263	7226.443714	4292.541	5131.8288	5865.472625	4711.656107	3853.18494	127.93728	4920.704235	7669.169738	1124.28756	8918.926313	10454.53063	7619.358207	2869.810425	3335.442	6636.451037	295.3186484	1830.24036	2154.332224	2045.06908	147.852	1457.165847	0	2902.50675	115.92112	2924.828467	2851.221586	0	765.5202	2255.049798	0	128	2659.266124	2469.449684
M217T19_1	2862.314362	3036.22192	5385.014075	6102.432205	6640.746522	4493.895805	1946.364	1655.20361	1573.583707	1785.688624	2648.603498	1965.520427	4518.049412	4315.119273	3274.108053	3522.530769	2864.025275	3089.310747	2797.910769	2913.71025	3271.84407	279.8628	2911.146682	2238.378145	1713.643867	5424.326649	2071.008	1584.357038	1958.736914	1972.608	1887.90912	489.294	2567.828964	2855.116914	2471.77728	227.83014	2475.32472	0	3676.425741	103.94748	4005.44444	4093.889143	0	1505.196	1822.846488	120.0384	0	3140.7693	2484.60858
M287T19	1315.972753	7300.045029	8838.903647	10470.15542	18224.98666	10299.14571	3112.515392	5156.2728	3754.372875	2611.00416	7328.0622	4019.771676	7281.566897	4624.884	1846.373684	5186.930418	3260.139416	3359.195982	4373.185091	3291.948	2725.4982	135.93336	3643.89876	707.52924	828.31716	6295.383187	7372.699722	5881.265887	1890.711529	2198.4156	4347.99008	230.55076	1663.765488	2210.236885	1310.71348	0	1241.289425	0	1995.030488	0	2090.202296	1737.300607	0	549.37332	1408.45056	0	104.00208	1753.267413	1794.078293
M273T19	1409.999387	8098.369714	9951.618827	13987.24633	19783.38038	11468.44847	3924.582856	6557.349246	3311.73806	7886.034	8211.955798	667.13328	9872.139	6240.189806	4174.865067	5981.070512	3894.297231	5042.425456	4908.72	4137.192141	4440.04068	287.85888	3882.282353	614.73852	6842.755994	6667.377493	869.51304	4800.15966	2859.40386	3183.418368	5608.579819	661.0362353	2647.149813	2645.246457	1623.772364	0	1960.776	136	3347.423605	0	2262.251873	2329.471242	183.99816	786.1611429	1958.96448	236.08024	0	2858.362027	2039.893328
M173T19	8092.853818	11305.06303	16362.33804	53116.83839	21819.52138	16403.64447	5611.799914	15230.60619	9683.941246	6533.358077	6232.836156	11642.09682	10853.99435	28178.30115	4712.906473	11262.46422	11097.6606	6663.52144	6278.826667	7575.782979	16570.40908	1504.00752	8807.6016	6437.054852	17120.61706	18265.62399	22546.19982	1748.519259	4535.941696	4595.005101	4919.418584	611.7469725	5369.0736	10091.04466	13198.46526	1686.86904	9226.91165	1684.26944	7355.124434	1819.7088	7779.258472	12102.26962	1583.73072	3725.395968	6160.875319	1699.711	1287.356	6860.437348	6532.738421
M231T19	5199.532225	5907.306975	10608.91014	13310.31738	13810.03326	12046.03707	2717.042007	3447.971912	2391.27816	7631.479046	4445.659247	2673.447581	6520.844776	7726.314857	2225.328	7346.864571	5279.52166	4041.4464	5187.807529	4768.100471	3718.986353	147.92748	5830.750088	4289.968582	5380.020289	4891.480615	3055.626494	4525.70496	3370.12605	3607.009357	2821.6815	231.8912772	3666.33312	5603.036727	3779.673882	0	2924.41992	251.99748	4551.711586	275.931	4343.502302	4022.39592	367.908	2033.263714	3742.744489	224.00112	331.8672	4361.947579	4192.4952
M229T19	1324.2648	5882.094945	9599.460146	32457.07838	11810.59731	11349.28136	3364.388241	2989.333875	2734.88722	3833.095886	3868.220941	2244.479491	5446.241691	13310.68482	2004.8	6989.855722	5291.898947	4315.325252	4529.591627	4036.029898	4327.840729	387.80988	5209.8036	3442.90016	4622.994113	4508.949854	9565.76136	4427.28528	3037.431257	3257.59649	2997.7365	221.7310924	3215.84304	5083.221	3432.633882	351.73248	2824.1424	171.99828	4361.67216	0	3876.233387	5834.501343	227.955312	1621.752857	3142.56096	292.00146	295.8816	4499.951172	3639.494061
M213T19	1826.816249	5565.135891	7402.086603	13743.5894	8033.6865	8668.095963	3778.335892	8112.7992	2387.74406	11139.97199	5197.616372	5839.151446	10294.07559	11219.69375	5696.152	10010.43086	6057.09225	7611.375376	6810.973714	6791.908464	7669.33056	319.8432	8478.584471	5371.401414	5330.878326	5566.587907	7767.469667	6082.185857	4557.653143	4577.04	4050.843014	751.5923478	6233.796282	6821.656286	3633.761935	251.748	3896.834	236	7543.10832	0	5719.61516	5860.5288	371.87352	2627.7048	4983.532364	144.04896	160	7395.01784	6007.339173
M215T19	7738.842515	8923.667095	12858.20909	26406.50934	17272.7137	15236.65281	4335.23902	5375.423384	3826.681724	14797.47108	6261.388457	5971.370618	10392.15944	25385.51051	6193.492364	9833.972571	6601.32	7775.87061	6608.2878	7748.0205	8099.57772	103.94904	7817.89748	6292.396895	6539.638468	10687.0968	8591.503229	6265.516202	4384.177412	4827.112258	4643.85904	711.5535	6605.659692	7401.947368	5649.925895	375.772896	5717.637827	523.99476	6848.877564	459.90984	5615.535724	5788.067845	107.978832	3581.089408	4705.1424	0	127.9488	7196.53716	5830.554035
M171T19	9008.060952	11651.6228	20297.74961	25709.35017	26080.14601	23433.92716	5265.14592	6661.752632	5075.449714	8753.235104	7695.107568	5929.079538	14684.56024	14884.983	4364.53083	21457.30672	11102.7195	8199.95424	8587.586349	9319.835474	15194.99736	387.4416	11415.07484	8138.028537	10710.34363	19769.88884	13821.06447	8678.149568	5331.934588	5360.10552	6070.84032	328.94442	6606.951886	8293.901326	5249.486118	171.86928	4725.662749	355.99644	8368.48469	735.816	9619.425126	16553.27098	459.885	2667.695109	7433.621133	432.00216	379.848	8516.670977	8415.242803
M170T19	8522.964556	5458.36284	6551.321802	44208.71788	57145.15826	7369.357704	16964.397	13136.2261	9837.274462	14265.14337	11704.80604	12523.48623	10521.69035	4680.243	26382.64718	4057.370271	5822.390323	2882.932688	9804.242509	2986.236063	4127.590306	1729.824	2528.4636	4279.17645	12048.64284	17055.43732	5847.7224	10835.03614	12031.7372	2232.861004	3690.429679	9235.905656	4730.000388	4366.748842	37215.77983	2738.34504	6460.424347	1904.3808	15269.77963	2851.441008	3191.239579	2347.736503	2559.49824	25179.55524	11016.375	2327.990688	1995.2016	3632.081863	3586.301135
M186T19	8551.516056	7229.443761	7713.84426	12399.85639	11308.59667	11687.68421	5050.954927	6787.51392	6000.31488	8339.722952	7159.489606	8008.113584	10024.56	8741.52599	12818.25996	4337.33343	4504.258909	2005.11556	6181.6832	5703.89605	4345.546909	2716.99758	2610.00657	4133.846278	3247.80059	7781.508	16180.66869	9870.196737	1949.50296	7904.27027	4033.44	3176.281188	3167.765571	8197.085062	5090.27613	2346.316149	6974.597405	2895.983451	3811.440136	2367.62112	3353.354208	6819.576053	3131.552571	4237.6104	3176.066744	2787.601714	2511.29664	3572.839005	3785.162535
M155T19	2657.276392	7287.001876	8481.503694	15251.37949	12643.86677	14106.23244	2503.109548	3051.051724	2428.437103	5492.562	3906.552585	4918.495448	8829.125636	20106.3215	4473.018492	8004.718449	5409.038448	5126.808922	4291.742743	5038.56288	11057.01624	436.2432	5739.374118	4850.872138	6362.993379	6092.62927	10747.272	5646.612314	3532.400608	2788.784722	1506.382278	786.5461785	4268.608176	4909.61964	3720.783698	539.56368	3513.147034	383.920128	5012.094857	471.882	5380.254621	4809.65333	539.89416	1826.665493	3616.377855	672.005376	372.002976	4379.02625	4467.124775
M280T20	8894.408924	11658.36103	10724.86373	37057.94434	31828.5322	16226.14114	7615.972344	12417.1367	9034.766308	16273.18496	15059.01711	7868.208173	13262.39552	7507.472337	6674.682857	10491.09631	4088.963335	6756.73062	12972.21006	7014.1036	9306.036202	1871.1424	4669.650084	2367.222643	6789.707838	5674.408918	6333.861515	8251.203377	10049.08092	2493.67248	5931.30661	5007.3285	2624.937143	38519.11191	12118.80384	2134.665	4042.085143	2371.69164	185982.5634	2222.0856	3892.772045	4201.615385	5889.53526	19824.78876	7688.426265	2339.665714	2944.2108	12450.144	11496.78356
M207T20	15184.36093	33330.88813	45278.915	54479.6262	36791.33714	34421.6022	11105.67709	23048.79621	12436.11378	10232.29045	18477.88034	14306.06241	28243.27457	12417.57415	29399.06843	6494.300417	5205.733274	10062.91868	9067.053107	8179.144615	14366.60092	1957.74	7526.9616	17658.00168	13036.28246	18672.55991	24925.22592	25184.1597	6322.77525	8160.880519	14855.8242	4709.664508	4672.534629	6892.729377	11448.53741	1746.944208	3886.731158	1372.2744	5316.598737	1315.742064	6297.16725	12656.7928	1455.714624	3822.571905	5803.288493	1295.994816	2083.1664	6122.819864	4715.1564
M191T20	26123.21745	19129.58475	21697.10431	27794.18828	19796.11691	22418.45041	13121.62849	21486.738	11133.84031	9673.266116	13635.43447	15627.12975	28165.56494	13510.15436	49252.635	4783.729985	5865.455077	13835.49024	7848.71936	9423.515407	11517.17082	41099.8512	8213.37544	14771.06809	18087.98911	13456	14785.511	14907.78096	9779.769585	7028.05896	11836.26456	16332.52421	6079.72716	5718.23808	16753.76525	22125.852	7685.844907	32296	6832.5345	31376.592	6997.386	7611.17775	29075.70924	13846.21576	4885.878462	28274.13	28320.5664	8341.31844	6647.24748
M140T20	313094.6081	191928.4728	161671.3299	248624.5197	256470.7912	122860.7848	14608.45132	146947.5473	129363.655	139661.6639	136312.3985	122049.6385	133654.0725	262933.4001	202443.312	156357.2431	153160.686	267689.9731	90040.46215	167412.8342	268960.3361	148272.3796	83460.94089	82309.02147	89411.7029	96736.46945	157008.87	93023.81698	139420.4021	130834.3557	53487.80147	43927.88803	76361.77922	79954.82471	333144.0993	159267.0753	359962.9692	154891.2056	136242.1712	126836.5184	307799.3801	250352.5112	180657.7313	113331.6555	293288.7433	98147.4856	127309.846	313710.2227	105397.2218
M220T20	27413.76413	27321.45175	44381.78844	74868.48673	60682.09554	47874.182	10003.92859	10209.98963	10790.23838	15617.6485	10607.70542	12879.00376	25263.39478	34914.56483	21781.91169	30991.612	18725.0111	14645.87245	15542.98013	16883.0156	23041.62029	1469.75616	17671.38014	11881.13579	15806.9835	38551.92897	25272.26341	17135.30811	14860.00827	10506.86046	8884.500333	2811.926626	12542.27551	21843.88304	37895.15504	1223.235	36924.59368	1187.830286	17681.09485	1182.145947	12134.76497	15797.4948	2166.136246	12787.77224	13062.96412	1467.633	1937.4212	18973.12725	18125.52355
M221T20	33063.07113	34932.50287	55376.92817	141146.3127	68135.00652	59919.52	12124.86387	15779.58334	14001.9346	19632.23596	18081.76449	38411.5962	30867.27123	56058.71173	22465.27388	31549.04839	19421.66769	16714.3017	16152.85746	18417.61566	30360.70017	1642.585	20038.22119	16975.35794	22034.85033	35755.1893	21193.62609	43366.67803	17273.63907	13315.15421	12692.75971	3463.6368	14927.32439	30886.55774	45710.19147	2182.752	44202.21092	2051.706857	19051.86656	2422.847931	20069.63831	31470.54554	1851.935695	15404.73324	14303.56137	2135.694857	2436.365455	25298.16878	18769.47687
M219T20	476705.7265	45540.76067	807445.9285	751426.621	933598.2557	716597.954	129259.0767	173796.0731	196136.4527	252575.2181	174904.7556	175554.6839	372059.8087	787071.5702	285098.24	321707.488	289867.182	239568.5012	192401.0389	273033.0828	419341.4807	9672	280369.6963	201696.0914	264424.2987	270025.3141	253927.2646	228869.0948	237886.4811	169344.8798	136996.464	28929.92691	240911.5446	355009.8954	314868.8107	3614.20104	695744.0319	20111.54588	343110.8539	15270.03947	219459.3373	390599.5766	17733.39618	251901.7555	224571.8901	4891.301143	15272.41863	402001.4259	323924.5642
M104T20	222669.7236	161388.1497	199120.7822	501034.802	679453.2812	269881.0008	69679.74435	99373.566	136769.2012	220598.6926	173898.3305	95502.6869	57228.87204	503727.6516	331114.6317	301107.6705	185975.0597	142097.2675	115024.7389	274445.1647	259492.0812	6936.28848	400139.3012	182645.3695	95154.87138	210166.977	164046.3746	162194.9234	249444.5625	189338.6725	139948.7394	103502.3525	469433.9429	623147.8543	356346.5834	1818.7806	465911.5533	17258.76996	397685.8858	4580.55549	433145.1243	634478.1389	26624.53953	228632.6822	413305.276	1739.7216	37314.50342	401182.3394	510358.8956
M151T20	80012.36364	42265.76336	35325.1031	62364.33455	116958.5026	57435.70517	5159.879172	5247.17368	5309.640655	5959.361292	5577.6728	7204.277015	20653.3021	6636.258816	10647.93592	6055.790918	1826.815091	3783.582	3984.891379	7101.4185	2908.170262	2012.47512	3006.834733	5067.91992	9178.570182	5541.662	4949.843116	15850.35368	10030.44979	5617.030999	3492.24736	1768.622177	5362.456975	3590.185418	4380.13072	2166.54744	4784.853663	2159.55072	1948.551933	2163.575856	3905.97144	2652.63636	3152.083337	3108.452424	2082.925806	2576	2831.54688	2507.122433	7879.64265
M105T20	4144.176501	9940.02072	12815.24259	28267.48487	70784.70631	24906.17906	6648.266667	9245.840914	3284.809827	12252.46278	10499.55834	7448.737172	11592.2247	63424.35953	35876.34697	17598.74667	13336.07669	7148.470613	9166.39488	25270.17975	27963.69907	10143.37252	30663.64105	12438.36825	15680.81478	17144.26724	12430.98281	10013.27499	13967.67474	9284.04828	10335.85441	6812.757061	44050.97224	34513.44948	42471.77129	2462.34912	78121.95129	2735.06976	29942.79894	2995.344	36403.19794	31458.13373	2650.609656	15848.964	31076.92569	3423.45216	2765.164	28297.68274	51614.639
M148T20	5594.150769	5265.22202	5679.623908	10105.60559	9419.990622	8908.952837	9547.223939	7091.399668	5237.667042	10103.94028	6958.165855	6196.417247	14747.29953	8995.968	19311.84533	6319.306508	9773.647957	11604.81051	5524.022609	5811.259886	8397.48598	10559.43947	6803.633667	11043.60266	8272.078034	7823.808	10697.34663	16169.86242	5405.612143	4788.186811	10962.19447	8842.752	5292.05325	11121.8348	8730.3216	1735.008	13600.12054	1747.750286	4178.699368	17289.44	15388.04842	13121.11152	6365.595692	21270.79302	9909.807158	1879.731429	6821.80528	5583.016868	5250.836757
M277T20	3932.981311	7007.960109	13650.76371	13436.2393	16943.26058	13017.38838	3746.64	3404.17657	3791.52064	5573.372129	5129.071398	4511.026633	8611.153474	8692.841671	7565.380863	7948.811429	8314.168763	5620.4088	5094.744107	6609.4042	7410.889714	1724.44384	8751.2076	4709.350991	8861.45113	6747.135579	5734.102955	9428.013493	7139.452579	6654.439067	3466.018157	1834.017813	4665.332571	8766.153425	11875.95121	1151.22816	5433.335351	1023.65184	6117.016574	1039.79616	3910.726885	7084.62202	1949.46192	6644.666286	4380.46224	1724	1008.89118	6800.925951	5804.142466
M169T20	21507.92135	19335.83652	24208.45883	32073.66853	22535.46646	22990.54207	17583.03074	23387.66591	11735.64594	18340.06905	13316.93721	15938.10366	35868.26691	71433.55533	39558.93226	13189.58667	17069.88414	31788.79116	12616.38476	25672.20284	51576.948	4461.488007	26208.646	16925.2615	16343.47747	18728.88092	19221.65719	19805.35627	19580.80321	20058.62341	13891.74351	10188.6338	10095.08696	8515.21196	16898.05895	8054.5998	7244.108308	7433.47176	12423.00814	8233.104	13231.3335	12328.21463	8057.18292	15253.884	10812.32942	10342.34496	7509.964	15606.28048	11071.13806
M175T20	14158.58233	21071.15751	22547.51909	83019.43229	21436.27134	18587.80101	21117.14182	17942.1143	16124.01633	14571.30942	15402.61874	17784.49092	33372.29832	40644.60921	38834.11351	17628.35698	11469.59775	14651.41346	9038.839034	14696.49933	41730.99174	5860.25016	33560.40223	27834.42378	18802.42091	16337.25841	24321.73406	18495.11928	22965.99512	12865.18286	17555.48432	16870.63872	16344.52342	17065.62	28321.61143	3577.954286	7785.471273	3138.9324	10422.76837	4711.0932	9535.047017	11445.49858	6198.522764	23275.815	7927.763475	3903.442286	4379.76	8948.739828	25633.87633
M204T20	40896.51507	260959.9705	66329.31624	142619.8341	77854.73646	60594.93224	40837.7424	375385.9352	379598.952	45485.30758	460345.8521	535581.712	51464.58263	72112.46311	780212.2119	1046718.518	26848.03658	32366.33037	24867.97513	32742.7095	60929.95265	211285.872	34988.652	419990.0116	38787.56044	46756.75144	43813.85302	263333.6993	37709.37951	29969.01268	293820.6498	682527.1531	34033.09873	35746.0425	82402.04989	5077.097143	108952.4544	5020.0251	37831.60594	50504.58348	22579.10576	39483.0864	124441.4002	1148655.713	24185.29846	4079.417143	3055.59148	52080.66684	35010.34383
M203T20	702652.7271	680507.9531	1031106.061	2085002.09	1124323.98	841441.668	366734.0105	395659.6051	843323.4939	950599.9758	398714.193	530457.1333	760290.0901	1168835.522	944768.6224	741323.5916	445865.7669	553258.1233	344078.2814	516183.8828	815366.4773	31287.35786	558014.009	425970.0679	597660.3607	654102.3402	647978.4223	425275.7821	519317.9199	439259.52	335271.4364	319017.2799	590509.0659	656413.4702	1251385.385	73561.9984	1681887.948	113461.768	636386.2417	96727.30915	427615.1713	814826.4343	99195.24384	791257.4529	485246.8852	44113.77228	94705.97125	790997.0327	624429.0797
M156T21	14181.94697	13981.07495	17603.95024	32246.62372	24289.33011	24109.26213	10350.81163	9233.630952	10457.97376	10096.37385	9169.455467	10750.0601	20204.02198	35905.72261	23950.86103	14151.24407	14780.898	13978.85044	15056.72493	13507.66193	11165.53324	14436.708	14437.00086	12265.49782	10012.52699	10424.2257	11574.09884	10163.79468	11067.885	13751.81676	10826.38729	11413.55454	14416.89778	27695.822	27604.20828	2490.4425	37413.36697	2708.01354	11125.53136	7213.647273	14973.69349	15489.20142	9110.3184	26363.77855	11050.19092	2507.373	7001.090571	16816.45078	19658.20335
M384T21	2458.805902	7878.798	16170.84393	14308.2897	19580.34519	16108.39279	16839.04732	10075.3023	10335.51439	17407.14658	11916.71418	17092.85818	13156.25671	16513.72406	18599.01816	11446.49333	12965.55229	12807.21221	15452.61235	13829.50043	17533.70477	1045.91824	16236.45797	10828.53939	15982.83856	11482.56354	13443.45232	15103.5035	23028.69542	13907.70773	9591.053689	6493.610984	8616.053724	9251.846331	9414.194087	831.497472	27038.97872	755.6976	10720.33654	1434.063394	5938.01824	7468.5324	934.3961673	15318.88366	8322.8288	927.6288	742.217184	14339.11239	9024.841714
M163T21_2	16054.17656	30887.01004	31911.99445	47968.45001	50759.67016	16791.87176	32565.52696	23421.50004	22596.82567	32268.03425	22679.05583	28560.79059	53758.13468	159062.9655	50410.0056	31823.95821	36116.54712	37498.24348	21097.6173	27301.10574	45572.89139	5350.610216	37398.85522	30798.72147	31162.58459	17053.65691	26355.50528	38703.61689	24657.696	25057.03517	19299.83263	32053.14177	30486.38438	54312.98175	60393.798	4061.97816	80914.30725	4247.144	36778.90058	6494.14104	46120.09631	43895.52416	7608.201882	56407.06678	29941.18195	4923.296571	6708.0915	48983.58858	42818.9988
M162T21	131269.472	435007.2043	471074.075	557721.115	320432.9634	210384.6541	251829.9446	243916.6314	226226.3663	270284.039	247744.1636	242713.5682	588778.6989	820833.2303	576049.6388	268882.6792	326897.176	544406.2994	286049.2339	425046.4325	501550.4724	14307.38857	565270.4244	359371.6548	267438.2796	203914.8543	37998.39816	332185.3079	348741.4836	382656.7051	256235.3683	332538.485	493523.3664	602835.5437	653942.347	2718.6264	966290.8407	45191.15723	546224.8533	85845.97768	618918.3607	604234.6595	70914.65307	694658.1798	465474.4914	80470.89689	28148.67826	628510.9564	628225.1832
M159T21	5348.101269	4193.68625	5071.465466	10457.83749	7224.645166	8698.394973	12485.16193	382.76172	5507.576709	24571.31561	8905.260492	8053.609885	13147.45045	24019.01992	23517.132	11015.42517	8958.398286	5300.25984	9118.222405	10591.02172	9972.037739	4864.244	11783.75382	908.70912	9378.51759	5721.2534	6650.957685	8337.913825	11168.41531	6902.53	9306.883084	449.55504	9586.522105	10987.24503	13961.01552	2890.347429	14928.36682	3699.756	9907.551333	5397.924	9659.955512	12570.06	7335.601412	6114.09897	5241.21564	2799.552	10840.81206	12134.15883	9257.808
M120T21	10385.80928	11835.3645	16639.58806	32959.74374	21518.57745	27074.29907	3483.25164	20019.00908	18959.13835	11851.42608	2081.39184	13755.92216	14035.49223	33490.41095	29057.36801	21918.15429	34767.36335	15293.48015	25411.45758	23902.93371	33290.51766	36892.29607	48850.15308	9211.054186	20471.38173	19888.50247	17591.8248	27602.67476	27797.10566	26600.76014	23036.95729	6855.461556	26448.60214	28544.36609	38767.49359	1703.23888	24819.44892	7302.154737	23340.89151	10162.52352	18180.40789	26792.87481	10409.07972	32861.82963	18873.05391	5454.608991	8049.23869	23932.72341	34551.15691
M180T21	3638.245149	9567.225114	6302.854516	3971.49186	7340.49944	3569.267037	10758.82668	7741.2012	8195.013167	7816.876568	3036.182827	6843.36178	9511.867692	11362.01312	6439.523226	8235.59454	5065.212444	7425.24138	16398.32001	8976.163886	7629.621661	2885.122405	9242.64	4430.054827	5677.208087	3359.32356	6846.620563	6071.929361	5899.424215	6160.18624	13127.42722	3517.012328	5413.78596	4314.832457	4215.94623	2958.52	5538.771097	2749.42976	5687.21092	2635.62	4395.655543	5603.133667	2848.602	3651.497143	4978.073333	2698.92	2668.739846	6934.43416	4580.155827
M115T21	8054.003463	8824.766865	9013.921791	28243.2283	18121.40776	20369.18955	26337.42788	24530.92048	21305.40838	28768.78627	18820.01624	13932.3544	19810.89215	17582.99191	30082.83271	10966.79104	21453.82913	9538.032515	20231.41646	10886.97104	15784.07721	4937.755568	12308.87574	27553.82257	16925.05075	21146.71057	17194.06637	17433.27411	14626.40263	13478.40269	19047.07818	24494.29697	19677.67016	16402.66835	24685.19231	2374.812	17287.57492	2607.7425	15386.28406	6731.874072	19762.72704	18388.35455	6703.707034	16957.13145	13809.70108	2395.0416	6525.222	13988.56153	11623.98433
M147T21	34984.79573	37099.49371	58188.47358	72000.08169	51391.47909	66260.36794	52480.69224	70138.16585	33666.08437	56894.04282	46920.64072	38373.79151	125905.5422	165726.474	204105.1482	39654.26215	69257.29878	122983.2694	75077.00388	113469.1104	164170.5962	14249.37915	139612.5404	55501.49876	59238.18002	62522.71003	65434.13028	73732.90825	76740.10971	71984.67775	48839.57723	41076.90692	40458.2063	46004.00003	73785.92131	1707.3168	15141.53379	16123.50947	56457.6375	27631.23805	52039.92907	47379.33061	35601.92819	93379.4123	45358.55503	17129.40509	12581.41062	61366.9639	40492.79745
M149T21	2457.339956	3959.210824	2572.212527	4784.091468	5279.3592	5334.529451	7061.943036	5270.913938	4978.222613	5239.636168	5596.619847	3846.927456	7792.665483	9923.930422	8180.113644	5882.711262	7764.21072	4602.68129	9818.273798	8673.90784	6702.192309	6492.669329	9052.457795	4922.000482	5315.72851	3536.777143	5049.216	5164.222797	4529.399564	5253.305221	4009.352775	5190.473	8245.327451	7298.1888	11439.516	2562.70518	10529.31969	3164.96544	4372.406411	4083.520427	7842.613333	7433.677067	3788.956309	6198.2976	3233.776306	2353.077576	3015.397714	6521.655077	8594.02199
M176T21	7104.075969	9038.942402	15863.16738	18489.90877	16385.60291	18202.86063	37807.5129	9901.406769	17565.95354	34927.01762	20565.20961	23891.59223	31184.4504	63428.53647	32732.02389	26276.55529	25668.05472	14465.25968	19597.01049	24287.54467	19398.99497	9636.06144	31123.554	30460.50124	18533.28402	18591.87278	25420.1527	15616.37075	21918.32806	19217.74379	20198.54498	32951.75815	21841.3152	20686.69852	32226.01539	12726.31304	26270.15832	9567.72432	46752.27897	10783.04294	23049.97741	24773.72132	11440.5344	23857.23214	11118.23255	10793.54188	7245.217565	22521.69271	25204.56976
M148T21	21550.58426	22147.80234	7259.092063	47621.73013	70671.0237	62128.16694	100536.5073	70181.13752	71464.47764	68435.66746	74435.43396	42048.09701	104676.3327	284177.7905	34414.27494	78414.63724	95545.85837	71237.3593	133153.3072	96612.42933	52294.77402	72845.65695	99975.71141	62826.56451	67353.73534	36771.42204	64560.49711	59340.12924	70704.77495	50685.67749	3938.40612	58391.84859	107990.9322	159112.6834	231460.7918	1315.50321	271506.0062	20410.97894	92119.17825	27388.49222	77666.66031	128934.8355	39877.33043	134120.4463	50275.5252	14565.714	26976.77409	141285.0863	206620.8588
M114T21	363883.643	426882.7007	387857.8051	1138627.229	283974.0805	459042.9776	614215.859	601113.2769	529839.5313	601768.2398	480437.5977	395438.7483	675387.9734	823637.2268	1066653.68	188749.7496	392522.3665	334134.5945	392314.1931	434419.8467	626970.566	20572.63289	371860.6836	644411.9375	382485.3529	478183.0073	461829.8181	403641.3093	331720.6336	333511.4345	401491.3525	706630.2997	546742.4081	751825.5711	804545.3531	1935.12	779866.7528	81691.8582	481547.4108	76553.92902	482519.6014	663449.1409	35321.61984	742961.1497	470282.6687	17525.11457	43562.94422	431431.4016	450120.4339
M163T21_1	12603.39974	31693.91753	32777.90459	49092.19462	31720.455	17815.40907	4974.272914	14758.26303	6914.500925	56279.8512	14674.57514	28522.66402	26319.03916	36854.77932	53883.28323	19164.52409	43204.37621	16083.97647	29044.99978	23821.46716	27137.27775	6635.82049	26613.93028	31559.09649	31062.00515	17766.08333	27664.45852	47878.22725	23977.40744	16342.43338	19062.48329	28414.40832	19077.41118	25552.80828	25507.444	4025.96586	31115.68883	5880.707068	30146.7101	7835.909868	14484.344	21741.55186	8343.59665	27379.06619	16629.98307	6350.0954	6985.381091	30156.3372	20115.49358
M90T21	53817.29609	64443.48966	78985.63482	76990.67539	87110.45602	74660.42003	110044.1862	6468.55308	88988.7071	72748.63227	61917.82486	20172.0249	69590.02378	43593.074	61279.70434	35107.4666	29682.0637	20205.1328	23768.5861	23056.1856	25458.92546	6200.261053	38248.74533	55585.036	71648.09173	64638.14302	59295.00306	48986.45389	21936.36655	19465.48296	39203.59671	50791.28367	16324.848	45482.4144	85803.22884	1579.2021	35831.64695	2074.22304	26101.84894	6374.87175	35247.21891	49431.337	4202.811638	48760.60873	26951.44509	2062.26	4353.986373	27576.05495	30390.16534
M365T21	9139.02744	8918.707474	9624.868898	43270.33028	19423.46412	18969.6336	21712.05983	19294.92838	25239.30369	6394.554527	8848.542151	14818.74945	24065.96778	9079.961478	130735.2064	6253.653744	7850.053906	10976.87824	5896.173073	4870.49276	19604.2909	6308.73216	3092.166	7719.01116	12483.87988	10135.74621	11382.37261	12441.3604	10204.42449	7856.634014	9299.686722	12960.99663	19031.86916	21539.71722	10772.49441	52308.62504	21293.73341	7557.708925	9901.134857	14721.50263	6246.159162	14303.5586	15452.71064	26018.34043	8782.476444	27933.39076	15024.17113	16016.57486	15975.984
M258T21	7846.869191	6787.5885	7973.118575	13530.76335	15998.67517	14464.45748	12672.05972	7786.338387	9147.929974	9889.059488	16308.4591	6955.805404	16573.56217	15775.42687	9187.154135	5969.7304	4041.683333	4318.085739	11879.9155	7452.893455	5550.914512	1734.293702	5241.091223	6042.485362	7042.180427	8221.750065	8582.47871	6772.863338	6641.166	3264.135319	7081.459695	7214.358462	3999.338087	6144.549379	4538.69678	2586.844027	13482.828	2313.412267	5248.933857	3411.8784	5425.792278	5434.361739	3000.932362	12110.16086	7737.876751	2737.039902	3709.978038	6054.51496	11352.33203
M198T21	5529.574785	5320.058539	7479.9249	10094.56229	12538.41101	11378.29943	37344.11673	12745.25525	18128.38809	21730.01353	22002.87375	20815.6623	17587.16712	51868.93413	14680.76147	23888.9517	28853.65066	18855.33968	52904.1939	25654.74947	16401.09676	2686.3226	23692.51666	11965.338	16047.12013	9198.473625	18973.34954	16121.60713	19162.80519	15920.09541	13009.04526	6356.167988	33807.58187	5778.585556	10397.69212	3166.40016	14615.09398	3108.8025	17350.88628	4196.559789	10148.85954	20128.3445	4318.96152	9746.75262	10397.73948	3939.84	3927.511145	21757.0139	11133.7352
M61T21	18598.34996	45204.3377	24418.22471	53692.21216	28272.42069	39624.97827	118466.0464	89768.03828	60362.23492	137136.2915	54230.7543	36150.66156	64531.24513	94650.80585	50548.46646	61298.14237	190433.2545	62073.83205	45788.59038	50017.46747	89846.11352	34622.6816	104124.3376	143049.9422	76304.81484	82876.11161	62333.1916	39783.24997	79200.67337	127826.5557	54533.253	54412.64719	128524.7861	80133.83874	98924.8302	3182.552727	197085.149	8116.84392	73613.48114	16040.16092	96325.89493	56820.89757	23006.41145	65020.73586	70863.03064	10607.31741	11398.02024	84497.71371	125890.1532
M255T21	4279.310298	2964.594413	2701.43617	4337.835881	4675.871939	5610.982979	17526.11509	6889.760531	4922.914897	11805.852	9504.191867	7512.794043	9754.139089	11279.88343	6210.347178	9563.118441	11597.57164	10815.39154	15170.86078	11954.3904	12913.7026	3588.216209	17084.261	9313.331786	12603.33405	6367.645118	8170.718069	14739.50943	22481.81672	15687.29302	7916.150313	4482.005333	5437.826951	7252.042531	4705.686461	8407.75194	5206.596632	6881.771008	8896.057868	4929.82624	6126.023583	5237.74823	5951.565537	4579.217571	8293.863769	7528.49784	5758.087615	11668.84044	10648.51017
M145T22_1	16670.25006	13706.31908	13295.47975	86940.88894	86573.82655	22894.44943	52979.50868	26060.11966	29218.76544	76699.97257	32168.68471	42988.05481	37378.35257	51862.69427	105218.4748	32106.38569	38647.56672	10619.03251	15606.98935	38002.82414	39008.77292	40266.84882	38231.49877	31665.99285	50114.54317	24914.79384	49115.71037	17649.96925	42619.33921	27083.55707	13881.40775	41887.4673	29742.75818	33343.33054	35639.9055	157485.625	26895.39835	107846.9322	42687.51476	95616.83267	29726.75455	35544.6448	88873.71491	74020.0682	26969.62857	139294.848	68525.7768	44387.094	35172.42698
M325T22	1509.568098	1165.076842	1511.320976	2533.017659	2470.20368	2500.723902	13963.37666	13917.33116	13622.75757	24040.12774	6334.209257	17677.96916	4780.623533	18992.01316	42222.09487	7764.725581	11711.57389	9584.721747	18299.64348	13418.87517	15562.28462	2076.088696	16725.63946	602.52048	13831.91028	3346.816098	10441.50224	18401.97872	34827.0048	15881.60909	752.1504	5478.734838	12020.82563	21724.58087	3212.299598	5149.76256	12666.06549	2946.58728	13911.02448	2893.04	7622.263588	13934.0223	2386.7772	30299.48596	13662.56369	3400.864992	2711.88	15824.42529	10820.6076
M153T22	4884.418782	7263.077204	5180.468132	9908.332441	7786.7462	9799.249531	17856.00995	17888.58893	10801.97123	15252.13638	9688.417498	15653.69359	23461.00303	26201.35283	22568.68144	23359.25687	46217.23032	27177.62215	18952.01617	23762.98837	45954.38876	14255.6544	38646.96536	27266.00354	17823.48475	20387.84079	19501.15983	11090.68659	26250.7188	26304.53365	13632.31145	14987.12137	25179.45374	30551.52866	24250.9367	23957.10545	43395.35598	15979.19592	18430.72806	13584.65747	29624.37989	30487.50133	14028.75936	35401.428	22599.88842	15287.88706	11951.57362	21892.78999	26561.19798
M173T22	132457.1051	28140.98887	21951.06507	48276.10904	62202.93959	38780.42182	18220.78195	23315.08077	37689.45531	18000.28851	15585.63917	41510.47053	38174.8557	24500.76891	396086.6645	9925.960098	9274.318495	17808.47977	10729.31746	14343.26277	17241.02413	1283362.288	9258.159091	10228.83295	14974.13076	16537.89035	264895.0333	17084.46277	9148.86383	5277.339292	4032.687363	235590.356	6891.611755	6931.124512	6398.740655	11534839.96	20788.64095	6580589.4	4861.1907	3146598.443	4274.642341	22803.34114	3104927.086	5317.167153	11753.67137	7331696.1	2647179.041	10403.77166	7037.758255
M97T22	4830.819474	4133.896737	5707.179009	12272.60605	7014.114142	7793.629056	27633.77643	25234.2108	16871.6316	42477.13494	23481.52759	17974.91646	18186.10603	6910.79136	38921.69379	4518.04734	8670.900857	4007.269	6487.255414	5024.297351	5901.488899	2572.07328	8162.338154	24541.79524	30166.2756	15972.03192	31445.76597	33748.99849	12082.85113	7437.973308	24593.0904	24435.86112	5736.355827	7191.559742	6422.675174	1163.494491	5243.726113	1877.58	8565.880357	3227.10288	4986.160716	6793.780656	1825.49292	8132.525149	7087.028757	2297.818267	2303.596497	8968.40175	7082.967146
M129T22	13794.95121	27076.9998	21738.29211	83020.64179	67239.69	61801.00128	62093.46418	87286.38251	38404.0545	95402.316	122480.6233	37314.41175	89554.07351	227025.9626	167721.9483	20180.55328	40450.65127	245359.0356	96191.21131	120510.9202	115124.7122	9329.297416	164374.8914	78512.94972	29111.64	31303.03547	72023.69793	110292.2155	168178.8024	202728.1997	133380.6537	50405.35408	196070.1263	129656.4158	66379.98162	24157.02696	242067.8448	18763.7121	193173.2449	14133.08736	57850.41979	54493.18428	10998.25527	128911.1308	128597.4533	12061.04081	12930.56914	212265.1348	161344.3719
M381T22	9443.176588	9650.57175	10433.90048	46744.01538	24160.68193	20227.89176	8368.180425	7213.721059	9280.456151	7893.782451	4298.063765	4991.621942	17066.14845	6957.057951	17589.16962	4269.697309	5564.27808	5540.309793	6512.387585	4412.056292	6313.241395	1660.73937	3540.721103	3438.210941	5466.057578	7599.798	5453.47173	5052.593179	8705.9508	6393.520019	3802.655685	3092.061041	12284.40326	14200.93597	9201.559894	4481.997147	19177.62387	4227.316678	6213.52194	3309.524008	5809.754016	18159.6197	2949.665092	37570.58029	8461.683849	3178.69872	2994.409145	11089.19932	9903.470798
M146T22	30575.45561	121203.7093	80825.26204	141288.7749	175347.3504	77000.68174	113698.6613	101897.3462	93326.07532	129365.1516	90847.80181	50817.63204	155312.804	266222.7527	100155.3922	104318.5422	246674.2459	172200.2161	147996.108	149702.1038	82767.3042	6478.300217	237609.9785	85878.94098	69062.25834	90184.58933	77603.29512	119768.2907	117622.0025	99513.08856	87448.17868	64982.3423	140914.3237	198060.636	184164.8381	2135.072366	109044.9199	5285.365714	193352.5456	10765.91567	156456.3873	159434.9827	7576.514316	248205.8325	207374.3215	3731.7045	10529.36539	219481.2571	275303.9439
M323T22	868.6379178	903.2090824	1268.48732	2068.96881	2222.608767	2697.464457	5103.80316	2486.704367	1331.750716	3399.312738	3890.30194	2942.803558	1901.128657	5104.715951	4752.136765	3829.497053	3103.863945	3491.826008	4634.688672	3865.550663	3236.53452	1273.329739	3800.038738	2932.403178	2391.877507	1247.14287	2492.958434	3386.605647	3620.131663	3308.621392	2387.332183	1611.749958	3064.04238	3858.111312	9050.27401	7036.942629	2162.847552	3322.7531	3649.833827	8928.777849	2864.818286	3065.321897	8953.614843	3517.77909	3294.172	5936.859977	2542.1	3065.675657	3589.202853
M133T22	63803.258	68596.17891	72936.46029	82911.28217	86241.83349	82847.75134	183395.0139	191799.0693	162901.1958	189805.2037	131169.4663	135446.9675	153214.664	222325.4769	258240.5557	122608.5627	116694.0218	62237.89997	91192.89394	94612.89725	59052.69812	5968.203429	120784.9397	207511.333	126175.6351	104103.3353	111326.0608	138811.936	61269.698	44666.95656	113008.3127	170063.1867	57060.76447	138547.2825	234591.9997	1359.5376	59291.32275	4498.338462	96397.88517	8063.822118	146061.4752	169494.8849	7305.968366	108886.1635	99698.38232	5833.468	5417.607624	87785.29553	109610.778
M191T22	31356.98955	18063.06415	16904.01573	8691.248169	24597.40717	8102.000483	8418.805851	7854.95736	56049.21043	92459.93509	29002.43468	8388.040482	108618.4757	16255.47825	13406.12017	10283.99302	8429.2088	8909.271628	10179.22097	9161.512698	7126.456552	13648.56164	10475.88124	9103.650143	29799.839	18538.10102	13678.32622	13020.39563	12043.00518	6987.187636	41590.39766	60288.8807	2989.429971	5428.82816	6643.68432	7694.259363	9478.462584	7400.46744	3947.23861	11438.95572	7876.312354	4340.147085	8146.580108	6700.242095	7151.432851	9387.575426	9517.239017	7201.851413	8839.552952
M104T22	12268.58565	36193.63347	41540.37423	110539.9738	442562.0102	101876.7171	79653.85564	66327.38419	35834.85885	77438.74219	37840.56659	127813.0295	32560.55547	48303.39703	2181.38184	19172.86184	20423.63288	24787.6194	45144.85606	31503.17816	19999.848	7427.983301	44643.94955	160133.7394	229080.2328	196952.256	188767.6669	176007.5276	24256.87702	27166.37944	33203.50644	58821.76463	37468.07191	27168.148	28136.28617	1747.40568	32348.7509	8184.57946	28165.632	9176.408571	34059.89265	37801.55914	11031.56975	58962.792	16845.2184	5062.535314	17167.64867	22742.8208	38033.22337
M134T22	9123.921862	8946.794259	10051.00816	13330.70716	13194.95786	12096.77433	20691.41885	21576.00001	20007.49595	22434.2748	16574.76063	19418.08208	18723.80023	20139.89175	28852.83639	11603.08504	11240.17104	10397.244	11028.6947	11673.85255	11317.16515	4701.02061	14077.15064	25082.38298	15405.19758	14134.11853	14604.38275	16796.67287	7335.963579	12699.66336	14782.25376	19308.06937	6212.845129	11511.55702	29977.9152	1195.654869	9103.194947	2179.07055	10924.44027	3657.67488	14970.17902	12528.64487	3711.008348	9861.932334	8810.55552	3611.657171	3105.696	8263.229647	11256.11174
M138T22	238298.4734	98442.17632	97492.31591	132724.4233	101010.0453	74051.35543	30324.41421	14936.89076	30329.20486	256189.3533	95191.26815	26026.89991	88084.25182	15628.06549	73627.91692	9543.902855	11806.93938	19947.61842	75240.23899	17507.97818	31777.73851	3509.209091	30574.22458	14372.41072	21295.61366	31143.31334	21789.93935	14760.3042	7097.295673	16971.43536	17204.67704	34027.46323	16306.7867	29529.60059	29626.94659	4553.69922	45902.57461	6458.611937	39342.87149	6465.162141	23630.15495	19622.74431	11046.58255	65007.43756	16339.46757	2852.88496	14828.28441	29279.88106	31302.09867
M85T22	18245.48079	298202.944	6830.028919	444820.7427	583090.8189	237336.9851	69346.44357	314672.5581	346907.0185	390323.1261	453133.2233	397106.2546	1137.02736	20586.45839	393772.4959	7807.698273	9067.319636	7310.8536	9169.697074	7970.934556	9028.055374	1974.716244	5966.02776	339186.5374	359247.042	281510.808	399283.5346	282725.4564	15493.75032	8973.09112	263956.1236	366080.7152	9635.776973	12174.24742	12458.81909	1407.52128	8662.8578	2098.81392	15220.18699	3999.79704	12871.221	14008.83668	2967.977684	21621.53067	9766.467667	2820.29076	2830.258667	14899.536	13027.65882
M185T22_1	7632.883002	10608.2136	9444.002264	12524.11632	14083.71712	17000.58736	41694.72161	30293.56605	11691.86348	23559.0736	23934.5317	33423.10519	50376.62643	58004.93996	24161.56109	50917.79687	57642.40767	61288.23548	76940.36443	75572.1465	80964.87852	14179.89979	106596.1828	49577.52963	32753.98481	24956.01046	41121.30059	31142.56027	69265.68808	48431.04686	27562.09038	16127.0087	38651.82176	51843.55695	23651.87323	9072.91416	13657.77859	7217.11872	64289.83809	7477.95252	49196.31108	27750.758	6028.438824	49281.17663	65293.01695	9194.57928	6801.165928	47993.34372	42625.67032
M94T22	3936.890361	3827.791729	3277.769414	8469.175869	6734.128181	8157.318846	13823.30225	9358.495955	6329.101781	17956.76778	20016.51939	11396.94813	13407.04413	14814.28174	9649.021161	14815.228	17352.78855	14307.9504	20057.75533	19138.82296	20581.10327	4281.455432	21916.44675	11355.32184	10964.11771	11126.1872	13163.76013	9453.912	18463.96469	13466.06704	7949.533723	6731.006164	10997.16343	17087.85086	11332.65241	1083.774528	10932.4065	1023.19448	20952.68082	2432.1296	17554.98384	12684.93149	1609.122667	15579.6953	21855.7224	2181.816	2014.174758	18250.29103	15937.7016
M132T22	1236714.103	1254449.39	1265506.294	1218894.233	1263109.219	1084400.05	1789822.247	1824823.828	1795062.767	1864840.008	1704666.793	1525768.366	1773438.275	1493452.958	1907337.024	1233073.236	1213196.294	981814.77	1198292.117	1163168.977	954876.873	139892.602	1316645.723	1949037.736	1422467.848	1477543.032	1335151.01	1280373.005	892817.0283	762388.6797	1538210.273	1815515.691	900437.272	1247623.562	1544465.538	5114.26056	1238656.649	8143.1856	1082172.738	26319.36773	1300252.172	1232509.839	118092.1255	1127843.136	1124707.55	173573.9169	76031.3327	1122588.299	1219299.597
M75T22	17787.3346	18645.23948	11930.19509	26926.87564	20102.42892	31583.81345	64738.53437	44018.56122	21549.26284	41141.22371	45637.51703	24540.84941	38818.24551	28627.78576	24251.72645	34246.32013	34299.97151	34676.54955	46237.68984	40251.77475	43612.60464	40264.6553	55496.87808	42026.75679	34250.28814	32549.65769	43046.14181	31031.46765	43684.65848	30926.2178	24500.52239	42164.6055	36844.34168	53257.61211	34043.61787	1711.41792	32293.97869	1850.7843	47823.78189	7539.393429	50003.62125	34038.93352	5021.605667	82254.75393	51512.67582	3112.389669	5643.038654	54231.342	43496.6766
M204T22	192114.8743	264673.9896	342450.8331	384104.5128	666154.4918	192045.8777	13394.33878	7148.024182	9265.563786	8830.091102	10111.27104	7641.854571	5116.324343	15892.22241	22946.82557	10546.31314	9926.109818	6342.241091	13266.52345	982299.7141	6422.354	206819.9353	8643.149528	8090.453209	442460.2184	307466.6225	7870.108446	308858.2566	8772.785818	473509.4184	6699.009438	12571.33341	6487.015814	11414.72837	8683.53376	4966.31088	5296.712914	19255.94832	10168.11777	55930.82546	12645.89814	12240.99945	134612.5693	7875.514759	9321.352223	71000.2752	86508.89333	8959.972554	7243.458353
M161T22_1	48020.22022	36240.39775	32973.67895	69505.88621	51954.4214	52608.58816	86309.48304	100142.4156	80946.34543	123769.8918	79470.10768	80625.86182	92206.39613	9843.120975	182761.5974	38620.09923	21615.90128	5805.917843	8841.275699	5501.90016	4904.926622	10711.0621	4986.397696	139297.4485	58693.12057	47519.30179	71997.78203	74162.73078	4464.916615	2962.19232	83361.88988	115590.9296	20807.24108	25016.98168	6163.250954	1867.188754	17267.23549	2362.45296	4281.414261	3408.06192	2120.005296	23572.56327	3768.083726	21238.71124	22351.69911	3501.27992	3215.123924	30733.68568	51723.8728
M222T22	1775.649418	1567.29623	1968.845316	5488.189063	3097.183899	2692.903291	7978.591048	5003.500608	5693.667011	5519.064676	6005.52	7186.473229	3591.92424	9004.475453	10056.01168	6146.648441	6320.944437	55859.516	131309.8719	32559.39384	5154.478815	17539.28105	4260.852	8999.477772	5125.158489	3217.61438	6147.895735	6652.007238	9201.539889	3933.464508	5131.784078	6768.379382	12134.654	18405.65113	17819.16209	3255.060411	5591.680382	2481.947136	23412.27304	7991.798817	30645.71344	19688.79812	5155.657889	15059.87771	18518.13334	6376.670182	6214.552145	11086.01343	10751.93853
M93T22	95078.00596	96286.05532	58038.52024	163826.5384	95771.36936	196734.4581	412888.2575	361173.5821	163406.9984	268762.0554	257125.6859	229468.9648	344389.7929	439079.0472	228311.1739	476914.6243	540689.4775	502506.5908	583659.0025	549413.0918	606843.9795	325680.2224	640527.0146	332334.3175	239895.1666	262632.0785	312355.6221	211776.4445	477245.8716	440238.8338	224441.4422	198880.4569	473362.1374	616619.8335	605045.6347	1883.04858	378313.46	6662.49624	550542.3828	218980.0717	531151.9177	413133.7578	47891.88109	1010870.153	607665.24	22127.25408	370528.3033	548713.4991	511167.1577
M217T22	4196.259288	3558.16404	4317.452803	7213.416255	6636.871087	7294.936249	9606.629773	11815.86126	8996.496	11262.98007	9531.129262	9790.0926	9269.365718	15505.85026	14180.87495	9815.669456	12360.75231	6303.518345	14483.76369	10651.58507	12510.15192	5515.80671	15338.93425	8890.175714	7946.741982	6305.540978	6976.6866	9608.341109	20328.30613	9266.962588	7873.105455	14210.5392	9555.9756	9119.833812	5092.600615	41044.49985	5716.544702	15797.82053	10343.1289	16588.70769	9718.818912	10782.9888	12432.08285	7863.135429	7200.578412	18611.21127	13475.1737	4700.351304	5686.0416
M116T22_1	205915.96	206455.674	159294.004	310934.6937	239160.6226	199065.3927	36968.49906	161222.6253	60586.66887	95988.51064	54801.76446	80098.10947	185855.4536	67654.10348	178294.6456	49245.87456	47037.11332	76266.67663	51510.2835	60080.53884	65567.24087	34978.24869	67871.04766	59468.69136	43908.1825	81316.17711	60775.60674	30397.10699	35971.11081	42979.8792	61637.82061	44462.3361	58768.78629	309582.4966	88466.45478	57722.20589	85137.59224	100755.702	50639.98744	158319.4612	164108.7752	109390.9389	244369.1065	253547.0002	185216.8465	201856.5401	197180.5013	133982.6565	187641.5547
M131T22	121649.4304	575873.0076	764691.1695	279918.5724	654161.5067	263323.3873	414792.9991	173089.0028	34155.25275	37856.32763	301344.7733	87642.85737	725859.6456	72998.12177	53233.81469	93445.97808	99258.16454	69459.03453	101494.2312	91303.77684	96926.00549	27484.26382	98903.72706	397240.8148	77468.91091	88252.6311	56927.58165	146517.7367	34840.78867	86619.51792	172400.8321	22238.56886	146624.5139	230153.9676	47157.22286	0	135581.2637	34641.58462	56559.68197	60474.95251	41844.24036	137075.6553	58649.8751	96325.08902	208635.1426	69227.34023	59190.45406	82306.28637	61918.944
M359T22	2224.294875	3258.273722	3535.278353	152535.8824	127340.3554	117935.1708	13731.15666	11931.90072	13275.49107	19176.08761	16288.93889	19306.63582	46518.62354	13277.98606	18539.68548	16965.18628	10835.98935	7166.129388	8543.201623	8242.354286	8064.684347	4796.662098	10507.484	16510.91988	17419.69842	8837.278871	14014.24947	23748.57462	12898.446	9149.666571	10086.53124	15964.51639	1998.555994	4288.685565	3193.322	2555.03511	2382.773374	3602.97	2913.840286	3175.554286	3807.718962	3728.983731	2603.135318	1412.987368	1047.147429	1883.553009	2056.2935	1553.166017	1285.414869
M165T22	1134.354375	1476.399484	1554.385211	3471.884625	2451.966	2470.328438	10746.12443	5266.38754	5865.16632	8025.13203	6420.735515	7247.304116	5009.480862	14988.06002	9162.034708	8468.110217	7499.923667	14935.93821	17083.77659	18001.82734	17418.97781	2976.91884	9606.515143	8646.301125	5670.5715	4635.048	6061.89375	8097.036632	13151.91837	7583.91648	5327.26425	5674.57275	11731.02309	10935.56053	7650.279029	7258.48992	6880.5495	4992.5816	14196.91468	7218.076	9930.573	11033.04185	5006.65536	11539.7585	10557.11787	5970.468	5276.205651	8744.607456	15596.81019
M357T22	6796.685389	4270.232658	4630.791448	8800.432747	10277.11333	10554.60361	20093.40877	16909.5168	19651.07596	28909.55314	22319.6307	14024.30248	7878.857752	21081.05422	26037.83	17315.3342	14783.21549	10097.88083	12231.87337	12096.55971	11956.76609	7263.602043	13321.12154	21784.73376	17376.82676	11893.10609	21792.09716	22004.5452	19557.91938	12868.47566	14947.0698	20428.89343	1188.552558	1040.367628	1263.207807	1447.582149	1350.227721	1562.32728	992.3437395	1226.514866	1101.18144	1186.951814	1570.544717	1250.309406	1098.363215	1279.3248	1336.402209	1366.720945	1510.293044
M429T22	1804.44	2250.639316	2164.919268	5606.864207	5024.825268	4751.672166	14105.6661	5814.940812	8718.629672	8723.292811	8499.829241	7082.287604	3942.168415	5767.006244	9616.595169	5616.088674	5548.603964	3152.580967	12687.65061	6130.472997	7921.9998	3765.2901	6949.464649	6279.4746	3227.808375	4484.693561	6503.154878	4719.34416	5018.521675	4173.859249	4896.358554	7726.649317	4351.732707	8233.866193	5177.483448	2163.375531	26478.05644	3182.745882	2985.098985	2104.993656	2568.145481	3714.6564	4163.06891	8415.223187	3648.352428	1851.64506	3028.344157	16485.6199	10738.87267
M70T22	311590.6413	480706.0909	231083.6869	590541.476	245216.6798	442245.9513	438497.9093	320764.3233	366637.9208	301780.581	433215.4056	262223.9079	445376.798	47211.04686	432240.1235	19049.18659	28987.53245	44969.99163	30658.151	38328.50609	33844.53433	3735.37845	52768.04686	350582.0402	353134.8382	333566.8049	303417.0586	223949.6531	23711.00324	62809.43493	314634.2735	293169.8723	27247.13543	46790.96503	43548.948	2175.17856	36821.59281	2701.712925	35360.61377	5447.662067	33774.12581	45007.78021	4211.740487	49950.66895	34300.44576	2348.849455	4890.093295	32865.7291	45214.42798
M560T22	4457.620932	2755.825152	3162.564658	4614.46389	2903.995397	2791.110411	15164.66335	10808.9988	9604.666268	15666.5736	9825.141756	10328.51289	4193.485065	22859.70365	26932.86108	12842.95946	11585.77765	14043.97029	15364.29943	12101.3805	11603.08575	4863.399464	11050.84558	10370.92339	4734.357787	5493.904767	18014.86025	9579.371636	12512.81077	11816.97531	7290.061569	5372.621727	3928.3632	5859.297068	11578.593	1423.589074	4206.91425	2311.691616	8598.050444	3026.26728	6658.63062	7462.785352	1634.840594	11869.89153	6005.800667	2128.309248	1613.39412	7554.31056	2887.664922
M180T22	1564.091417	4319.315544	5308.534697	4359.769783	6323.175375	4930.344023	6213.330533	4432.109524	4543.762667	4408.718836	5105.604114	4363.582606	7876.548952	22367.78775	9264.009333	14860.63408	14861.49667	9410.75046	12960.34571	12632.43716	8447.586784	2189.437714	9865.800828	6354.796594	6758.816952	5126.859589	5390.893749	5378.633254	8706.339369	6529.165714	5965.8744	6149.532103	5807.822499	10357.67032	7322.457198	267.944256	5201.065389	567.7038514	7268.458813	1049.17506	6169.962582	5281.904571	886.263144	8079.708653	8723.77344	900.50664	847.8517895	7629.042636	6679.727433
M355T22	8948.555937	11364.0192	17321.05097	12345.51542	15870.90784	18363.86136	45410.67438	32242.6613	35551.85061	50237.2495	41752.52295	29733.72209	14000.29994	35394.10698	44276.86859	35479.37154	28029.70926	21925.104	20397.9719	21555.47974	19472.64677	25515.6346	21622.88173	43047.59567	27997.06568	21407.10382	37609.5954	38232.68514	32349.88829	25769.31458	25793.05966	41651.01944	1295.769888	1714.1712	1451.8476	5669.85882	1565.527814	2912.452571	1506.101867	2826.83352	1485.294933	1411.830336	2967.839897	1202.981796	1350.47724	4163.15016	2583.535902	1847.605581	1692.735652
M527T22	6691.505905	7672.817818	9741.92954	13599.89214	18507.28629	10179.77806	13464.024	9756.879616	10180.29611	11744.59398	7369.865316	16721.99969	10384.81382	2358.220421	27862.79731	3791.318939	3192.427385	2911.665391	3181.631488	2719.178926	3552.875094	4655.737448	4909.36109	4291.222245	5427.237009	7692.547508	5861.578745	4141.006907	4811.068302	3656.964337	3043.434906	3386.15539	17384.6929	12622.16669	5967.355184	3661.856	5425.01974	8383.95173	12492.88674	6392.548611	9102.103078	8981.052923	6742.518407	31333.82922	12190.32717	4358.696085	6054.572455	6106.34968	2763.717452
M358T22_1	2240.965701	1930.839763	2088.109467	3513.260538	4537.908996	3780.423756	7454.9256	4759.50304	5380.803603	7918.471233	5304.308684	4958.859843	4257.469887	5734.710933	7918.255059	4818.16	4202.913	2846.479549	4126.342202	4038.662526	3613.832229	3144.809225	3394.241013	5747.354414	4340.696276	4002.610404	6072.56736	6077.120633	6132.6648	2991.22236	4512.395952	6247.53027	1034.797846	897.934356	1128.609	1751.494423	1307.531828	2904.63888	1129.095225	1656.78372	1211.505828	1310.888124	1131.100502	930.0941558	1013.564664	1052.002183	1097.356	1094.676336	1219.027945
M428T22	1892.094726	3608.490082	2239.846351	5279.739902	5571.456769	5240.543751	21608.73107	7741.801971	12746.10046	11340.52122	11932.91622	9140.238074	4709.404855	8084.709257	13352.97503	9894.705551	6995.616019	5141.967077	14447.31042	9074.27433	8525.54388	4995.860571	6467.69328	8657.88977	5760.214615	5358.559905	8999.835988	6131.500421	8120.761592	5719.366212	5054.445972	10189.51754	6964.946059	12396.50738	6854.708199	919.7345143	31697.51442	3577.723765	2846.908286	2048.139	3019.194316	3940.765314	7715.465715	12891.54042	3769.359171	1189.609	3526.289092	27826.78537	16937.15027
M231T22	4978.328165	9439.729	5603.877363	10006.19868	13030.15283	9356.774552	20563.82761	11244.22018	8807.532275	13906.15905	7864.447757	12834.35177	9704.08404	22802.17353	16993.88385	8887.52802	15826.0736	9172.868285	19708.09182	15767.036	13444.87844	5171.695385	9025.796093	8553.752597	13156.384	8488.265143	20200.61891	8633.467373	12990.51331	24819.71587	9348.148325	8719.220014	7912.895667	9824.970595	10537.99341	7009.35297	14147.8704	4806.304853	11037.54057	5124.731429	9687.054743	8780.388	4708.439021	22266.21086	6083.952	5577.142154	4049.289339	4172.459702	5546.839886
M117T22	61077.43408	31416.551	43201.1816	52217.07376	42436.93407	44164.90665	123258.2358	60284.56763	73205.68568	46232.78049	80678.54538	51631.95388	95210.14186	154460.8642	132427.7432	58642.58023	88102.79367	134343.138	91751.76941	115793.5107	112754.5886	9917.5776	161959.2949	75066.09442	69570.47253	61769.17266	50897.05838	17314.02978	61810.89	177796.4692	72862.2533	47851.54667	74567.78309	186776.8797	72562.50612	1703.35674	93001.87705	3965.39424	98893.71454	10522.80808	92163.92481	98893.22123	9757.179692	199336.8419	93881.48419	3855.417429	16011.6684	104568.9613	122834.7059
M161T22_2	45077.97482	37385.44808	32585.41761	61875.03036	51103.36924	50711.55399	82644.1014	81554.757	75732.2472	101668.1912	76704.104	83228.49458	92787.5706	65925.74832	177326.619	36992.27095	17695.11743	18786.11624	12870.46034	7009.0731	20101.34512	6731.177143	29125.92682	139729.3979	60088.8294	48154.6858	72266.16214	80266.02748	21870.28608	18069.88055	80860.67522	106695.7708	19587.81026	23362.57114	29404.05737	1247.740416	14416.90008	2145.78	18376.27042	2524.62234	23161.86914	21788.93937	2850.027688	16824.19945	19780.85032	3312.90075	2444.434947	29693.90715	49939.3572
M179T22	99000.80078	68109.66646	55377.756	22135.97853	57143.99314	28919.73382	31358.51256	25375.1154	66167.95617	68409.21128	26630.70854	18834.16656	55026.74965	111341.8641	44181.17365	87993.0901	67459.4745	46031.71429	67871.45112	57841.32137	42332.57833	27501.97943	49633.97893	30831.24469	40210.4139	34031.3063	29365.22413	26573.59121	46604.09767	34861.38684	79240.60938	60635.07213	36055.817	49717.61768	73067.1311	12117.9396	28748.6326	6199.276608	31895.46277	6151.917333	31125.24328	28894.31399	5216.016	51867.136	46743.89784	9676.8936	6030.589714	35453.47575	29056.23748
M427T22	6998.99952	10455.29075	9148.094667	23617.02656	28613.62872	23431.61067	133943.3091	42587.05777	74154.10655	71507.25123	70693.17049	47710.85782	17473.6052	50682.25114	176382.1781	51448.23203	40513.31526	26075.24475	112335.5179	54479.18278	49657.98707	25237.58512	36808.2568	50825.18886	25096.80279	16125.94693	43332.72496	27552.99007	39306.81809	30599.72448	26378.496	58338.55035	45563.98293	85241.6341	78536.24329	2269.475893	406373.9603	29006.77637	18751.3029	8819.167364	11269.61897	20357.6614	36820.9683	118638.5649	22891.56	4132.2138	25729.45118	184521.0261	121994.3832
M116T22_2	33244.6476	395323.8096	19872.0126	347304.7213	20258.77392	611913.7369	858302.2287	568905.4564	652667.6575	457773.4721	720136.2589	516301.7118	946781.6729	1214851.9	2057077.67	756283.0926	860346.0918	1163711.239	1015407.988	1046746.643	998583.03	208383.9898	1190158.567	631342.2411	647357.9492	582265.2854	541685.6451	34106.82	694057.3061	1187349.251	603866.4787	1054105.681	849270.3282	1166597.969	982207.4344	189183.0634	1442944.096	151733.0217	988475.0024	224067.635	1039445.64	1037197.475	230239.8672	1181964.169	951009.3321	82992.40027	148389.6313	1006676.555	1114115.016
M215T22	1179.38224	1336.926844	1055.82682	2017.802149	2891.662925	2719.62806	8090.845275	2258.617605	2870.493281	2859.583843	4693.800716	4010.781109	3020.620291	12442.2446	9219.753897	14240.20725	10095.64033	5562.158289	22432.059	11491.09776	13156.34016	3797.557957	12270.84408	8156.4462	3483.969679	2933.275343	6258.267582	3924.8874	11688.65598	7877.349717	3787.530269	6253.132189	6997.698286	15889.9316	6204.732488	467.92044	22495.4805	1060.88745	4374.95184	1172.150784	3044.11296	3762.943429	2141.05137	9969.247543	4510.986048	1086.04804	2223.371958	25903.91649	16255.98227
M214T22	8041.879733	10165.38027	11342.35653	18937.5104	25312.9363	26869.1008	53789.21512	20285.5596	28949.13202	39675.07317	31412.90932	24151.02178	26606.42117	75076.11608	57619.31007	63987.11842	57634.80525	37574.5613	130190.7725	73340.2618	71976.58812	47920.45847	67308.79811	48650.30071	25045.54573	19451.2816	39838.58662	27488.56293	64640.65429	41185.35818	27155.59862	45013.50613	38040.3815	101360.3955	33787.64322	4039.44651	140593.3654	6089.32	21313.67913	5461.925	12192.53165	19334.89223	10639.95976	103948.6767	24419.56985	5115.45	9814.8924	187514.2086	107159.388
M230T22	11956.41573	6985.74	23039.17691	21412.81985	45541.43301	769.026	175356.1045	45579.73564	37449.84102	123747.3129	60069.76128	107321.2338	72940.77319	198055.6167	41835.33104	55658.48197	138041.9178	68245.47235	170722.3003	124438.8976	112576.6663	25709.27238	76956.87697	63421.646	73284.09582	41484.12095	141756.5142	16852.11668	25098.73693	36641.57884	15213.01881	31777.57927	55413.93381	31700.25463	86575.70492	1431.586766	120594.4226	4874.837145	97798.3109	18004.77709	92285.87937	78125.81361	25211.84979	203134.9309	45626.96743	6420.624413	13731.83651	29306.7555	45497.37989
M160T22	716949.9502	677112.6726	593909.5931	999605.2182	786100.4851	759542.7255	1228068.755	1437732.813	1312056.243	1537839.558	1244821.889	1280505.612	1450738.904	793296.9016	1840945.413	485207.8233	236632.463	275990.2015	151064.0731	83464.76082	256052.1814	152832.844	397273.2681	1729003.205	970202.6128	846345.528	1119214.965	1075285.621	285589.96	230100.5436	1209286.558	1407571.808	278142.1566	372229.0853	706725.2555	1239.642171	334068.7937	10775.40112	284538.6107	20640.11868	350513.754	310863.8994	29695.518	447036.2934	284776.007	36979.40453	22888.78338	474240.9306	718780.4253
M185T22_2	7278.386261	10039.59652	9304.707834	11780.81497	13867.38439	15703.84593	38930.76608	25932.64904	11354.57068	16146.32441	23980.94436	33884.70616	53384.44086	22274.35229	24991.50162	21871.51544	16801.75104	12725.04027	17463.20106	14354.57086	12072.75074	4218.635	9860.331501	50472.57389	33576.58796	26364.98131	41939.45773	31114.31745	70008.18114	7349.049951	27894.42864	16987.03574	10800.77638	10924.72046	23846.58162	10101.08427	6255.092693	6287.16	8690.201419	8554.1184	8368.760338	30345.26104	5674.65913	10776.30985	11378.82178	8001.446007	6324.48648	10566.66741	7449.453
M358T22_2	6378.185567	9086.24671	13744.05268	13392.06556	18592.87754	14824.23366	10935.16721	4141.748969	5716.296105	5401.547088	6798.741943	4363.511873	7442.809841	3935.83471	10851.16552	4424.739236	4408.57725	3058.015496	4173.370344	3541.432286	2235.090633	1249.961143	3132.97875	3314.6355	5979.610647	8348.084123	3955.870373	4035.687873	2610.831405	2916.121579	3158.840104	3417.467625	2482.0404	3445.301062	2595.888	1403.707968	2365.539	1584.6948	2112.377143	1219.971	1835.128933	2439.55062	1017.02328	4293.838703	3450.5244	1257.49254	1180.936421	3725.1172	4001.160898
M145T22_2	5285.487	12652.22041	12187.70829	80791.1113	82540.58289	15037.982	16431.3267	11215.91215	29654.56066	20465.47481	5798.119272	16739.89514	9714.641707	25519.55744	27118.86963	9099.003939	23738.687	19280.44567	14718.45549	8783.125725	95943.65096	6555.316258	9758.906658	14180.27795	13365.78532	11752.83114	29000.26412	8629.19325	132781.4034	16278.45504	7077.572969	16253.72734	8504.467488	18969.17666	113560.8406	1315.77628	208821.2462	4624.69728	54389.80608	2584.678667	18654.8759	18483.27963	12677.45583	25781.58669	38408.39535	3378.7296	12088.45505	58393.761	52974.53514
M346T22	12589.01379	8751.016644	10022.78356	21615.87551	41172.89224	1382.2764	68779.10083	39327.45145	38541.31416	63264.57388	53638.82639	47377.89036	34659.8987	69170.99811	69957.46816	38881.70204	65949.87992	41798.71421	53508.51183	48516.44006	47186.27794	43170.62676	48589.26331	50374.38018	50036.95746	31152.42732	52426.08666	82375.6973	68775.42754	54194.78968	34608.4956	47899.81248	19689.03491	14852.29529	32247.459	3594.66261	26234.43847	5727.5	19508.15963	19981.97136	26027.95191	18158.60893	22209.8374	17047.33902	11988.19541	8361.6	15941.92978	11630.64273	10706.51301
M144T22	63473.82938	112934.0129	45439.19835	1056343.293	1125855.065	156461.1819	249676.4586	160005.4346	437321.1279	309230.3142	75157.72385	237559.6419	132968.4116	329502.3997	500578.4241	109458.3046	349413.834	304389.8866	249669.2	114860.1452	1025645.262	196562.612	110912.254	211640.4514	188704.2687	157436.4079	422295.2176	89693.55233	1171539.251	223431.8502	86545.83988	245822.0865	115842.6477	325085.9854	1552566.107	39768.63886	2152929.635	59669.48036	805695.6003	24199.896	369523.8638	351035.5137	280434.7787	450222.8029	626687.8808	47453.11427	84223.54397	804063.6198	789456.6165
M99T23	8103.638381	4309.154812	4913.26024	12537.00914	11660.67761	9184.14144	26330.528	9140.030517	21129.22512	9790.746269	21065.15973	18400.65747	22460.83256	14483.83524	24622.79075	9070.726163	10878.13067	8987.690724	13591.88229	12020.24032	7653.059705	5805.075715	8509.657412	18787.35855	25507.74076	20725.47008	37385.26479	32964.31451	20897.00406	12757.88161	12894.75584	22646.02659	14867.70531	17643.10206	19476.56396	3247.44784	25717.68771	9697.383529	15803.51275	13220.41522	16944.48681	15247.47906	7980.345446	19556.96562	12105.70866	8203.12839	13235.482	17535.04319	22395.29903
M135T23	23892.27434	3962.813484	42364.61118	8826.307815	7037.44008	7823.852148	25855.57978	5653.373538	5458.911852	10439.04614	7639.938877	8221.371809	14554.6974	13216.15402	17294.89354	22017.93031	9583.532411	10015.85077	21184.23042	14585.58038	7888.202248	10086.75239	12254.70034	9674.937435	9698.528769	7193.825662	11206.57272	10173.40394	5655.400476	5591.992087	8099.772348	9737.843034	26926.42177	17484.83717	39995.53558	98743.49722	42028.48222	73224.31482	17996.98895	33502.8558	24811.89681	15015.37292	37581.55409	16675.90157	9801.396	31817.818	4872.957111	27219.73811	30863.62257
M206T23_2	2582.040972	5351.302376	8307.297467	6058.703566	9478.578046	5726.492129	8239.121524	4990.375238	5464.225092	5712.757527	7336.774949	16011.41029	9842.182629	7196.743982	9191.975048	12862.60163	7291.435771	16403.88066	10715.82167	11275.80608	6088.699307	3185.876571	7270.959261	6749.398281	7183.451032	5713.395074	9094.057234	8072.263851	5221.0092	5640.284571	5286.521822	8741.162462	9557.371636	7503.94425	7816.428222	14556.97152	3978.46442	7019.584615	5380.615579	4897.10712	8800.23928	8846.139072	4911.88716	6778.594936	10836.3294	9524.23722	4313.795368	6567.40554	5084.1408
M134T23	6296.397911	6931.832874	6804.473179	75162.17366	14511.65387	22572.94154	15777.62208	5934.803044	13872.22791	184804.7657	42811.30394	57091.9483	211325.2656	302809.6553	443207.7518	388322.2808	194992.8191	172312.5105	482231.4432	294846.992	204125.8193	27726.43609	255736.6928	149728.2963	114926.7943	23555.71806	155123.3114	111566.2753	185196.3595	102971.1123	3825.378419	114452.568	584912.579	388936.508	648498.7187	2919.157371	861674.3496	25114.34691	432858.3713	291808.6459	383860.6659	378882.701	149454.4362	634953.4446	202030.456	18078.28647	97459.9056	608885.811	657230.4894
M115T23	1483999.204	1886503.117	1668719.544	2148265.781	1948576.452	1784517.066	1052496.878	983245.3521	707131.0885	831693.956	974812.1506	920586.4266	2227241.838	1535231.831	1079641.396	1308854.17	1326440.822	1329160.786	1414419.688	3830951.286	4184260.045	956631.149	2173326.514	718051.947	1050232.915	1273464.352	1130931.182	376706.525	995984.4526	1190395.885	495131.2569	637481.8277	2986691.972	3078625.118	2950008.464	2722863.602	3274712.346	2858456.314	5024259.589	4916527.503	3116756.609	2271602.286	7541712.742	5974209.974	2714398.826	6337646.759	5757813.137	2725584.541	2667896.332
M136T23_1	11765.49537	4054.358535	4010.636842	67480.95347	52689.06189	35049.04342	18299.66882	11703.44873	8051.134484	13724.688	16870.03832	27352.13209	30563.43825	11002.58372	33226.59113	13907.58583	7847.2515	6544.205727	19086.50369	11056.11919	8151.740673	7055.88026	9993.844966	17850.29621	15440.53314	6611.739474	21049.81769	21176.21277	8084.745332	4177.993371	12427.70479	8409.012316	22863.8988	13809.6429	23574.77894	8381.580617	51726.58581	14735.84894	15207.79137	8698.44096	14068.34705	14700.27891	12763.73009	13580.89706	7030.576933	5170.480145	13748.00688	21700.66791	27223.62341
M201T23	3769.398117	2516.196473	3268.969155	11699.08774	4543.199088	3142.930651	4183.441123	9376.94928	5773.971036	5736.831625	4914.89719	3987.736282	3706.402378	3950.64611	8103.34309	4442.04	3711.093866	4360.190478	24680.24599	2213.4915	2364.626141	3154.673455	3568.907294	4010.662002	3463.394157	4676.071546	6103.2696	4539.454638	19072.02773	2755.15746	3424.607238	3873.201676	11374.53469	5018.928986	5459.367568	4806.36528	2944.803632	3043.790352	3875.457606	2740.91588	8256.85104	4028.748923	2845.60128	25066.97741	3222.602108	3252.647424	2520.030168	5650.35342	2679.094993
M187T23	12155.99711	31836.95133	45983.3802	47782.88931	21824.55231	34807.36568	22330.75663	19907.3995	15883.5072	24008.7349	24408.20727	16557.4382	54076.58561	25975.39208	34962.91327	13037.84937	8293.567166	27160.72225	21902.78873	24544.05726	22754.54407	9188.239334	17112.97938	13762.32287	11728.82374	28295.22927	13005.04234	13300.29126	6824.112345	11087.95857	14199.21902	10344.84462	33207.19309	27764.94667	45761.5061	8088.94527	50287.82167	19420.05882	33713.2686	30108.08405	28533.28262	31797.02492	44285.94112	65220.21538	23291.12235	10986.606	43949.96007	46616.96325	61993.58196
M441T23	1501.192517	2457.581346	3461.435175	4221.871434	4694.831308	4597.533846	5566.15334	4262.882344	6012.726103	4302.07848	9260.828827	9756.665766	7785.370723	5437.553378	12261.78477	9991.752843	3131.761043	2456.175619	7548.858666	10492.36042	11079.71495	1431.005447	4004.261581	6868.595932	8968.248	5572.214126	7507.497974	10867.83374	13237.21874	10772.43411	7185.301286	8494.19632	8542.071006	8397.395668	7706.907114	2119.388229	9445.685053	1458.792	8023.186895	1400.53552	3688.618154	2039.879733	1449.736364	10248.31133	2153.169905	1570.243584	1860.147622	14790.29116	8073.825922
M146T23	6626.468468	4334.552416	4328.691733	9703.571404	13561.8235	7495.948444	16962.68595	7566.001185	12462.13004	7825.167909	9300.347745	12984.0888	7535.143971	5736.605124	13642.95515	6250.167368	2379.314769	1959.420522	16952.57979	5587.010364	2775.100536	3014.701951	4995.61536	6014.714436	10296.56989	3673.697796	5727.2622	6013.245016	11529.84829	5154.257788	5631.993751	7160.8632	3941.1696	4623.567156	5066.321797	8544.77313	15183.35868	4757.48541	3871.870752	5267.131996	3637.38168	4301.3496	5106.904623	4118.786838	2817.304362	5506.7013	4527.343418	4721.992002	13350.03513
M176T23	3846.289473	7402.592095	13309.00338	13535.04972	12583.17898	11980.46471	22310.74576	3587.535414	13264.72467	18765.6885	15709.66824	23743.76924	25656.4462	49768.08246	22693.97814	42895.86646	8228.616053	28360.56368	35929.64238	15739.17314	20670.43212	4411.539088	30582.39448	26959.6364	16511.46667	17317.1792	22787.68141	14965.82703	17035.74282	4458.773053	15122.70129	23738.5263	22409.16568	13285.39474	15523.34374	8482.55772	4467.494268	5627.9175	35521.62052	6096.933224	12303.87319	11039.28655	7580.313546	20557.59264	14239.76718	8984.1312	7958.872174	19264.06295	17731.13152
M206T23_1	2628.016453	3754.504792	4250.587418	5973.39148	9598.582017	4462.164367	8421.402175	5190.358182	5269.214625	5768.393975	7499.91744	16099.90154	9823.49056	28459.96968	9044.509273	12198.37941	6910.959	14786.5896	11587.70857	12161.47569	12438.12083	3340.269949	9334.739721	6613.254558	7225.682909	5201.15988	9187.254229	8191.016656	7132.058483	6539.643	4293.550727	8382.526892	9662.957558	8399.892318	17907.46053	17049.10116	5854.70568	6870.739008	11191.43736	5198.741972	16932.43204	14715.74072	4961.388	10255.56048	9050.750526	8848.3428	4365.521664	8198.70468	10512.60498
M349T23	5516.86559	5668.381287	7321.96129	15709.14273	5881.97616	7124.28624	5027.362668	25015.55223	6402.985762	39079.4089	15118.22304	11015.58246	13432.90426	99784.32632	43693.50336	128145.3249	106742.5641	58016.72203	53739.65324	74711.65579	72187.1269	25222.33533	31949.43048	31665.53184	26213.62887	22500.89928	65379.61073	17705.97803	55850.45214	25022.60352	57394.683	38288.79449	207906.4581	275534.5369	479485.5972	6852.848027	136470.9041	36759.92254	514129.4536	106421.9708	255945.0045	305672.0091	69695.01	753479.7118	317021.642	39730.44706	49204.74345	194621.9904	74896.99415
M357T23	11511.81867	45355.93664	72694.73647	66236.62611	90092.88537	71088.51389	50386.36916	20847.71288	27567.27566	24622.34652	35442.27225	16845.08377	36916.72925	16259.4795	41562.94	18419.8	17137.93984	13306.15125	20298.97584	15952.84241	9560.554167	6011.685314	12021.20528	13124.5863	26506.21348	35286.07893	19547.73216	17560.50055	9274.055388	12896.59205	14124.32267	13158.99179	13425.53219	15390.35629	13623.408	4151.29416	8001.69975	4912.961354	12429.12057	3118.686028	9592.47688	9131.774222	3336.618857	28456.96912	17146.17857	2880.5832	4505.952	19828.06354	20559.17729
M188T23	4642.12034	5104.282524	5282.050893	9361.45166	11368.81732	7814.321152	7812.54786	17660.15533	7627.199932	8913.937726	7623.69594	7308.0172	8735.674697	12237.63709	22023.86453	5891.14781	7876.76232	4703.495077	6071.42088	5051.961033	6131.213053	2724.701207	5492.04712	13499.43959	12924.79567	5857.21029	8816.897413	8172.036332	6150.561667	3623.082683	6869.261	6164.0627	10533.47797	7941.468343	6675.734016	1747.70284	5349.528	2531.42625	7099.627886	3041.029288	11419.19532	16049.67055	3769.339485	14255.6535	5369.75581	9968.16075	2632.89204	12943.64698	6894.6456
M205T23	18956.21951	24596.32476	33712.27479	38245.27529	77262.05859	23506.96923	8347.82797	36644.85271	39398.57872	48609.7677	60497.37008	237862.5049	75706.45308	262785.5894	73762.39935	103315.008	35400.4783	137605.5728	91562.61271	105215.9073	93906.05693	48422.75397	77700.12279	47776.2509	53488.47969	33938.89578	69075.31784	40564.538	67231.1988	41062.61638	30631.46696	64988.13516	71840.58718	82800.38314	185329.0919	217017.3569	58894.46304	82890.38493	110484.9471	47074.71168	212142.8205	161287.0439	33039.64369	76062.21931	86236.4158	105488.0335	47607.42171	80253.05878	108437.642
M204T23	206298.5057	271020.3864	352276.7751	399285.1776	701517.5862	194973.117	18817.77039	374597.7181	382147.0387	450254.3724	507613.9779	581557.551	616173.8516	1802291.764	607401.356	995247.2577	375776.558	1140973.658	832545.6893	976634.9204	950441.4506	349238.2497	819748.186	441370.1576	457390.1474	318375.0999	555828.5922	317362.0225	703615.627	505560.6332	306473.5244	525552.609	746975.7012	804975.9556	1300562.881	5874.304354	823621.9276	26184.91765	875350.3573	62306.7552	1016444.611	998148.6569	309551.4353	1381614.741	824297.189	136001.5453	185099.1704	846439.272	911470.1819
M369T23	3451.938764	10157.26615	13814.04922	14272.68738	22922.01555	16953.0901	11851.16976	4868.584753	6267.9324	4962.992441	8992.378604	4778.715883	8704.543048	3677.803667	5644.250739	4760.795381	3902.070906	3148.005749	4205.516443	4218.280258	2519.417434	671.612148	2720.180854	3911.2903	5961.170507	8532.414768	5399.769836	5979.297745	1935.39696	3147.762	4103.2506	4115.798896	3697.252889	1567.06572	4001.1928	4611.040704	3826.208049	3250.412308	3557.369088	2208.86514	2981.827862	3060.7296	2765.502611	6122.129538	4989.02864	3050.68818	2173.094373	4615.291653	4177.419448
M473T23	2675.877266	2207.342483	2033.27508	10875.34373	6149.106162	8738.502062	22283.25576	11360.71167	9287.928072	21195.50257	4870.133918	7513.755	5699.20481	8127.730605	5853.256934	18242.81399	2385.688338	6734.244	13808.26117	2705.34096	7029.991267	7885.040313	12686.16742	6567.675577	7097.442813	4949.24937	3975.1866	3601.786458	6965.8812	6888.245555	4289.785118	4868.271692	7330.694118	4946.701846	22899.52115	8749.870239	14121.6914	10319.72515	3574.575496	4805.4186	22310.71807	11476.2064	2994.627349	8515.800649	6411.44363	3170.682	3694.578305	3619.442951	8431.45584
M249T23	3254.311205	3256.885264	4507.402933	7780.592667	7745.357536	7793.592267	14861.03497	13446.40338	11120.59578	13611.91509	11469.3227	8779.54409	11598.07193	29183.0856	18004.94598	11885.2765	12990.03907	16061.98086	14276.7488	12322.2495	16355.50295	12411.42897	21588.9408	13615.08947	9442.21564	8077.77672	11219.04	14467.10284	22730.75005	15555.12668	9324.418752	12776.47086	3924.905739	7752.749714	3986.27736	10691.96226	3371.967628	5017.256208	5094.547756	5758.405607	5042.480267	5195.040322	5754.582747	5790.317958	5295.620209	7837.282656	5354.798243	3390.345712	3817.725873
M141T23	11590.06929	5080.853333	5986.619166	8358.481241	7978.770611	5958.886225	5645.219672	7013.070164	6580.661684	6252.888211	6352.672775	3626.956156	8282.550198	5829.021	6098.007789	3900.279764	5509.12752	14868.41796	3230.60925	3505.39219	3616.504054	15768.25979	4286.850583	3804.921251	7230.492414	5495.894483	10664.90336	8580.741192	11715.83118	4282.364571	5052.941793	3164.690897	60733.5516	32751.51174	31949.88192	13461.21756	21926.87172	18587.58033	39342.64643	75341.77368	44796.95307	59957.97653	36688.2615	64413.62654	46011.77642	29489.1372	35501.63859	32002.48526	23976.15308
M200T23	12937.43808	5453.265707	5462.011059	60365.39592	11317.45766	5490.402993	4086.042	23800.88085	29212.78102	7074.518732	3038.154549	7523.097488	8559.31443	6392.225829	85374.27129	17379.98556	8613.475143	3404.851797	231135.3078	24438.63631	4248.664552	34133.464	4611.975717	7462.952514	7468.380936	24933.40449	32656.82474	18218.67738	165786.0742	8705.647256	4959.921323	4651.57888	109070.9492	28608.49946	25420.72185	2942.88864	8859.106813	14439.84225	11269.73485	10274.63234	117098.8074	46357.70767	3921.929405	307091.1286	11365.49749	3241.070182	4149.606857	55717.89511	5835.152432
M348T23	24518.67351	48919.86807	71722.9769	66426.82736	23453.63521	24724.06618	28914.90517	162754.6758	23734.62765	150621.7643	47567.51871	41385.10372	50943.99744	290910.8336	245260.6293	174682.9613	104492.2923	188054.1751	117526.9413	182510.7504	206265.405	390576.5286	176755.7498	191232.9069	148554.8294	174307.6947	173008.8377	175261.0383	137306.0723	112847.3862	123728.5717	171149.9234	118065.7381	162321.9659	62988.6096	29928.99596	14377.29253	39137.74066	184441.9788	172673.3431	578586.1986	45208.49855	54993.11429	23186.47422	102758.6965	760737.7743	63677.02526	16549.95411	17220.33286
M88T23	76290.28571	71532.31725	64513.96451	144574.7312	130122.0595	131779.0415	203937.0297	186314.9713	181967.7097	216798.3937	160820.9354	155338.5219	200236.6216	19530.9015	309126.7445	18408.1949	11129.67528	8350.931689	26553.49488	14242.8436	9405.78588	5942.203488	17060.87314	235127.0519	115791.9224	92798.62153	131170.7695	172846.4231	14404.39933	7319.104014	128413.6386	185662.4753	35904.7963	23822.64225	35405.14783	1211.79396	97719.50769	2873.765647	24123.85715	13312.2839	21481.3965	27149.97411	14715	19638.47856	13328.00438	2983.4126	9491.799685	36877.92075	47720.98119
M192T23	29937.87934	5872.246154	29267.22132	14173.28406	15519.83792	14594.36613	14662.46571	4724.869698	26623.1949	9179.121836	19577.0138	33093.45529	15517.92282	24827.88672	22062.17012	20496.31256	7734.355592	27932.34832	75430.80166	19497.71405	4703.06904	3057.101051	17099.96947	5261.562529	28332.811	4466.126308	12878.91109	10290.26007	21141.7656	6267.760552	4399.565986	10817.51709	7873.638476	3734.832088	5300.017455	1927.67224	6585.112469	3461.388672	2297.25936	3591.802667	3143.183024	9155.60828	2932.08	9390.02058	5339.138202	2437.3404	3240.336	12401.28	15157.21317
M203T23	140793.8293	407196.2399	583290.2453	432332.5874	643130.0642	405105.1217	80245.26421	22329.03828	65827.57881	34755.25465	170199.7125	499465.3278	639402.7848	52113.65782	540069.2098	28805.79064	33059.05647	49922.39354	43359.70035	406939.2406	292739.0881	29522.55964	24407.35214	260575.5114	541924.8508	414392.6823	458309.9595	317081.447	17300.9278	29123.32001	147440.6394	165048.4871	49721.6484	610989.8917	594746.2545	32678.56718	16322.42648	63836.01	40591.45553	63790.3536	401167.9427	20656.16088	53991.44016	499910.8761	39052.75651	29945.33	56870.86921	710378.6613	21031.912
M136T23_2	5923.610784	4427.0736	4150.013371	49269.43295	32607.66687	43432.88262	14822.48674	9487.495965	7206.8816	9396.493791	11561.55513	22599.52625	23922.42375	18135.47378	79788.1632	19050.38117	14918.80542	15687.47973	20097.956	20294.93937	10786.9656	13828.59418	28914.40108	10506.45698	14617.20244	6655.879262	21064.9281	20816.60525	5520.108	8866.4376	8637.146776	8563.060051	36901.25425	30508.17024	34959.17201	11797.62411	48181.14856	12620.6208	24566.13823	8417.670449	23515.00224	6421.6092	29594.70673	7389.711648	23750.30846	4670.792064	11931.64054	34316.28677	38918.38349
M198T23	422.5166062	639.4112836	923.8527414	1271.561665	1230.33825	887.4270051	474.1975	925.1881555	1206.102333	1376.377665	2018.957192	4188.337183	2011.64397	9359.887744	7519.834141	5130.937778	3922.077422	6534.675531	8855.416999	8442.221053	7408.844112	1649.02656	7850.46787	4579.663896	3998.877698	4015.765521	4422.81594	4177.170855	7518.01176	5880.258333	2120.489635	3250.12442	5696.433714	6891.917411	4434.506825	571.90276	3947.527543	1600.737882	7846.520094	4912.30602	5009.430857	4429.110021	2986.401913	5384.625821	6258.811333	1736.38906	1731.453818	7503.146248	7576.092522
M186T23	7989.788384	10480.73309	11806.80405	41002.59888	28258.94005	10368.372	51265.45175	19269.11271	46276.86954	21096.52479	19101.6128	22579.28902	23562.32951	34606.26327	199338.4018	16058.32364	25176.1381	11149.60819	81981.65189	21352.38432	21398.89493	45161.43665	17808.18	13686.12297	23586.88577	83379.48702	37002.5349	117899.0739	388885.7392	20156.87385	9774.667492	12133.32329	106219.4596	107693.7544	27899.87974	2939.5002	11884.04314	72777.40456	136201.9645	10091.48566	182216.5329	171063.65	10054.62066	120013.9523	16178.3544	22637.87636	52234.85299	399301.2862	26023.15309
M338T23	20233.22357	20095.61438	24142.98206	41231.89627	33312.65042	31627.39886	5629.893017	51384.01027	16383.44914	62866.92632	23392.25337	22782.89803	28308.17472	26164.46251	52377.88079	50964.86491	21124.50475	45275.80708	24133.61383	29303.1968	28819.5044	40721.4435	61290.23041	37436.42222	9639.459672	18851.16582	21988.51804	19565.73404	25781.27089	61417.93896	39471.8134	10436.53397	3794.19686	3605.327327	8257.297791	2462.48541	6699.233561	2918.26	2077.393371	2129.133	4940.404683	3908.595429	2062.700373	4319.7588	2950.105714	2094.42	2095.955926	2273.335731	2286.726076
M466T23	1278.928872	1704.813464	1631.92797	3510.16503	4125.930082	3072.149	2617.482401	2780.749917	3034.029738	2740.622622	2298.229479	3499.535658	2550.545753	9140.30976	4070.449815	10740.81528	9462.838154	6114.636891	3803.638846	6740.991692	4666.695873	1636.57428	3133.765665	2439.068055	3088.086167	2521.114113	4273.170411	3691.053903	4026.012	3924.661392	3631.5125	3901.068493	12238.5265	12800.43396	12186.63744	475.91908	5539.350596	1521.71292	12714.72154	2592.788263	10685.09731	17958.74902	2452.84416	22895.58275	10686.96196	1581.103385	1684.17249	12125.15509	5987.734483
M230T23	4370.349789	7029.520421	7338.151368	12124.91485	11571.91392	8526.980819	1515.764412	6219.916056	7311.577344	6213.9444	6258.730509	6396.3966	9373.077918	17370.3789	13323.48319	10375.36677	6663.446792	8924.506715	12980.69737	9410.664603	9029.115234	4550.961997	9352.0871	9030.611958	5921.373391	7590.083136	9474.32064	8849.434784	9191.303616	7864.49537	6490.068033	9835.241143	9082.692	7002.38	6982.447385	988.87629	5840.703145	2368.72968	8843.36832	2662.70592	8498.3364	9042.567102	2293.998857	8306.995371	8913.021333	1864.0425	2245.98096	6914.5344	6994.512
M229T23	35057.352	53111.93268	61327.94594	93497.49286	93837.20297	63200.49394	4038.63744	41574.80155	54200.05071	48790.16444	41858.42897	42321.53222	61575.52317	139438.799	98542.22588	90356.42891	61969.74534	78588.58747	123231.7223	87290.364	77413.16924	92237.11295	90141.02465	61682.77826	46675.95755	71309.37246	73003.8027	54768.3996	67393.9159	58571.16339	45655.44157	48092.00797	73165.09461	71375.082	64775.19186	2171.964987	65753.88	5748.784647	81752.99614	6645.229	74122.9587	78356.34161	6575.599466	149215.177	71773.4786	6139.523845	8405.569778	58192.05931	64335.12212
M428T23	2002.104107	1227.977053	4709.728676	13388.07184	2631.041561	2879.731556	6433.143556	22366.46096	2901.87437	30488.99228	6242.847677	8038.299623	8333.92067	55592.36421	126118.5	25757.71632	35350.98306	43412.9827	4990.7857	23095.65873	63231.53825	29066.95527	62946.42883	77165.68978	8766.966311	21821.3328	44797.5876	53210.44346	58456.35896	50868.54148	32668.19079	25794.75007	5018.964391	8469.298666	3173.562	1627.530206	1776.44844	2112.530438	8398.198286	3982.192985	16562.92	5875.787916	2419.39679	3288.146981	10102.98307	6368.760103	3030.56	3459.273246	2915.0568
M162T23	74819.25317	382433.4602	327203.5364	317876.8883	463158.293	112597.466	132505.8275	117126.8838	137987.5247	82010.59256	217467.3129	248608.5536	567603.3917	37577.03425	346178.3526	30785.12315	24339.93977	28683.44026	32011.25941	24888.76892	26595.51367	14810.73473	138676.2187	359221.6184	271440.1827	210706.9456	324427.8755	338596.9751	15928.52243	14359.92092	233988.6353	277922.0224	34555.91172	37842.73207	673860.7409	2023.415931	26072.19676	36815.87808	574530.7176	43034.37352	63482.42455	47458.83934	7997.817273	38234.13568	15277.12553	44356.1976	45846.25842	641423.6066	10440.53739
M119T23	5361.124147	6589.425489	7091.12122	14301.56065	8477.442616	5803.536585	25741.28788	12588.23445	9890.349719	16421.888	23736.3387	22935.46343	14154.46676	23077.83914	26947.67012	22666.44183	10897.66545	24373.25832	26393.93897	37637.17756	17590.67098	7465.220129	31253.01187	15068.60823	11650.28914	8100.582287	20723.43779	37165.88304	11604.9996	17162.91537	13332.10831	17380.50334	11902.55733	13689.73815	12489.7236	21453.78567	16279.98762	11552.96346	15794.40833	15054.09901	12646.39241	16795.17974	14037.837	18584.08926	15751.95632	12458.39284	6840.656672	16368.63647	17672.17319
M638T24	2747.610442	1807.086414	2543.505065	5813.349234	4631.766197	5582.536472	21583.94801	9430.616832	8046.785584	11206.8052	9479.187176	9781.472317	10418.85031	18210.69677	14250.15001	8145.948203	12158.56065	5487.985043	7843.425652	8118.467927	8138.514764	25828.49242	15992.88455	14575.25815	9300.343252	5065.894249	7739.063762	14866.31072	16771.19476	12386.63978	7357.254958	11527.1484	3042.028483	2882.470243	3127.97475	2992.832	2233.98766	3481.822714	3327.384614	3759.844978	2819.234246	2895.540734	4784.861806	2969.415	2987.397331	3134.6028	2850.9204	2585.560235	2286.7428
M293T24	1160451.919	990122.7174	1051450.122	1207263.936	1170728.519	1429018.583	1524407.378	1487222.141	43698.82968	40157.388	505191.172	1427558.237	1521668.251	3022303.18	2343205.058	4107280.892	2416599.914	2642211.451	3071119.311	2767771.985	4137685.893	3787566.88	2917766.835	540289.2824	1328328.952	1364282.614	1419078.193	1579945.562	1574517.27	3384635.224	919652.0428	978586.6183	14546.94618	11282.50082	10808.343	8915.511857	3857.83619	7127.34528	31509.21838	24030.94091	42043.50031	25420.54235	11417.33381	12890.47718	26780.38245	41720.27904	10953.09191	8889.800813	5458.391012
M247T24	8310.963585	16829.72356	20634.61405	26562.37182	16259.2512	43315.647	18008.51117	30174.92558	30622.54202	16647.5931	35031.14995	28615.1887	18750.62604	20062.85715	1602.23976	12268.54288	18759.93968	5756.930685	16826.90013	22994.9279	12256.40376	33163.84296	9088.950667	1419.45804	904.70952	24307.968	36529.23627	47194.35523	20355.2881	10246.91857	11949.11738	22829.05407	4801.001964	6718.713654	5010.794491	10494.22808	9257.836859	5280.27675	5324.71661	6085.800233	5337.520257	6167.915008	4284.948632	5043.765176	4933.939556	3554.42472	3536.148	4650.091333	4523.73283
M660T24	4068.400025	4412.467053	4922.131843	9024.724644	6567.537177	7532.101654	11593.794	6456.568692	6133.04543	7726.220083	6367.524174	7814.282001	13240.63915	7739.0676	6208.223457	3313.549333	5130.971556	4192.92887	3856.986	4173.019062	4258.816457	3976.574196	6094.703248	5099.504162	6173.632179	5911.78482	4890.993075	4650.686302	3284.63424	6012.566182	2718.15033	3785.450981	2071.224019	1986.187738	2140.427696	1954.836665	2080.29158	1788.436867	2005.40545	2128.055305	1858.961237	2033.609054	2721.651651	2175.434837	2208.528734	1904.274286	1917.678627	1880.376	1790.4948
M140T24	23399.01451	9063.210932	7560.607317	14199.62769	11084.50385	9232.426098	5601.978862	24743.16074	21511.96444	19946.58132	11600.27072	17779.61958	17263.00703	3714.571249	29369.79796	2745.930667	10081.42949	4214.319617	4957.904581	12179.76995	3797.805639	12809.33607	8268.130378	13938.3315	7119.821213	7566.330275	7749.09376	5454.058378	4908.781399	3614.946066	7406.393066	8109.577463	13527.53851	7952.339122	23809.04031	2808.2304	12913.63425	3308.080696	8049.171564	6464.39904	8779.909895	19567.2038	17360.38729	7703.486892	6733.09608	6192.732056	13672.08514	10047.33631	13340.2668
M118T24	29590.71696	647535.0795	240952.3613	1634598.502	262378.4652	903170.1642	885553.3057	584510.4892	44032.00464	684902.5843	730773.1062	348838.5116	854603.9071	3095072.684	2092191.381	1904649.792	1855598.458	2201823.684	2156846.896	2054019.586	3294435.51	4026714.492	2231365.019	42250.17456	7437.08712	843221.1196	579287.6264	300990.7915	1812208.096	1877665.479	31672.43244	65302.8	1821371.458	1870685.78	3164179.169	4513.982853	3585107.458	908931.3632	1826094.308	2330640.745	1905752.429	2446525.71	2065073.102	3934125.206	1815967.181	746174.377	1656103.523	1989433.886	2021034.622
M640T24	1177.56651	1852.180297	1645.803664	4098.871092	1746.143475	1556.158511	967.2952384	9763.367958	2490.775237	7651.637809	3286.999212	2876.682062	5169.046462	15061.54129	9168.144	7556.644107	5894.341295	5874.034716	5308.710545	6441.268764	6832.810211	22547.51868	19733.87584	11114.25924	7354.63573	3255.389603	6197.59299	5335.608654	9788.02488	9935.646129	6319.635544	7434.714005	3008.94	4233.286873	1923.60567	3312.388286	1697.96074	1901.813333	4197.31125	2772.85104	3515.10288	2979.305677	2124.209455	4266.326661	4198.6225	3312.952091	1829.027655	1533.90672	1453.55364
M463T24	1776.212276	2015.298766	2148.028858	4315.887724	4918.09531	4193.628006	8792.834858	2398.82295	3880.937793	3852.637719	5703.956823	5068.534554	5544.348409	11643.115	6206.8059	10050.07714	14116.39705	7372.345176	10438.76413	10622.19229	8347.707264	10658.20375	7052.65344	5370.65131	6909.981931	4460.337517	5891.630897	7935.294906	9739.432696	12156.59775	3556.425931	5423.233972	1757.421008	1681.99498	1509.585153	1777.048615	1659.589719	1201.203692	1342.705942	1315.514571	1500.34186	1579.741953	1408.890555	1416.49066	1301.559304	1334.64	1206.842655	2331.729818	1603.145302
M629T24	14198.96033	10496.43776	10020.74956	25793.33459	22106.70008	16059.12635	13352.69872	8558.001853	12256.33641	11291.03893	14996.7085	11930.34255	25820.92723	3621.752842	4839.590987	3473.32536	2782.211791	3319.635182	3740.01821	3157.5892	3240.052421	3960.865382	4971.157714	3563.544516	7010.967217	8259.852845	5390.865957	3077.193743	4023.328432	5081.447321	2708.23033	3268.649803	1826.991595	1620.524739	1529.66087	2820.34266	1291.626657	1782.61608	2509.628995	2063.042529	2267.682383	2612.822502	1594.8405	1657.560622	2231.828405	1874.08848	1676.8224	1721.166128	1664.084681
M332T24	34465.90491	36978.01226	46875.47375	66547.07125	74230.5021	64628.13481	35337.40577	21675.73557	29514.17199	34463.85366	39425.98507	18898.76025	56041.67868	20898.14471	14691.14517	16802.43998	14457.96499	12667.30178	19652.43478	13896.08588	11003.22018	4065.3756	20804.76254	4294.326268	29100.89361	33115.30221	22424.07324	6835.769971	7277.197846	17988.39696	9440.728624	5583.551737	6922.1625	5338.46775	4659.25803	2635.035429	5199.50466	2617.806667	11495.59125	4443.0552	8392.930685	10845.78825	4873.443904	5088.374969	6939.431887	2614.08	4064.5059	4636.15601	7574.277899
M333T24	25136.62632	25859.83015	34582.80075	51046.80756	54980.93394	52082.37426	28621.28738	8968.744512	21625.7972	26884.26547	15157.75776	7336.312941	39096.37013	18017.58069	11016.51185	12932.50669	11276.90087	9191.183749	12210.25486	11053.82788	8867.118467	6515.991771	17202.27378	8174.153625	22608.59464	24579.27863	17353.47	9050.020315	3446.297739	13811.92999	3523.837714	5614.357723	3020.970255	3036.94875	2340.03987	14885.82514	2600.553191	7915.313333	4141.681021	5280.0984	3299.88046	3748.371	5114.442764	2767.909492	3579.836	8285.76	5034.850853	2802.17783	3016.003404
M317T24	25888.82833	22923.30657	32376.63827	48421.48252	28426.014	2508.94908	27863.62611	19148.77204	22693.69864	13102.45788	33867.84074	22530.55718	42511.08903	14547.45109	893.11068	11077.68	9777.489893	10000.26401	11369.24209	10431.01889	9400.559244	3889.47237	14917.21653	10120.89086	21509.41876	24477.841	20797.47158	12472.86028	8165.780738	12511.46145	10171.64146	12380.16344	2142.251221	2210.285427	1945.182857	2487.27024	1655.71725	2048.612503	2566.92932	2418.122415	2463.707721	2434.593306	1969.6608	2037.0689	2471.1435	2321.428967	1888.56	1975.012467	2149.91469
M119T24	79687.50296	73588.85201	69460.15651	146153.1387	120465.84	67635.26311	98983.14329	4099.21968	5137.4862	110891.4411	42315.10225	107421.4543	128917.7605	416395.9617	227116.5969	275509.652	274408.5531	300847.5592	292433.8166	302326.0403	265432.7239	649547.1276	254162.1348	148697.1393	111659.5082	77737.7558	57845.30458	101081.8819	232944.7761	216593.6148	96322.10927	251882.9258	123064.9145	147068.5057	129622.988	1535.556754	202749.7648	51619.94093	134361.1176	89046.84633	116218.0443	130039.7607	54914.44737	212425.8304	116487.2644	39057.21797	41286.91282	172778.3736	172967.4989
M607T24	4278.719664	3519.328089	2604.258857	6630.767286	7211.761386	7125.042635	17262.43807	11128.65262	11706.55779	9672.803461	10378.41287	10042.70015	11027.68306	7107.238238	6667.414126	3649.701289	4716.818171	3194.306603	3918.62196	4345.3032	3950.567652	5563.246104	9595.554	5340.725486	6557.529024	3472.008655	5417.274353	4986.57039	4579.944852	8649.90256	4042.235672	4339.4208	814.6908571	709.7672629	637.4822857	1687.4016	642.6294286	889.8448696	901.81252	703.51776	1105.860606	1042.772286	717.930624	664.1565143	1007.797126	981.94536	638.9751393	576.93596	845.1982629
M120T24	9515.636233	10635.49077	11402.68252	22405.76197	16741.43727	14116.74913	20350.82226	16131.20664	17884.43422	15177.4982	21690.11278	21224.28736	25239.82806	37220.893	42235.9074	25753.0169	23883.70097	25895.24239	24949.53907	26475.77908	24374.74361	57515.145	24669.73126	28390.78572	27844.64034	18022.7503	24794.27544	29390.9111	21574.31991	21985.36883	21041.64069	23601.57357	12853.44407	13468.37815	27139.27846	1215.082286	30785.64953	7285.7856	11652.78003	9130.623273	27046.864	11307.5325	10112.76928	28799.30874	23689.51519	5586.469663	7651.071803	16043.27149	16104.68294
M331T24	356634.8618	354255.9329	470943.7192	354065.3214	723343.5122	601519.304	356119.2095	209322.0103	273202.33	192429.6325	390892.5358	148939.482	524764	182771.3405	106488.1015	149133.0437	136465.869	111054.4683	157815.0063	119662.7083	90990.86024	75212.65325	181485.6811	80814.68331	249581.2651	287366.2322	189383.8947	3489.49848	66957.67854	158069.688	73234.77853	48209.39269	8955.433176	6697.969412	7971.147274	3631.51152	7559.822824	4423.388326	15361.31671	7048.30806	12745.67368	12855.38898	10055.73973	8106.65376	13564.77459	5168.65739	7876.965189	6382.676706	7048.23952
M73T24	23094.72559	35929.41367	34916.78263	77701.36579	64303.64706	19812.66656	90467.15291	36863.22052	45976.3198	82710.10048	54951.58412	22694.66296	28416.94632	39246.32526	48709.36363	23127.36349	27178.74836	25972.57897	23363.61018	27241.38103	21723.94477	29827.40262	28777.736	41336.94581	32957.14432	21281.70517	26605.70115	29262.28	27183.1848	26989.59052	24629.458	34361.09864	14848.90446	15698.21131	14501.91394	3310.959086	18933.11475	9380.25288	13149.75571	11411.55844	13248.50296	13772.4828	11928.59196	15960.73987	12214.00908	6085.248	8191.392346	20722.74941	19607.06253
M72T24	580339.1437	1085452.662	661295.3393	996559.0296	924274.9641	451392.6111	666753.8626	951266.0072	1098555.499	921420.6266	2195778.735	558146.1336	680469.4676	942069.9187	1052549.424	734526.1173	744654.1898	647399.4665	728834.7878	777462.2558	655381.818	1529504.128	663416.9593	909606.7436	747908.2634	341332.3579	675274.5561	661048.1124	649723.3081	632970.3454	605353.7256	877536.7812	369923.7176	474225.5243	339202.418	103608.4775	469908.0603	220010.7052	340658.8482	330771.6058	352420.0276	417312.2077	315432.0309	358483.5128	289661.1531	160835.9986	148740.2141	558835.7188	572004.1928
M316T25	157734.7789	132060.922	188944.6267	263910.4769	291874.63	251212.7436	148680.4973	102572.6079	121897.356	67773.21582	179079.8746	109203.3856	231560.0604	67329.39694	36944.604	54424.76832	48197.575	53535.28408	59906.11172	48975.3	49155.74281	44316.492	68105.05817	48650.0579	100640.6894	119518.7052	104807.3179	45939.14544	33166.1748	69727.17299	44014.94075	38740.92796	4213.9422	3993.909111	3320.17208	2052.888657	4116.343111	2113.42257	5808.813111	2978.162598	4976.582	4818.56616	1734.584211	3397.197176	4259.217541	1844.278117	2505.263676	3712.230889	4157.16
M315T25	1314797.445	1117765.645	1491057.926	1601100.945	1598787.064	1765507.282	1245520.302	947302.9489	1102129.029	1227060.997	1463433.982	956344.9586	1758466.843	705852.1134	1134926.232	526620.9589	462112.4549	536025.2593	586955.7492	486592.7888	467387.9059	485150.1035	688082.7234	463870.289	558267.9929	1146151.044	1005942.186	407289.4078	311736.4372	693411.9007	420815.0359	514116.4505	3399.827328	3576.894	3219.762207	5409.922385	3349.480168	4323.353554	3985.7962	3372.283088	3425.922885	4000.845572	3960.045588	3318.175373	3529.764	4763.088	2180.726667	3205.850754	3333.39944
M295T25	48192.89054	46530.64293	59647.01761	96296.80266	96834.92561	106851.183	63299.36214	58191.3131	53203.61126	66578.33178	64650.65689	60777.51645	69689.96144	133715.3567	93786.02033	94427.41629	80478.90202	82647.80382	93456.62956	98798.64988	72930.72622	82610.4494	134168.4787	76076.04655	54360.53552	57513.88827	64592.36747	80046.65284	151896.5098	107627.9264	47407.75552	70275.21697	9439.824577	11104.65294	13597.28075	8439.091864	9922.64372	6453.740857	16726.09675	10278.12254	12107.99567	15265.37578	8591.248099	21606.94927	16706.94843	9522.289074	13173.258	19914.86182	12533.49021
M284T25	3499.968303	3106.990122	2777.639736	10003.39807	5121.524262	4424.78425	28071.25687	6416.447356	3233.805391	3107.034286	6242.871123	3797.646323	7057.932021	15023.05877	8380.863874	12440.47484	8722.1064	6044.753356	11742.77084	11969.31863	9917.232686	15819.936	11503.33289	4469.07625	3579.155478	2668.985888	5057.670678	2633.506	5665.318314	4604.709246	6238.860856	9231.19638	5524.801043	6473.122327	6074.595652	5895.789394	7609.735733	2701.728	6439.816448	4013.712	6430.124035	3182.193939	4292.863135	8415.657391	4863.935032	3072.160397	4994.56192	11923.77527	5664.984113
M613T25	24116.5473	38600.37605	26448.52331	95731.18967	89787.97617	38808.68073	893.5388125	98012.38928	123915.5113	18069.71683	5550.737485	139219.8948	36414.10017	57769.18121	79315.56049	55010.50685	48336.10667	47155.68408	58396.72812	59133.2025	39004.43156	12782.83895	30669.16761	39687.17451	21693.48567	7669.724418	35153.42341	11524.19851	26026.54005	41933.64884	41896.02938	22237.47484	418100.5865	453948.2145	556426.8923	97368.68981	186795.9939	378998.1797	415070.3906	740330.9964	442475.7237	408276.3465	909415.3418	534221.3908	752668.5131	895047.2593	325118.4987	265955.0177	148963.638
M235T25	93175.54428	49454.37124	82168.8738	78283.03586	94838.84312	121360.254	47786.24686	106316.706	78682.98762	86259.48506	100985.547	70352.86886	107927.499	249206.3786	186819.372	182354.3132	225225.903	136565.4942	171891.1023	155906.4768	150425.1752	287251.5869	192260.0932	100706.2028	104446.297	60315.4127	118977.5781	144659.1655	196833.6034	173826.8852	92831.69519	133029.9825	7507.824874	7443.7506	6225.560113	8184.721222	6645.48627	5591.129143	8450.821677	10106.324	7040.913155	10041.07504	8424.014865	12363.97823	6131.753639	7167.699139	5063.26596	5908.637656	5598.353017
M148T25	19131.40798	22857.44791	22760.96351	40231.91717	53977.06048	32051.93904	23148.33497	31370.40586	31045.17206	28360.45071	30459.09953	38025.28154	79311.81013	87713.28714	55425.14551	51105.90619	93710.4264	52623.12908	52222.77216	55966.12788	69624.05686	117817.3598	53887.55013	43032.73947	73425.26693	28038.16704	72157.53884	68030.2253	43612.78596	43609.90909	22419.47067	21032.41227	44918.18595	38447.71516	42088.20403	18683.19106	36456.28364	32956.36855	43343.58034	33632.42363	48341.00302	45991.79593	30924.89187	34976.52878	23971.4078	22664.95504	32247.28184	37403.41069	27224.25955
M294T26	189524.9211	193221.7893	218242.6546	271515.9961	339362.6115	496971.4849	340097.1196	343298.34	329309.8946	382671.3512	336144.7714	289862.1976	268910.152	1198970.526	473215.68	435643.0243	452713.3092	377476.4143	510535.6855	516131.6408	708512.5526	973363.5857	798812.8122	447611.9692	277633.4408	256670.5019	351826.4737	479501.6765	983300.6965	579750.9515	9166.45548	372885.2765	8987.035135	9444.177302	6045.4856	4241.166187	3166.141697	4374.307102	14416.67587	9626.561948	19066.02214	14318.4627	6680.136	6485.931614	9842.316658	11811.41916	9484.08832	6080.065315	5814.36407
M160T26	912291.8331	1059846.702	417544.8547	1547713.987	33110.73	1507638.563	1446056.293	1559489.991	1476102.317	1706195.391	1525121.928	1720988	2001801.739	245919.2541	2284632.397	88160.34305	79805.72167	91320.32	111937.18	104217.8101	107676.803	234759.5546	86943.71683	2076711.029	1430652.366	1409120.935	1893342.72	1899902.141	197697.9505	121210.1082	1378465.09	1594821.2	418126.2002	599873.1973	812904.4267	513148.5631	375635.9634	146141.9348	450378.719	201270.7599	576180.22	511755.8281	259793.9283	453064.8892	463263.8412	570916.041	188709.5812	741102.5238	1097870.805
M600T26	11703.45927	21664.81836	10681.9452	24694.80362	13445.85518	30923.8326	793.2471748	16610.301	16677.25286	11767.32377	7163.577249	34706.10818	19269.85672	47044.27141	34668.17282	27572.45939	18414.50701	17743.22115	19792.80907	19841.32095	12859.67314	47134.26791	43119.05541	9409.899457	14805.45115	5966.153809	17188.30555	37023.31974	30803.73523	41475.60743	27339.15094	11593.92588	821.9821395	920.2090909	679.1888372	714.6042353	553.7258182	822.4128	1256.285455	871.5039418	1207.614289	1194.940195	873.6838638	892.4148837	1130.241818	1148.46576	729.35046	751.4577982	702.7176764
M601T26	3419.177981	5568.549547	3103.644182	6994.391465	4168.947273	8651.749548	826.381669	9117.410927	4915.686395	3498.259692	2548.878621	10225.40659	5312.053401	12282.88437	9032.407426	6450.978977	5365.197792	4978.250509	6157.251733	5880.452525	4039.934592	15537.22752	12074.22971	5620.078761	4790.212386	2078.487255	5732.766706	10468.88445	8622.7092	11283.65374	7579.012552	3848.652414	1005.948452	1064.242493	674.3033637	819.924525	707.449987	675.1243862	1078.653299	849.7147875	1326.859613	1138.929488	780.5801143	963.53376	1096.622727	979.66427	815.2545882	807.4797042	764.3553488
M307T26	148339.1878	167866.3117	100477.0783	348567.1814	343367.3616	184102.9764	5091.643066	281258.7254	362631.2178	81748.39227	32231.00517	316474.7087	150083.7829	358386.5594	307003.9253	400475.6631	317818.266	226706.7823	277861.7162	308474.808	269050.8288	201281.4899	209305.7765	249046.2021	97896.24127	46944.37676	126094.267	181588.8869	238569.6252	204605.6907	305371.6579	302860.6295	1308208.564	1400177.638	1673641.712	589533.3922	105059.16	1517544.333	1490664.087	2121802.539	1220463.44	1072449.107	2621868.51	2407003.691	2224621.812	2210671.53	1529500.441	1463129.838	894335.3298
M308T26	34707.34226	39418.51776	25260.90233	85683.73893	79314.37743	43333.70256	254.6180571	63888.66969	83250.80723	19958.89688	7897.907945	77028.21104	35983.47861	80910.12937	71724.37569	93822.87616	84193.3964	83008.70231	78607.26034	119579.5745	66460.40018	78956.23338	67271.30286	60196.08966	23137.69569	11174.40098	30006.227	42092.91831	74604.40673	51627.04553	67766.454	71582.74893	357301.2728	418584.023	541174.4461	71150.7304	190259.2351	252575.1887	409049.9709	344291.2024	343286.5309	295435.9855	545439.7262	803540.1873	705222.9381	842325.1525	250305.6902	395276.3365	234551.6172
M310T26	1748.796828	1512.244895	1575.818729	3008.682715	3357.56188	2854.409107	10477.43586	5415.049003	4920.210337	3514.20074	9084.461399	3409.912573	4963.829933	5893.44354	3399.527191	4027.754335	3934.94994	3601.628182	2142.82848	4589.574518	4364.191636	5217.12702	7871.522553	3255.53873	2617.17573	3190.302429	4672.260205	3721.987513	5580.044301	3988.108711	5146.522641	7104.333067	13025.97089	6809.547273	9390.246641	7750.376611	7254.448364	2596.469234	7385.678182	3854.503059	7415.977532	7316.15724	3646.103176	7602.556364	6478.89552	3659.489483	4078.75914	14679.03996	6832.350298
M222T26	1913.620072	1671.789545	2363.13504	8626.14887	4245.380466	3322.612002	4390.747838	3872.88313	4604.327523	3989.284552	3154.292421	6075.616597	4046.158435	2621.570824	7014.717141	6037.32792	9237.98512	1369.63223	3443.537489	4666.027579	10748.0673	15926.30049	11425.94752	9456.07577	6235.910087	4206.123316	7314.407209	11207.3379	7981.163328	10481.57529	3738.024522	5083.138998	8600.639904	16309.28108	10946.57363	3565.372025	8637.099744	3785.378304	12176.8576	6891.872128	19618.48049	13636.32626	6194.04919	7604.144352	13181.58187	5537.952	6148.848105	7492.8968	7330.412336
M330T27	70940.30322	146555.1135	161082.1332	242657.7793	89592.26479	77695.43324	3510.915605	72985.1342	31434.16125	97918.58204	61081.79954	44987.64873	66397.14263	16092.22315	40347.51231	25037.32596	15123.20052	30000.79202	17825.65036	18333.35914	15510.4994	9735.899643	19332.33255	18802.25331	37219.49527	60770.18475	44049.08283	18624.74545	7059.6603	16802.7743	22599.03209	11079.7205	29582.56143	15541.20209	34613.613	9444.417391	38858.90702	16468.22067	26225.6237	39262.02476	28160.20863	24785.25702	70857.29073	18685.73818	24096.22196	17313.61887	28309.2324	14077.71754	15875.415
M310T27	72017.74705	157036.761	173479.1372	337772.1994	250646.0723	172022.1905	8038.4256	202751.0628	262299.4398	224413.7417	218116.3361	174305.5804	84489.926	130008.1777	353936.9175	87436.05515	59612.223	632366.5729	51799.66511	656963.7676	620240.8234	529849.6036	317906.4206	183498.5252	94569.03826	143712.6834	98869.84968	104709.5266	76188.33697	185924.1321	157544.3691	222474.5647	10909.24095	10465.99051	17721.00711	6282.769571	13205.7173	6965.943168	13104.40272	16974.90568	17423.34781	11866.19127	15854.088	11056.50884	7858.184311	9499.76856	16764.96585	5426.074197	7698.882703
M346T27	89036.38655	11371.09486	13978.21239	186550.5494	86571.71015	126043.2755	49142.45496	42649.18554	17971.81032	58100.452	36184.51166	35818.95634	39799.52852	7930.248923	16605.1835	18490.46701	10434.93496	17303.17028	21194.7053	10397.8648	18671.433	3102.148174	12185.04348	10622.47919	2000.99988	29658.03086	27694.75921	90276.93732	71327.02704	9890.10383	13787.88942	25085.2685	19759.85457	13897.25621	32445.26945	4552.707692	26440.81067	6318.361846	18418.62642	12715.17377	25835.8999	17850.18315	14765.98506	15989.73737	11746.67045	6542.234548	9873.797684	9268.650411	10556.4756
M237T28	55262.25024	37413.31459	54462.53342	109908.6247	143780.5785	51594.22935	4490.984202	11285.10907	16799.01904	28394.54125	28547.06657	18393.93066	10740.59533	2305.32528	5339.682419	3921.720932	3255.550393	5446.222041	4156.332279	3762.129399	4051.046286	1825.648744	2178.809637	3462.799485	17206.27519	37926.65614	15332.03757	3798.2982	1301.58048	3058.659494	3061.897669	4552.624186	11010.37304	3516.290429	6167.625882	11806.80094	11493.30133	18152.85829	4472.582007	13794.99545	3745.98384	7097.055668	10167.1267	5620.406571	2340.3696	5908.967724	8898.26713	15279.04659	6792.795142
M253T28	39153.09641	31773.32089	123645.7124	87468.84411	134016.0714	47542.70664	4165.601885	7795.815915	920.30796	21819.75086	21113.03467	4875.3432	6879.713928	2024.493659	2952.622265	5514.73718	4524.865861	6067.367862	5505.070677	4664.117128	4408.82314	1375.706476	2683.214211	2387.256804	14573.56156	31088.46842	12618.43071	2929.052957	1123.884878	1868.440314	1943.672923	2596.688264	10223.60885	4001.852842	7508.056216	15064.8	11385.28938	9836.00359	4628.47248	9211.708086	5664.534897	8884.824655	10277.70615	5322.971755	2253.3512	3289.11792	8103.509663	16794.25353	6790.610769
M538T28	3016.168713	394.2807273	2763.231641	5988.78383	6699.351654	9642.296849	2705.900936	4303.048601	3102.913231	4768.463272	4234.560028	9267.326809	6305.868802	15552.0585	11875.42598	14722.07535	16686.08017	14110.80789	22848.93142	21019.82113	20149.62912	13106.09302	9051.324545	6818.58995	5553.383599	5008.0688	8622.584043	9219.858243	19150.3704	19869.60311	2602.183404	2702.129405	1785.38976	1620.344681	2119.321043	6413.945131	1992.437374	3734.671589	1526.72519	1696.12499	1634.747745	1898.803915	1977.440311	1920.621913	1544.020851	2474.349379	2199.91235	2078.842213	1824.590817
M179T28	121717.6114	100754.7904	63624.86169	219230.4057	11919.78559	174940.0362	44988.12473	137787.3748	1685.194528	277062.5602	130254.2663	125277.1034	273363.5745	103032.6024	231305.7743	64582.27308	27986.41942	49617.5964	35361.59538	74018.02129	28026.3826	44949.89462	42888.49294	192014.2904	30934.35993	2437.914597	133865.975	148367.5502	30331.17397	26676.21291	131401.7197	2133.60371	7743.917241	8940.580098	15157.99152	3687.187936	7938.353198	4231.296993	11334.97707	9179.406031	15553.52627	10314.36554	8681.55	8033.313474	6046.375263	5817.994509	7137.440835	5510.639547	6162.520374
M309T28	218835.5202	219177.2354	136419.7742	230929.7687	85021.64522	197185.6996	6421.583433	288067.4894	89282.87851	275532.6542	161249.6405	107005.6899	216288.3536	381225.6922	329536.3472	250226.1977	156642.0575	294594.9683	165962.7166	174366.3932	155306.3343	265665.6163	412105.3957	183481.9321	81456.04562	97559.21317	117427.1934	131407.6358	221343.3443	195099.8095	236155.5446	85506.89703	27489.84933	20885.09268	46578.85556	13938.75355	35893.56053	19551.06574	33395.51749	36791.35813	45015.82855	28184.16276	44886.09821	27430.12436	18982.31476	27670.63562	39480.70737	12531.04251	14735.84878
M280T29	2109.768731	4519.102503	5681.817394	10188.54643	16745.71415	6499.286011	3321.072497	2301.026786	3435.132857	3160.104742	5089.744791	3720.317111	9398.989127	7357.183277	10069.57703	4454.777023	5089.835314	2931.4656	19403.46782	24166.4528	13873.43305	2663.390291	4800.729808	5782.084929	66360.28205	12895.03789	4136.245714	20236.90677	97055.10572	2249.406373	2508.319286	34053.79248	368176.752	208834.0498	77678.74174	44724.47476	64542.08252	36987.0001	1238146.752	802930.2722	935976.1454	1124821.33	263813.1116	188973.1769	629966.9795	1222903.09	1716911.507	471750.7474	435618.4315
M210T29	285754.9143	325289.7989	188609.0715	299915.895	498092.0665	302002.0709	265652.1149	330795.0985	373173.9587	295224.9215	505278.0304	406951.0386	354348.0346	1077628.845	274418.0368	944626.2854	538772.5225	651080.0767	1307913.139	824929.2839	539293.1416	333213.1752	926132.5467	210099.0407	168433.9015	177983.2383	337281.8733	393655.8779	565867.6769	519407.4476	226536.7696	89580.30397	13677.3576	3506.014454	3582.564199	4306.941164	8005.867733	3480.49433	4465.052229	4877.331354	7921.290669	6902.37931	5044.368276	7279.215898	6725.175891	6435.104152	4604.327784	26100.3471	6058.878584
M215T30	4088524.041	3261637.561	3602116.359	3804006.073	3795370.13	3350865.101	1907619.738	3360323.492	3067285.005	3688252.806	2902355.601	3442505.673	3367154.336	3522507.877	3397709.487	3953715.087	3207381.51	4291512.546	6064205.112	6555129.809	3859459.304	4507112.91	5379917.544	4732091.036	3133545.094	3678746.899	3337126.694	2622207.337	4054701.799	4504229.158	3704610.433	2237449.898	177437.5261	75520.36507	135068.5336	48404.62301	194883.9298	116668.9326	78648.60747	295571.5056	89824.35557	142920.2355	179252.0435	123910.8899	42159.50123	90205.5858	163066.2667	446639.8392	100264.6104
M231T30	23013.6984	849734.2156	1408847.011	32620.33764	38181.38148	959211.497	208045.7173	12736.94688	610644.9625	766109.868	616379.4575	444110.6507	18564.1434	832429.8829	357987.8276	2158616.752	2015938.827	1460183.583	1775152.962	1636597.376	2347785.206	1004092.338	1667322.76	355579.6443	17395.06032	989545.8568	722315.5024	373088.6459	481383.8134	1140748.921	8324.86464	284590.7214	42375.77405	26728.90667	47189.9386	23970.81414	59419.13895	49166.04805	22678.18884	79854.96445	32519.63654	42793.08077	46512.56109	40091.92494	15490.96693	55568.67712	41923.12582	124033.6814	33358.77982
M211T30	21933.03662	25480.28041	20181.89315	34218.15208	44917.37432	32206.5072	23813.25236	26179.59423	29615.57382	24786.59546	34578.45069	35185.9712	34836.84022	72191.8385	28913.71025	66971.81481	39664.30897	46540.70571	88720.86507	59866.72909	42422.96102	12359.42936	62451.83933	21638.00776	19359.51165	19751.46061	31858.70543	33045.38591	40573.56626	39042.28619	20480.36502	12697.73812	8313.947122	7624.733198	6499.977094	8683.09003	5597.712922	7501.371158	6110.669889	6237.96243	6195.110634	6395.95961	6978.218909	7956.834822	5818.043775	5526.704011	6311.533813	2377.425474	6139.419366
M169T30	396448.6454	223446.4696	16372.07376	431106.2809	493627.6658	288998.1424	6498.908308	292335.3305	491809.977	400308.244	445705.0233	453587.487	491538.3641	1736135.694	787058.8105	277089.1323	177941.8452	311472.9642	446685.9766	309885.7103	200217.6206	360308.8629	262316.9111	360748.5089	319129.0165	268702.7576	884223.6607	243113.0821	264125.7557	222996.2424	235552.4096	618207.2833	347935.3678	844217.1758	442887.0608	117993.7577	474924.5331	236138.1339	561979.3218	322270.597	726251.6828	620345.2384	417253.3083	353279.0243	162904.9446	305435.8416	486616.5515	631107.2589	409337.8823
M216T30	262533.254	442249.2205	732597.5036	973108.8474	966696.834	585180.7453	131589.2822	322539.5621	290779.7238	539174.8289	426975.4151	312806.6958	267413.0713	197239.218	213157.7887	264066.0563	343620.5131	331210.7994	381150.4049	329587.5461	567202.1662	93930.96718	329141.3927	127744.3414	284748.1248	387519.0186	270558.2529	199126.1722	112006.236	282364.3337	138070.5166	148997.3938	10558.0764	4833.674344	9259.4016	7185.856817	9549.5724	13548.01968	5641.431692	17958.78982	6318.752465	8308.067252	10830.65286	8099.578675	3466.17366	10007.78025	10216.7642	25616.22055	5062.53
M233T31	71419.88293	65499.28956	113854.5455	130400.0348	150612.1229	92149.31524	26058.37355	47601.7973	49099.2436	59531.0973	53150.80059	43798.80028	47940.31745	64867.72059	34199.0259	139901.7079	91936.75733	97703.964	141201.0237	147256.7847	156129.1026	60766.65042	81622.99786	33436.39364	55981.72594	69147.51039	53814.43252	44283.22846	37859.4592	88231.19675	29780.69782	24420.45287	10485.34168	6960.926913	7286.814625	4720.717048	4639.206982	4592.936857	1945.18896	5974.226857	9527.163561	3381.068516	7352.784827	2660.0864	8816.61888	2724.785153	4090.638129	9070.861091	8578.91592
M232T31	57254.54797	51763.90845	95135.39132	111846.3302	131748.4237	83694.06463	22112.78658	40638.35335	40676.52835	48927.52519	42445.7105	35625.33342	41761.18701	54037.40639	33387.83188	93570.57628	122258.8554	93026.01171	122595.4886	65006.97109	54737.20543	37862.70317	105753.6037	30896.75787	47938.24425	58713.02239	46169.64292	36769.21365	12073.58145	73839.58892	25893.43848	19919.62124	6538.916062	4688.386633	6703.375443	4049.60052	8672.400948	1817.142397	1542.003188	3468.533538	5166.107544	3576.107551	5929.86724	5968.272996	4376.338025	4484.269714	2700.613636	8511.748398	8036.41476
M407T31	225719.4656	12052.48178	38362.25654	1387489.69	513871.9247	1090936.301	509543.588	1062563.895	21200.8087	1103201.233	865944.172	1039717.491	796123.2983	1043672.259	676356.0369	2444293.537	2603062.558	2191208.801	2078233.382	2901001.799	2389969.845	2472836.33	2467352.682	685490.2365	829352.6704	19223.9483	871627.1123	723240.8286	1808723.286	2111888.464	504028.0979	9737.595639	6586.351429	5743.884075	4073.494769	13796.0639	6974.384727	3605.674282	2368.577561	8988.642811	3059.172246	6908.184901	5513.34439	4492.756253	3351.931611	2549.359628	5595.261628	35183.28154	4311.488376
M193T31	1270056.869	958785.0717	651608.3678	749587.1952	1114006.272	1073194.77	13381.69443	1419571.685	1127335.852	1255300.283	929297.5318	1249845.12	1414805.617	3115345.362	1884475.348	3114024.997	2276917.345	3966384.946	2921399.979	2264591.024	4423138.445	6913239.116	4877008.826	1529743.098	874070.4798	995689.3365	979886.3281	1257694.019	4004027.016	2167576.356	884110.4337	1071445.605	9482.129935	4396.753652	10368.02633	6050.807988	9712.680815	8237.899157	3769.292843	8250.063988	6059.056158	7382.127176	7305.193576	7439.660308	3062.402893	5809.5972	7606.744859	29552.80624	6726.581163
M428T31	2824.972805	914.5370821	13262.03087	1181.48184	4909.775737	5657.994334	7449.423522	12979.02111	2471.131786	14130.24293	4729.094563	7539.137934	17176.49788	52672.70235	46433.34616	22779.45046	32068.75829	39276.78699	5484.528461	18553.84065	41818.48557	54584.35581	44062.55576	42595.80133	14493.69816	25834.94686	37027.2692	46395.40442	41896.55321	42325.87292	17662.56865	14265.18635	4867.040218	7018.20336	3095.315942	2646.579922	2507.397547	2959.79184	6715.627507	5385.289948	13071.14629	5511.220471	3616.526118	3098.85143	7938.340673	11911.89284	3833.157264	3729.096471	3088.70728
M73T32	44848.25459	61580.13508	71345.97869	82778.95248	131001.1311	66470.44419	55567.66595	11532.62045	36548.265	36163.15364	61423.84758	26421.38293	1679.154	20630.83573	20051.06766	11176.2915	13824.86829	10803.43434	11102.3484	10762.9788	9459.59328	18307.89072	12390.60648	22493.17126	46806.56455	20914.65264	38456.67644	18276.86652	9960.881652	12534.49491	25418.2959	18502.35906	23353.10039	26307.5617	24813.45776	27349.24514	24716.90274	26120.50145	21033.03231	28011.4805	21388.41541	25155.93309	37677.60417	21947.04631	15313.99616	16158.83883	16103.61448	28293.8442	32107.33472
M175T32	872697.9595	1188414.015	490238.7064	1822714.747	1487055.119	748042.0526	1707985.968	1967101.994	1286329.756	801311.1248	462913.405	1263256.034	1892515.922	2947350.383	2146053.043	3112658.419	2290840.179	2880668.266	2980896.676	3500315.783	2874094.45	5845689.852	5180337.975	1822225.396	597624.2464	1276731.965	573114.0187	1481461.029	3907186.886	2099774.251	1023613.105	1266063.562	14135.37153	6971.9232	11436.29105	128511.8127	15262.79681	6776.736	9202.2664	18109.17257	10300.02729	13243.80927	12939.95532	14191.79542	5633.032683	9777.049043	13728.82392	42526.1537	10616.89315
M72T32	1368656.868	1117750.478	1462173.182	1427261.719	651002.3567	1165152.123	1576175.735	298217.5198	352334.3634	423835.4072	988620.0608	525860.5257	831580.1125	455552.3195	370138.442	248645.7103	326894.4246	221271.4742	248327.2803	247824.8605	164503.2941	444960.1401	287571.7399	756023.509	523912.1665	891208.626	355429.9128	683674.9844	221667.8355	285674.5931	625715.39	320132.8138	613998.0176	771426.8171	620818.15	752246.4391	680741.1787	781332.7384	578345.5176	642418.3277	661759.6675	692993.4627	660655.0498	584786.2191	451850.67	403834.1339	448500.4085	807146.3124	856422.3273
M118T32	950428.0476	1934805.914	1976999.455	2573616.023	2351989.281	1552633.554	49607.51952	2130377.135	634306.9943	1988601.913	1950658.853	1469923.105	1796343.37	2563814.184	2835934.993	1804447.809	2101755.506	1748891.837	1797573.509	1954329.476	1578270.943	1986548.837	1921228.759	1709171.165	717599.989	1709998.841	644356.6149	1412236.213	1672794.569	1905258.365	780282.8564	1594217.661	1981520.761	2042645.713	1972744.209	2959796.205	2006155.305	3166192.852	1893846.109	1739422.066	1969366.098	2013286.614	1708438.66	1874357.994	1687506.436	2925988.301	1545741.453	2010044.769	2057348.152
M120T32	9467.54055	12895.57563	16838.73421	30798.71833	32042.72409	16825.15103	15419.34042	11533.5084	11967.33293	12051.85807	15757.32558	12269.01079	18704.11161	28318.12797	18829.32232	17870.70446	22419.42473	14676.585	18177.17067	19229.39283	18032.64636	23699.51169	17687.31171	16585.92499	19707.02777	16840.32	17101.05725	15226.66459	13288.43745	17557.46829	10938.66532	13284.52351	15368.17634	18116.92803	19185.53863	17507.5545	19183.76492	17236.01173	15075.78288	32771.28686	17398.9568	17122.29055	16497.92578	13725.70029	12443.72214	11536.56335	11482.8	19204.74382	20415.59318
M191T32	132328.4013	2491.007862	165849.597	356389.1575	304783.3002	228072.3449	544118.9607	237176.0116	267396.3373	502638.9859	409833.3059	163973.0254	458743.5387	417340.4587	493749.8827	524187.4709	307556.9013	346168.1842	886095.2667	542420.573	289753.8382	271896.6455	303260.9468	115546.6214	171436.968	177203.6884	344242.8124	284275.6438	182794.5516	123567.5603	202773.2131	65037.80492	67115.40369	104411.9574	62279.06106	16631.08645	32550.23215	25604.02052	69692.14077	44756.35976	57530.23117	118364.0742	47593.62622	36303.4961	30031.60512	21673.27591	41351.544	37840.90844	23778.72882
M119T32	109323.0056	129305.9131	92294.17632	207780.3512	140439.336	74341.1303	136941.3954	64201.69074	111388.489	98662.11784	152941.3818	97172.94363	76614.79064	316013.8578	92855.68812	196961.0585	236618.4485	164829.434	176010.652	198268.4502	146733.84	273825.6142	203229.7791	146624.6571	180630.3499	74994.97841	79975.56238	127481.8181	152240.483	186688.5147	56741.72811	114561.8786	161763.9543	201076.0887	195827.7485	178781.5003	196589.3707	220301.6342	171059.2001	175829.2809	168593.009	192875.2232	173438.3161	156530.5595	118342.0181	161329.644	122100.2882	215341.5997	213823.1402
M157T32	1785568.5	778664.5595	535953.0553	1153198.795	876935.446	901066.9694	1136388.127	1604608.108	805419.4065	1464731.102	623883.0096	798092.5855	1125284.411	1636216.503	1815726.746	1128113.173	777037.6473	972154.0518	888537.3783	1233667.073	1074915.238	1323394.981	1239701.475	1819640.743	679648.9426	698166.2655	721171.8666	1084998.009	2074003.563	862387.0118	528413.0421	796133.3318	10841.90652	15842.98097	15075.36735	11376.62494	18453.99397	10133.56575	10288.74434	15219.09174	10779.42849	13896.06319	11524.21855	12528.47286	9587.852489	10810.26204	18825.74075	25523.39945	12120.67601
M312T32	7411.625527	9450.393328	10117.074	18846.55347	15353.55099	11781.18324	6166.996216	8653.538162	10457.96948	8754.462429	10574.5712	9639.422895	8835.973622	20631.98788	13289.61125	14984.83947	16478.35014	17659.88644	14102.49706	18039.35738	16184.24028	17866.06892	11705.89252	10060.63524	10207.15795	9847.154063	9768.455935	9004.432973	12901.00509	13944.08914	8298.559511	9849.772203	2398.471855	2175.801146	2145.76711	2097.396	2000.112362	2442.261452	2158.384582	2432.675556	2579.898729	2664.754566	2244.419485	2303.237236	2430.733813	2073.165011	2234.412218	2362.256	2188.186228
M192T32	10587.09903	12272.95731	11290.44312	25996.03055	102532.9079	32014.6789	37258.83979	11535.09522	23126.56117	11579.13157	29444.54662	25508.30796	36994.01166	35480.25289	33098.15913	36918.70213	22895.67252	24525.84683	57625.37314	37348.08388	27899.59325	20373.18053	28537.56963	6394.142308	24960.17901	13361.11905	10975.79472	25660.9499	17950.67344	12829.57368	17685.29628	15445.72587	32053.70133	37258.34667	37262.66483	6544.20434	17992.94051	52155.28356	56651.79316	56313.23822	72191.63271	9093.95352	16718.88311	24955.54701	15841.09421	10768.0066	10173.95547	8539.971556	9928.6312
M139T32	2413065.654	1550599.376	1078499.995	2270068.918	1967467.773	1610792.174	1707239.895	2817876.795	1414494.99	3270989.896	1836339.92	1162201.195	1880768.348	2359071.177	2755455.883	1114766.686	1050600.564	1986256.219	1295908.636	1701599.272	1545997.645	2168955.25	2109871.373	3270656.341	1167664.57	1178633.193	1155321.091	1617527.062	2884830.987	1516625.551	1118615.213	1551400.864	11293.51198	6300.057474	8813.890555	20411.67367	12341.14	11110.22819	6850.85464	14936.07603	8171.445981	10786.83789	10475.18682	11384.06429	3506.663078	9677.8032	11645.84618	34197.44571	9115.748206
M217T32	74362.33799	93664.79432	146552.2459	198754.2911	201822.177	116119.4164	37251.59408	71572.93088	1955.73	121670.3527	100957.8685	79374.26411	65218.50631	47461.75224	52623.72296	87312.23971	62279.84359	76282.42228	94795.77981	107180.2982	12841.14132	38935.35348	82075.89418	30061.27539	75895.26115	88567.09695	71138.96168	50177.23256	30532.20613	67906.39047	62485.58158	36879.65089	3350.148571	3537.67765	4736.73213	4580.5815	5850.597964	2589.981818	3514.680107	3832.450634	4091.399876	2624.749714	3281.668969	2365.588267	3200.595651	4508.585207	6013.047887	5939.263767	4774.09968
M265T32	2526.882858	3147.604566	3680.699782	7599.233169	6477.25918	4886.852718	3090.775692	6187.832675	7998.948308	6262.796602	3518.314929	7470.691922	4729.224	1747.802483	7161.046738	4072.3632	9967.421695	6888.26817	4739.607458	8839.94022	22902.06856	15051.70584	10045.19747	9129.479385	4047.837641	5558.570365	4880.901637	8420.382535	16883.60954	10043.65091	3671.661112	5605.673231	4397.102061	2881.540068	3116.54813	3672.311893	2990.630897	3178.416314	3502.807448	3381.686003	3266.726069	3329.947862	3189.643469	2965.022069	3266.996326	2935.995247	3401.673654	3067.457379	3206.987251
M310T32	244976.044	318219.8765	291854.113	516093.8311	494112.5521	296648.8962	101336.3722	288437.0466	374951.9746	280060.3845	359945.622	312475.7591	242437.0459	928244.0117	474127.7297	637446.8508	674243.4353	746418.7247	615802.5115	730110.7449	672847.2077	775426.2888	516507.7259	359887.8136	321982.6149	272807.2721	301764.9662	282004.2517	563873.1108	608170.8718	277660.4846	375773.5979	7395.0492	5856.2295	8254.679895	6451.909846	8346.521115	8325.00075	9060.592535	11375.5338	8240.9745	9654.193842	4100.3712	8376.30611	6946.04476	10081.06656	11806.43458	18666.47441	10442.46225
M129T32	3178476.88	2296521.555	1555733.539	2786415.494	2426467.954	2140251.426	2816921.516	3231293.937	2618912.898	4519571.359	3119155.225	2348713.984	2694409.779	3155171.544	3679512.595	2191680.597	2139143.98	2499941.43	2709721.511	3254583.016	2541157.02	5473052.422	3022301.742	4733198.085	1815409.486	2021329.868	1944260.327	2595072.728	4838939.896	2222667.842	1742140.537	2167998.932	17640.698	10926.0408	15460.2448	8634.620636	21563.25065	11599.31314	10577.68394	22477.07509	12405.21121	15936.42109	15876.67141	16101.39046	6353.89272	25134.78334	18489.66683	57056.16436	15800.95705
M311T32	25244.07412	33936.63392	29218.53719	64626.98649	59368.92033	33607.73289	15088.163	32998.04853	39923.02205	32848.57079	40529.48036	38058.732	28654.71044	107196.8971	55062.888	68522.2065	73397.3295	81890.75356	68561.51719	81416.73906	74212.9486	83919.30502	56543.58818	43382.08778	37623.248	31875.13931	34620.75666	34994.518	62080.9576	66451.01472	33035.49197	41377.47082	2873.094611	2659.938667	3221.518868	2786.5511	2884.28256	2698.349333	2772.240507	3273.709111	3313.720222	3136.871111	3049.731034	2596.174424	2771.677462	3166.61976	3081.156453	4003.511778	2984.60717
M147T32	1362265.717	971693.1858	376960.5	1533225.468	1291440.944	1243281.957	1440283.355	1353003.829	1138828.131	1202172.551	1293307.563	1104978.565	1480511.478	2402878.53	1904510.759	2022362.648	1452746.377	2521318.27	1946718.456	2177351.455	3011890.367	4196522.804	3008008.634	1398706.687	907477.1966	982097.7328	982327.343	1443530.138	3314720.748	1422987.52	770631.2422	1030427.153	10085.21776	6291.637283	8296.9752	5659.640506	11682.5696	5634.04056	5552.421264	11804.82152	7555.507284	8532.527204	8664.717044	8999.35101	5915.523	13282.80414	9922.034057	29817.96726	8161.12324
M409T32	16260.7684	12471.83946	30452.54162	136994.6549	81944.05528	80507.76372	41061.77179	82464.43797	38481.90721	43151.46745	44138.65895	74657.20697	74701.73716	73081.41306	60968.87689	85838.41576	91719.50659	117309.6691	88983.47497	78369.18507	94917.37329	118311.7998	104393.4522	43982.44323	28818.25935	21182.2689	67666.33698	52368.58437	65453.50019	76338.05881	33067.1613	39191.79242	9002.998806	8261.103825	9541.061263	7304.169507	6488.157279	7259.128636	7468.956589	6745.53072	7824.436228	8594.083109	8517.704773	9601.801143	8397.883053	5853.086631	7023.501435	10810.67879	7440.876769
M111T32	1756994.191	913518.2826	661987.0877	1405430.79	1136609.867	886541.8199	1007110.264	1062988.807	1043181.112	1972326.302	1121567.163	628198.3724	455633.9765	756203.8874	1454274.622	331745.1607	298720.0377	586500.277	356550.8636	391994.88	416485.8028	672281.1348	617244.4597	1813289.448	720603.0451	724433.323	652116.6196	874581.19	861074.0045	410266.3434	577024.5647	862170.1961	5758.856	6380.814987	4170.023005	7928.99016	9136.550855	7254.276749	6398.842055	5911.22514	6226.375899	7864.390481	4759.748213	4348.275161	5592.876759	7837.412571	4070.287622	13630.18316	3751.280908
M408T32	8297.139196	6378.690089	16182.29803	391536.5897	21192.35851	203814.0027	75243.26993	159041.4941	6279.878427	10713.69982	44410.34203	186236.1864	9893.291862	132361.2996	93680.94549	248307.6263	338751.782	295365.3503	333594.3637	395437.0937	365985.8496	162457.0816	310896.1777	92185.3562	17600.76434	9592.1904	131619.9926	108129.7292	226158.6243	261046.0792	65899.09098	3347.119696	4268.158873	3742.667206	3801.151407	4306.224	3932.535715	3672.266417	3833.315073	3903.974417	6787.535438	3383.364753	3718.278273	3130.674022	4522.83182	4815.276628	3668.658545	5464.049645	3485.385682
M361T32	86164.308	36413.6292	51566.10964	105371.5525	111906.5148	73300.53703	296898.8078	65313.05554	96062.84558	106001.7458	94849.49991	105807.7947	60988.0304	672789.234	125237.5297	221095.0788	139892.882	190960.6213	161215.1576	155843.6805	107058.7477	494342.2216	301440.9574	103189.7707	91269.1957	81561.27577	137947.0387	74650.52263	175959.1455	136947.908	59805.28812	132064.2132	5458.848874	5491.164018	4515.091114	2743.613525	8761.264669	3017.869371	2777.593371	5044.645071	3719.627072	4697.867455	4609.01376	5363.643478	2404.360006	2859.692776	7099.259124	16635.57663	5857.192098
M148T32	160726.9133	38708.31002	42098.56411	57877.61682	57065.11546	52366.26321	29140.13621	48186.84162	46603.59315	97085.40654	25812.77603	46917.47169	215526.2371	668090.9672	99007.30079	23100.6192	61358.67705	494594.1221	539815.889	667743.6032	89401.45228	105129.5846	75523.23411	41660.83485	19947.21304	45417.1432	174632.2941	28978.84932	124414.6448	67585.42576	35053.65959	42846.09506	28827.58421	19461.95812	59422.03326	14699.151	17522.97698	19221.1756	25885.19522	50609.04005	29682.20905	87252.55516	286814.0798	143328.9707	15308.82758	35118.77963	165910.3245	45701.62358	23494.48393
M176T32	111669.1337	73845.42139	53312.19552	58973.29371	101689.1586	92007.80717	42012.42946	51103.65109	78963.19402	104790.7086	29173.39844	79890.14582	127652.5024	189799.1264	153453.2934	138704.8108	132132.3565	239634.3706	140115.7706	131360.7911	179685.0894	235333.2845	218220.0218	121176.5981	68920.84762	78922.52459	68597.36547	88802.87344	241249.6456	124230.7034	61694.19769	74312.10543	15262.11437	18215.90653	16583.01008	13304.91436	26358.15506	14462.64545	12792.95221	14511.91013	13241.87293	15457.59385	14465.75359	12611.29325	9112.128171	5660.526833	13361.93688	15467.99654	23041.63882
M115T32	38580.45856	22338.02787	740536.9333	42386.40987	76948.72182	95001.30515	75472.57824	361148.0539	59294.75695	281480.2578	421427.1215	464840.6565	86555.96173	35159.65011	3870.01296	603443.6143	22114.35092	24855.79438	28753.26254	33174.44979	27183.42849	41141.83896	37663.64907	305777.124	668105.1017	56747.51449	718067.4702	31679.32014	52314.31213	21942.09356	20743.62086	239755.7579	3009717.833	3316131.895	3066338.321	1453465.596	2804851.922	1527500.193	3123425.411	2471708.581	3001607.615	2988791.69	2873047.928	3335968.49	3168108.931	2364866.367	2671031.132	3110037.042	2886258.907
M87T32	128162.7699	179696.281	74083.12224	360176.1483	300066.6526	236994.7674	163630.1336	230034.4018	194138.7639	243004.231	162793.5301	162045.9097	209054.8347	21958.02686	303959.863	9357.427429	9726.215874	10378.47048	7643.609118	7751.0992	12963.27289	21998.1936	18666.145	218164.1643	130681.2509	150707.1316	140666.7461	176722.9651	20656.0278	13685.89993	113546.1972	153441.1748	6128.658857	7248.67744	5285.685848	10427.57877	9098.101802	9398.997771	5031.58789	6097.10475	7562.60019	7562.376	6964.67816	6850.95248	5268.084705	5173.61592	4893.964952	8782.090476	9447.732629
M177T32	51967.07392	64595.44932	50450.27819	124705.2849	137500.3644	83474.75706	17328.37324	56309.74298	63205.1681	45286.4737	28896.66374	55984.80789	71596.5546	36397.53617	106878.6968	31616.83843	28261.34338	34821.13721	37255.23904	35167.7957	36559.38586	48650.68296	46071.65516	69529.64328	38607.14631	36700.36309	50726.55016	58271.24251	32004.30887	26846.9369	50218.31621	69418.73447	16050.58832	13608.44609	13900.9914	17522.53477	15606.69105	16080.82976	13639.64938	14508.61705	12882.60011	12998.61979	13127.64284	13299.61401	12037.54105	8060.282718	10016.06733	12932.20232	15093.93594
M130T33	176822.1371	123927.2546	81705.6216	202884.9603	147464.9563	141567.0051	174725.6026	164506.7898	134149.5491	166024.8296	171413.9766	130302.8985	177687.0749	200890.4572	252794.5314	156166.6394	108603.7804	132848.1375	115510.8904	169960.3736	145769.2004	180534.5896	161831.1561	181817.4786	95949.84866	61003.2551	114161.325	141587.1763	302368.2719	123243.4908	50968.09376	121529.4494	61415.41322	72220.94675	141709.861	114809.442	121514.1896	47206.11823	71716.79494	54441.18096	52015.66824	42580.60664	206624.1556	119197.492	171693.2524	73309.75594	129183.1156	131674.7626	38616.47561
M165T33	13426.84914	11875.21048	8304.281977	10363.72743	8918.279074	10092.10336	8676.977339	12796.70992	10695.57342	12008.00523	12669.54934	21167.22781	21859.46472	47904.18555	18021.23189	28491.40452	25720.36818	30997.40328	25049.56731	25779.10752	30648.24758	24529.96341	21419.97088	18511.49259	12185.71541	13884.01736	17682.29381	24909.69353	62627.45557	21501.73014	11520.28405	12722.37415	3890.914054	3179.267617	3048.046703	3752.981695	3237.093243	3632.23998	3193.878649	3385.710237	2975.199872	3088.842941	3235.138145	3109.05	2988.608828	2733.62289	3306.488938	3584.16359	3220.509431
M158T33	98541.97724	23458.68857	28578.68742	67308.97627	51971.75503	53881.89145	31845.69028	68457.36644	44215.97908	55542.22754	38604.53757	50900.3442	66296.20505	90257.21906	91434.60158	72702.45115	47098.75358	90548.77866	58742.59893	77479.33532	65283.67204	79063.59411	77512.89442	114821.2945	41520.21069	45407.16685	46777.15953	64618.14828	95066.78694	53642.67493	39534.23473	45639.11563	40240.9104	13648.57506	26895.27245	9310.08	13462.88613	9249.751707	23776.97648	21203.12711	45410.93951	56252.35885	8110.025054	8161.919733	31289.2368	22561.38935	47222.92934	2025.378514	14691.35874
M69T33	1324300.514	634100.7978	25951.00464	1299265.972	704378.2967	1047842.501	716253.836	1220986.812	26168.98284	27559.64376	1004380.915	703524.3826	884795.3346	61925.24553	1300711.569	45117.16905	31641.20052	38235.3322	36725.72242	49964.67154	43450.81097	67059.97619	52468.00768	1156947.147	842434.9151	911956.4115	819838.0384	943629.7582	66426.63341	43029.66908	738118.9061	910462.7982	2594.0964	2121.405943	2213.26716	2103.384936	4359.645257	2062.989257	2441.675201	2456.701714	2189.425371	2366.275886	1796.898	2273.614961	1887.213847	1816.383826	2263.846629	3788.023304	2198.538689
M141T33	27147.98119	10502.16	23919.11422	20371.98787	10894.19388	27600.25698	16727.60175	17061.31846	12959.94162	18023.44751	11048.7812	10516.12245	18446.93509	20251.08472	21330.15269	11054.69959	12154.1697	15023.577	11467.67957	12066.50373	15343.74698	19197.68589	9521.738057	21381.76836	38766.65298	37648.18066	57257.57295	32751.90078	18787.89264	12244.41704	8178.202047	11968.86616	5791.814376	7588.887344	6574.955016	9372.852573	6089.996066	4641.521311	6653.936805	5250.520918	6162.019672	6410.100984	6577.371738	5850.717639	4459.434193	4908.004548	6367.955071	6956.098698	5483.055214
M140T33	183278.4639	78369.7443	60710.73189	68971.74471	118583.0197	100149.3021	58984.74909	107611.7679	84140.97908	187764.6102	84581.89307	83352.36905	115122.429	153495.3848	151582.6519	102650.6342	71545.28574	84358.17915	86388.43546	108677.7403	88803.25795	142715.2698	190403.9004	190697.46	72932.78438	77377.1786	70287.22198	96372.33317	180792.6203	91035.64758	59287.64614	75112.929	27091.78977	17629.36812	52878.98344	13749.13719	30150.549	14734.32667	16985.943	21550.60131	21505.44977	36187.5717	26666.976	15218.02256	15156.64633	17938.9538	28827.06508	19661.71395	26097.94179
M438T33	83310.9712	47723.26673	57796.74848	116424.7214	115698.0113	100045.7546	87986.08188	69665.61932	68893.94681	91984.97527	77334.98053	95067.04238	156837.1727	181772.415	152312.4241	221787.8823	275658.3316	225374.3192	208316.8911	225285.2781	264236.2745	197240.5581	186850.5695	90168.06985	92385.13208	85774.02763	86181.25033	96627.74736	194935.8306	169469.5511	65165.22782	83339.04834	2707.730329	2083.7952	2609.494011	2063.597361	2551.043976	2692.769143	1756.622126	2647.956343	1994.969829	2635.952914	2755.7772	1402.867467	1730.338786	2023.732405	3386.79947	7872.484592	1220.321053
M195T33	22780.49741	16396.61882	11402.61542	29497.53059	24214.30682	24960.8957	22095.56462	27730.04419	21275.81731	23938.19537	17584.3838	27571.00138	31687.08281	52644.83222	40844.91377	50708.2613	32751.13586	36649.78645	44024.93406	46774.77224	45880.69035	59698.01852	50765.04646	28042.14515	17024.13852	18586.95959	19370.21173	24660.14514	44213.745	31684.05516	16864.74953	19534.25157	8012.050083	6334.2162	7117.709023	7687.829015	6996.04776	7514.202384	7955.58348	7742.43388	7146.876977	7452.123988	6962.049114	5740.06814	5510.848966	5712.691981	5130.911859	7686.999443	9123.732837
M194T33	91032.83908	63672.61329	37813.06978	107943.4964	87056.92928	87581.81246	85542.79445	104680.1546	82303.91277	89279.37326	62824.4856	93616.7618	114458.0524	201473.0053	153119.0157	125482.4549	136990.9355	153337.7461	179790.4887	199674.7704	168934.6402	250938.2327	199796.9871	109039.5746	57922.5459	65735.47708	63996.24113	86904.96631	297058.0754	132040.7974	59670.07279	73615.3188	14023.55382	15221.34233	14886.35153	10378.41157	53479.64608	15939.15654	8937.684706	10518.27724	10499.07162	15726.27024	12871.45943	10415.82794	3831.295161	4701.991465	21622.30501	14648.28552	49305.01506
M112T33	61452.26327	24516.75132	16653.05721	82212.408	62562.81674	49964.31711	54126.26214	58533.93796	43673.12173	62816.48477	36739.86495	66619.09033	58749.32344	38055.88262	69010.8966	16489.25918	16246.70575	30891.00343	17505.13015	21589.24605	24794.28206	37070.81651	32172.56815	59899.80762	20705.19781	42750.10829	45253.17667	46912.39434	29888.96868	41249.13248	27205.40019	35453.44599	27738.6624	15429.20709	19655.06704	10752.15369	12997.31246	7987.081371	11721.8016	10324.54903	12791.65371	11336.03794	10954.2744	16912.35296	14555.87711	9705.525565	9233.037257	13340.61051	11624.16306
M377T33	13070.8922	4570.666138	8135.904308	12606.14634	15157.31198	12130.71454	16904.15998	8405.14615	9985.722989	9913.778479	8692.238049	12185.10033	11873.17253	63755.56928	20232.13346	33580.0905	22822.37446	25905.63354	21160.78742	18916.71806	11722.66364	62561.28211	33392.0882	10575.53176	13557.22945	12066.19571	17831.61671	7690.912794	18222.39156	12162.6179	8897.538146	16815.35962	4485.117325	3605.181639	3079.167077	2682.498908	3317.887475	2621.659279	3583.87407	3131.426361	3459.244757	3532.062539	3273.841819	3106.61823	2712.528932	2689.33078	3276.000008	4418.679053	2950.789355
M385T33	237032.7442	133081.6178	68789.44053	238413.5711	184965.1899	176531.0609	214476.5977	284317.2207	204067.0949	213372.0127	120551.1276	239727.6153	262003.9085	441575.1915	317037.8712	240126.9704	291205.4335	318206.5871	227307.2242	376617.4083	413069.2323	673847.734	452055.7307	292584.4135	131614.9842	146295.8456	125465.3049	222403.9266	874420.8177	399435.5204	157008.8138	218737.5165	2215.444359	2222.208658	2133.952865	1979.112484	2287.815071	2150.188932	2189.539459	2504.686027	2243.814575	2238.213041	2659.664536	2773.736757	2336.9568	2522.416913	2197.542162	2674.332493	2310.539445
M253T33	37140.69262	96933.53657	25878.83815	77162.45264	46617.14934	42884.34688	45683.29607	50796.26181	46249.82733	56229.74821	25515.96728	29456.66856	50135.65215	90102.90505	65809.91344	116274.691	105340.4151	90482.28618	86138.50056	104208.4822	89376.50627	161447.0567	126481.836	67189.09132	34393.55235	37184.41674	29340.09251	38314.06879	210294.594	82488.40493	34448.11418	41140.63188	4901.492826	3989.068784	4090.191168	5308.708645	4253.139536	4009.614032	4300.652432	4352.348717	4558.821437	4791.683827	4438.092114	4414.282701	3916.76608	3390.973673	4597.552703	4667.650595	4350.551274
M386T33	28902.91696	18524.4737	10282.19621	33064.74918	25558.95518	25592.61609	27177.86687	36427.27057	26854.90483	28643.91673	17350.53955	34403.19367	34915.83009	57532.97007	44168.14038	32666.04533	37907.61261	46639.19647	32387.28727	34913.10396	47090.67711	102072.0037	66794.83787	40031.70116	20248.85762	22377.52183	19013.28125	31669.05063	74348.6672	52459.51933	21977.87499	29690.57689	2162.425338	2155.856356	2250.622545	1717.790897	1962.98872	2367.120676	2341.68312	2189.453373	2646.389731	2504.747463	2147.541495	2158.414004	2051.315029	2362.833672	2190.897818	2140.47591	1871.250182
M387T33	7341.702	4831.183091	3468.753576	9406.402047	8188.544553	7837.217026	7706.981941	9541.245846	7440.271188	8441.074006	5538.438769	10084.92539	9744.594667	15001.09716	11789.02205	8408.872471	10623.81888	18250.4749	8631.318462	10442.37841	13858.24844	24516.46508	15535.608	10625.8182	6187.186051	6821.33705	5820.076209	8905.082769	31174.12555	13700.34216	6181.968615	8547.581128	2038.123452	1838.072073	1786.85892	1651.079547	1615.756966	1744.448028	2095.295537	2328.002483	2165.35613	2011.71667	1873.765461	1974.280552	2026.644232	2106.326069	2305.404017	1875.681732	1625.494742
M384T33	2324.568285	2538.684349	2827.824497	6753.307865	7079.377211	4996.151262	6035.468671	4613.590345	4688.415017	6669.14521	5165.807884	4781.703687	9256.817421	8469.262173	8069.981793	13504.1051	8878.329656	9519.434035	19617.01119	13467.03849	7482.500182	6832.142129	7505.338955	4262.184615	4740.015077	3989.742388	6665.283211	6261.20807	6279.329741	3585.378462	4297.428384	4036.068718	2124.127503	2009.316054	1902.600842	1849.555004	1971.094825	2033.332734	1887.065204	1994.287448	1969.478897	2087.119448	1994.803034	2075.317103	1720.735448	2118.691659	2270.197263	2323.796822	2262.578727
M383T33	9320.07	11498.58909	10106.91	26227.32717	24536.03668	18791.95932	25274.38546	20837.40182	23453.80348	34835.4854	26036.1787	20598.67312	53333.58779	54527.37962	45251.20538	82960.27098	53674.77934	51477.80493	119105.323	76523.23069	48929.68575	39074.93777	43009.64204	19633.51158	18295.7883	14958.86186	31964.91764	29326.94222	30546.87901	20176.48698	21264.16648	18732.75201	3082.105424	3479.272548	2639.746031	2805.436555	3795.679806	2744.702278	2921.785151	3154.407108	2236.754176	2760.130645	2654.400828	2982.86339	2149.710508	2005.812594	2990.349934	3155.191273	2725.979181
M439T33	14551.23291	9305.482878	12198.50816	25071.46479	21172.8502	18854.91961	20813.8463	14631.78588	13087.6986	16459.03075	15468.89263	18776.41875	27141.80696	30714.23327	27841.56963	37390.69841	42572.72832	35543.844	33901.1316	37476.39127	39567.3212	32950.73295	30409.70032	16965.01288	18737.93227	16039.30377	16513.16084	17577.61447	32694.65482	26730.99462	12791.73008	15870.75145	2349.94504	2081.38089	2107.567297	2156.550155	2572.089207	2471.889877	1891.85404	1836.503014	1683.661151	1919.725808	2530.03279	2208.7636	1643.987836	1875.58272	2307.19763	1891.644212	2545.06
M362T33	13486.71443	7243.266373	8747.067895	20027.95937	18971.3952	14406.7641	28568.33908	11754.93314	15409.72334	17917.58257	15222.68777	17501.49752	14043.76617	81970.88359	21239.59453	26867.69642	36333.9409	27905.76259	22046.8875	23706.94835	16006.30635	77538.08269	40982.78694	18732.77763	17193.8903	15719.99828	24213.84031	14255.88758	26286.28206	17506.64925	11045.83808	20036.36355	3135.965811	2884.95172	3173.04	3195.94076	2253.443657	3116.243592	3022.068736	3574.797156	3804.1508	3866.875648	3173.83976	3177.841574	2752.355504	3225.08004	1374.69206	5246.1112	3435.042112
M247T33	11921.96807	13502.39918	14606.8275	21218.16868	27737.0779	26907.0468	13728.45804	14932.01857	11813.91506	18256.75837	14061.8274	10404.05697	26150.13291	47496.45479	24184.836	26877.77055	17968.18538	21648.98106	64928.13473	66378.80621	37581.91488	17423.32044	18814.18944	12490.75569	12838.19898	17214.20517	24452.27473	27161.03112	20300.92012	21236.00012	14083.4382	23646.32242	15843.63245	34916.22831	42375.55099	26435.21413	55344.3408	31157.25309	20750.31869	23981.5912	22095.47082	26862.10364	34085.61	20316.56989	12077.02668	6625.569291	24594.1192	27864.40415	31033.62753
M152T33	16389.51545	13302.00942	19501.53165	26652.65005	39790.13411	17530.92	21445.98905	13105.82632	23618.0834	23480.50774	26514.19032	25140.81477	28893.4289	9569.94108	37287.13686	17983.27051	5457.94536	10731.13952	48638.51114	20628.86221	6492.581106	6152.871064	8975.01269	25830.53234	25281.15837	24049.64662	37797.59689	18441.52293	3808.054957	4820.342903	15321.74553	27939.2534	208628.9976	332802.8864	656459.392	503484.826	1048753.382	508274.9959	287220.4763	403192.3848	201661.3066	344191.7055	678757.4386	270282.263	113262.5123	117629.2246	695396.8991	436859.9715	776542.6325
M308T34	27295.0554	16462.53649	39967.02124	49210.57002	39734.23488	31682.98108	10322.66964	25884.20614	21049.13742	47656.11263	26025.07069	103472.0648	21902.87655	23820.18741	21303.01238	31256.82426	35924.25446	26944.55815	34927.7115	38095.43057	39044.52941	16323.07569	71680.53469	18184.11569	15605.57728	19799.97796	20498.28092	16197.97697	29878.59037	23757.5906	13176.89836	12356.64267	2916.378357	2713.700292	3309.132322	3154.272	3300.299733	3106.329172	2559.397776	2793.133033	2843.984223	2890.5632	3365.277867	3238.044923	3157.578	3086.496323	2943.112943	3057.655904	3242.063912
M148T34	15456.95631	22220.63266	27085.61237	45399.80321	53223.30831	28590.42359	39313.12672	24628.494	27467.21316	22936.22185	26561.53749	20813.47884	65051.0315	89418.43875	40242.94981	38632.78535	57300.57493	43892.21703	41037.37754	46468.83934	50187.40364	43560.9899	38991.75935	36107.12086	27039.24713	30207.53251	32542.42144	30101.59523	28903.56257	35953.22504	20287.84553	16866.535	63796.57083	57285.59227	64406.02087	43138.57443	54010.67187	106979.3568	65505.17341	82573.23981	73046.18352	72936.95155	52421.55061	45686.64	32281.55251	35939.90681	42674.62442	47221.152	36140.34514
M131T34	39408.03011	52319.44497	43696.18411	69835.49128	42160.04771	55152.06003	29525.69926	48169.38471	22032.01152	52376.99306	48983.76118	34937.99475	86756.03552	28251.5013	98631.14611	33876.10525	33140.01509	41056.3132	64106.1551	50404.17877	28304.61742	14937.0648	32134.13711	51899.81107	40475.9887	43154.17817	43577.64165	34154.742	25032.62608	39373.20533	36635.70371	33655.83382	53662.06644	101577.2021	114036.1258	68181.87453	164655.5516	75954.05836	63965.40444	61878.43674	52926.84134	71535.45436	98051.23392	79688.895	47678.78112	35783.02005	115368.0413	118026.9012	181926.5959
M167T34	4069.70082	6271.704678	4324.873253	13185.19748	7735.606772	7242.777016	12112.60479	7194.50884	3772.571332	4152.776079	4820.01549	5639.208402	10422.82759	18597.29697	13296.29738	13100.55274	9815.73329	10155.42415	14170.99896	10811.75436	11309.01429	17007.40768	14377.55597	4972.123059	4725.389412	4834.206645	6839.318447	3654.271132	6230.454565	3545.937766	5182.929254	6631.498588	20464.41718	14704.62894	13503.97059	12675.26233	14694.58912	8559.977111	25297.96645	9333.568689	32045.42469	13753.30748	11502.2848	22589.69949	12210.4416	8715.122257	17408.49199	19895.44988	10627.69791
M189T34	14512.94548	13856.22613	18383.02852	27310.42378	25602.57616	19777.24519	23196.55008	16655.20313	24348.93829	11425.20141	17033.79626	13969.48573	33319.61175	9181.517748	24445.19672	13504.74639	23349.7845	11091.37166	14699.92877	16943.66393	15704.93179	19395.11106	22143.91047	14309.15727	11279.1978	20818.97618	18692.22409	15227.55713	25150.97106	15337.6282	12303.6981	12029.95352	102196.38	131364.2252	113878.9749	225596.843	119922.7412	75970.11493	110726.7762	96464.53575	106846.5379	90728.24163	117440.7639	146775.6305	94197.29694	54287.96375	121982.9078	88779.53123	58414.67616
M403T34	11425.67424	13459.41105	7737.099694	23580.15644	24584.64807	10518.89704	2934.518518	13175.42133	17085.02321	6745.914914	4422.318665	20510.41134	18736.40526	19130.31092	28058.24154	36850.17486	51512.94472	48853.07352	30642.79597	44040.52635	40589.40677	20379.03269	27538.11421	16801.27422	9827.855877	9166.557273	15713.99327	14333.02737	33714.83643	36062.52636	13233.04666	26187.10675	4295.23961	4074.002674	4508.78044	3378.124841	3695.69956	3926.70855	3444.411196	4151.625589	3621.056188	4067.600784	4855.628111	4938.536592	3291.337683	4225.636462	4362.072328	3670.8232	3331.589429
M130T35	54986.55936	76474.38217	243306.1286	12437.15616	551204.334	4264.37352	260057.3044	5960.20392	201860.9275	73204.29453	503946.6566	8458.49136	229512.9858	672300.1278	616110.5406	487339.5741	409423.6589	780375.7312	609665.3146	754683.1325	479585.4943	485477.4408	204605.2086	178670.2034	8376.07488	293592.2126	189748.2054	7361.66376	170527.4634	431045.6395	71416.34784	4221	361208.6718	388811.7023	585964.0063	367135.0339	671534.4872	613935.7766	431983.6374	892995.301	392018.6872	430211.2671	1044332.594	615793.555	374441.5643	889191.7251	771658.8346	774179.7742	254618.023
M339T35	6759.284597	8500.36896	10576.34593	14425.209	15370.11596	11377.13696	39322.22777	12134.02632	8243.340509	14369.94333	7551.312384	6523.575997	10106.88068	7067.01312	15047.34293	5772.555561	6384.875262	4415.260617	11106.84039	5855.568938	8734.085092	7560.885913	3812.3052	8434.308032	5769.55368	9154.37273	6827.79193	7349.418854	8296.500817	13505.373	8977.801385	5227.541929	4974.029388	3741.246667	10908.96174	5190.594	11068.45619	4131.457102	4545.854694	4907.081491	4874.748535	5363.622128	3113.873424	6659.909237	2883.547195	3174.690989	4204.588883	11369.54304	11210.94421
M173T35	8387.815474	4379.741902	5532.111529	9810.550229	6677.851784	6712.86089	6027.9156	6354.645901	8155.563429	4128.434966	5791.558453	5893.494746	7155.44802	7253.908421	11492.53038	8179.35525	5471.5542	8304.841882	6432.395478	8606.786948	8727.708267	5264.263014	7393.67552	6472.973419	4497.387253	5564.944941	5348.917057	6124.823186	7577.799671	5648.054609	5524.024263	5087.916884	5806.523478	6133.243733	5209.464	7248.705892	4714.357273	6038.012	6581.260174	11829.54187	9798.15512	12769.20861	11250.50808	5981.274	5168.9224	7160.770667	15757.90254	5321.1704	5154.010763
M186T35	5945.718436	12918.03757	10851.28997	18938.15608	17130.64263	8338.906414	8314.827512	14385.86922	8046.780723	684.73152	13117.31153	13498.4363	11596.42578	32467.91707	16835.39807	11019.32683	17027.61035	13868.36404	15431.48628	13600.15593	18985.11382	17075.9386	12459.83824	12805.21929	1160.68392	9521.11657	18883.81439	12452.23639	11363.5165	8400.599143	7602.632927	9359.009558	20746.86493	17809.14263	16694.38563	23473.60144	12788.38724	14864.8566	16928.70359	18229.64169	24164.50217	21523.06216	24849.3552	34921.82963	18995.98541	29865.49707	10945.54965	23215.70779	30885.21957
M131T35	57584.83563	68577.53289	55072.1488	96593.50919	98635.30623	68898.8186	730.32696	72128.68457	58677.12324	73693.81257	66834.6112	50766.33658	105820.9128	46430.7912	135838.6255	35006.79356	27521.75747	54131.20522	43505.43446	38886.48761	20332.752	19903.11829	47685.24997	74892.11665	53755.20551	56336.6878	58544.03898	45476.23409	14679.75935	43015.58081	57028.60881	48805.85462	73573.07025	106802.0589	44012.80591	25210.75412	44577.91758	36692.27104	80581.84084	42221.54104	40034.89321	41393.30829	55264.14514	30273.23908	37274.69644	63886.31252	58757.12287	49458.92709	214771.3617
M342T36	19923.55027	19145.0095	20515.52117	57955.03457	24885.79194	21479.82008	23977.47754	22519.41216	17722.07151	14164.00184	11242.25437	13499.34167	25990.25802	39587.22	28527.92602	43886.46713	76359.65651	43744.64765	37865.41205	40573.15714	71506.26202	87338.25486	45189.65757	23486.1887	16705.07748	19254.75982	20944.12455	17583.49637	51230.06036	44959.72161	19120.6272	27854.26523	3651.797093	2994.13465	3185.147732	3428.6848	3109.670496	2734.99275	2923.207865	3288.175316	2798.142098	3896.738831	3557.736602	3695.95359	3134.737957	2708.620975	3093.945231	3198.981928	3528.448724
M93T36	69235.03474	116803.504	73851.38144	187145.9335	125113.1926	123983.3812	155069.0717	117298.2987	79720.10871	68121.56668	90289.12677	100474.2002	191619.5169	198608.7221	127112.3305	211446.4484	201350.6465	169481.9496	160096.8145	172102.828	192524.7022	177835.6425	244180.1148	112908.0729	101119.2438	100517.6039	138564.877	28944.69897	92102.05179	86026.04195	62505.4476	67644.16238	359836.0238	468268.2881	319079.71	125358.8292	231029.5128	92770.56244	267125.6916	142081.5194	308293.9027	274511.8108	218033.8943	495429.5811	489010.0206	570811.0455	204378.2953	400041.6368	272644.4926
M131T36	4806.207586	4363.072374	3706.061618	4620.502658	7746.174718	4068.20351	9569.236888	7177.174003	6946.839788	5935.34386	5712.271794	5559.122487	14853.70549	17868.09499	6139.34802	14453.91937	6450.969142	14856.06762	10356.06003	10312.66203	9077.331617	13452.48144	19830.99525	12423.6256	8043.363964	7510.545282	12239.92154	8453.861339	9053.307682	3489.516522	10042.47484	6625.736645	1214.113843	1290.683327	793.9450435	606.7308835	821.1475302	875.3921635	1284.415904	877.0897252	1361.08991	1180.259087	798.8356487	1045.029402	1782.374609	1440.936	785.054207	763.3625948	903.692833
M170T36	77450.72574	83497.59133	82706.31298	125681.0008	82740.99223	103022.758	90886.12503	93480.87246	22786.05607	115471.7717	29065.16059	68836.87378	3178.8	186377.9047	209840.1029	41447.83886	34599.45863	51987.91445	31867.79139	34931.77281	15479.75846	62814.5797	22643.36229	1395.06048	24768.17322	89098.72159	74023.25954	83107.39424	16847.85563	24186.92404	93976.89886	64202.77277	28553.82498	44311.82109	56818.64303	15765.74779	58691.38174	43199.4119	38980.69917	23923.40973	41236.2456	36192.83712	45166.96547	52527.78778	30980.46019	33899.92941	77089.60941	39796.78167	55137.2665
M189T36	15180.93517	13639.62112	18649.44368	26375.07085	27288.61139	21380.09172	16925.49128	17393.29758	25939.88025	11929.87663	18632.91941	14355.03043	31912.0541	50296.31923	27047.68177	38389.12957	24326.99189	34567.4298	39772.28628	32483.19716	28957.8465	28729.21977	29787.73289	15601.54192	13347.63753	22394.38909	21842.52494	17562.13347	30056.99802	13873.00601	14192.69576	12705.66451	19388.04705	25263.8925	11957.39723	11929.1616	9065.814698	13906.9546	18038.47065	15006.60053	18963.23387	22240.58334	11006.0195	23080.90979	22904.30715	14214.60695	10395.33871	13615.28336	8981.02656
M91T36	7724.878892	7262.830829	8046.567653	23003.62691	18001.97533	8733.60768	5060.351404	6612.304527	5541.878582	7705.935914	7928.966438	24412.42455	12433.74259	18063.24886	12732.36802	31715.38202	26728.5576	38730.81576	49975.35279	28414.32901	34380.20493	12487.56106	40404.40635	7055.654635	20468.25082	6401.178015	11082.74028	7969.413316	7851.5316	12468.87229	7326.960682	4307.048247	5939.561302	14033.75902	11072.06957	14829.47621	49702.3066	15356.40612	9690.905302	16795.68694	8411.42775	11791.01803	22414.32818	28260.52213	11642.43284	27194.17171	48222.20076	29419.41586	14995.96731
M487T36	5692.059065	6495.612561	5046.219151	12720.95159	14706.13956	6166.705721	2962.056337	6123.924201	10321.7546	5025.189529	4618.369908	11336.85365	10786.597	32444.99278	15750.59849	15028.59881	15685.15547	18542.26035	12118.66563	15890.09446	12166.6057	10476.57461	11727.74168	8913.737902	6703.681477	6365.129998	11621.83993	7501.515413	12239.7193	17340.39481	6510.834199	13510.17897	9223.76292	4694.791452	11162.19112	7088.566461	8427.457211	6448.827918	5962.992615	6226.183995	9227.627072	8614.809638	5799.385728	7545.623454	6435.224581	7975.186274	9349.647334	11370.85261	7448.714541
M113T36	13613.4551	11866.1554	19877.55161	35882.54228	50145.29578	15139.20108	29729.74578	11676.69093	14034.54102	12145.07267	14882.39292	42518.03537	19945.17202	15676.57807	18307.4512	27177.37527	21718.1076	41688.75404	62666.57515	31635.3416	35734.30747	8262.935411	29257.97153	11533.33072	28950.16922	12051.20727	17198.89548	15739.97163	6497.713727	13218.25268	9787.517488	6934.721186	18762.10977	32666.38502	22218.04407	35351.18115	94293.94887	34666.58392	28950.97456	44898.65602	26942.57787	34349.42669	56374.37657	51409.71515	28718.14794	56484.87545	116082.6879	71181.76708	39585.51946
M146T36	8415.802793	7140.264945	6638.898895	12215.21444	13131.44	9719.225958	18864.22912	6059.416509	8767.87054	8371.555383	12006.11375	8292.710988	13459.9266	27019.64295	12835.6081	9748.8366	11958.1317	19796.53323	27323.84891	39137.0087	7925.553656	17265.58839	6873.963429	10649.46456	8270.360422	12483.60728	13843.74277	8783.3953	10172.20655	9012.182549	6942.036655	8470.6332	19318.33776	20856.58462	18329.9604	14943.7991	12133.66342	18959.9388	24250.1808	17248.08557	9776.631811	32855.87816	35141.64066	25503.30558	19867.42027	29333.44973	41600.14438	7504.484	10957.82553
M241T37	71797.81475	115424.2053	105931.9365	144608.5763	190345.3815	99502.03294	14507.32821	66139.02818	110569.2553	76342.85075	71644.16527	77014.70639	85000.71568	105860.0082	104414.2019	86186.37337	69285.14134	64183.2492	88664.37635	73609.44924	52099.82856	51910.64068	72011.50054	82346.02644	73657.30332	96464.19475	100233.1061	100794.6686	64635.71348	68509.67467	62760.59434	71666.96047	25343.97438	28315.59138	41884.65205	22436.35655	33211.67859	51582.99561	23682.16329	29784.63383	35465.06238	31994.38658	29992.7321	40742.21465	38222.16571	16555.97064	24116.21205	38138.50199	32924.53004
M391T37	8809.207925	9222.677693	7713.604974	19877.64941	22316.25323	9337.963527	2965.901708	7885.620937	15300.79089	7462.19784	5291.181043	15735.30009	14217.89763	44028.3174	21805.43917	24923.90695	28217.83147	29044.46076	24909.28775	27071.89074	16690.16579	18212.19225	18976.51303	14035.81611	10429.80409	9255.362219	18236.07019	9862.643526	19117.49653	26299.88387	9631.776912	20488.25011	6092.241289	9890.133732	9632.04448	3616.677639	6071.639658	5744.293494	7635.687636	6361.316991	7890.31987	7372.825238	14241.32518	12339.36736	6526.02334	12404.11757	11131.53351	12776.17111	5770.674075
M243T37	1174.28256	15446.59156	7258.117183	30043.58142	54990.23452	28318.55622	17658.56124	21927.88981	32101.26231	31209.93866	21444.24569	16620.64377	7689.663288	18694.57273	31975.05967	18691.31747	18426.59617	14061.73714	33159.12882	18027.94563	28330.4505	23299.28024	17770.45029	25327.26815	9375.318005	14205.86076	21440.80765	21802.99274	23029.65756	16338.08367	12692.27217	18112.1269	1819.392214	10812.13888	15578.54491	11389.36981	7860.594783	11670.52405	7417.984198	8242.347623	10419.76781	9386.620438	9309.168889	14345.60482	13808.38271	9495.101995	7777.266792	12243.48725	10188.59101
M339T37	5782.203309	5183.289269	4747.728896	10721.20015	20798.99029	11527.31302	13918.7832	10062.99514	11727.06	14661.11542	6955.649629	5798.77123	6409.727215	8004.76871	13203.89465	16102.8447	18931.41558	13214.77398	27854.98893	17337.00939	26107.58506	22080.10463	12311.82495	8070.544048	4162.027642	7214.601074	9320.148205	8807.397852	16761.1701	13217.0798	5441.470935	6775.598547	360.8425643	390.5179008	347.3736	185.6928	229.6913808	324.097848	223.2888336	595.3750588	414.5226624	436.131672	434.6615088	418.5263568	397.7567012	610.7016094	377.7525504	292.8866688	313.7248128
M130T37	648621.1328	900274.55	38948.1048	1043268.572	1223614.079	96931.3824	399776.8954	725439.8551	110384.8394	324311.8082	180591.762	34761.75096	1046882.437	565422.1068	1506321.633	619892.7511	380777.8258	310594.8071	1095139.858	567436.9938	184385.6025	243154.8911	359330.4466	676894.0137	460612.5626	502079.0948	572160.0489	538814.1413	214707.1319	196034.6776	459627.4711	372273.1895	958736.7503	1537595.672	1950246.375	1278538.754	2420839.162	1310975.621	1217119.151	1163678.16	996415.7463	1264920.064	1732152.783	1464885.224	818835.8953	782357.5398	1903665.348	1884510.993	2468674.47
M243T38	4484.336453	17262.20015	4687.201506	8140.573198	12011.22699	8787.594291	7462.385364	6204.03878	9843.658124	7279.977699	6481.905314	5261.651222	5837.928079	4220.20983	9002.872582	7032.546687	4143.734845	3411.828105	12346.22189	4877.54921	6717.975294	5974.102817	3733.0263	5572.464498	5321.070144	6148.913366	7298.129081	6326.948055	4683.626003	3378.843945	5201.646934	5606.050323	10222.90804	8780.025809	10739.40939	7797.237013	4656.132471	12387.35494	10534.31965	12717.7575	12587.40912	11382.3448	10353.74889	11964.92267	16966.96756	13430.85336	7565.887107	9748.240172	8210.254902
M562T38	2487.541079	6880.33523	16011.89864	22643.48276	4639.851782	3137.606439	2414.952933	6757.582667	3017.044551	6795.672466	3364.41048	4421.689432	6236.736839	8679.259994	6651.980222	13196.1225	8317.473989	17776.91175	15386.32849	18744.57748	18124.64772	16701.20963	13713.50594	7679.038911	12886.94101	15335.33459	11030.23849	8944.458004	8380.330782	15273.97843	4682.002477	3245.286729	2328.34744	2023.334719	2022.144043	1956.629489	1683.660342	1821.884757	3530.326364	3538.263089	3025.137257	3706.198423	2325.053612	2451.69196	4478.676191	5643.054261	2281.574385	2105.908247	2128.367633
M152T38	37461.4736	44501.3012	29181.64593	145990.2429	123408.7241	50962.08606	50515.24908	49696.64266	51996.352	34678.91422	1145.48544	33001.63824	72407.09307	90410.64402	42343.95511	73799.31122	94934.35199	65925.34615	74829.32616	64033.67651	93290.14358	112136.236	71159.77741	30909.20502	40335.47218	44833.35153	49248.19089	38462.01735	67154.21555	66885.09722	36050.42507	55053.2924	40121.59186	43751.04435	59051.06533	69709.91364	43335.47143	50731.57054	54070.65165	43643.84882	42811.32764	53302.32716	49077.55145	48509.42868	49280.37244	17500.77655	28433.84682	49228.36408	72417.31933
M104T38	137054.8995	157700.452	178511.8659	435740.7985	110644.3935	110955.4924	121600.0811	135061.1137	130476.5889	92010.45992	83600.05829	64296.28446	113490.5122	97367.35418	7338.46608	71376.74927	101354.9258	65309.38817	71799.42625	63839.74431	97678.49811	119091.3487	72980.92631	113700.0559	89557.75764	95242.50349	111658.8739	73455.84757	85612.76309	77521.63424	78598.10912	126055.1748	91939.44795	102212.763	109522.3702	221460.2452	86660.1387	154352.5931	94419.26579	86840.28466	86899.60651	120913.8742	139355.6665	151701.7335	79853.54679	57559.65278	80226.86609	90873.41138	154279.6639
M150T38	651548.8582	1142501.365	36473.55228	2051353.219	36269.97264	25499.77248	752767.1498	29132.28648	310837.7551	22926.55872	533516.2162	485302.1916	530703.6221	2214123.616	1549581.981	1770971.75	2324790.675	1668346.524	1657004.343	1608674.852	2228412.531	2718214.151	1773481.66	1031472.141	24860.886	26232.97644	994667.8889	670500.9185	1783248.529	1729537.937	761197.3651	33011.40096	1210231.351	1411020.148	1658643.375	2646262.302	1294627.648	1514839.317	1016852.495	1426279.973	1227301.806	1581131.772	1465800.261	2184188.987	1140026.152	854979.9489	1216179.7	1420196.218	2273909.294
M151T38	45221.69781	53547.15874	59232.341	137229.9486	69795.51904	49813.95309	43314.01344	52860.00974	46883.85141	37030.256	31224.19314	30264.84597	76399.2153	125994.8141	95291.83658	89065.032	131932.68	86191.89967	88321.88923	86804.96482	125658.9944	157071.5889	100636.4003	57363.54586	46456.92277	49414.3402	57953.69454	41336.06226	96775.60897	92878.53864	44857.26241	64735.11893	61705.51637	62786.11832	79069.97319	138113.1136	58912.53667	102111.5664	49111.95927	59151.00452	62240.21578	77690.1442	92256.16836	71848.87217	56329.54969	44580.42905	58659.09287	64785.02133	108336.6824
M133T38	249432.7528	282778.1924	127590.489	605361.8854	313356.5624	176382	174070.7183	211317.9323	168455.4608	148826.5794	80734.28661	101961.3821	214024.2979	333087.0552	338313.2579	199378.6322	293285.1071	193626.44	196171.6093	185761.2735	279102.7947	342429.8419	208630.9817	204901.0649	79991.29974	169395.7214	197369.9258	67963.48042	248925.8069	232506.478	4864.71348	119819.1445	341352.7555	263466.2651	301559.0252	608774.3503	266221.0167	407129.9119	171915.0627	306724.0032	221601.0043	428907.3099	352244.9476	381700.5537	200444.8659	156417.1283	211145.3624	242032.5949	386442.0696
M349T38	13989.28917	42067.32549	69009.9309	134126.8765	18024.21977	17039.91543	42085.46224	63563.16686	12388.47454	72589.31028	26414.17765	16354.3661	42814.74733	136822.3721	62570.36855	31996.39575	95896.03756	80388.9744	54141.20195	69919.21787	71913.68739	116325.5645	112175.0931	49710.282	62119.29579	69237.27199	51698.96022	59936.61512	84807.27	73054.08143	49727.10293	48165.63493	149466.9109	153075.5559	186335.1969	130697.8055	47198.89762	160763.201	142467.7569	177980.3945	171511.5143	236629.3338	220491.9644	321392.7694	175232.1629	171718.3656	66852.61226	135843.601	48610.33769
M484T38	31099.60355	61553.66796	39880.92153	93448.46865	152619.1698	48633.37515	15376.97881	42466.41867	79282.77949	39441.11697	37506.40094	48423.93565	47608.83609	22090.70866	68562.56919	20713.54014	12491.8428	11303.06059	32476.92067	19027.52925	17757.75599	18465.50604	15022.30616	37097.71535	26109.9635	29666.04137	39135.93196	32486.35827	16481.81029	10823.7809	19744.22606	38347.83894	5967.316092	17571.8571	6616.957426	4264.78756	3492.590658	5463.660008	6068.7121	8979.781101	16838.62134	5813.903751	6269.908907	6434.15973	9293.858093	12358.119	6097.439511	4797.141905	4867.72608
M348T38	118384.5155	421522.316	729353.8093	1101103.818	147837.1054	115458.4358	213208.6816	579665.5029	92420.98661	656668.2069	167185.263	106391.7919	208477.5195	898324.4365	387112.032	575292.5911	470092.5046	770496.4234	478295.9261	589742.8956	645646.6623	988904.4782	961053.6836	402858.7509	504214.0206	569261.2893	546585.7872	540917.3805	706456.4161	664599.8425	168330.6651	375640.5468	270341.6707	620684.3177	337091.1321	136400.9648	69689.01038	168674.6916	649224.6174	498523.6053	1442326.634	168185.7881	224693.3459	78873.7939	671121.7135	1385101.874	132404.397	46837.41688	77580.25894
M234T38	3418.911915	1052.962461	4076.014152	7162.24466	8107.34625	5870.690481	4476.4448	4598.437896	3990.440238	4896.278163	6531.183056	5671.295527	9954.293208	16884.13774	6591.030333	13558.01262	10499.62092	8523.992121	9369.780049	7248.929977	5278.001487	7581.332939	7821.184069	6205.897928	4864.927614	6864.930484	6201.756598	8102.36812	7661.215579	9019.553365	4672.975374	5868.944562	7927.824938	4663.66336	18858.28445	6648.156	10160.53635	12692.59112	5069.268245	5408.0895	2934.332985	3762.513544	7443.868098	9470.81212	8450.015733	6868.395881	6440.998116	6274.890933	5960.508711
M311T38	6931.92135	1104.676364	10518.64724	482.0964	33708.10677	5646.119294	4603.49581	6220.671171	13668.16156	3831.598012	3912.730598	10002.15967	6309.99941	1775.634924	1861.669953	3296.043348	1395.8976	1504.56024	4876.140857	4558.105698	1240.264174	1282.351842	1526.069017	2663.347589	6290.73736	4811.433149	3845.368219	4100.726952	1968.49692	1274.721786	2563.252533	2340.171902	12269.66985	10528.09882	14019.8064	12342.3796	17094.57191	12857.31366	6742.996196	7552.233669	6841.279675	9617.146971	9137.411927	11318.2829	6429.416276	2540.297454	7277.88132	14055.19364	14760.46214
M695T38	726.4017438	832.2032364	2894.81066	11597.61443	1408.230165	944.8811898	1381.257711	8122.219226	1132.639005	7003.408907	1514.11856	3006.030512	5573.150107	9569.008512	20893.92958	9520.57425	4038.5225	13028.20892	8394.797333	10926.25025	8040.839239	11682.61888	16744.65	10237.07886	8938.218309	5261.279973	7072.985434	7799.762419	7453.91377	8149.25124	3599.828165	2488.520794	3109.6539	8861.9685	3795.40642	2231.444213	1327.567939	2278.241144	13180.47761	8532.124762	69004.17652	2250.995741	2978.335677	1698.870099	12931.49452	55647.54618	1965.777239	1485.790414	1457.303924
M206T38	6107.326518	5498.667619	6528.594291	9634.14387	18370.90656	6584.760921	9258.181495	6181.471674	7372.492272	7729.73295	9604.57114	13299.2533	12472.70203	38518.93566	11231.21725	16037.91174	4939.60373	21503.09934	12256.56047	16161.27196	14085.1028	15194.88658	12417.27443	9266.942698	9681.573348	7057.209826	13831.30769	11356.62598	11896.24301	8543.643118	5864.149386	10036.86581	8496.678194	4780.370904	26414.84847	5914.8945	8874.612	8445.241765	122224.9281	11868.32454	16726.3776	14131.323	18897.11578	11667.2026	15519.24825	27609.4945	10553.90596	12978.23343	14275.36492
M169T38	600170.8259	280975.1602	277380.0571	441417.9229	27497.25	18510.94872	1536204.723	265224.5854	331485.5787	25319.86776	240398.767	419812.7915	753944.3871	1890254.593	757989.6942	625338.6125	528881.9565	838224.6702	231869.9904	292575.6484	280928.5628	1117405.427	728721.9343	940379.3377	532987.3065	404733.5603	384503.2442	454934.154	320965.8761	392957.1252	233429.4186	226593.1576	501649.3155	921387.87	635935.7528	449358.4856	417793.6693	399086.0264	705440.0188	422332.3014	787511.0497	698482.1642	895532.6219	577493.0009	301110.1671	587303.2897	1122228.455	778363.8142	400922.5947
M205T38	48491.30014	41642.2943	50100.06765	64921.95448	149191.0576	34415.49201	46821.9909	41417.24357	50575.98636	57303.35247	74896.42285	90197.27526	89344.89739	339053.8587	76280.22967	107941.1443	39794.34178	154606.3265	91497.24464	105814.3463	111260.6325	116064.9038	94472.57788	57808.83199	65137.38934	43904.06494	98748.20052	53477.56159	95563.65536	53832.01725	34964.48937	70698.16622	77880.59885	89395.91159	235259.4521	66332.40624	84362.79228	75761.268	100479.445	102634.4633	156129.7893	147180.9084	172008.2451	105518.222	99137.48452	242020.4969	88573.48652	97385.51591	120492.8579
M204T38	491466.441	458965.1872	509002.8509	592168.1691	964993.6987	304688.1179	474941.5564	418313.1429	504882.8299	544971.4517	695498.7302	818189.9633	818574.4337	3056004.409	774409.454	1261806.404	436926.4004	1674742.376	1120673.784	1331893.068	1289379.153	1307656.702	1186528.273	584429.8143	674012.5849	459540.1886	937313.5024	534418.4152	1019987.631	615952.6866	364312.3882	730105.7566	878947.9054	1074110.755	1976521.591	716735.4396	873208.7925	860958.5655	1174336.915	1328370.392	1606288.523	1577546.757	1726056.197	1212867.894	1141627.527	2187084.164	1069126.709	1136628.686	1273327.121
M286T39	8760.082083	21871.04222	16414.23627	25831.47735	33196.95099	15694.32352	2150.127829	8615.218122	24197.86551	5672.503316	15835.90232	14430.50981	12546.89041	14448.16436	5655.423742	6126.619426	3086.30529	2548.109714	10124.78599	5739.806769	3576.358054	8195.00986	7014.167345	8063.398037	10360.4318	7123.798777	8944.189719	6678.129524	12768.50127	8439.834528	6172.463161	12603.94177	27058.16331	27439.86032	21637.99737	44746.13029	30165.90759	34885.52673	16962.14299	22040.7137	22213.75931	26724.42406	29339.25322	33848.00956	15899.46165	8265.263461	19087.74766	24657.9023	37156.95721
M655T39	2695.161339	7524.476325	6799.579446	11804.06936	3199.271132	3003.959292	3466.777532	10233.13316	2569.318941	9094.712164	3704.536034	5092.957405	7324.546424	16860.42522	17812.95961	16562.77615	8353.67943	19550.77299	11713.61852	12680.1503	6905.809324	10753.35458	18150.30215	8350.566116	7286.466313	9795.51867	8460.318192	8107.331726	6812.695503	9088.987942	6070.586926	3311.308907	2789.487902	2984.952861	3302.076462	2570.284445	1672.506809	1484.451257	3595.444884	4582.473854	8799.833379	2116.184602	3053.377932	2032.272088	2757.6615	8806.283709	2543.146092	2285.08607	2289.794394
M305T40	9209.282652	5092.103044	5757.250378	9179.98097	12086.83426	8949.049255	3761.399002	4210.008915	13517.26168	6160.00345	11921.27137	14685.58697	9189.776594	16513.85143	5550.197702	6082.971714	2004.355334	3706.410783	7041.155333	5001.933515	2832.011248	5927.853551	1995.649616	4049.599437	7172.233055	4952.546744	10499.49271	5142.465638	6217.14225	4744.224	2710.856882	9249.745765	9122.056478	16853.87325	11205.79337	9004.979846	11210.41602	9969.631024	9710.131574	7992.67651	10662.53797	10878.5985	16778.40628	9237.569078	3926.801617	5671.949333	17565.08151	19522.54024	10925.8357
M159T40	153275.4999	187617.657	289731.1352	246100.7414	521711.8034	199944.1832	68968.23503	90579.81421	99267.55406	67641.91122	163826.5718	175590.9516	63236.96388	58877.08587	30055.43211	84261.46254	23461.30855	97387.29577	145161.7998	117192.2338	26087.79404	19984.05986	39276.88085	39417.36064	113193.1074	118471.2808	80939.03402	73978.54389	45872.12485	32560.51846	34514.8488	40623.28111	424601.7948	389144.8135	363076.8751	355668.5503	980416.1543	388531.384	310501.5103	305972.7662	237994.5484	505322.4125	356867.8698	330931.111	231214.8845	75085.4731	281268.6024	429401.1921	397144.6015
M175T40	41195.71067	658646.5244	90964.86444	76931.25513	152564.4641	68996.99238	17915.77312	31026.72538	72117.24613	21409.17433	45798.64769	45075.45429	16048.17144	27727.21641	1489803.296	39391.20527	15140.86069	25026.01501	70122.96	53883.82842	33739.90584	8048.8224	24425.13041	8788.5976	49080.83073	44226.47155	33677.89054	942465.714	22521.30805	17064.75153	14662.95586	9430.946865	165065.1762	156536.9433	172240.4817	133790.0271	203875.1152	149040.2651	131282.8263	123565.6767	128536.6617	140358.8741	110993.1747	135743.0665	122089.8144	33651.2242	89497.25424	148822.732	183961.9623
M203T40	27104.07504	49151.32684	50523.76959	114686.847	118925.3546	32515.62217	78611.83014	19108.24566	51755.32105	36236.00781	36812.80877	27949.59789	30268.04043	127098.5036	83502.07596	75454.87967	66146.81331	118007.7306	91610.61405	98497.87726	34518.2274	102087.2552	61585.58659	37328.00947	41065.11635	71539.92401	31866.78796	39786.50712	45810.18676	64677.91397	16115.26074	27614.20363	107916.8516	53413.88064	62118.47888	51331.88103	56312.63292	83230.76281	74362.99878	64937.88675	42652.91868	39884.48426	43661.85564	55914.59743	92320.86661	78263.284	60803.93056	119261.8543	33448.12028
M266T40	9550.389708	11696.88771	13072.31216	16342.01939	50693.90406	29353.21349	14872.35763	9051.169677	18803.33709	9879.441602	28430.15148	16552.95215	19242.09907	17090.36379	13743.4319	17648.64316	15009.68165	9959.304363	38094.04917	16420.48112	13092.96267	11187.3737	13288.7031	5537.672483	12590.38781	7729.525811	8141.422503	11844.21735	11341.86339	7986.175233	4282.829577	9889.592076	3726.919836	3868.310222	6020.321596	3913.412267	18590.70837	5143.307264	3387.684016	4540.785534	3368.44001	3171.542582	9956.364889	8111.568453	3976.03176	2862.297951	14140.71138	18117.21776	34611.98923
M295T40	28390.11222	30175.28421	38772.31198	47469.75305	115536.1204	39125.8208	18344.69292	9148.625991	50864.27408	5362.381994	32214.29154	42516.18694	9001.582509	15828.49163	11233.56574	6329.730706	6865.880548	7670.13	17978.69252	8586.51696	6830.597053	3048.531145	12055.58521	4963.854953	19237.80374	10306.51929	471.9528	18787.93084	7429.775636	3347.747604	8291.949345	3947.469885	118132.3356	64627.87314	95780.88932	94851.4735	237973.4928	105756.522	37886.9172	42827.7795	26073.64406	45523.61299	65771.28	74591.59135	28514.46923	7353.740625	46468.95024	127216.7806	79335.26711
M517T40	1207.196759	1006.369295	1397.985109	3456.21426	1558.338189	1038.901394	5544.513065	1808.195972	1140.807275	3592.572199	1993.613918	3027.709073	3419.770597	41681.22062	4407.016443	14486.63823	14161.92757	10759.01041	5847.092258	7006.683723	6374.124	6758.456727	5992.937443	3507.154613	4282.213134	5436.102289	10594.17366	4864.390191	4001.939851	4438.295289	4172.371186	4169.201018	19202.06422	26672.56652	27309.12518	16367.15184	5794.452357	14942.988	23239.50147	18216.55407	25506.37333	35256.61425	38870.70232	37683.45536	16858.72487	18663.01187	14665.92068	23763.68033	4730.674909
M339T40	6907.251748	13218.70852	14343.81196	18482.95449	14607.21969	19686.9333	27145.43843	16021.38353	8074.581059	18986.14472	7932.854912	8553.949005	13087.23305	11074.35049	17900.87586	15878.57193	12449.92433	17505.18063	7553.08161	9523.50432	9211.581058	15829.83814	20753.5716	12845.19768	6766.865071	12240.70177	10503.60044	11332.96132	8190.42672	23061.31301	12452.7108	5676.952071	5150.830524	5041.956154	11211.02858	6079.589591	11811.53073	3571.267097	4443.234657	1774.003091	1609.569926	6649.020577	5436.45248	6905.334033	3065.083713	3599.431031	5441.270299	9280.520299	9009.042964
M243T40	19222.69077	16448.91948	20311.59605	33384.24802	59866.67633	35060.03916	12866.7336	26189.26575	37493.38642	37815.32928	28113.95319	19600.4943	24068.89968	35250.86495	39041.93643	22165.65507	23185.84404	17244.73765	23967.30514	20993.00019	37935.051	41979.12697	25777.80214	26938.58288	17303.91738	23472.53145	28930.9474	26192.33134	17282.16581	27319.53226	21179.52055	23395.61582	12806.31756	12176.15274	22230.77882	13054.37949	11100.32196	14319.76723	10603.08281	10732.30245	14747.31241	12559.19014	11136.32137	17152.82203	17404.97653	12391.58369	9087.255	13497.13625	13798.81436
M338T41	42888.37716	95682.14962	106877.3548	107464.3839	39079.82621	43488.07458	134432.0801	112976.5981	31256.36314	132255.8739	41036.77384	45156.89315	39915.09476	76503.81001	106285.5305	121241.3628	71732.80744	131233.2372	52313.8752	79041.37047	76943.76151	103494.6606	136344.5162	75036.3681	21025.88064	69513.26636	23730.081	57915.18826	58251.57469	179591.9522	77535.36629	15747.936	10073.35532	5082.02184	23570.93106	16015.13393	16765.2375	22114.1085	6462.913805	12203.49577	11636.78276	13671.52949	18271.46831	10446.29119	6063.953327	12077.72767	772	4894.920086	6171.592359
M351T41	34515.18291	42814.35248	70526.01447	21497.36722	118771.1225	53407.56493	15812.83096	28727.32308	51979.59811	23232.68261	38029.07914	31427.54087	36043.01374	27639.75989	15367.85287	28044.67949	16745.02705	14142.23723	46944.10608	37290.17643	23318.85647	11668.70151	19931.6532	13795.91819	35650.34064	34154.60399	28939.10544	7992.93831	26110.03117	19831.02495	14740.60086	15505.40001	17077.85582	16870.52923	18938.83931	13511.76196	11867.37876	17851.46101	16847.89737	17334.62411	16003.64422	22058.76584	19177.02439	25903.18774	15203.55516	15955.67825	10131.46571	24860.80812	12205.2097
M262T41	19257.49681	50665.99519	24148.548	82211.79632	67325.12562	47407.47489	8064.691173	28451.91734	58439.71773	35316.65369	36497.89091	24998.03236	31458.95114	55573.09025	61911.83859	64522.718	26704.94652	39973.348	75646.97109	60543.1273	40587.13388	33651.69391	60273.99377	25258.59693	112797.2804	47255.44618	23961.87441	80944.88801	142912.3021	40393.47694	31486.75742	63597.43752	194702.9977	134008.3218	69454.86852	28968.0712	24738.28334	32358.38911	986759.7035	653043.1083	493749.7188	711378.979	100863.2569	130256.2034	438826.7816	571582.4502	520583.4903	128477.4558	176720.5535
M193T41	35779.0024	18202.95027	27896.91748	151653.1018	154728.0504	40082.96698	106482.7557	7643.231057	56794.77766	64082.87958	81975.47049	102795.7896	143734.847	53898.63632	84511.29505	69191.82257	18509.84307	69262.07822	48951.1934	55948.71697	91237.303	33465.5287	77268.72223	31649.41807	7422.152287	24027.12655	36594.73914	58703.98194	22349.382	4114.427519	83729.17978	43060.97117	30138.34582	38440.0688	62321.47589	169932.7354	47135.89881	5789.579968	50052.97309	139935.1701	109815.3669	105109.875	43629.5129	140148.6447	46939.72655	77088.15667	78653.49378	72231.00316	86089.16127
M194T41	2612.844	3433.465716	4112.993385	19158.4754	16743.82179	4771.818419	10855.50069	2320.655013	7421.155164	7955.261777	9142.687686	11838.77534	17942.88838	8034.496098	11472.61041	8930.097042	1971.779765	9814.224526	6340.93043	7370.474727	9445.67477	4870.362761	10714.04743	4558.085773	3602.211184	4874.295969	4702.813366	7626.928379	3258.181714	2890.43296	10519.12992	6400.399683	3670.484236	5409.872288	6736.08224	17100.546	5360.553198	2359.329684	4981.834098	15436.6296	10844.71326	11016.90327	5048.398574	15306.93249	5235.057579	9037.3164	8470.33786	7995.974569	9214.971589
M280T41	2536.144285	4901.945103	10528.82504	17881.98841	26894.30164	5844.865676	20511.31193	2830.523278	5814.367875	5499.482583	9299.371434	6255.489904	12656.3616	15735.12434	21410.9833	6296.477152	8950.829201	4345.45524	73916.95018	92356.69679	34329.23271	3059.717122	7409.779505	12955.04349	219980.1196	37230.36994	7810.709155	53847.38337	330544.3326	2945.050365	3705.763647	83701.30149	732726.5796	679565.8639	167463.8724	102953.2459	82702.13712	118350.9926	2856060.656	2179256.566	1767356.842	2869575.564	427709.9294	406275.4581	2023835.905	2626739.029	2249898.07	499391.7762	728913.3905
M290T42	17284.88575	34349.1559	24315.68798	47998.75656	29583.82043	33837.65321	6404.248831	15497.30869	17292.4407	29369.25829	16790.66255	12746.90471	25949.24739	72144.94963	40009.50055	18732.43771	23613.12828	48304.43054	10907.02889	34440.48672	37868.40543	59332.8516	25678.18015	39428.01308	7998.498451	25871.7019	20153.16716	16323.35546	37284.87441	56893.61394	16554.26185	14732.01995	9086.743368	3869.85494	4732.414157	4360.299805	3864.257842	7576.504	4761.649819	5039.971869	8280.391936	4330.881962	6739.134716	6444.615189	31770.6073	8366.010095	5859.285005	4211.413395	5292.883709
M444T42	19995.8981	23574.15952	17088.60414	28648.36205	21847.71754	26422.35167	17485.84553	26566.62998	14391.46466	20245.65107	24163.51754	10712.71121	24911.91735	13120.55655	21852.2617	19066.3654	6274.862313	11662.41579	15725.16689	13562.96644	2725.693377	10914.63054	16169.27064	13224.93877	7035.385702	14939.04257	16084.19009	15239.94655	12216.24206	10317.87892	14597.04317	8426.744855	3797.680288	3317.990851	5378.321751	5055.183396	6630.815696	7475.857027	3345.560182	5358.878911	5035.330731	3342.597493	7610.283397	4090.736	3454.017105	2590.232469	5312.823473	4164.522216	4292.730167
M259T42	8524.160277	10402.33952	11288.56421	14396.02416	41162.26868	15340.1241	18099.78289	6019.824195	15189.8238	7066.54024	15279.96534	10811.78395	13470.92678	13357.15703	6229.618945	39797.58193	18577.55698	18865.0961	66832.74467	36303.24294	13784.73218	8385.25845	8411.732577	5800.622977	8743.708332	7310.673384	8069.661498	9936.115715	10373.48953	5162.795527	3971.551309	7253.100963	10860.47846	24404.04551	26352.55777	15818.65811	17509.87551	22879.01206	18235.66632	20157.92706	18331.5359	17760.37306	22846.15897	26022.32857	18836.68456	16341.48766	19314.6585	27058.03373	23417.26299
M124T42	138162.4898	175131.7697	213733.0341	321011.3681	378390.6122	137055.4282	93824.09988	124688.1756	144955.76	150153.0319	112026.3696	86814.89958	199838.0897	489029.7	243423.9279	392553.2777	349685.2425	389571.6547	429369.4333	406182.4472	413859.8808	348005.6182	269978.3032	170602.2783	159621.803	196556.5257	202503.1452	194046.5511	256600.0007	224840.043	134889.7918	143475.7071	189634.0855	321204.1943	354035.4423	175419.6136	172203.0767	249457.5799	310526.5582	312365.6872	326704.0804	282586.6096	244942.8562	312129.3224	258642.9856	247352.4614	168296.3686	241010.7627	186265.2034
M137T42	3571723.818	2110193.276	3022919.093	3158550.936	7504971.095	6249972.926	2952565.123	2951562.739	3228434.406	5127886.551	2730841.561	3075180.154	3698384.908	5569620.746	2820702.466	5246678.941	4494892.94	2393384.872	5734245.335	5226299.004	3812394.396	2374612.734	2449525.671	3946554.725	2402202.514	2683956.293	2189403.342	2521986.847	4962046.074	4030889.011	2276434.059	2539462.229	5738750.38	6225663.92	6021261.698	6121529.529	6288220.188	5965721.558	5909344.493	6031187.143	5957553.13	5941993.99	6651049.607	6000127.853	2784128.993	2766210.282	5885468.448	6273525.078	6239975.054
M125T42	7517.66713	8554.622065	11984.51074	20333.66176	21585.16105	11457.58333	7608.460493	8341.890711	7464.158994	10688.03177	8849.415873	7009.979027	13954.55621	22405.52318	13951.86567	21157.60745	20630.62601	20030.64894	22070.28839	21496.87152	22979.29455	20753.07702	17002.31597	10615.2355	10494.58025	12735.86587	13384.28963	12612.06253	13684.76205	11902.91426	8727.326391	8920.908205	11088.11859	15718.84338	17171.89696	9378.085937	8703.503514	11987.52564	14200.21705	14776.28216	14045.84039	13751.61789	12138.75818	13726.51672	12281.93999	12066.15507	8765.461997	12185.05145	9663.893273
M123T42	1631335.58	1655309.913	1907422.18	2385812.163	2633322.665	1391623.039	960004.994	1373929.127	1342003.176	1248532.881	1163667.918	1054947.752	1622712.887	2285496.186	1829591.106	2467027.783	2491931.906	2416652.522	2503244.832	2489575.706	2546174.449	2073486.263	1963558.868	1351560.98	1384986.005	1571746.303	1528595.088	1500689.937	1727669.234	1682384.73	1253855.355	1294325.326	1530846.854	1893618.303	1957760.809	1512592.099	1529607.669	1702698.548	1884964.971	1879442.027	1849399.704	1781892.756	1772259.088	1916523.684	1823073.523	1786747.211	1598395.156	1871523.712	1702415.256
M179T42	136980.5178	2412.682881	229781.0139	296275.6532	196352.5844	409950.6208	232994.9981	131228.1093	2198.948596	381543.1674	231901.4473	172312.0209	160317.6836	93429.68079	668738.1154	56687.78466	34487.6352	77084.60346	23679.59807	35817.46354	39692.43875	50917.96802	75307.39911	278203.5162	45216.90963	2182.138513	248653.8123	241929.5397	33779.00183	41939.64508	106517.6508	2993.631262	8757.848699	5842.333754	14297.72018	11039.64034	6944.879429	13309.70006	11176.83142	13894.0624	14004.83752	9667.927251	12493.061	8138.095503	5339.431767	11213.8066	6535.838512	5517.252661	3591.675451
M80T42	382545.3344	415659.0504	491723.3829	582647.957	621753.2581	381260.081	272967.0655	332045.8558	347369.5897	359280.8184	331658.0734	224508.6194	405739.8351	7653.462857	440161.9058	941.8296585	952.2321951	1037.970571	967.4359024	994.6425366	1655.791143	5661.615	4920.321072	366399.4214	380048.0959	409998.7968	406913.1387	395829.772	3305.7936	3353.142727	331221.1275	352010.0677	3666.363871	6490.155266	5894.459797	3676.132935	4129.086316	3966.908648	5229.002483	6258.33036	5422.0596	5189.941536	4444.212636	6499.984976	5081.153538	4967.392219	2770.9848	4970.854824	4363.717445
M308T43	1143010.886	1662483.545	61960.662	1721538.414	40754.72412	1625323.957	566282	1784775.74	882078.944	55462.29024	857091.444	1006761.706	47981.60136	2832704.265	1839154.523	2568672.584	2227715.064	2661041.034	1857506.613	2095890.097	2037440.641	2357108.283	2708328.469	1008500.727	773831.8935	1296015.983	40727.52684	1290650.226	2066684.414	2127883.09	41654.63412	271078.3919	417079.4478	313166.1708	783688.563	620839.459	494957.0258	733757.3475	447250.122	666514.8267	726803.3343	381860.3281	660783.534	437317.8461	283619.4268	585126.3958	375132.8993	204618.5172	239715.7349
M310T43	71350.632	118163.9528	111148.6049	63011.1814	78510.43761	57363.83	56438.04821	116668.9874	40559.75897	52627.84407	29491.144	56898.29764	92816.57522	151184.031	153115.2354	120549.7051	96531.02221	194249.7891	61281.45232	112027.1748	105755.1868	107653.1959	209375.2541	85997.38263	52358.85381	77730.74707	79461.77008	78343.84519	112471.3624	128861.3333	98409.62104	35902.52754	16838.18495	16724.31802	29198.14895	28541.0125	22080.44732	34157.58354	23438.28261	27570.66485	29717.77206	19149.11076	29043.16839	18312.14981	11331.70823	26322.11547	16694.25566	10439.56936	11553.91226
M309T43	302996.094	327675.0616	304355.3838	162384.556	65944.39085	221634.5134	159455.1108	232755.9559	98877.8407	135043.1409	73367.762	146397.6174	102074.3131	499163.5895	415483.7138	393698.6048	291463.8966	506820.7176	151020.9253	267865.1354	260318.9914	372258.7768	489474.7352	230530.2944	132886.7747	205097.2117	206140.8336	193666.0313	285295.944	310322.666	264172.2222	85887.9692	47156.25454	32326.97635	72801.54605	66906.76979	53218.69243	81147.5645	51263.41858	65066.20884	70734.0975	37978.2314	71697.65157	42426.62502	32778.51361	63277.61002	41557.5684	21825.43692	24453.23925
M96T43	87767.34809	125199.1746	173041.9505	164672.2541	193667.0073	99871.63515	76296.13406	49324.71215	90505.91581	89653.53844	82675.66507	55432.34789	96870.74799	10370.74481	154576.1042	3333.921033	3754.8512	4050.153191	4415.733149	2662.204909	8512.25925	5907.191351	17672.69028	94361.41745	81076.24266	117223.4269	153329.2925	144040.5204	3427.930459	3922.859918	78870.23836	85113.46574	6815.849872	5212.823442	6735.638919	17872.21786	5898.563478	14221.08217	5112.075541	10047.80351	6394.051626	4729.66324	7611.153192	7977.224474	4679.549	7392.60577	4351.869859	6252.10619	6093.203328
M657T43	841.6802769	647.0911287	1052.697372	3396.032634	2047.597274	1378.149353	2861.984096	2821.214423	1449.000215	2415.766502	2043.820161	2306.719763	2824.17749	8738.560026	4470.877029	6356.218673	2346.08378	2722.699526	4183.671791	4141.92178	2825.28006	3256.931489	3786.701575	2207.787739	2118.804487	1274.568698	3842.563024	3930.141887	2554.480552	2117.742018	2159.530671	796.1292915	6571.491411	5948.546505	12178.0065	7842.608348	3759.401589	10748.68647	6584.692192	9407.761511	11477.05197	7764.104353	10896.71796	8403.133556	4398.224181	6630.07125	4403.11042	3878.70475	2733.893208
M441T43	2954.265261	9014.963323	6219.010297	19198.81032	22127.58738	15324.01224	12561.80753	4203.684129	7303.710949	2972.774103	8488.511331	6492.716972	7127.221545	12096.03339	708.63768	10283.65632	6886.303697	3662.208	17263.35047	8654.170332	4315.380545	6040.134091	12432.70086	5898.310532	5498.919777	5641.749659	6926.544709	16457.06808	6712.987843	5618.48504	4047.820301	8103.502731	8723.666366	8282.666915	9744.989265	15741.56313	9597.317481	10857.41511	3148.917026	5900.540727	3176.16552	5056.563099	10071.06149	9287.514018	5732.826276	4642.292706	9114.9552	26005.85016	8083.11546
M656T43	1492.113786	441.1363463	986.3936576	5828.234491	1498.420775	1585.065697	6926.411181	6228.264473	701.3127596	9090.065832	3884.138457	4410.372492	7173.404155	33586.02343	10170.58907	23841.84245	7618.031483	9307.751613	9861.152912	10505.16379	5222.548968	8130.698814	10307.88146	4981.402235	5042.859814	1122.011701	9959.391663	10007.56609	5681.197651	3953.591481	12233.35065	1410.964708	25841.49105	19747.99456	43034.74291	26539.4014	13758.69825	39708.98829	27649.73878	41211.16647	37587.41997	28530.76332	40960.99163	26608.68691	14992.05455	18503.92415	14107.6937	10297.46496	5787.604778
M139T43	33339.4614	829156.239	14030.05991	48555.45397	35704.34288	41833.95278	38063.44897	22765.98613	36472.28718	34323.09217	59400.20112	36989.11261	42143.80307	27599.07683	23830.4261	54067.14843	26583.27782	17644.05078	77644.21151	52687.04914	8982.190244	1338298.031	23215.32705	1197069.374	23589.95496	24309.84159	30474.12323	20671.99314	22431.27332	1005128.792	648811.3228	10465.96271	44664.4832	50031.13726	49587.05583	47645.39851	65452.78913	55973.52225	42172.30326	51064.79147	44501.46845	48921.90187	45934.08331	49876.00011	32681.67973	34337.78681	60761.4332	61873.97934	69519.26066
M330T43	60084.87056	82091.36137	100489.3329	101796.518	72494.7691	77632.06894	2227.90656	43545.90393	39182.78117	47402.81859	49229.81059	18415.20313	27926.87728	19022.2815	26238.15868	32924.14587	19206.441	31329.28414	38264.40309	30328.12576	19212.27273	20103.0693	26995.95494	22525.69968	34081.90292	48498.9277	31692.32165	36114.71464	28340.1976	18440.62784	27127.53872	16829.5138	12518.99517	8195.224715	11882.2388	15164.36698	13018.17105	13457.27279	10026.93255	9010.597611	10374.74425	8354.396221	13072.71864	10648.70582	9832.699372	8599.94442	8011.905285	8123.895108	8893.208657
M273T43	319821.6872	318020.5922	310289.872	136525.725	28606.32	575333.0539	410699.8207	4760.55192	418906.9531	156792.4659	477257.1402	192654.5752	143824.6465	188298.9197	107419.2251	419927.605	141102.1221	117958.8027	779907.3058	391811.0826	51083.39109	89309.4525	103897.5228	74150.17624	206769.5009	109988.1383	83677.94612	173694.3997	231961.2653	59092.83065	52201.13212	198197.2173	233234.3949	345155.6734	507725.8868	341824.7677	762852.8481	530826.9922	199880.9965	266719.1617	208903.4417	295703.7147	363786.3598	397856.1057	193470.5925	103552.5401	624968.7476	685991.5567	713586.2187
M364T43	17141.34238	6870.267853	7721.876484	14022.86656	32181.57277	18464.84078	19065.59357	9863.897048	1420.343184	4857.24	6631.876478	12014.88372	9121.882118	8273.664	12659.61203	7955.044255	6525.188888	8238.420857	14633.77095	10056.31848	6681.113848	10871.91268	8880.240444	9427.863243	3325.045043	8546.754977	9323.964777	8682.061401	13182.73031	8262.959051	4877.101864	5966.869277	10741.5915	9295.7168	17779.27782	13796.10453	10830.05638	23795.1009	11373.47424	18869.53219	18149.41612	22568.6505	23166.61714	26962.60836	14635.22677	13414.74457	9596.113043	13009.97591	8778.610215
M274T43	43660.59127	49858.14787	40766.8748	58408.5304	161651.3873	84085.01231	70192.95993	30267.69503	20977.1217	34659.89576	1914.3828	10073.14909	49876.34589	30946.89335	34469.78864	47942.71629	22104.38322	17188.52211	90267.87224	48781.41571	16429.0092	29957.06322	25547.99619	19544.61838	37189.62448	22436.37468	25028.77329	31939.67581	50246.63687	23307.17978	16683.65555	32694.229	25943.05098	39218.43855	58301.69018	40825.80367	72662.40225	63471.31413	27345.85596	31034.02598	25399.05708	34662.29368	44835.95252	47655.9937	32785.62979	26029.4117	74322.451	77482.03792	71360.98235
M221T44	8490.186192	9577.382665	8294.673635	12777.88707	25117.9948	19218.63288	6464.999728	7091.765947	11794.26538	8083.42075	9183.781535	6669.711438	9538.330287	28901.9641	13375.29581	11137.01529	12560.26683	6860.713416	15551.0199	9431.028996	19212.51359	12085.05287	19571.20468	9939.521354	8095.824032	8108.575512	10168.59873	1170.234	19689.75381	8213.244999	7940.523921	14273.31647	13166.73432	10072.83513	12422.77581	23339.21464	9704.609476	13028.32854	7829.089071	8944.472727	4954.520446	5251.286574	11319.372	10648.59446	9716.0062	8274.704746	8229.066615	21760.58892	7194.2475
M138T44	997643.3224	52338.41782	1189897.699	1080041.166	1093667.304	1465539.634	877976.6687	601270.0726	933366.9917	757494.775	1374768.386	738020.9595	1133587.784	822870.2444	349761.5383	1207584.988	500782.3718	522550.088	1734228.168	1202153.29	292126.3773	530304.1918	534510.4288	436516.9898	763249.2089	560593.683	619256.6014	746592.7622	853879.2279	365558.0153	197924.1594	291319.4665	828511.2785	1186462.223	1253674.925	1241958.401	1480813.168	1647190.157	884180.22	1038389.839	838130.7179	1287447.513	1285738.244	1350930.475	779273.6893	638364.3184	1679632.355	1435479.255	1849308.229
M137T44_1	16877.25591	16051.61113	31076.56207	46093.61688	186398.5037	63097.63219	32549.3685	5853.282888	13625.22495	13350.06156	38986.34083	6506.910229	21404.65117	18220.20514	18550.92818	14891.33533	2906.218213	3371.026703	35782.73689	14806.07008	2117.133767	3419.619709	1782.159884	4600.983233	12753.07288	6350.351795	9152.75115	12536.24597	13273.90338	2318.444062	1825.728925	5456.241133	5029.411419	6218.230416	9630.994173	5752.555441	7738.976598	8459.42758	6412.410805	8080.772883	5930.974289	6933.364461	6444.774529	6968.847286	4357.719194	3898.829443	5615.786811	8663.078163	10268.52799
M119T44	1077663.786	1185332.291	1205657.876	1248164.532	1886801.32	1307117.821	865134.3684	830882.6128	1104821.105	871428.2576	1100612.896	839333.8501	1196939.475	62144.82117	1115013.788	58431.39155	28896.82926	30138.80304	81912.1968	60646.54284	17828.77806	36424.05933	34056.27309	582187.2265	961734.1745	692197.391	767070.8392	899219.275	44507.62367	29715.65191	318567.2692	782444.9711	53569.0504	65197.10837	66055.45162	71014.27608	75865.36608	63786.02984	48337.61642	78197.75516	45471.82051	50826.85815	71483.03841	76571.71308	46110.24525	39404.1751	56740.74151	71856.82852	106226.6952
M542T44	1099.600458	1122.906049	1544.952941	4043.10274	2057.285076	1626.127772	1659.94139	1681.34937	1288.53185	2780.005855	1619.48272	2441.881173	3160.037278	12685.69008	3835.142296	5738.606482	10253.38111	6995.389926	3061.071325	5121.91061	8124.590147	6267.340444	5374.433462	3259.512672	3129.068319	5476.70572	6247.462653	5983.779043	6592.150933	5918.832952	4053.246079	2637.720115	2625.901718	2891.207957	2672.601775	2027.761789	1526.992178	1861.395394	2980.952371	3052.807925	3555.507907	3355.968864	2511.945453	3138.030695	3043.370891	3509.69914	2657.653037	3362.278983	1953.129114
M137T44_2	14949.04413	15959.1886	40158.50744	59742.70048	322717.7692	77789.76347	49828.76663	4621.987943	9871.939323	19646.32511	50742.42515	15495.97655	64228.65026	12499.25884	17234.33093	16848.4635	2278.101072	2578.720696	59753.11666	21536.947	1504.14222	2590.270909	2479.294904	7448.312968	24296.18693	9702.866413	14180.05575	16524.98248	25703.39266	1863.440324	1314.137469	6233.52256	4735.995322	10936.19795	23252.80954	3390.606911	53531.36687	7493.229434	2852.128939	4772.411151	2794.640616	4778.501434	5088.441499	4019.60552	2717.892908	2109.507821	9983.106792	8220.407445	10008.16076
M110T44	854047.4379	840584.7736	836260.4499	866027.4221	1157955.711	805024.4382	644476.5454	753720.2748	858654.7516	755827.3953	819208.1532	771474.411	966094.7012	48132.8624	1003175.875	41927.5127	20797.03826	21946.19965	60881.38971	43263.27429	13347.9001	25131.35074	26734.01843	571756.862	881888.4011	685937.8507	737778.6817	803718.2474	44715.83657	19220.4045	330992.1025	703417.7036	43084.35106	45620.1398	42846.35432	52904.13897	55893.18474	46392.17069	33809.999	42509.36507	49128.03241	37498.20879	57940.87515	39185.25991	34462.18159	29021.82613	42834.58393	58395.77843	65372.27184
M485T44	6764.150774	10041.12917	8772.599415	20012.856	21075.32316	9336.009876	7610.036586	8510.70697	10485.79073	11854.36819	11766.2951	9631.89172	14648.47733	27638.8635	16917.96217	46362.236	16231.8088	11152.72011	29651.76877	27222.58049	6529.386612	7998.501447	7414.231	9772.386918	12635.1994	12065.3913	15891.12916	16709.35309	11263.33296	4308.071896	7967.463347	11101.23251	76559.99739	110611.099	123926.5616	81193.17864	54610.25534	116196.9226	78132.20907	97808.2134	84932.55389	111610.0673	118883.6574	135155.544	68187.82041	36410.94536	69268.50365	125000.322	56869.68224
M317T44	3529.288252	4298.970963	3479.588168	10829.8164	6942.806138	7020.327095	2983.393569	3614.338656	3463.262935	3893.510825	3742.059495	3593.541565	5057.491773	11859.9917	5727.081055	8307.907111	10158.70271	3289.264615	11085.1706	6475.936812	9053.99144	10039.85201	15968.03076	6330.936376	4313.439256	4715.766318	5502.997518	12358.57945	6262.575836	6717.375141	4185.582458	7098.515303	1719.639797	1751.226553	1551.278941	1589.806626	1729.199416	1681.35787	1791.747886	1599.128757	1987.642818	1746.51005	1647.601441	1691.189865	1712.804683	1640.075464	1754.190928	1872.806181	1641.525227
M574T44	4846.6564	3798.588506	4280.154824	6711.056992	12674.32074	7910.54031	7698.54977	3932.920635	5473.168361	4306.691844	5555.386596	9358.81041	11489.83907	9942.191857	8267.328234	11384.14729	6692.376184	6050.1816	19184.1249	15300.24889	4281.771167	4832.089742	4810.623496	3031.557433	7444.203399	4943.097734	4587.249184	6145.483559	8349.119311	3897.350009	1930.286614	4643.829199	1330.323788	1072.326021	1248.045835	1338.956333	1522.341339	1366.999951	1022.244991	1187.260143	1286.832842	1154.738729	1336.442754	1231.166564	1278.737823	1133.920946	1289.437299	1795.23899	1390.575893
M486T44	3855.907316	5924.629889	4445.075699	9538.005924	12088.40961	5923.088824	2600.376442	4585.721139	6347.517964	5560.965581	5873.771975	5505.464504	7440.240571	6217.930909	9451.9565	7722.480255	3953.329309	2752.977943	6581.731683	6667.608264	2711.607343	3206.711139	2869.199697	5660.796741	5214.33066	5432.764974	6348.185406	6596.615717	3986.838837	2257.276426	3409.734124	4898.219857	15219.34272	19328.8408	21442.34841	15247.68329	10225.23514	21525.56968	13488.36764	16523.562	15651.25348	18865.73498	19629.24829	24115.76842	13632.44123	7511.10192	13826.65179	18995.95123	11486.38978
M329T44	115180.6023	83498.13089	73487.14437	121672.5823	182773.8063	127613.5512	69030.15284	78133.77462	85521.36343	67168.59055	73978.51332	108371.6754	102208.4951	106786.1668	67965.84941	124288.6013	79631.3278	78307.79338	146720.8824	136372.6001	53869.72167	97271.4504	77178.63064	38955.60552	63440.31128	49978.20227	53107.27984	69988.21613	119715.8686	58470.34612	26585.7626	67963.13183	2941.552218	4200.301141	6081.303821	13523.81717	4967.783606	2202.835578	4008.112938	7864.386075	6769.767394	6247.57868	5982.170734	12758.00832	5278.794876	5429.53845	7399.723772	2388.646931	8140.132026
M541T45	2919.226058	2543.785631	4544.1084	14768.72643	4626.845042	3249.608749	3767.004296	4592.199895	2191.844263	8376.349171	2808.979872	5254.551934	8732.490254	75128.72182	11807.81788	37238.82209	55302.2033	29431.40778	11905.41327	24981.12217	43523.19675	45492.34313	29192.03077	11771.69212	11664.08782	19857.76854	27731.88814	23271.85714	33548.85946	26841.25241	15750.32294	8522.305374	3354.337792	2575.353131	3817.927851	4100.763755	2127.820841	3207.834934	3241.657444	3937.4208	3239.893262	3664.032545	4102.006118	4851.379149	3099.562062	3527.328	2943.914603	6790.57944	2495.001079
M349T45	21637.76317	21205.5351	48324.20886	113178.5529	24587.66023	19015.23247	16468.67573	23450.49743	6969.608853	74476.33025	21480.13636	17655.59129	40257.14251	385478.1493	43788.32021	183186.8543	324651.6746	130949.8791	62379.04853	102693.4197	149597.3163	103224.7645	92971.02638	26261.78178	57990.76819	111956.3698	83030.83348	26846.63924	122290.8776	97253.25974	101763.1246	55275.88277	576045.1661	604694.597	647085.8853	538422.9473	177023.4886	559437.7416	614791.3109	657800.9578	707957.9308	832721.1794	827371.6943	1044535.414	795828.6922	561850.5457	281797.4211	536298.9469	217632.387
M697T45	565.8019974	528.0968953	824.4188963	2508.934327	842.5133312	693.8570219	1637.800649	1283.320227	796.7707591	2699.166318	834.4792701	1785.313342	2798.202029	17956.46412	3514.518791	12946.6207	6857.113743	6495.468753	3739.150645	6428.091158	5725.120363	3778.908982	4020.27419	2324.274414	3512.79532	4785.510882	7869.171451	6748.538234	2733.157627	2594.396369	5425.682547	2488.5786	69325.78937	80867.44907	92239.23331	46637.7072	9448.058911	63761.44648	87090.40725	103886.3025	116915.3041	160330.8878	114679.6614	169855.2852	113950.6398	73138.84875	22962.78479	54543.85371	12961.54017
M350T45	3864.332981	4487.108977	7398.01734	7806.476	5013.579432	4801.683943	5572.47336	6247.029318	2243.885729	11234.49582	4694.51167	4134.95095	5580.614643	37325.14306	10020.19482	27786.2607	34984.62445	17339.46646	10467.47915	13420.60413	19269.17836	12691.30955	15287.59713	10364.30353	7652.179528	16190.7237	10807.72552	16349.00117	16793.34003	12980.22789	12565.5255	8291.312048	63974.29627	64275.11939	67378.4805	66363.19282	19250.60123	65784.38779	65836.15788	73248.06284	78734.36888	93838.16788	91810.46555	110123.8348	89999.94568	65714.93208	31372.90722	57323.11513	26047.0215
M163T46	7166.240596	9207.306265	19586.28233	17727.74881	10999.3308	13486.21737	7426.015421	4802.123947	9553.943264	18465.61905	17975.6179	9391.349292	10408.20489	5497.132849	10592.53395	5402.47776	4926.122887	5806.50336	6284.494133	5356.403596	3555.517765	7615.588932	4973.082818	10961.95152	6117.271375	10717.1416	7565.329233	9235.467743	16184.87765	3205.160933	7069.912747	5056.909933	8395.998171	6932.513772	7800.059297	11679.47583	6325.5612	3257.53632	5130.692828	9440.083579	9756.493509	11285.77152	5486.243368	10310.37016	5458.840364	9648.368923	5952.717845	9563.6328	7608.525231
M116T46	50511.32235	33525.74272	48378.45127	56956.8728	58769.88723	29362.4074	25593.8642	23599.08422	32409.52644	16934.33549	24918.03039	27861.87543	49568.13803	91629.11683	68482.8123	32257.79873	24110.48185	33260.55306	36181.33291	42888.33038	44188.32453	28939.23512	34154.96961	53472.98289	48910.05337	54435.38257	46439.88183	24822.07066	17977.84968	27286.16309	31126.8921	25251.26738	29627.91153	26606.22923	102491.95	85617.78122	91909.73631	66652.12286	25270.02924	37558.80664	9432.467368	14031.50051	45200.47866	53358.22333	13572.24	13516.07056	11760.76493	17883.61337	14469.50055
M215T46	2325460.479	1620894.524	2662834.549	2867383.343	2512375.919	2261403.254	903858.2953	2125281.331	1654521.648	1634525.237	1341922.297	1401957.712	1783268.876	1371532.673	1123943.382	1685292.005	2198218.729	2946353.56	930507.3607	1320507.699	3704571.349	1432177.332	1692002.408	1705853.358	1730674.175	2725362.362	1881749.247	1606018.665	1550861.682	1691994.617	1367602.796	58690.1304	28237.40933	8684.574261	14317.875	28002.99012	24758.94111	14383.05957	10387.96945	19791.22733	12545.70328	15137.50038	19554.55966	18280.53205	6891.020101	17234.73453	17852.93443	61628.48272	16399.52325
M247T47	15114.99875	18372.5941	18332.53725	31481.90255	33212.58489	17627.75828	18288.924	18912.47418	13590.74503	23605.7207	20240.09688	11955.86662	31980.91667	110263.3272	27073.12612	29590.77633	24152.3377	27256.87938	69919.65482	76123.14341	47902.16475	30079.54345	27423.99954	16251.86758	13827.7544	16516.67946	29405.89955	23132.63877	24037.92259	31351.29917	21464.64659	35453.81036	6275.678825	9962.152918	5486.422841	5069.044938	4462.875222	4984.64297	6170.064581	6185.287079	8953.195428	9445.047451	4440.623225	5440.356053	6373.642936	4639.205919	5877.227604	5110.811435	5738.759262
M409T47	11278.60024	8696.462	22600.59844	1283.07168	63141.38992	22433.62484	21850.22348	31015.16125	19782.00029	26138.63893	18557.80574	26481.23598	50354.61337	57445.40614	13854.04484	16279.08127	23177.91183	7835.446491	14414.50414	10197.7488	14757.74433	87445.05621	76796.41543	22659.84587	18660.52968	14581.43426	36874.82613	24268.5486	43112.47073	34500.91283	17177.03782	22365.43539	2676.047517	2385.460449	2105.418215	2511.775466	2050.595719	2081.142135	1770.576257	1832.665373	2214.98599	2476.677755	2388.755266	2060.243105	2022.37053	1522.856869	1769.153423	2429.32824	2071.177941
M526T47	2201.410913	2268.74808	1753.966053	3973.820404	3035.210727	1738.206504	68.23837675	2258.701278	2333.827931	2621.457176	1823.448876	3465.528962	7206.931	12994.66764	7190.518563	4751.807049	9407.15917	8671.699756	4027.693141	5282.68933	9533.270602	12560.6772	10139.133	5273.91411	3032.905623	5940.227555	3731.38406	4033.069269	9844.770254	7679.673514	2629.880524	4210.986963	498.434629	316.6086328	412.1109574	270.3122915	280.737715	241.5664827	519.0695749	785.5962803	384.6628314	709.1944199	341.7157891	700.6628553	582.0500035	809.0324646	426.3177224	329.3878116	421.0418
M189T47	14708.49546	15206.63744	20118.12093	20511.11953	35466.49197	24958.41407	24674.04537	24879.31518	31625.28854	15792.06573	43757.39197	16358.12545	43109.7517	75177.69756	22777.4536	36979.60255	33945.73074	36490.69145	38673.03728	28879.93978	31451.28027	33084.10062	39979.73657	19647.77848	26612.11227	20193.80496	32776.48092	22480.82744	30519.252	10695.37421	23670.47306	20085.37304	5184.15772	5508.081138	4396.166833	3560.938026	3810.068142	3881.968573	6098.685911	4910.397241	5819.685758	4843.584921	3543.359705	4806.239774	5186.128147	4384.780859	3436.865942	3416.385253	3267.966843
M338T47	33042.14658	26827.96943	35761.00844	40795.67546	69111.91536	43317.42744	58405.10865	26115.0734	30327.53953	30787.93572	33536.9002	31507.09224	43698.13816	41579.69389	33610.03408	24693.10644	30303.54891	29677.7397	21584.79253	38626.64798	47550.67284	31199.75162	23966.3772	13240.91331	24858.31406	20216.23277	21405.03394	16439.09259	25751.77469	24009.41609	17555.10738	20816.05048	8577.17736	3338.883692	5711.752255	6808.610688	8637.540061	3913.001207	3379.87584	6456.803234	4654.606381	4790.2965	8637.52842	5465.422528	2430.472314	6164.261045	7168.558909	21917.65116	7980.600636
M322T47	57129.95963	52759.10716	65804.25059	94473.25619	126936.3204	127423.8976	51531.77264	56847.80933	43568.97981	52007.02452	52282.50452	39100.81689	67603.74386	87805.09452	52118.06538	80251.76336	21217.40382	25438.01368	35447.43104	20899.23243	20615.85589	76690.81184	71155.92779	31594.14576	53499.81712	44063.77604	44955.97562	56373.7689	62546.79101	46815.33719	28835.06582	42028.72221	11060.41976	16923.72032	18841.03741	14332.8971	10263.77171	14128.99021	24568.91165	19231.5973	14349.52588	15585.38788	14971.08239	15961.98639	9700.739081	10854.72245	9108.139527	14621.61288	13727.12944
M229T48	44192.26114	67902.67693	76789.41643	133081.1233	115070.4089	71364.61342	5841.01584	63911.37548	61877.10467	80625.45105	103723.7631	46780.21512	101702.5976	183678.9928	111374.8296	66015.44753	60785.67819	68589.70682	75551.56691	67534.26414	74559.94676	82124.94252	103284.9954	82792.61455	69593.219	76541.62085	102328.7368	68667.60273	69459.87376	58071.60406	53392.51555	53807.86671	80104.92757	94230.82755	67304.32796	56476.48199	71348.9931	80816.14052	81021.69978	86706.637	84795.45746	79355.08674	64678.55847	95562.80426	81548.48624	82154.46234	75809.29289	79332.36735	83205.99375
M412T48	3254.064211	1407.510667	3374.561271	6099.081173	3353.525447	4496.013464	4271.016703	6846.05157	2785.45008	6144.855325	4926.152223	4840.466768	5966.076998	6930.884681	6917.11111	5900.838667	4673.654589	7252.036071	3691.688145	4280.958262	3372.910078	4942.546655	6795.19572	4572.790737	2501.516845	3384.886836	4913.911918	4034.196508	6020.292084	873.6	4173.01622	2356.443331	2316.565501	1964.786382	2194.220034	2154.983126	2075.254329	2209.639942	3111.520139	4135.622209	3315.879712	3546.0053	3078.656252	2431.230474	2293.90847	3790.812368	3029.941748	1978.269171	2864.559951
M293T48	253577.4132	147757.0293	390234.3104	515381.4954	536180.62	424579.0176	117701.4967	158989.2248	166877.9624	185493.5528	166553.7128	223367.1443	253303.5409	456077.9273	161890.2289	163521.5777	220977.7493	238826.1339	142673.7359	198304.7261	259042.1906	312762.0588	311482.1533	183347.8432	195978.3925	344312.4222	497276.5029	302930.0375	514117.5648	463874.2919	127358.089	146374.7248	4083.763966	3262.15219	2926.152702	2527.749216	2358.314411	2796.318001	4891.613809	4814.292024	4683.955496	4763.127078	3006.758537	3272.487822	4265.80365	4687.304313	4395.6067	3527.368397	2823.464012
M297T48	2099.597428	1786.785547	2301.850527	18068.23981	3978.321649	2872.458171	2352.354212	2775.367429	2570.888702	2580.062332	2732.875214	2924.640764	3527.843097	3365.345701	3078.515769	4102.722396	2833.664245	3445.555081	3881.329199	3894.214731	3129.139398	2610.264059	2861.766197	2312.091304	2820.054719	2308.977546	2842.272733	2723.387651	3670.978463	2034.567906	2276.621693	2581.321451	3344.232144	2697.80999	2299.290779	2131.848031	3308.198686	2224.283374	2927.700127	3422.181794	2868.948475	3324.560798	2304.877134	2680.556358	3223.398578	3178.506144	2889.784461	2718.98436	2899.794529
M277T48	5492.326989	5623.44593	3810.770556	11007.36818	6911.040841	5637.841063	3348.654792	3814.558744	4162.888638	5517.98416	6879.168111	7359.165447	7536.941231	13844.89449	11916.32895	7532.289143	6950.098296	4749.229837	8556.477497	8715.498164	7168.524735	15856.31214	12123.69383	5756.039859	4660.311615	7053.896364	6049.292256	6151.424148	4410.344681	4486.6223	3768.229017	3026.953167	5985.994667	2714.851271	5554.987481	2871.536051	3103.505202	4716.268779	3129.488336	4232.530124	2872.146856	2736.227846	3173.980039	4003.177101	3149.230582	3074.134578	2636.308624	3199.322279	2462.149968
M61T49	45951.85499	209754.1913	46364.11638	175335.4404	110416.8831	44539.35521	77926.37514	75057.49725	75033.85247	65563.31619	72957.0716	44400.55044	94642.47178	117072.1036	65754.5204	71474.7412	100884.1762	78036.64241	62041.45555	64659.28284	86211.0919	170383.9065	148446.5744	104780.503	101854.5204	89974.04703	28044.71016	46536.08458	76950.20512	60013.725	48612.31103	55242.4042	125795.1474	96584.49241	79307.59341	31245.68462	43178.41665	36734.66161	96534.15802	79572.66532	82847.05669	69315.47115	87490.31633	114209.0468	71710.28857	57516.29977	40104.5083	91800.13204	90298.62147
M294T49	28852.09231	18596.32127	39323.32734	58541.8819	61543.52898	49637.03091	17538.94634	20745.7338	21783.07918	24448.4121	22356.15228	28530.20665	32245.04367	48985.456	22002.01459	21943.9128	27736.22008	28398.37927	24029.75245	27218.28682	33259.59224	37964.55835	46499.4703	24346.54417	33707.86683	41155.94906	55003.58304	39625.55065	74715.1004	48318.04054	17184.11626	26534.00014	10797.73645	24120.0924	4397.652518	6908.110353	5942.35699	5700.923486	125284.1383	124400.5443	94327.77365	149231.676	20875.86671	23557.33999	68455.30334	79083.7962	85912.72519	17044.48514	34585.8074
M199T49	15781.43059	19955.56402	20845.26561	37787.69125	40778.2129	25671.79632	4584.614391	16122.70944	18560.91186	24173.15391	29523.31647	10961.84545	27168.73376	31644.42971	29964.57907	12523.00686	12615.141	6096.980395	8534.011114	6818.940617	5049.233036	7498.656254	10020.0064	25542.95011	15129.72125	23443.6376	22503.59379	24565.04399	6671.94566	9131.65275	15151.97632	18309.97437	21716.77664	14770.93125	51041.01884	12523.36235	17738.43722	26644.32375	25494.95019	33252.53981	15964.35652	20084.016	16612.57929	29053.89739	36128.12121	27889.14033	19297.6535	19620.73222	18515.11623
M145T49	12117.40456	9155.118382	14540.17727	21315.05429	24404.83157	8787.46399	5654.140541	14252.67754	13401.50261	19030.95967	10350.91014	11704.06182	29617.32503	84221.46509	35509.98559	37513.31247	13031.16133	50771.93774	24428.34924	43306.73032	43797.0267	70899.53537	56149.75395	24740.80186	15338.39302	29248.16122	48407.21681	25264.46861	74472.12856	27328.84028	21648.98631	45549.16494	1906.008931	1585.80037	2511.991752	1300.901489	1521.805537	1681.936184	2056.736855	1939.009052	1679.864094	2024.704571	1567.726242	1458.662895	1634.419033	2297.128471	1425.726106	1258.064931	1155.563509
M175T49	28461.94122	14663.99522	21465.24266	27800.56801	50393.14489	18347.84186	16984.59624	25702.20487	32812.96157	24809.85645	28218.30609	26849.01014	44594.90198	41486.86229	36699.88361	23005.68767	20554.27036	26508.18688	32492.98309	21743.8912	19793.64443	35110.66114	40195.31546	24933.20942	23104.96307	27061.16969	40427.29927	24473.43339	37579.14677	14132.78978	24658.41787	32088.7742	5830.926694	7070.459015	4439.888064	5508.120026	4359.854636	5552.377307	5800.327904	6346.127532	7046.252618	6644.500301	4166.435759	4100.872591	4784.444767	3980.631576	4633.829397	3575.070569	3529.181742
M166T50	20178.58148	18684.09636	17702.21946	30908.31336	34029.27809	19548.64493	22802.60282	14812.77814	9570.392	30082.30937	31144.44335	17513.82243	33050.76365	62846.89843	35392.11182	25866.21814	14773.68	38387.14994	39249.19056	31683.49795	23658.59765	36063.22613	30351.71405	17087.32434	8431.519814	19271.63307	23730.28832	10839.3264	22594.65262	22404.0583	15329.25892	971.39424	29773.6419	34223.00222	31122.37433	27281.48808	31870.5327	32946.68104	35807.02766	43040.5229	38437.608	39007.6988	22787.3088	26657.43021	21609.45501	29851.45743	33784.91486	39232.44783	25712.86345
M113T50	10126.49497	38769.42667	31231.82317	16865.53362	33735.96892	22260.62919	56354.47196	14210.04144	25569.82528	10224.68614	32407.73836	13614.24036	24929.22913	37020.63323	14594.35522	18755.7504	13241.652	16344.57943	18192.69253	20690.55014	21760.26592	22571.73289	22382.01914	15212.75075	15026.80618	16646.86625	17761.20593	7935.945847	15729.26821	9498.9675	6334.707135	9350.079813	18704.19336	25835.81417	28020.582	27367.3556	25995.85815	17633.72276	22998.58809	21149.87333	21254.36643	17740.28182	21400.56693	25205.17278	15986.30047	14334.15555	12388.18596	16653.25353	13589.49848
M308T50	437943.6885	450158.1816	427146.7483	857675.7931	893449.7862	427158.47	738.2187669	334988.3804	487853.8836	680594.3336	765036.0716	200940.8816	637476.0123	1286984.78	704599.7585	464198.7719	948132.6429	937625.7006	600012.6127	1138355.869	728300.3624	2472845.229	2155414.067	827162.5317	276008.6759	670518.6662	465475.2745	484136.7916	1583388.004	1176381.288	299386.5754	444493.1118	84479.09704	86152.64472	87399.98286	64258.57694	25182.493	102584.5896	63544.71789	62620.21174	85437.21674	76577.5983	88176.86333	107554.4165	103043.13	118034.3204	44842.51305	74293.48007	38676.34044
M288T50	6110.673682	8175.662918	8353.022324	14054.31634	16129.38177	5253.913709	13310.1218	15335.72069	10849.83103	12509.56108	11497.56216	9795.250625	16515.94985	31691.43488	8799.891254	15651.92545	4832.858312	15941.95053	13016.06625	17380.27536	14986.05192	22254.7991	20183.80387	12980.24763	8381.962747	11813.76459	19902.24073	10768.8324	19695.27064	7644.647765	10479.49925	19592.51872	2112.33648	1936.588177	2234.354325	1751.186995	1519.491342	1653.187596	1983.039281	2047.852189	2098.482188	2158.038188	1885.30073	1761.676019	2053.069754	1728.88641	1599.974998	1701.725837	1622.795087
M345T50	13429.84034	6399.94074	8723.303269	17547.92005	23071.33216	12801.31483	10735.20242	12199.17153	11470.04491	10531.18665	11455.3408	14092.27941	12921.80422	13226.54498	10841.52991	8082.45188	6841.611028	8044.450386	8806.243449	8840.678495	7249.889292	9014.302727	8050.788027	7955.487935	9549.830115	8121.565945	11121.59485	8223.187788	7436.107265	7951.540841	6394.491034	7652.251185	4249.590891	5337.216529	4578.792096	4134.472566	4775.310962	4199.728927	10457.48483	8083.186624	8328.942409	7470.6992	4989.756122	5829.36816	4880.986798	6528.950373	5725.51783	5717.61964	6083.014586
M307T50	979004.3043	1101144.059	1074481.479	1428018.727	1330375.035	1000457.756	4738.321741	1401764.982	1139500.293	1179665.288	72374.01852	15020.89776	23216.24232	3762724.359	1412444.718	1171105.141	1763476.231	3108863.608	2210874.611	2914249.173	2786763.815	6666369.944	6350609.032	1332443.304	17162.2836	1176498.567	23478.6948	1087444.494	4230077.819	2236010.399	853543.1681	1102332.497	272276.4443	374004.1809	342708.7064	229307.2949	171142.7871	285963.5775	253673.1385	180624.9369	251268.2279	257346.7958	343830.0163	454637.9398	410495.1391	466611.7126	148201.0507	296528.322	141712.3035
M165T51	141376.4172	297709.3836	400702.7862	551874.0433	402215.7011	253018.4681	4556.456249	213415.6782	254118.204	123299.7201	193841.7878	138055.3626	264711.4321	248921.6049	617511.1689	666433.7619	481659.5331	642729.9416	477610.1504	386338.4365	444454.8688	12468.95082	11158.97356	19403.1722	168222.4588	188316.8485	254385.8762	127561.5325	184681.4301	215026.324	120864.8696	294997.02	254253.1299	386835.9624	298220.1287	468823.5074	291625.3656	390309.993	297195.8058	294139.55	394828.4999	378169.4657	420407.7348	315509.2977	178201.7965	141351.9211	243110.6046	347994.8339	342506.2298
M315T51	72275.12603	53833.64932	47497.936	202795.8398	6773.75448	75158.43938	45150.42922	84291.87125	66161.064	79660.97782	88088.01864	60777.0222	107743.8182	58150.52568	34589.61651	48554.58816	53185.47152	53966.34831	72723.22131	79440.68211	116052.6882	49814.80907	73018.97276	75317.57909	56683.73582	45324.49205	1376.26236	90058.92188	59447.33136	65160.23717	51590.96368	28047.92733	7956.04269	5483.268577	6701.573707	5203.379012	6062.181184	4903.311641	9325.491376	8447.670702	7765.923894	9971.373114	6885.329799	6607.762678	7483.008719	6667.184587	7501.323673	5349.386619	5314.146738
M163T51	18049.69819	30830.32478	53406.10734	40185.20064	25385.39379	28114.6869	41085.93178	17648.58575	33751.91311	61058.15279	63293.32507	14420.59399	36375.90448	32146.1591	24740.69781	38991.35234	44420.87832	94174.86337	68520.04421	32243.98248	20500.57443	31921.41383	52079.44489	16523.1008	17853.1237	21359.47499	16846.17587	19801.97533	40568.23886	5276.91993	16694.17901	11130.25003	26237.58856	14956.81375	57360.48046	56104.22681	51397.72468	81615.99765	12954.73533	20962.54549	15548.23465	17910.20394	10016.60317	29780.85269	4709.988972	11206.54636	12979.10927	25020.18917	19277.01325
M105T51	5112.209371	5353.617993	4984.098732	11989.116	9757.300035	5598.546159	6735.256331	5691.163532	5963.616936	5336.171859	8722.708023	8614.432202	15188.36425	11285.70406	9606.78688	7650.687353	6069.447767	5747.933873	14517.748	9659.001988	7176.099807	9366.573123	9567.134407	6975.223198	9488.622863	6917.751802	10113.05206	6806.527196	4681.378133	5015.365824	3762.988857	5356.60714	4638.488852	8513.621191	5796.564809	6122.497051	6041.044357	5174.032352	5079.332998	5371.344665	14176.5215	18442.85298	5288.031384	5303.411985	6446.052466	6063.124658	6221.732793	9833.024029	9150.682175
M143T51	9338.265363	8271.263312	12286.4174	17396.51596	18085.37751	18574.97446	7011.153722	7171.804525	7139.194789	10851.92482	11403.87421	11945.80093	19394.60681	28951.90064	26746.45302	11611.62375	14517.52093	13324.7556	11394.58675	12236.47704	13951.69051	12873.42836	11257.76878	13207.86455	11113.53399	13239.81606	11755.81162	10222.9965	10829.17366	10666.1023	7175.001356	9154.491664	8007.731527	7538.365721	10699.44254	7541.777744	7342.341711	6821.660524	11060.65552	10691.57612	10222.59617	10247.87506	9689.341584	8366.989202	8036.76789	8875.698311	8690.327105	9057.0265	9344.813301
M106T51	2343.596733	3319.565908	4225.459856	5360.275999	4758.919395	2875.136056	4163.800022	3309.263353	5128.857082	5329.127424	6579.38685	3044.054291	7319.117483	2789.396602	5390.369463	2039.017193	2306.331142	2374.489217	3041.666701	2251.553499	2427.116886	2735.874273	2970.238256	3669.211623	4287.645309	5699.318543	4006.708846	3287.144415	2495.202561	2009.725321	2650.055962	3796.131043	2330.333917	2402.445298	2786.76813	2720.971422	2701.357593	3009.549406	2482.175364	2557.575417	2615.078038	2899.152409	2218.347773	2452.735506	2317.761319	2226.7919	2384.925257	2554.473322	2510.778722
M309T51	50297.49953	48745.23893	43600.24622	91932.13362	93340.08678	47628.66842	719.8613647	40564.41009	50862.29779	84510.54641	82763.06338	25162.81925	77097.24447	179506.0379	80788.72832	28978.24834	39400.03292	111991.8057	57538.20608	85140.67518	89043.72385	35395.16294	41345.97963	94232.45857	35471.03172	75323.44265	52196.15891	57618.24465	166133.5397	133837.3872	35382.45547	46617.27941	8713.290694	9274.454146	12061.93156	7958.541517	6393.899091	9353.70229	8446.367765	8366.598337	8459.88765	7071.866223	12109.50501	15201.62815	16045.69065	17419.92694	8406.282995	12452.47183	9339.314738
M88T51	11006.64449	10924.21952	13466.96013	31867.83728	40150.83566	12899.51544	12111.88416	14594.57028	14076.79002	14076.88024	15378.97579	17117.89397	27705.18632	4166.761364	29383.32404	2135.849576	2004.942877	2342.395482	2684.714484	2225.012789	2219.601449	3093.177123	3371.391583	14764.60538	17504.26722	22304.18224	26709.46687	17418.30657	3084.862325	2481.781412	9797.768374	13408.53056	11762.40051	15718.39971	6187.686656	4088.134091	4434.980991	4576.242482	23586.69289	23034.47571	13924.23606	17887.8475	3752.386568	3353.135799	3242.400475	3164.280366	3980.284874	3801.266175	3788.782657
M613T51	93867.59323	164042.5698	83457.90377	270016.7711	122433.1529	2634.92688	818.0013815	131880.4634	173681.1537	6143.90718	269622.1583	84530.4341	150523.7054	283157.0172	358067.6894	119136.8667	284285.9023	261486.4503	373041.1419	306600.2479	209424.0951	118762.18	232765.7252	106517.3824	54170.82244	206986.4389	136417.0947	61841.12954	232889.2926	212763.6009	65644.40298	109439.2202	83999.44068	113866.0352	87081.44932	40861.39647	59409.41363	73797.07808	71328.45327	75693.63111	38352.05246	99452.70115	84062.51964	105974.4108	95054.20757	95811.90944	51076.5018	65436.11758	42608.91909
M87T51	102926.2472	91065.65365	98696.00412	185945.0814	153319.4983	101992.1184	8805.040713	72919.77827	64776.5369	85568.21976	53275.11634	70433.03888	126135.7717	28124.75228	55105.45731	10160.69345	8417.608653	8861.34097	19624.40625	14375.78917	7645.611886	22806.10187	25406.7633	112708.283	79369.31684	3605.89944	94654.89714	90958.48098	14112.00321	13138.43907	47924.41809	62335.40077	9068.56896	13909.0669	10569.94234	20018.331	21109.06464	14621.78526	10128.81417	10519.1092	19283.16014	23613.41542	10142.7697	8723.261626	7874.910948	8178.382596	9704.592792	17484.43277	17150.05552
M115T51	258317.6842	157980.0312	307554.7538	560601.3843	484553.3842	148272.2195	286354.1033	11776.02228	474856.7583	318954.7321	578415.7872	486941.9163	977410.3715	903635.6232	549291.7301	1370771.588	1168199.874	1918507.068	1645497.758	1856708.022	2267319.48	678715.3147	883591.8972	494085.2383	394235.3753	545960.2661	542885.0212	204680.4476	982118.7028	534440.0737	287722.1769	256480.6133	1643707.589	3442919.966	1719479.753	821933.1501	1036800.541	683834.1158	1618829.365	2536492.541	2974472.023	1492653.476	3096469.6	3452467.648	2034940.572	1461565.792	1293949.937	1687941.805	1526484.264
M209T51	8911.941245	8832.458176	16065.60097	42606.28901	48480.96639	30224.34515	30647.44474	47328.44678	26175.23104	31281.71704	36586.17104	18893.38223	56862.65922	70208.19465	52534.04997	20755.36243	24089.81821	20253.24497	25289.12673	29941.13705	35559.60946	58947.84054	61539.13043	22988.06854	15245.22952	9106.552832	36655.42984	12413.97772	38260.21652	21357.45823	21326.64327	25114.82584	124173.501	27155.23274	41079.70153	15484.53248	24045.1214	16016.38327	38826.37257	30014.54551	40090.67679	35422.33835	29774.88035	40569.47547	37320.80736	33459.66504	26485.35338	42596.9061	41623.80098
M128T51	10528.95491	5115.019824	10002.90399	10362.07107	24309.04629	15777.53139	10016.9339	6482.145862	11687.01043	6521.671731	9158.030051	9860.839913	10793.95741	8614.289976	18545.48165	5333.937642	4778.57226	4546.395676	5745.069873	5367.177737	5453.069591	7348.806224	7187.166533	8057.068443	12581.97012	8927.753012	12052.72588	11626.34053	5065.490863	3562.308443	4764.118826	6607.440854	4538.033438	4694.80012	6354.749879	4713.61109	5374.415012	4533.020324	5288.810132	5312.506236	4984.584901	5153.911425	5251.990703	4828.407956	4136.662779	4174.016292	4061.67032	5252.627794	5239.799769
M325T52	3622.700439	3378.064297	3542.5935	9091.157225	7703.757434	4444.244882	8301.353614	8408.555788	6311.842562	7467.451053	5555.751914	6830.170431	5392.744665	2966.998955	12683.02108	2503.205686	2075.529725	3095.053771	3000.764195	2867.684773	3539.113646	3501.788733	3613.375156	4028.852974	3640.673905	4142.306365	4177.389614	4451.876904	3341.427279	2124.467853	3157.329455	2972.909294	3125.316312	2970.610104	2405.922573	2146.753634	2205.458286	2348.889005	3067.448544	2921.479435	2830.893514	3197.252826	2520.779738	2705.306718	2437.577832	2509.08673	2639.85815	2283.471575	2395.119637
M127T52	27301.14518	34609.84471	30829.15616	58478.62387	63067.61133	44691.1402	21854.49429	19614.39164	22001.95445	30471.99765	27521.261	24974.20003	46689.45865	93573.10401	74772.95893	44201.17712	49307.13918	48007.59465	63304.65809	60333.89005	62747.6363	90323.38505	81836.29979	47470.33395	64039.84711	57296.55929	41830.29168	35322.33332	43993.75125	37221.11063	19116.04271	39625.72475	44763.17532	53587.71806	50332.47975	77500.67651	35435.42448	45668.2698	55438.79201	39286.32123	53237.25341	29505.03173	51324.57202	50545.25765	38479.36831	40111.08395	41203.13374	54409.69993	52841.28575
M153T52	211643.6671	119655.8636	77414.00567	263656.8558	23007.40056	138044.6737	279905.1094	47478.1664	158216.3212	5011.4988	103290.7776	220444.6183	180407.2136	231022.0558	9988.79736	205220.0798	91620.42964	84503.52386	212844.2701	151820.0139	96999.19918	86526.62648	86698.43754	66864.59761	5784.35664	102395.9794	5808.61908	135153.8438	162314.3292	86139.71262	50004.59327	110130.1673	203122.6758	339649.2094	226791.4784	191952.8664	409548.5704	212749.9569	277007.8632	265704.0494	243847.4248	286073.7555	311250.4829	392262.8972	95292.19498	135178.0553	309830.3421	478755.5836	361487.287
M357T52	9228.362979	12328.606	9340.515011	25939.79121	24941.69064	11201.51633	1861.689011	9766.327992	13603.12684	12686.50077	19002.59474	7489.397359	14237.61269	3731.112595	15530.02687	6876.697435	4763.907678	4955.120732	7913.308608	5668.318787	4850.734328	2561.902298	2475.398931	11854.37163	7508.648124	11964.22531	10234.50074	9876.486559	3438.693085	2468.220198	5551.295698	8288.122719	2198.145542	2060.347059	2044.343494	1874.940539	1998.372207	2013.815222	2271.828976	2048.740784	2247.302783	2376.37533	2119.08335	2490.237855	2118.722569	2185.197442	2435.216365	2052.507925	2027.781242
M227T52	11388.27742	11840.88649	13079.87967	16965.85375	17193.41161	12484.64178	12811.21332	9569.541743	10258.10472	9065.802412	8281.133316	6989.669799	11877.03495	9057.29692	8918.555558	6365.899436	5847.364704	6610.295571	5592.128519	6011.191846	5408.58314	6648.557963	7239.965728	7899.949011	7350.092951	8881.720365	8493.212061	9526.738593	7892.465129	4665.311117	7232.128252	5192.008583	7660.921171	9139.451949	12205.17933	5479.139367	6947.888253	10699.0316	7985.23034	10512.29123	8094.448452	9295.904136	7716.742723	10336.50106	8722.482573	8036.355672	7601.137308	6658.49698	6601.506431
M253T52	4960.96838	4358.189713	8492.083995	11735.692	10956.96628	6545.463006	5745.0071	5545.341693	5938.514381	4202.060283	4258.006867	3908.52654	5252.137986	2416.982028	3160.879935	2803.652972	2934.692344	3151.094773	3686.358806	3876.371389	4565.069511	2267.704897	2665.147465	3040.477723	5017.502258	6218.343402	4404.24752	4303.464647	2436.709799	2130.831121	3487.951254	2510.874662	2941.908536	2121.204975	2323.576818	2697.003821	2905.910453	2344.873104	2269.374532	2319.071763	2786.875141	2686.445431	2094.234294	2062.342274	1918.88086	1739.306674	2218.364534	2730.995945	2525.26244
M354T52	2118.058275	2107.402729	2084.194467	3388.291147	2625.959156	2625.399411	2581.304868	2744.518027	2172.001547	2807.879072	2730.263715	3459.804552	3125.938706	4090.829886	3621.653179	2750.865877	2656.341921	3028.496179	2684.251134	2660.411932	2861.09333	2844.647486	3097.723248	2644.225344	2563.339775	2516.729744	2703.534094	2732.206158	2769.443806	2330.646493	2103.387664	1871.502831	3126.066714	2868.502131	2949.292544	2673.608937	2767.571843	2727.378875	2672.405347	2914.238852	3452.032436	3665.604982	2971.283737	3730.44851	2335.264421	2900.709522	3004.468476	2586.333883	2539.637748
M262T52	4587.480932	4502.380061	4378.097475	8240.053331	10700.09014	5358.701158	2398.634706	4956.62701	5474.776834	5940.31681	5386.189145	5295.809672	9471.564967	7333.217911	6516.402764	2862.081741	3419.423459	2569.107792	3007.359062	2859.63961	2459.908839	2851.386685	2836.208743	5322.557915	3995.344348	4266.573058	5016.374555	5392.293461	4977.390922	2975.081349	3757.335272	4164.845691	2434.037898	2348.193308	2558.150847	2234.117384	2749.165644	2549.75863	2137.556577	2324.041434	2101.86873	2091.886454	2437.680715	2591.972816	1878.216577	1838.998475	2423.462378	2923.837422	2511.618343
M234T52	4722.327915	6160.115655	5975.175418	10022.27872	9313.147781	8648.297362	4216.108432	5598.946057	4932.403768	6843.062846	7563.097561	5523.111494	7301.938984	3163.710194	7669.207215	3123.423223	3101.478421	3238.469379	3397.032583	3049.901552	1726.791317	3064.829362	3039.994344	7081.081722	6041.705982	6456.70187	6798.064947	6488.096105	4439.100476	2041.480267	4852.591011	5487.568675	8675.983437	8754.970375	12505.21849	6230.442343	5894.203985	10117.71669	18176.6073	16998.998	23874.02754	18184.98082	6850.079613	6311.027314	6186.334816	6528.293904	6980.65624	4934.52891	3619.383261
M304T52	4766.153631	4917.813832	4821.442829	6408.722216	17651.67524	10713.20857	24218.5097	6175.667643	7032.331637	5307.224186	16424.67609	5276.786689	11121.95322	15777.15903	5325.590173	7055.559333	3312.943608	3565.809246	16276.91414	6762.299077	3138.28838	6014.1565	7269.810809	3853.048266	12157.33575	3534.642329	6162.682836	6125.205719	4209.008201	3321.634053	4385.447191	5778.30582	9085.319347	7945.036944	8522.725847	4791.884141	4466.698162	8652.014094	7330.573956	6359.119613	8032.366086	7389.811984	8883.733596	5874.696763	4932.801596	5322.392786	7081.996362	4910.769336	6820.742305
M190T52	12065.05933	23613.62874	17623.3614	30943.38904	41837.48064	27945.75244	22823.0174	12044.05312	14153.66603	16368.92278	18332.93243	10127.37698	30568.84115	36739.14533	16626.27659	14916.75764	14808.60057	6354.863018	22797.33014	12495.69786	5520.239467	25251.68337	32124.58159	12049.18812	28244.45104	14645.39239	17883.51918	17098.70016	14627.22369	11272.36635	10782.70936	13526.97923	16244.60012	21078.03668	34774.90915	11392.13272	34518.33508	17799.69205	15668.92232	18350.01443	16426.78509	18886.84489	38033.48175	31585.55055	12783.91265	13665.18468	31400.38212	45972.11893	73595.02156
M256T52	6987.248324	9979.813071	7682.948787	16192.90521	12620.45859	10040.41541	10244.99208	9768.705111	8007.436291	12937.88577	10425.37352	8007.941649	10064.47637	4413.397462	15331.72922	4057.481218	3564.216776	3408.242676	4071.736646	3684.372065	3246.076602	4049.134627	3831.149443	8180.620721	11819.30263	9648.643822	8099.928395	9275.333652	4050.359054	3528.009316	7862.596959	7683.611644	3862.828992	3901.528133	3736.48199	3323.974385	3336.218026	3394.98962	3862.321255	4465.448631	4080.431247	4303.480427	4383.759716	4059.994694	4273.357281	4615.736674	3649.145356	4125.733412	4446.834493
M130T52	846613.5657	986285.5004	1054087.908	1361540.312	2000137.274	1315190.358	923854.8419	648293.5056	835437.1543	832484.0462	1409928.502	14027.87511	1751530.404	1571997.982	791597.018	769738.3048	471030.1296	334818.5211	1287630.063	651120.9451	255836.899	675017.0878	953101.8693	549106.922	1059828.947	813658.3677	921093.3649	853377.9455	439247.998	357450.2521	451979.9672	677059.4812	886541.2081	1548542.283	2146031.973	823201.6693	2244564.097	1273911.159	1025908.931	1180762.723	886617.7581	1062636.636	1924300.458	1523002.136	885361.7506	860808.0688	2180864.445	2643437.65	3494032.41
M342T52	2625.158877	4360.183363	3007.075518	6263.829369	3996.823069	3665.938817	3651.412513	4038.130433	3043.960954	3122.382301	3585.272945	4065.439785	3745.655111	3319.970592	3070.604209	2601.635379	2471.602253	3003.79959	3223.210445	3315.316967	3322.059754	2476.209186	2281.949089	2641.785945	3263.463275	3011.292923	3606.035513	3396.917253	2729.358273	2180.212657	3194.762838	2511.609904	5100.431474	5339.311448	6632.372336	3740.403726	5271.177927	3381.313803	4173.622071	4260.528339	7025.351418	5766.826723	3306.581496	3658.712351	3093.730664	4409.425219	3901.658035	5204.111001	4479.993472
M250T52	4610.849414	3861.340421	4217.832011	9781.424985	12779.91341	7799.087396	8169.639352	4184.602557	7405.74685	5447.485664	8204.763887	6020.674517	6193.372213	5558.105245	5821.9976	2463.646228	1750.787338	1780.254261	4015.512655	2452.144287	1623.795161	2250.95586	2043.541543	4506.187413	4989.624409	3538.517523	4023.273591	4285.997993	2660.682827	2113.136001	2590.655878	3330.909624	3468.188009	3859.344715	4638.311233	5491.297067	4409.350691	4561.070575	3156.231199	3492.717424	5248.470443	5865.365964	3382.687149	3808.908664	3163.298351	3105.953643	3277.317141	4791.186977	4817.915116
M184T52	5281.168326	13560.22418	19622.01333	35743.78994	24142.45789	18468.96805	7396.880272	2894.426743	13817.64982	11616.261	16034.67331	10819.4317	17891.24984	27111.80848	34267.67614	49877.12508	38595.88737	44712.936	38668.32515	6824.245082	4928.568667	10057.98768	8315.671003	8295.251171	17276.92654	15795.22268	19172.80652	11623.06267	21151.84351	20703.07796	10908.91232	18373.3482	5741.112698	23691.1288	12351.75238	7369.611178	9202.233728	23526.17873	19615.92405	19809.26659	24488.67093	11237.13056	10410.22112	22096.2337	14575.74275	12885.79895	21801.23535	8402.087944	8758.979865
M148T52	52882.51136	41691.20044	105657.2396	76386.49161	65892.37483	46995.30331	81636.00274	41312.84142	65234.61657	45903.51912	43092.98206	48029.40793	94237.22951	248667.6617	74313.04405	55218.6012	36205.79949	106087.9695	82141.02196	75636.27346	108691.8553	172839.0817	66200.77985	82206.0813	79590.63625	71732.34952	56743.53688	50393.88468	94318.68907	38257.42551	53377.028	51270.81311	35402.81719	52733.32386	115679.6101	91706.6304	60725.05322	91500.53554	93306.10917	98567.5572	189541.9753	198158.2685	62504.24688	100261.6648	30034.3966	129523.8657	82891.90544	42850.98675	84515.62642
M614T52	24786.57313	38961.58571	20631.45161	69872.9846	64746.09659	25873.80675	502.5172418	35947.9129	43841.31156	51647.28658	31981.67333	23132.46532	81562.34426	104520.1188	40973.66466	48229.5531	79138.88479	65853.8772	63060.41839	50857.20486	58688.29241	29641.63227	49382.83626	11474.01138	26962.2991	57179.33717	36196.74775	31819.67845	80222.56371	57763.5368	18568.60338	27394.06023	7951.056391	8061.597213	11284.7928	6854.013904	6227.746886	9085.999165	19735.48437	9429.995127	8752.879122	8289.519356	11014.10046	26315.03644	22993.64031	25574.2256	8342.019991	10521.29793	7726.308619
M152T52	19114.18153	17570.1577	42933.51602	38021.10804	70786.41459	40825.05991	29710.20011	25025.35536	27786.62968	21188.24295	45653.94509	16630.55799	3173.03448	35149.00012	23721.48381	38862.79222	21643.76467	18247.89655	103955.1212	53750.58865	17688.79076	18079.63867	28725.03141	13985.82574	29908.50696	15617.33393	22473.0417	29463.15883	21069.8742	14222.06157	16569.41994	14896.00876	77343.55592	119842.4953	253767.515	153909.477	460005.1146	209566.487	94824.05497	115570.3523	74141.95164	97918.57532	251691.6883	120658.9444	56326.92464	60305.73176	294068.4882	310503.1624	593780.0048
M131T53	31777.97122	64942.87556	47496.41182	46924.57407	97032.35748	70279.31335	52356.75638	23716.50823	38140.84462	29748.50458	52914.82452	21714.17756	91534.39163	91121.63625	33930.9896	39330.7726	26926.26846	19502.29938	71338.4927	37636.46949	16586.5456	37195.02273	51659.32332	21706.07926	62846.32057	47284.56608	38354.2016	32260.52725	25718.40971	20548.37106	18907.4751	29890.95735	45976.87662	82897.14766	123572.2109	42014.07726	137663.1996	71185.05019	50999.79553	61965.83756	45058.38485	59633.44771	101799.9872	76441.40062	47648.0845	42394.17289	123770.7786	151908.2565	256821.8318
M84T53	383063.581	638985.7803	513772.2994	867636.3179	868543.876	374093.1467	379689.6356	535756.4846	567103.4803	712137.3217	1001004.956	298046.5931	971569.502	73133.12811	1019875.33	22468.67088	16761.15092	14627.14642	38742.57141	22076.09806	13114.08201	45352.33765	50665.25912	699152.3172	513957.184	646409.4928	542106.029	495027.7066	22499.4244	18867.64371	216532.09	397205.5105	55709.71581	91727.46345	140056.5757	53065.51453	140325.3916	70782.85644	63922.91261	71902.8075	53636.96465	67760.51652	125412.1979	94990.22371	48026.62184	53713.58025	123921.634	152460.429	249505.9638
M197T53	35295.76086	16666.15333	35778.85842	50997.15047	3226.77	45895.08728	54080.24193	24681.18077	52299.71049	24864.72352	36761.32487	24870.65146	49412.365	37342.08425	14277.05047	25323.77502	16946.67018	18723.67633	61073.8145	38506.4637	30558.69515	24207.2976	36831.96852	19084.69961	49624.68266	17748.9387	30228.59898	25314.3005	13527.43709	6038.7162	26843.3787	16628.28105	6769.083196	5048.186396	5867.196427	7036.00815	6774.007687	7221.606145	6373.344464	7142.634304	5666.791793	5820.812418	7032.34608	5539.490062	5208.64657	5472.770293	5829.439982	5582.138051	6546.391304
M118T53	95023.06571	137108.4775	197345.2873	372247.4027	324430.9498	177778.6922	166684.1909	119698.9084	148730.9511	138907.3346	166241.8201	125438.1083	373983.8923	404909.2406	310846.6274	269357.7017	375901.5904	410126.0893	376264.6547	386791.5455	275777.1136	349074.043	543365.8846	228411.3775	348455.7374	319748.096	290121.3919	173694.5859	258367.8158	361489.0307	146183.6591	199201.0313	312849.1034	391994.8372	531673.8408	316697.1859	146956.9177	373985.7621	460694.3957	252776.1145	368301.0906	15348	10583.72916	441787.2791	309570.9265	305051.4814	290280.351	442567.4356	390267.9266
M312T53	4625.63811	11245.44489	7888.100574	15961.32209	12967.86795	7683.886531	9486.728155	4875.212538	6061.080494	6269.370889	5812.333489	5729.066739	9450.598435	8295.507275	9298.403136	6393.222465	5508.743623	5432.511847	13585.0364	15436.47483	12862.21634	4461.491371	5904.194503	7375.89493	48484.15722	12496.10826	7111.462045	18868.95448	123516.1407	4806.594102	4884.494159	42869.77923	255978.3504	154965.9877	35032.8713	36709.5456	25488.09078	25610.03523	930902.809	888509.4874	695369.0574	1079565.095	129855.8652	154240.4086	515084.7491	613280.5156	676754.8091	115710.5019	241289.1367
M158T53	4891.679992	6507.669656	9072.51189	7389.063144	112179.6858	6722.147464	4795.617393	8140.098516	2579.895536	2577.478343	6407.136314	5273.027743	14443.09673	12683.63695	7679.768985	4336.856626	4586.899265	4622.441742	7360.55125	5556.098529	7690.111746	5072.286926	6495.752098	7317.132613	6844.412312	3632.50292	6193.978532	3519.297235	5777.035226	6361.144575	5326.654678	3968.776045	5251.246463	20903.29961	9407.198103	6969.918622	5268.585556	7771.420324	5172.488229	5483.347681	9166.97664	9392.943945	7229.639785	5596.363896	4998.903594	5499.652093	5383.572474	13944.43466	10758.94685
M281T53	3423.343768	3311.13597	6009.965092	15853.78323	14073.111	8536.400807	8551.490507	6976.383769	6210.698454	5575.03292	12343.00339	4709.149057	9916.044126	3041.543089	4499.563474	3743.384842	4416.792115	3561.80376	15809.07746	4116.942393	4279.879055	5255.739319	559.22796	3716.571525	12288.47693	4258.184111	5347.002942	6862.521247	11319.9897	3103.267177	3354.34762	5079.268674	7639.084944	17541.81219	36600.66146	15236.65227	91500.2588	28876.02213	99092.5258	12311.0965	59060.73619	10816.60378	34154.31061	16088.69106	7340.439228	7327.700911	56171.2834	54368.25881	138814.8681
M311T53	3729.884044	5874.720397	6561.34603	10343.59112	12450.51525	8060.65807	3518.582537	5395.389961	6589.25195	3942.223919	4500.773417	4875.47199	10352.81025	5613.820264	7090.117225	13515.70373	7152.952044	5705.64	17613.64242	8549.68968	3575.368337	3284.16321	3456.538747	2701.364447	5332.588235	4028.250586	5223.9153	5360.701116	4968.605821	4266.277449	3452.436752	6633.391949	9636.0156	17151.7265	18618.6	17684.838	22919.8579	21135.05412	12193.76241	13793.62776	11106.48655	17030.86368	28303.23725	14530.08193	7850.418815	6891.917411	24657.1224	26924.21863	34996.35483
M241T55	169667.6458	307400.203	319408.882	743205.656	655807.2364	252515.5021	115143.8516	202999.2936	273844.5555	290439.1843	48268.8388	152659.9989	7309.86168	149628.0459	8614	345109.1017	264424.173	63483.58957	310692.4098	90641.57157	328554.7494	101310.1505	105490.3204	366326.6153	111692.7703	303105.372	5916.20832	6670.53384	266925.9535	175353.0734	7004.519808	176949.0174	36397.87036	162238.4962	105596.0186	68009.67207	42463.68701	63218.21224	113533.4066	112261.4305	207220.2522	61125.85742	50515.08892	51039.61442	70341.17475	186030.6648	76713.17062	144164.2946	100558.5684
M344T55	18948.19027	18205.29222	21354.26388	47456.71433	39025.83263	16481.71332	29348.9456	30832.032	32956.27654	34803.87778	35010.56723	24025.40301	41829.47806	34089.69742	31239.40584	20620.17672	27451.33495	29070.528	25920.12965	25104.86139	16373.36554	23073.52841	19620.09701	21950.24259	24273.13794	18801.85781	25706.62009	18179.35019	12312.5532	17606.15968	13294.84948	15662.8981	7569.85303	12306.00837	13158.03891	8537.139818	8992.377888	10389.03869	12800.77655	15720.111	14516.52433	13326.56325	15268.89097	15391.34329	11903.00774	23100.3903	12752.62324	30051.50959	17748.02304
M205T55	147637.9922	478024.0349	14059.5264	16931.10672	15583.24152	419731.617	231245.7376	141882.1276	172556.9337	165759.7274	172525.7065	41830.24027	317944.4476	536604.1196	283710.9769	357614.4728	441171.3181	218372.1525	145090.9255	130002.569	65812.95106	99123.1368	294283.6054	202667.7709	225073.7295	6585.71688	9400.27968	289659.8422	102214.4014	196691.0525	201220.0988	87358.37698	5811.461215	6130.737545	6115.71315	7316.744586	5848.801112	6216.318335	5181.067328	5263.118094	6357.464895	6568.004064	7087.682055	6524.372525	6348.879909	5997.703586	6871.610275	5691.134093	5309.057398
M206T55	20242.44033	40526.14431	38477.18689	1275.07248	50943.45461	38465.00415	31563.86632	21319.38216	17355.7639	25023.44926	17218.21981	9447.640196	33116.43139	45737.29568	26484.30333	32071.30622	38256.9207	22160.01	14375.78211	13090.72516	7666.99626	10553.3447	26076.22145	19938.30015	22698.93124	19562.59177	29409.47622	27603.90243	10672.68307	19146.55663	20123.94751	14285.26358	6995.979448	8398.994531	6460.921651	5999.716673	4809.146531	7080.802043	5763.550649	6873.065999	7255.029346	8866.677952	5164.436179	4814.054521	5463.796486	5385.813061	4725.514028	4678.771014	4631.715071
M318T56	29258.04491	44900.79029	47910.48116	48902.88729	84008.26839	51208.69764	11945.22836	18558.58141	30157.18535	14671.92642	22540.78704	14092.52347	30558.43764	13537.49358	18701.28546	31921.0368	6766.601538	8987.568232	29341.27364	27824.50965	5155.355445	5689.90679	7930.157045	5101.308127	17424.0818	17146.22313	14425.23549	13583.65728	1187.25936	13272.61109	6031.240728	14691.97861	11298.00724	16023.2076	28624.80556	23013.00194	16644.5078	25007.92287	23509.52166	13408.74876	13344.38314	12166.57391	14459.97421	16509.57702	17845.97383	12544.94224	31539.53784	32692.27008	43402.39773
M291T56	19131.32633	21453.26922	21834.87299	43696.33263	39836.53894	27996.35923	12748.27987	16907.2171	18278.41112	33904.89729	30476.41396	10792.46086	27600.82205	18962.06594	33443.2826	9589.160649	8264.557109	14989.39959	8001.456552	10915.87302	10865.7945	15411.88257	6187.008857	37192.3604	15746.17242	27202.56745	23271.04039	23285.22497	19869.05382	23151.24459	14790.80869	16682.62549	5325.79032	6411.402331	4815.864391	3915.510271	3481.627157	4769.281627	5347.511407	5520.104597	5647.753066	5256.189914	4466.4898	5144.613514	9446.465947	6228.210971	4442.27445	4490.10997	3823.82459
M186T56	10926.98056	16627.05401	15769.61766	26943.55219	14420.33626	16342.0255	17735.59631	12970.49169	13632.26887	14988.75115	14078.79765	13997.65866	29846.09995	36938.21876	25687.07181	20948.01135	15692.59105	17421.10457	22333.93722	22645.29307	25474.80215	21428.97698	20221.00127	15598.02165	15205.40947	16286.73149	18039.89869	10617.59176	18845.78713	12709.37776	10220.92501	11530.24652	30315.54658	17608.95289	23217.87347	14203.21867	20797.81828	8527.33687	16581.3231	11912.40774	13644.30237	13698.18878	15716.31881	23852.16559	41146.95095	25754.22823	26246.81715	31240.80223	24614.11149
M270T56	8227.798214	5656.097747	6559.081646	8771.890333	16842.93044	10799.90045	7455.160156	7847.113937	14644.17422	5235.534464	12896.10966	5254.968922	8329.475478	23429.16346	6708.481472	13005.31474	15458.81554	10874.49182	11543.30166	9819.332716	9489.687148	6584.734095	8084.440806	6310.509786	8021.300987	5695.73842	6021.263344	8110.646991	8888.94624	6008.82801	6400.158642	6178.384516	5030.906659	5328.092013	10049.5395	3000.504	5481.937116	8300.764261	5830.523837	5085.274776	4334.584909	3902.993429	5027.324695	8540.948776	10046.15229	7974.49634	5515.712056	4539.620462	4660.29437
M356T56	14745.10827	19665.29872	14764.00692	41100.95619	48646.41382	20109.52274	12734.19912	13365.22203	21370.28681	19643.23874	26434.99806	9633.641435	24087.19967	8630.107517	17969.97866	34624.31015	17923.64339	19368.3797	39586.70413	21329.59332	16518.60065	6301.867108	7360.442709	16338.83254	19294.71039	17671.36234	18753.83594	14884.49641	9662.915077	6304.171237	9481.999351	14823.79275	4126.133974	4285.804109	3655.912233	2642.883229	3041.75918	4465.538894	3313.755091	3921.550427	5705.713391	4609.677759	3530.765933	3173.728118	2809.267273	2597.081079	3129.41357	2791.834001	2466.040538
M290T56	41027.4471	93697.94164	62460.51742	143333.3299	84550.71818	89047.38875	41536.19445	11128.36723	35377.45121	82540.71633	35267.66253	17104.68281	61176.38776	146322.2131	115388.3984	51587.57176	41586.42923	92602.0348	26617.43354	89749.06584	69450.25576	72762.02191	59054.95689	106826.0881	17302.11033	63084.18067	52486.81342	45686.88687	127986.7677	172875.2175	37806.39129	36483.02559	14023.79169	7619.159	7622.13385	6619.392974	4234.42672	11503.87881	8519.420554	12292.21518	12261.186	9883.653575	7820.304581	14802.72545	49300.19331	23340.76051	6457.319083	3569.559319	5166.058768
M171T56_1	8283.961938	5860.857179	10057.99726	25669.72237	11391.46813	11989.27326	11188.74684	15141.86652	5108.53878	6913.008367	8832.545686	20424.74792	25671.57658	19826.63863	20275.84361	4187.86524	9950.393993	12367.00658	18745.89536	14172.49354	18424.17771	17244.61206	19255.97452	16665.43823	10025.44123	13364.89169	17526.78365	12768.47658	15303.54555	17553.15694	14941.41044	10750.36435	42524.94025	56840.89706	30790.76	78672.2424	44160.15645	27749.87592	24374.47392	26272.52982	24145.79658	24129.62496	33659.54738	33528.67349	38674.13624	22330.60065	26497.41181	25927.8818	15618.31531
M374T56	21975.78722	25583.92315	39491.53821	64647.89058	42577.17814	35431.10405	12410.24296	26658.57471	26382.62971	19079.91076	12245.10928	24287.12268	35265.43314	31671.14966	43432.29372	60298.44339	50504.82583	77641.97943	30415.77539	46026.67232	62399.38341	41282.53141	29977.83163	11672.0871	30573.35375	56444.59559	48446.35286	22910.05327	30005.24413	56426.28078	14687.53	30661.22812	2603.221451	2767.680146	2829.692193	2759.645105	2536.860621	2579.532259	3796.895939	4012.01945	4275.685237	476.0238	3765.274742	3439.737849	3137.720624	5262.968336	5915.116565	4081.468482	3466.641663
M320T56	25078.74529	47305.08642	36041.32841	76492.84141	32371.72512	58549.65135	3757.698459	25266.65421	20449.12356	52765.21783	33323.74129	9214.02378	61623.15554	62571.51556	64842.12787	63641.54904	45251.94336	82988.26275	23240.77307	64348.44001	80095.98001	99549.92492	91000.55514	42361.29483	28789.27499	52054.65318	49314.2947	52916.78206	84423.77257	54126.59297	31290.22679	26258.13128	5362.489759	7285.939191	5911.149621	5253.600749	4271.785163	5106.450368	8678.433278	9857.033693	8869.234266	8660.565732	5736.282832	5261.83019	5803.439762	6573.65489	6492.075902	5241.397155	4848.273372
M171T56_2	9123.782574	8298.402561	12779.39447	25219.16576	36513.61214	11635.32789	10923.25473	15985.0105	7431.718976	10060.17949	11838.44084	20332.52959	1992.4056	17981.83002	20333.04177	4417.877268	4078.047021	5991.784013	9407.790974	10876.84298	12343.19683	8665.267358	10850.119	16550.06524	11544.72255	13707.95605	17745.58918	12392.38333	9739.973878	13743.70205	17360.20907	12583.04471	7590.975519	27329.80253	25200.15913	29199.45498	27283.6791	21943.24842	6316.945967	7042.873469	17743.55055	17754.05364	20259.73011	23476.11754	6229.106131	6442.418038	6349.73186	24965.11735	18891.92856
M194T56	3911.157344	3457.444084	6648.014405	8281.483992	7559.036823	6922.165165	4510.460676	4582.804349	4716.552176	6895.28636	4932.328823	3767.158835	5785.116831	8805.37259	7155.14096	6897.184317	6984.318889	5586.636045	6608.9028	6865.586694	5256.92193	5131.139993	8984.441455	5483.748774	7216.113696	6581.920132	6315.293014	6485.329981	2759.64128	4846.422	3734.060535	5098.254366	6186.595842	2445.859565	7236.844364	1896.597038	3423.674844	3154.678475	6604.732848	5145.104889	6561.881684	9532.043729	3682.467806	5732.647128	2515.02411	5351.796744	1216.337778	4346.503755	3805.361336
M269T56	52940.91025	33578.92069	41752.02802	54367.34301	116505.5551	65374.39966	4531.8636	3169.368	108268.7034	15592.99459	86660.39506	24236.52123	53510.29992	166355.199	37953.39763	93314.79045	112380.1879	71917.22966	74974.09067	60269.37347	65762.14255	44999.5663	62563.34648	34073.16444	46587.05199	32017.68673	2688.53112	47530.0629	69620.23096	33404.16318	36831.20661	2473.7526	34822.62858	29781.36163	78895.42779	22705.69246	37874.37811	51869.88	40379.46077	38707.79265	27294.25776	26298.91895	33750.4464	56344.36855	65984.076	52479.92455	33952.25241	30523.27144	30434.8068
M248T57	13311.53726	12024.17589	13093.29772	21758.65664	44214.75534	14821.60924	15669.50006	13691.20222	17119.09647	21654.52777	27456.32051	63314.67604	19477.37271	57630.49586	15121.73589	27092.44859	11663.21659	43442.99587	22119.41273	19325.74777	23567.16199	10867.70709	8122.152436	14417.35324	27368.03536	11867.71886	36293.87304	12435.10263	24536.31381	15060.3264	11258.03668	33480.58709	19222.79874	19145.03326	30311.76889	22736.20184	21288.53257	21590.61577	25163.99833	29086.82648	25593.72701	26266.24001	41917.79904	54421.7002	26005.89923	56362.92012	27888.05943	21139.80897	21301.77519
M203T57	3103.755994	1697.855045	8722.309836	5986.6023	6750.083746	5892.600128	1946.006309	3373.094375	4287.598449	8579.601368	2964.387434	2503.321032	11223.30083	16934.20109	5865.762215	12232.22406	13954.74663	9572.005209	14592.89268	12418.04939	5305.132775	4622.545915	21037.38028	5068.274629	7784.710898	7025.944748	7044.977629	5835.76262	5654.797323	8567.2928	2387.95034	5262.389107	8427.4116	3848.713695	11325.66352	2015.133855	5714.303368	1391.758458	11502.47285	9355.896667	12375.76296	13021.84812	6617.186317	10179.29332	3800.8075	7072.994997	5030.32629	3911.233085	2703.050037
M404T57	4751.038195	4198.480867	11000.4283	12456.06353	7568.915027	5184.48746	6149.797364	10705.27123	6322.285943	12437.60785	6766.133177	8405.673613	16588.52177	27727.86884	10168.77668	21968.55948	21421.63579	19660.71453	28628.44605	24395.75837	5418.65592	6755.726213	27328.1556	7565.717677	10467.5121	9032.479349	13766.11873	5443.22387	4532.736187	7557.473229	3142.683355	4343.188842	17246.95755	7434.906857	19691.52262	3381.219214	11406.20084	1050.676421	22208.53846	15528.79918	25174.13854	30095.33854	14880.71495	19773.78907	8145.217293	10752.06599	9051.030623	8188.563549	5984.288942
M215T58	1727.34031	639.9490059	1398.363887	4478.300573	4656.47423	3375.618504	3061.106322	1868.103433	1058.798811	2631.191574	2902.650416	2079.098671	3286.369534	8958.084515	3600.305528	9558.022374	3448.809879	4175.53029	7489.787161	6402.834448	2663.963109	5401.0992	5116.149029	3597.031614	3836.850785	1819.433182	4673.042708	4442.622377	2892.113992	5588.208029	3641.900185	1482.571096	3464.219764	3924.3612	5249.718666	3179.932085	3288.563491	4143.269632	4004.290858	3967.203928	4075.109352	3810.268827	3378.034481	4564.498341	3518.696664	4140.998009	3096.643539	4077.385475	3566.672835
M282T58	12945.73636	12969.38478	13581.10526	27770.32741	28920.68497	15892.71085	31796.42109	13293.89653	12667.73525	15634.85533	15938.70934	8238.219966	12991.22025	29662.35992	18969.04467	22507.81496	11437.57876	20661.25916	23737.38867	20533.33261	18379.21895	20652.16364	18789.46717	12364.90033	11747.40598	14884.07698	14258.9562	16249.02909	19765.66433	15983.50016	8631.297258	8008.360927	14800.47377	13473.01024	10037.25032	15647.0196	8935.103549	12841.64784	13702.20816	12551.7122	9553.451354	10293.108	9925.888285	10343.322	9383.999944	9552.3183	17009.84393	9221.901625	4862.079158
M93T58	127014.6481	202482.2734	121127.7335	424182.9998	299216.6269	82791.22507	244880.8619	262433.0322	210166.1857	180975.7024	285869.7906	537500.4846	673051.6814	553417.618	347473.7061	563223.2874	1401814.881	343627.9953	542593.2648	622499.3547	827402.4366	617739.3996	1284078.988	329240.3228	232194.0176	267664.6017	318424.2783	77021.0018	274488.5578	232074.5344	145209.2603	156267.6233	358513.6825	369171.6483	318413.9792	87346.24953	154454.1119	104036.4181	347554.7411	104438.0753	232457.1713	269029.4235	225394.4144	548078.9003	562370.6174	266948.2741	643654.0322	360712.1877	865375.4895
M141T58	20967.66574	9479.916288	12683.75741	19979.19724	35689.71878	15490.59335	11244.91219	15579.61447	16782.71989	13037.34073	15456.86284	17969.51654	24509.21703	15653.69018	14423.78939	16424.61468	7024.41096	13824.12477	21175.22073	21883.13832	19913.9724	3594.957582	13154.14885	14784.37965	14721.14121	11462.31567	18420.00141	12942.39152	9020.211762	6108.253588	7047.086114	8386.117969	10029.15723	7320.969947	5174.0401	2051.079869	11029.74827	6726.01534	5256.782892	7017.263294	3067.080591	6136.363008	13099.05153	12735.42153	7106.359272	10442.50787	13141.21874	11275.98452	15785.27415
M263T59	8660.784694	15586.44379	17081.48812	29594.82506	23919.60049	20698.53806	17298.90557	12593.87898	15610.26326	17760.45942	15472.90911	8192.431648	13736.61119	28138.5044	19645.87924	29459.56612	13285.8122	16197.9817	23644.6164	20795.22793	19182.83173	27054.23158	35942.66723	11783.62982	23460.61531	18872.47132	11759.96908	28329.41651	27046.28655	13656.03849	14747.7533	13351.98208	17906.87096	15641.16465	24403.04412	7199.571945	7691.551965	12904.46498	21283.28263	22307.3687	19339.34601	17542.77479	14688.66442	15529.6515	15185.30462	21264.97569	13451.88831	15719.82725	19473.36803
M101T59	21001.26499	15558.803	13187.70756	21086.60541	24656.96121	9131.136701	13893.27509	12111.78062	35903.07618	23006.33739	14811.04891	16949.84276	54558.96606	48512.383	19071.2659	39974.77243	18068.85585	25381.47759	38742.10599	36061.37319	35063.37842	38827.54944	50842.60893	34663.28431	41641.04892	21046.51424	1029.40584	14155.24471	41097.23044	19611.06154	13642.64979	14513.23039	17202.41629	19248.25477	12249.59285	11653.4832	22162.09418	12039.37034	15841.56147	19780.49775	13625.55018	16025.70258	30545.63621	25025.93594	12654.71703	18068.2296	31767.44815	40209.54605	37463.71016
M113T59	19115.09706	18110.81942	14093.26442	23870.01412	42532.06103	11084.66341	2887.685126	24427.16366	28328.37783	20371.65995	30135.79107	31737.14968	67359.95162	67673.07915	48917.03356	43148.37855	13585.55961	14181.41668	36904.65698	56798.24882	24507.54015	11508.2234	22402.76963	24472.06874	21800.60346	17883.84744	31311.60776	24789.62739	17740.36729	11874.01077	11697.00617	17774.43372	36072.57174	68629.92867	78175.42048	39588.87588	42328.05515	42834.33183	45166.53014	45784.97735	38474.98971	62688.81559	50081.2455	50341.00798	23576.43424	30225.60773	52729.55631	64968.40038	23942.77704
M262T59	58505.238	129071.5965	143080.6404	237590.0323	177690.9814	148327.3179	127585.112	41380.77195	120303.14	132319.8115	111680.8061	43732.10866	92234.23354	215165.9292	148351.9455	210045.4515	94213.59792	111888.7514	182994.0127	157483.8162	140602.1652	203131.4315	300777.8986	70501.68917	184997.5818	145885.9191	76376.60014	89037.08202	217583.482	97057.73088	112358.1843	99858.94655	148656.7822	108611.6294	209857.1805	43410.69135	81296.35789	103238.8933	165352.3552	195975.2064	177076.4344	148567.5629	103910.1038	140438.1998	133664.7812	155242.6927	108058.8381	118881.7388	150100.5661
M474T59	2657.586059	4254.403486	2697.492774	8073.303215	4868.600379	3674.131152	5648.389281	6099.090152	4351.107533	5744.748914	3672.380787	3328.404534	6450.810938	8342.467326	8161.556066	5655.179682	10223.61953	7788.217395	6057.62208	5483.5404	5408.252357	9321.465668	5766.923252	4101.391994	6653.981765	4984.127577	5340.631002	5138.073905	8594.191025	6080.837438	4644.321988	5517.391138	5741.676642	4779.319813	5272.129882	4718.737833	4260.278964	4525.602235	6704.255964	6284.006222	6227.393907	6348.849443	6192.663068	7148.604852	7175.75919	7236.35405	3518.94067	5746.060675	6868.982212
M332T59	4794.633964	4867.462541	5164.822373	12718.62652	7821.35467	4837.363661	4372.86448	6532.812319	4178.373948	6085.196551	4493.133516	21680.1564	6139.119402	7408.0396	14618.2404	9466.268826	9738.278821	12066.77181	5955.681647	8138.17815	12799.72274	6276.086491	9779.515778	8391.796694	5295.841306	8366.311303	7574.605795	12230.30944	10331.75564	5267.277553	5884.832234	5854.988966	39268.74645	51532.89053	47429.83043	35040.6148	31573.30544	54326.70018	39711.2352	59961.97346	64355.71584	61963.01776	37035.05194	80037.55719	48628.82595	36123.4875	23176.16601	36401.35943	22443.85891
M115T59	504123.3835	417264.7367	508787.3262	937081.5896	863609.6353	261705.1328	344268.1937	554911.2486	423187.9963	406180.4343	558455.851	567327.5541	1178124.225	558712.2963	476135.2284	724303.8743	640920.2074	912344.6963	768334.2117	933207.9462	1213499.116	1486084.949	1090009.722	653306.2624	402462.9708	669313.9317	550249.5275	247247.8196	170601.4019	1195292.788	350739.0387	279226.1681	416609.5681	1573710.586	3257568.087	561840.3934	913384.5804	678787.7969	500125.1376	1180710.879	1326091.976	1309174.417	1440145.306	1659900.29	1256737.499	1127992.4	1316337.049	1640498.467	1433752.331
M229T59	62522.58512	91171.65427	96515.74802	154591.8872	160279.7871	101442.3883	1927.0464	66005.40436	82142.73076	1699.0992	1985.88	47015.92295	126153.066	162089.9408	24097.68167	44949.36059	64139.80802	49455.70279	138007.0878	16564.24647	86008.71348	72073.8233	97996.23956	83700.58441	63470.12681	90308.24023	104309.1782	63453.37213	92596.07016	70617.64136	59077.52399	56922.89745	79906.28287	86959.97403	71976.3703	53885.40066	83573.45304	87539.51713	86456.42251	91687.73005	65327.14683	64259.99058	72225.80724	113259.7591	84544.56156	79280.33631	64511.71182	76250.46063	87435.87693
M356T59	8598.421691	1147.725011	5273.98989	7177.618444	11156.71414	5403.563702	9288.370416	9104.502463	7004.054499	6315.409207	9065.567395	5054.342023	7775.766547	10355.67957	8168.995121	7879.266342	4574.432395	5375.178254	5595.901629	3174.694345	7068.373176	4736.785657	6761.453067	4140.1153	4743.762579	2195.221875	3522.483105	3185.097686	5539.806769	3378.292147	5102.191631	5037.805705	7412.737256	5341.120545	7180.357523	3209.839372	8794.12821	3116.296901	4239.061241	4860.667478	4567.286419	4991.708803	10257.82464	12362.16125	7567.71455	10900.48659	12009.53518	13506.25783	13238.18903
M374T60	4754.266989	4580.32931	6755.740441	14514.03436	11736.42969	9039.751342	10052.86818	18680.29364	10855.62983	9874.741691	12852.34959	4842.120846	12824.1649	24468.92575	12353.37102	9485.405578	9186.4886	3517.30912	4021.840737	4958.3296	5003.195749	34465.91558	25582.12867	6541.491458	8210.767037	8001.108896	12999.64481	12521.52233	26575.90904	22902.70882	8286.695989	18005.84762	26234.98571	14235.9144	15806.78033	22908.47636	13230.8706	17255.82486	20515.67045	16572.42415	24638.88792	20767.20432	29154.07011	28401.31144	23807.40527	11795.66357	18714.33902	27516.08108	26295.9624
M473T60	6972.969846	14226.17968	7958.820245	24968.13224	14119.11515	10436.15347	16552.20695	17602.89077	12492.92827	17184.95918	8497.137771	8463.673253	17958.51246	27729.74894	25158.13436	22555.1004	37664.5665	32116.59079	23588.74274	18956.5555	18840.51394	29159.68704	22335.0575	11781.62753	19881.72254	15194.21934	15069.99614	13638.73633	25227.57033	26965.05127	15594.72469	15700.20784	4518.491174	9690.114739	9120.646876	7312.180436	8075.087162	7396.842098	12325.37597	13415.21527	9517.1184	9923.490386	9766.632793	11671.52242	16710.56462	17553.83492	10140.33401	11451.51909	13845.30409
M471T60	3235.120708	5379.652431	2557.761617	5274.00018	3146.443151	3313.166218	5253.536599	5243.533814	2661.105478	7065.666665	3891.121477	4191.604602	6305.224664	6142.412733	4520.993543	3829.9965	5209.780533	6719.386645	9676.660327	6449.29847	4868.264522	5574.580998	7658.097534	4663.358526	12628.87831	6613.006308	4617.994584	8218.828024	25073.52014	4445.166178	4299.703317	5081.972749	13553.35109	6292.478355	6410.893718	3234.15608	3057.102152	3805.635391	57321.84702	73161.79462	57233.90098	39879.46248	14674.2143	8612.147766	31929.92023	93312.01065	47444.52124	6328.699351	6862.107395
M95T60	87827.84752	217776.3898	227479.8977	582333.8713	321443.3082	59784.75419	306828.8616	319546.5057	240789.6209	198361.9453	280936.9306	1116501.374	415581.7971	33210.3511	508207.5376	17790.90913	14118.10291	16993.21423	13887.8901	7222.46255	10740.47344	35601.13737	24341.08033	284761.3211	426451.0914	370534.7614	470562.3025	181216.8748	24844.8457	22459.53826	122456.1989	364189.6842	28229.78857	26067.4583	19153.55959	47860.31451	20778.14303	27563.30126	17920.19745	19126.73521	39219.68476	35718.32235	27881.05035	22994.04799	15249.86509	9934.5648	16446.14734	28097.6256	41606.92669
M470T60	4083.103623	975.327386	1582.678641	18513.17972	4745.615877	9796.583624	19896.99952	18627.40556	1569.846126	16602.29164	10210.81887	12045.05385	18775.57203	20237.85698	58559.52651	17270.9955	19922.17125	38588.09072	28991.94646	34439.36786	18304.54566	17704.26428	25970.82754	16195.16561	27111.83466	1661.212893	15229.14025	31824.615	117499.5623	13425.368	13932.29057	2051.535156	68127.09316	36289.13375	31439.70221	14278.97704	11764.84815	11577.21675	449707.9005	472757.4493	358689.7676	247749.094	50887.00599	39439.11749	198001.3851	590775.5526	284805.0765	23249.76949	30281.70761
M91T60	230016.8492	472240.1222	460782.3525	780017.9371	574173.2068	151578.8298	505111.2843	666389.3049	517771.2215	454288.1681	528192.4239	229111.2195	692480.9943	33879.23981	665027.772	5920.906122	5865.814001	13102.73603	7037.725353	6566.93058	4261.453164	37466.85696	12367.65342	641152.8442	782633.3673	704647.7062	751894.026	374014.5431	21625.62939	13143.87366	272555.3486	637448.7911	28314.23247	47309.39603	35506.77393	50832.20545	26109.8355	25322.84519	20679.2352	19970.19291	25030.81642	26563.69766	29463.1185	28484.09568	14805.03271	19467.21261	16763.81972	30178.5588	25890.49466
M184T60	19041.21327	27261.6417	35499.86118	73703.2822	52661.55181	36019.33187	26308.42808	28673.86378	23014.21707	20065.70367	22312.04375	12514.86109	31161.52404	41809.2544	34421.04108	51176.80436	39629.18025	46614.50373	23570.93946	33187.64723	19618.15881	58565.60206	37445.74551	22679.10364	35153.67199	30228.1552	37302.30162	20990.003	43139.04253	39355.11882	18883.03483	31854.57275	22499.16984	26199.52339	18461.64772	32156.97718	32449.69769	23480.34126	23715.49752	20400.95224	24421.23489	24394.10815	43211.73913	22328.4619	14454.99123	18175.22591	16116.34482	27634.21269	22619.36205
M183T60	184093.7208	276322.5495	401230.9231	815754.7442	519348.8817	337237.9131	121191.8163	273760.8649	203246.2438	178296.1557	191335.9817	74307.88109	247314.4467	467802.0007	283448.6858	559747.0093	421695.3937	502619.7708	428904.7866	339602.2407	367725.4801	620786.1751	222086.8706	203506.4683	346138.4865	290423.6443	354051.0956	183333.6267	435876.2884	437163.4716	158982.0354	302243.2296	226328.3412	286025.6002	208705.0717	301834.2938	180977.1307	256588.2013	200860.1129	192364.9825	298386.0049	247419.7883	306802.9799	286237.4171	232909.5329	106862.2827	173739.4773	463222.5737	272140.1222
M119T60	12420.88873	10161.47487	13608.69904	1123536.043	37932.35851	136225.9767	521200.3552	178852.1312	13849.02364	11392.86294	24012.02606	194330.8633	23823.35906	121716.3501	731698.997	92588.87319	69507.65466	82419.05753	67090.38656	31700.88979	3944.99724	115750.4888	42701.21046	492095.1168	17749.20148	11025.28136	750927.1714	309195.0387	82006.75086	75949.38096	8700.513146	9532.792468	92253.71961	97121.31929	75458.42787	158201.9545	68838.04654	76931.81255	62301.063	101544.2895	86695.9632	75892.29119	84857.86462	72654.85442	42534.90528	38720.9508	54258.77393	78538.94924	85630.9988
M147T60	3002.136	28437.26568	179596.9341	122276.7666	111306.9544	54549.70776	105455.0874	123951.7169	80975.697	82772.64719	103157.9557	44894.16152	135486.6452	96192.04554	248399.8912	50201.9824	61935.36395	41360.7376	63501.45466	50507.24705	55605.62998	98976.63016	45748.20109	117584.8379	57873.65796	53730.16206	180833.389	56105.42314	73611.36197	70206.81389	81485.77475	108469.1391	65900.42735	76942.77104	51332.61919	83792.00275	47070.38611	69227.97495	53224.3809	51712.83653	63462.71454	65990.35948	71663.07973	93661.01108	39435.6998	30121.65869	45129.19492	71729.21014	65413.28974
M166T60	49443.13187	70773.70857	98179.97637	186777.9515	133658.1564	78066.75964	57439.87778	47932.98386	45740.46765	15654.35889	39380.66485	20792.50167	54158.6381	68285.02944	100243.1593	79722.9959	60900.63536	73476.2376	57732.38573	49265.329	52192.64663	90019.19945	55436.67088	27609.26571	25628.43464	24287.15581	85822.59703	28527.12623	64761.40059	61742.51805	26875.34276	21294.50484	46477.91253	58831.53954	38654.6179	95539.51579	38351.1418	48322.1776	41687.37336	39868.83675	50329.15824	76805.44459	55743.8145	46386.57306	30273.85878	34906.09259	32473.2208	52039.88956	50525.0273
M165T60	565581.4657	750010.2113	810597.7092	1957619.545	1011332.566	872106.2501	615634.9467	517985.0381	526284.5478	504062.2725	615264.0537	185156.3402	648134.5794	791483.6043	725691.6925	860545.8707	664114.9239	805348.5239	627139.3715	499935.2125	552280.0306	1063055.149	582323.3713	276329.1062	290986.3602	653918.4011	320326.9107	165484.1583	692528.2165	692043.9765	268633.74	253209.5636	587024.959	645436.1568	436865.0623	792224.1626	436624.0226	593627.6775	537273.8701	460419.9627	654854.2478	600605.6971	683470.3178	575121.7944	350297.9441	225143.0495	371802.2928	947342.2018	627193.841
M137T60	61053.847	177550.3371	39666.81787	84536.60363	74117.90881	65021.09434	4371.624	28494.15508	68388.95701	61966.05496	51266.85696	36473.38244	100721.7322	66336.72722	184102.0251	59782.99509	45276.5445	54652.23226	43901.25686	36638.92089	38512.8975	70004.71128	43178.44334	40021.37686	120642.223	41198.27905	91496.45017	43404.68614	51423.81875	29145.7656	18045.62904	118330.8998	46362.20116	53780.16592	37428.63321	89321.48364	37902.54589	50858.33131	59868.25526	35116.2797	72907.53706	43687.14961	52100.78127	41951.08414	39031.3299	22341.30249	28524.46774	47137.44935	45734.24196
M136T60	713119.9613	1012468.324	553102.7151	1583422.581	1709528.159	329487.8774	918718.0049	1085134.784	443910.0672	684132.5664	291445.4774	127870.7676	1136528.92	798601.1549	1375100.677	701706.5539	521361.1838	645706.6052	514992.7023	408263.4166	435968.9849	896299.6101	492666.3986	1003375.393	452927.8283	463697.2953	1492216.78	614439.7309	569207.0772	552620.0482	205866.9286	925321.5085	563001.2581	755995.0657	446366.8302	780636.8364	428346.3122	574114.7904	472073.9227	482575.4193	563750.5777	879440.6018	681798.3719	574377.382	317095.1481	227981.2799	376871.9821	673928.5444	592280.3985
M182T60	1661253.177	1202370.573	1145486.625	993353.1334	637631.7077	977705.4084	635977.9472	646430.5205	1220197.578	1412808.688	39297.2376	490271.9942	953463.9694	4467079.302	1440089.296	1941159.796	1776659.239	1866203.684	1734508.266	1581054.978	1677506.821	2112379.604	1849378.256	38283.2136	52356.504	2117411.276	56417.484	1079813.133	1786544.079	1699278.673	33534.8316	49083.49116	2263892.108	2479587.698	2009728.581	2473535.772	1717942.856	2263089.419	1996652.561	1885461.077	2439381.391	2317839.886	2351120.111	2105945.875	1458968.535	1160810.377	1632880.625	2288443.715	2119481.521
M426T60	4467.153045	3574.696606	3435.674927	7161.56275	9391.569464	4072.219891	3556.879767	7222.258496	5896.310828	4234.11549	6112.109141	5939.371054	8142.278534	18671.57388	7315.843896	5110.39856	3848.610199	2610.998	3880.875109	5437.99714	2020.738895	8486.359593	12556.11441	6255.227207	6609.986176	4953.166422	8075.329662	6053.415488	8491.708458	3867.902907	3714.300179	5722.774051	2873.76444	9806.721967	9931.958303	6634.78984	2805.632652	6385.35493	5534.778679	6762.314516	3811.587948	9099.920117	10549.47666	7675.428877	5073.635372	5146.668954	8426.6112	13814.90655	4129.80851
M328T61	2685.712246	5300.252245	4046.201321	10282.88146	6958.380793	5238.154044	1628.780633	7337.632675	6092.054515	5443.924206	8110.019529	12995.20412	8227.238848	17669.35864	7556.074476	8316.390994	9423.339287	4842.177766	9122.810057	8051.099657	9229.328062	3083.543493	6875.169931	2977.160079	4533.154401	4597.51464	8842.247712	9076.483427	10829.93024	6794.762692	4727.294677	4797.202339	12163.99968	5925.193589	8888.449042	3165.370639	4726.032559	7701.854897	6707.265	4787.439018	4172.628601	3481.208017	7760.441684	13223.78549	7174.106775	5098.819787	4600.431621	3253.77584	3771.706039
M363T61	15433.88206	30167.12848	28003.75273	101164.9502	34238.30192	21951.75495	48971.77813	34406.50128	20427.95963	13120.01868	11257.46998	8229.862173	30111.66299	77255.82462	25520.82227	53864.48639	38917.1788	52364.69967	28937.94764	22794.4716	32598.56898	67487.9959	36748.77774	30457.43984	38336.69196	27710.6724	34101.11275	5703.553184	22764.8702	43136.60392	8653.5246	28575.54667	18954.59417	24369.76628	14231.61331	34146.84819	12756.80341	25195.55869	11347.46627	10535.92317	20425.75766	18508.64212	27786.2805	19544.84449	11231.6892	8766.024979	13064.57354	32895.54893	27608.4
M364T61	4313.521292	7530.366481	6641.441829	22111.42638	9118.114172	6077.690839	11474.30482	3470.9011	5961.564965	4308.952872	5436.854571	4627.541417	6912.092743	16423.2921	7625.391878	11040.43552	8996.79594	11263.6525	4611.194572	6702.409042	7063.590697	15096.31247	9012.837825	6599.144097	9428.935338	7843.870903	8778.388879	4087.618181	6294.054731	8060.412491	4633.069662	7919.326439	5719.42509	5209.723383	4516.762598	10157.50523	2455.98002	6620.218242	4688.051882	4230.638828	3620.003286	3019.445911	6730.678986	4307.25984	2281.3702	3256.751213	4493.312839	7416.865288	7022.832013
M219T61	4096.549187	5982.012127	5509.909049	12205.72391	8816.628059	7976.438057	325.4505432	1824.984482	5001.373321	4247.790266	5148.038122	6327.144263	10878.99995	25661.33494	9811.28773	14960.99138	7127.422828	5888.214973	10373.58277	11897.946	7144.181963	8137.638412	9672.69871	4473.31682	5501.810635	7474.751503	11327.32628	14262.43835	11467.87346	13118.62583	7895.001393	6605.55078	11729.21267	8479.441653	10395.13432	3361.417987	5753.023797	6298.994528	8377.772383	6502.364166	4923.331695	4176.621197	7374.845496	13563.88309	12848.8876	10743.7838	5049.199859	7925.425683	4613.979719
M204T61	21571.74092	31761.89586	33450.53424	64885.89131	23551.0873	9403.928471	11242.10553	14519.04888	11629.35031	8544.469632	7823.39064	609.56552	9953.826057	12567.57658	7811.822794	13242.05265	8841.073896	15471.20685	10229.96796	13105.8006	17259.21908	9384.5024	2981.584421	8427.517677	9610.674032	9288.016769	9700.237451	8472.477729	7977.159106	10421.91586	6473.755375	6621.384023	25131.40098	19765.70809	15949.9235	42662.68707	25205.52879	27162.3982	12127.02983	11538.3584	14837.39345	18727.18945	29196.234	16673.07287	8373.173211	10915.98752	11734.75566	19542.1716	15026.21338
M219T62	29420.87582	21101.24379	23172.26326	25657.98365	65594.57414	28336.31765	29348.97401	12567.14162	58027.55802	29092.56473	1176.822	29930.37347	47769.22613	45927.57018	34007.91838	87539.70208	52897.3727	82150.6341	104217.0833	47644.42451	69762.62796	71963.47343	38671.281	24359.08387	28320.57911	27829.50625	44857.32941	41761.33288	51426.61291	20391.45364	31481.27672	30596.01181	5881.725825	5863.32088	5465.817677	3032.125331	3851.241138	4897.818221	5892.924007	4935.261775	5042.119595	5133.103188	4473.714284	7131.723849	8422.738886	5924.206475	5120.459946	4636.798992	3775.086797
M221T62	26459.18023	20740.60658	19412.97493	68224.99884	46864.18946	29933.10304	25932.86577	32864.22122	37614.41513	23353.69826	25383.49099	23168.86436	33000.25485	61514.83665	60415.63906	53225.03286	23758.2293	52255.78071	37599.79602	40645.6092	79930.52578	29203.88337	40349.06705	25012.16718	25117.71156	24785.27781	31286.72496	30801.73264	75046.09689	20693.68104	31588.09392	37633.1677	6628.480696	7407.440165	9125.134097	7692.234813	8123.221174	10464.89552	7538.186245	5974.754144	4866.237327	5880.1368	6496.164783	10589.91467	8864.418743	7644.663979	8094.646651	8195.145492	4862.11068
M260T65	17192.33051	23845.46711	19898.31805	28261.54003	63750.03697	21638.84053	2066.7312	27262.70994	56208.432	24296.22942	2639.532	26369.20681	36109.82253	12936.28011	2374.212	48363.10196	23871.84429	41094.42007	43120.55538	35060.94507	32754.71298	18697.11808	18506.85641	22378.21852	17421.77229	11652.58889	35445.76017	30168.1276	30266.45778	12918.7095	15109.71	1854.024	6262.646384	5587.407668	7104.916965	3766.800012	4802.699696	7067.774581	4974.343823	4323.864041	4779.25431	4541.69764	4630.730457	8374.882814	6056.663979	5143.835667	4078.008608	4744.040144	4929.63975
M69T65	81081.06535	112595.0205	200602.9842	237377.034	14593.128	71955.08911	155524.5265	193076.8732	89252.54093	77070.11817	103367.6911	134725.6842	157866.5309	26390.08895	353325.6822	9947.023788	9397.432262	12436.60715	13153.5471	11888.87506	7997.521671	18084.42841	16344.50189	240231.3328	294094.1442	209669.1142	270268.1691	141953.3896	13121.35347	12050.74723	83495.43559	190952.3825	22085.29108	27543.17775	24237.04046	34974.91601	25895.528	26504.07128	28796.77649	26544.81111	29972.63841	35422.91566	24434.3246	28589.83441	15635.18996	14693.21712	20631.5537	22886.72941	23975.19779
M233T66	38597.36987	20526.60168	17738.34241	46823.04096	48099.02397	25616.61849	845.9532	14248.6833	36077.23782	43334.98871	25527.17513	27487.29249	10682.26339	30379.92814	1402.1964	30201.15909	18424.19504	28277.86641	36302.4968	25372.31607	81633.57712	16465.98719	12425.94926	29117.40701	6353.67048	25646.21766	32024.13478	26440.52658	65113.58314	8475.852362	20361.86754	24333.57905	19066.58689	20340.51257	36426.37782	11268.11544	18107.31411	22684.28276	25257.77792	24283.7119	19446.24478	15665.51521	30519.27934	18608.70086	14593.12864	16422.4413	33724.20974	15354.23967	20924.23717
M268T66	11540.7233	5658.852763	16177.56885	19707.04394	40447.65573	17597.65227	12225.54692	8443.565235	16854.36309	8579.594625	13162.44087	11546.09686	11112.70679	7350.445325	10352.33161	23297.42437	10900.02868	12480.91144	39789.70344	25820.24871	4113.380457	4970.359849	5170.080766	4529.397647	10366.91863	10191.83238	8899.267711	8914.310086	12189.40466	6532.121186	4318.733428	7206.453166	6013.588886	6110.239931	9074.171355	9467.998784	7326.441333	5861.637353	7235.043984	8732.63715	6953.469527	7912.240543	7940.008476	9121.87446	5239.970863	4544.496061	3733.018735	7403.405268	13517.37251
M245T66	43757.46249	20870.53303	19901.50046	31327.32211	56451.55797	27435.05571	30406.10969	32833.7687	28514.79617	41512.4549	31127.63162	62471.38996	45470.64104	47972.70664	25648.19995	60678.46174	21702.53127	25552.0343	43792.19253	71091.01536	28355.6912	15758.1312	34203.4932	20833.57436	19957.89196	19086.75821	33989.92755	23751.77969	53945.03721	18039.95529	14358.51373	15340.08889	22122.19973	37504.79452	64153.28878	19174.74557	35272.90459	25827.92704	23505.45672	38294.81844	22391.00342	28868.38247	32520.23811	29171.47022	18408.68465	20546.48782	33965.59694	55237.99758	15788.8418
M113T66	86179.389	29320.74474	24695.64243	37358.1635	70425.92309	22199.56666	146178.3621	46246.49843	58464.38866	62334.2016	78382.7832	65968.07464	125959.5725	93570.7104	80448.84349	72017.11158	27304.78358	28119.08442	56857.46793	89753.14704	36132.072	24405.10956	54615.90888	16187.14508	34251.5172	50202.64599	52971.33348	46845.76243	58469.39868	18453.19525	17606.40378	24592.74488	61563.53103	172192.1291	204822.7754	50869.64072	108820.1529	111710.0765	71008.66306	81088.1021	66369.8037	81527.84628	95495.47061	85426.83725	45934.0318	82572.93482	93808.09279	152727.1273	49062.81394
M283T67	8402.430462	20174.16369	12300.13394	26945.87417	38922.75456	9069.87496	14442.12514	6161.184052	12719.87141	3501.621181	834.8	7496.504909	9088.797099	2909.110921	6302.88865	12217.76949	5535.560553	4921.178333	9269.171544	17300.437	7527.418818	1654.646806	3518.094652	5473.673262	3913.615559	5662.415622	4516.93661	5560.084844	4057.626021	4303.394167	4679.243085	2377.765125	7752.941467	11672.84156	15212.63259	12696.95559	11607.81939	8962.24994	5699.145741	2627.61471	6152.627957	7029.953784	13992.34147	10988.43599	5871.175773	5101.860016	9254.787613	14630.57897	5309.830345
M267T67	26733.91668	28460.34009	23093.32559	36065.78103	63311.94138	17322.19731	36390.48119	15228.82366	25821.75407	9595.341851	22317.50547	12148.41464	27510.53267	16136.90974	16313.72526	17931.31811	8404.59396	12967.81762	21293.78508	29502.69936	25309.84936	5955.938217	6580.648156	9242.256152	4031.0856	11744.75571	7263.188452	14569.47756	14932.45907	8589.662832	8420.948757	9245.927931	17108.508	24288.56986	30312.40581	33056.727	30800.63257	27757.67794	26594.76745	20423.01066	19738.20625	23331.88958	32798.96846	25088.29274	10520.88675	15373.86405	23022.95083	38477.74703	13443.28669
M376T67	6921.475195	5022.380379	4930.919358	9101.881741	15329.73233	4918.041029	19080.412	6505.630121	8863.463976	5711.220205	6825.425527	9327.011081	11907.13662	18052.16204	17801.38855	33201.03443	12521.96868	15501.16516	22701.40097	38316.49095	14178.73751	7011.671018	11710.3778	5631.226129	8269.424664	7288.489942	10956.85874	9922.675725	15533.3628	11552.58649	4003.941284	7059.494016	2900.90625	14677.5042	14930.33745	12509.01772	10924.72243	10181.30524	7570.315906	10558.77789	10059.85783	15275.73037	15089.89091	12338.72427	5150.508753	6035.1291	13316.077	20049.65459	7797.7984
M263T68	13236.8787	26545.41233	33254.68008	69104.58528	49177.19609	24111.74455	19910.92729	13663.4216	26878.25318	13262.24005	20793.66804	25010.83559	24859.44072	9767.442566	30081.88965	7343.187373	5727.235886	13366.7843	11828.12633	7658.355692	7079.054211	8400.653673	6706.94976	20861.61402	26948.3741	21586.71919	29591.27326	18067.04244	13102.23619	63434.05964	14132.62863	30762.4171	3432.464126	532.266	4079.420357	2615.37888	4346.731022	20702.21774	5420.841257	18808.15515	25337.10059	4950.306157	4302.765343	7426.431712	4870.991314	4584.053649	11048.33819	8496.826971	6514.072
M398T68	2309.098189	3217.894716	2444.488818	5094.095856	7894.901613	2180.536369	5294.782954	3650.127266	3294.906599	2639.07377	2813.900017	3709.033321	4289.706705	495.2	10421.97982	6080.80451	3040.167018	3890.546137	6221.081739	6089.105992	7651.508282	3772.252276	2141.567457	3638.187199	10871.60714	6144.545194	3712.26244	9286.097716	38966.32847	3271.946308	2230.761884	9084.012165	2399.600551	2884.924537	2634.041567	4443.252461	3279.969862	2916.844255	3431.248938	2826.968715	2728.622022	3288.44635	2961.819485	2805.122542	1926.139579	1943.447071	2272.67378	3027.382494	1999.10217
M324T68_2	11458.24248	14958.69794	23465.4835	46580.1914	54103.52137	28918.81836	23857.46311	40182.78748	39583.55694	27292.12123	42804.76412	28975.34888	27718.95839	49222.05658	30007.70176	13678.95697	15517.33233	20354.78494	31380.06953	29922.77274	14726.98855	50895.68222	45181.22356	14236.51541	18306.5798	22806.8624	30826.70833	43660.83074	46285.63383	38167.074	23579.20457	39511.26036	93493.90848	87303.56732	120221.0355	44399.50229	63814.64035	63523.24176	92015.03539	71752.83415	74198.29623	119418.2869	107623.6486	96323.00662	88638.06235	83302.02389	89777.9763	118777.9465	82083.08757
M323T68	4962.914929	5288.44655	7442.441733	14033.63442	16586.04027	9879.072962	8342.695458	12179.88782	11806.29246	9287.658936	13229.92809	9788.836157	10428.85065	12868.80095	10242.53516	7344.984746	6753.154293	7636.230472	7708.200528	6899.403477	6699.954758	15771.49153	12982.17852	5304.056367	6235.309078	7929.891667	9812.898401	13036.67283	24344.62045	20931.21517	7364.087091	11685.71948	15760.23237	12379.2922	28543.04402	7922.670473	22383.76414	16490.75513	30183.23234	16846.75042	27059.54558	29371.95138	26127.637	21603.53186	19960.39271	20311.90152	22744.1939	19674.61509	20029.34267
M86T68	1199386.867	380619.9375	917859.0297	2855703.362	1458244.01	720955.545	1032149.383	1136460.141	1301803.216	1024563.702	1303733.443	2121384.756	1250232.503	2530381.198	2847345.392	2336246.962	2288599.433	2520206.369	2415988.346	2413737.75	2284605.335	1215802.778	1861214.024	1021818.856	2687386.021	1116833.122	1391541.121	902865.1458	1364920.519	2237788.017	272786.3187	1038672.151	1238756.829	3035019.508	1558194.425	3222738.048	3013807.281	2983662.981	3016674.493	3143705.563	3084121.175	3163091.934	2920788.894	2871403.882	2533099.388	2512359.335	2695089.809	1468760.478	1575203.95
M132T68	3170304.977	65270.2704	66742.05	2556278.943	79419.3012	1333668.809	879392.3242	939280.5932	68891.508	64001.748	3141167.062	82051.4664	1118581.047	5897219.909	1451496.975	5804766.638	5926415.039	6310861.91	6148416.598	6190816.001	5839273.698	4685993.009	2507111.329	1364137.112	71994.1008	1926311.95	82187.73	1818493.505	3097560.006	2986775.743	214958.4444	1744296.596	2840573.742	3427709.477	3390806.724	7138952.898	6762804.512	3457347.331	3362906.19	3406286.559	3511103.315	6946756.822	6444277.823	3340727.086	5596624.809	3384926.917	5893471.973	6241716.882	6519037.591
M264T68	3429.858238	6089.633091	6257.324849	12831.78993	10782.6807	5506.150723	4169.327724	3520.770165	7262.237685	3966.400969	6783.245844	5540.355697	6090.972535	5839.8596	6766.891135	7569.732102	7812.009899	12455.19533	7999.460338	7382.536659	7578.758322	4708.455954	4687.254098	4814.399895	6072.476673	5829.339294	6054.992059	4682.681076	8408.170274	9705.79584	3398.643013	6882.81808	4723.466202	5515.663897	6669.234459	6218.74848	3638.601743	6221.421076	286.5432	4859.447226	6377.379584	6604.086474	4920.475204	5230.978299	5388.470271	3872.197735	4293.539836	3039.136582	3367.57824
M87T68	66631.6992	159700.7671	239855.4711	9761.8284	255034.4734	98438.64274	137588.867	116997.2694	80599.79566	54232.09629	181519.3566	148178.6916	133474.7157	263786.4178	167709.9355	161239.7089	157458.0337	189458.3974	161710.7299	166737.7052	149316.0699	160747.3977	121782.0178	58232.98911	6057.1368	155577.1738	222947.0171	5691.1032	168230.7472	168069.7208	27216.04335	31428.78222	163566.5232	277831.8005	237744.3213	342068.3859	283135.4536	278076.9003	268154.3898	268055.7483	292461.2194	328460.6366	237017.2876	244022.1154	157558.5407	118437.9838	172584.3354	222577.7958	259549.5248
M324T68_1	18695.92719	16634.21418	30545.58682	46843.74794	41741.92062	22544.66081	12531.70712	19585.48958	27510.55737	17837.79232	16618.20584	26537.89563	19636.31463	15515.28189	31834.02028	44468.67597	44590.50709	62328.48351	44978.50383	50347.62348	54365.60184	18753.36603	16458.91104	15413.9197	22269.94097	33892.58314	34602.43452	25703.2474	43351.95553	41340.56465	13816.39318	19166.29733	3210.990169	4410.302238	3652.505373	3117.820257	2947.94081	3348.149493	3711.37307	3513.096496	3656.749507	4069.254594	3974.542851	3907.245718	3814.066039	4085.919043	4444.753812	3866.415124	3817.707277
M102T68	40092.48796	24365.74695	29567.33355	63011.10507	61889.46657	33369.49309	67279.02505	48442.77089	36814.48617	32814.15907	75629.86893	40957.81883	98082.10348	10978.91862	59244.42485	31793.79528	16244.45304	27054.80096	5341.168125	31297.03465	6746.714062	3986.784908	6328.700509	34954.96358	91978.57922	37393.71157	85483.16258	36716.71618	5310.460982	3816.86915	27951.6909	29923.57542	14539.58442	15055.76674	4908.892138	4748.235872	3532.243309	14526.81321	17140.27685	17654.59868	16680.94558	17800.04341	13156.06199	12794.14516	3585.079518	2483.04384	4171.69122	9987.573556	4797.766947
M154T69	34259.96019	69447.05862	80001.42757	88406.95925	98719.89799	35941.67789	14130.74824	22611.26234	12277.01157	19512.6333	35703.38623	19418.01383	16118.6355	42857.9171	38510.01401	50886.25849	45841.3686	69323.83865	63506.02693	64802.65783	59812.25324	16549.36522	20169.26716	16478.96562	28052.21655	35728.205	25584.17615	22894.03927	33813.84578	56923.56032	21703.73557	29912.05065	51553.48681	58810.06221	44779.90187	102997.5752	74772.86451	65958.99655	54508.8145	48499.52946	61678.31288	69461.03001	63446.1955	58203.07486	29941.85641	22566.31455	30168.48028	44314.46262	52712.47301
M132T69_3	4665.230233	7450.864624	13537.54316	102445.0108	58682.88216	14699.21237	5841.352833	4182.634485	4527.692409	3737.973072	4258.499919	3155.084594	66384.91371	162684.1837	69423.12833	4052.830608	3419.410974	8131.593081	3301.502298	3210.444632	2395.9984	45818.54144	13429.9116	7016.046515	7800.564837	4918.521981	12111.28034	5283.966135	2886.539498	7821.755053	2290.887029	3834.708837	2361.4356	2792.093184	2383.486899	3116.176096	2609.859401	2392.002162	3366.348497	2502.007979	4024.437908	14775.85863	1982.114061	4218.138397	1709.482729	1657.165888	1733.241418	2177.887124	3125.778929
M133T69	198928.6938	706426.9197	884578.4105	1477970.187	1284413.517	613541.0181	189719.1952	510579.1229	616552.8195	434535.5216	537776.3727	632546.7913	652642.1714	2049353.362	1119538.337	1480913.73	1397562.97	1750349.71	1535481.568	1521538.509	1335808.908	1320646.287	1032593.166	726798.0701	909684.3307	715168.5439	1009164.682	592049.055	1244164.092	1392819.658	403440.9883	718481.7175	1170545.656	1712426.073	1485275.796	2084573.616	1722978.029	1637668.928	1696510.888	1662470.678	1948522.678	2244148.438	1360484.057	1524713.466	886885.1997	865208.3257	1016290.766	1308392.832	1636788.819
M263T69	13756.23598	26864.35436	33702.64989	69814.39354	49807.92963	24888.26834	20316.33415	14199.85833	27525.6894	13848.89352	21410.12874	25920.17855	25791.53923	40614.47845	31719.40547	55676.13976	53341.95294	76351.72212	47252.54592	48674.1686	40688.18226	30680.63733	17238.08188	22918.52065	27386.2019	22344.47159	30427.78	18544.78242	41995.891	63886.80857	14545.87289	31315.04434	12200.15183	24826.68231	15331.04857	29154.46601	20366.57381	20491.17501	20586.94198	10977.3113	25825.0871	30937.15367	16537.104	22787.40016	11326.7385	8948.762076	10304.8146	18815.478	26682.93581
M134T69	37382.92083	47325.60513	55228.13235	102542.36	88935.13677	48796.57598	38424.62256	37526.23997	44803.04942	32479.41362	43001.94928	47613.91709	68302.62684	97197.4211	77290.56403	95727.86198	91815.26441	113098.8081	94232.09792	93679.74087	87178.03031	86754.61118	69207.98358	52014.72958	62755.98649	53968.78657	68826.73606	45860.34987	83542.84332	90276.55291	32834.72651	49618.00962	65357.61718	83197.504	91274.09576	118025.097	101638.6296	99712.15901	105253.4912	99994.02947	112490.1478	128951.0741	91926.67786	96310.82997	64699.0118	60921.89432	53620.98258	85608.57396	98543.5824
M453T69	3904.223663	3270.282454	2716.360176	4675.262811	4554.904537	3117.165543	5089.179278	9399.752102	3990.894378	3760.666026	4911.228002	11707.75508	6857.746796	8988.690436	7367.533638	13629.41901	2098.2992	17255.8236	13659.99175	11428.45594	6157.121227	6012.781895	1782.285231	3001.537662	5969.570663	3080.401465	6263.163048	3954.457392	8769.1824	6322.876834	2853.678076	4580.926917	3782.997548	6695.193714	7227.937532	5203.795075	4215.1801	5475.218788	15629.68275	11609.50766	7619.9805	8081.576235	6892.9056	7699.597013	4021.148571	6357.98625	5454.872064	5313.770667	7963.941647
M132T69_1	6084.10584	11363.79928	24468.11029	82359.01623	65366.70623	21009.78644	12706.9293	7022.502952	8564.379138	7937.002866	10081.44808	5910.652344	21548.88611	66441.2554	32280.86973	20793.01779	18264.71221	28967.21658	21010.39797	19954.70575	16229.88022	30610.69463	17812.21867	18922.62118	23345.07045	15244.66346	28418.71482	12255.68557	24489.0384	16217.15095	4393.263372	9406.861329	7124.368976	7817.379986	7568.113975	9935.622525	7827.580695	8190.025858	9492.295766	8480.205479	10215.2985	11967.3397	7234.310835	9051.039966	5383.127414	5434.804604	5504.061047	6095.33165	7722.42761
M279T69	1698.030931	2385.560674	3182.064327	2061.610231	1954.047366	1933.41559	1419.157249	2766.921822	1440.056191	4068.26444	2218.70673	2212.779882	4856.365412	2941.906635	4511.417499	6895.919035	2703.405371	1752.759502	3319.949667	2058.728192	2215.692442	2718.588218	2458.545231	3040.842209	1326.951338	2667.129077	2734.18761	2491.904464	4408.30691	2510.303701	1277.204175	1140.465531	11698.41501	9406.426839	6353.868235	20102.21068	10392.66223	9486.522749	6395.480471	9345.360615	8085.376246	7563.023765	23728.19531	3305.810233	4931.355867	5945.666428	31015.07228	12191.37115	8722.894576
M132T69_2	5318.276189	8520.776463	31058.55892	89905.37524	67235.04587	21980.38205	15150.66774	5642.751786	5381.854698	10082.69332	10542.4908	9493.610303	37716.60857	72244.968	36415.06753	23295.17873	19770.33414	34301.6384	29141.76086	28011.08678	20169.40185	42025.191	24168.8784	36582.26639	51101.16458	26653.9127	56864.64607	19386.541	44880.72134	23233.52184	4480.95134	10156.6181	3481.28011	7754.924469	4333.35375	8198.580605	6169.885357	4864.71975	6521.6952	5034.119923	7690.9968	8750.564069	4765.089624	3052.261478	845.057113	3177.598467	3616.408766	4832.505471	5445.70125
M344T69	10030.92184	11895.93661	10923.04652	27360.23874	24428.90728	10716.02014	15892.83075	18430.05449	14082.6992	13202.34203	13234.04892	11448.55011	5435.110541	19729.14145	23418.0065	10261.15175	13657.43519	12984.10329	35056.0001	30736.32447	14346.86704	14101.89996	1820.65	16689.01651	31743.8275	31291.82354	16297.79989	34939.7766	190480.0308	9430.829837	9790.569382	72765.74744	402132.338	268808.5244	74427.19013	41993.69213	34986.25938	33138.83699	1676204.323	1271236.404	1222255.973	1469555.271	250256.3317	198766.1215	871455.034	937443.9625	883469.1477	308803.9602	398386.9159
M325T70	3367.430781	4081.374199	3514.607612	10090.5297	10463.37883	4566.466893	3649.285526	5560.639843	5477.711081	4640.881596	6210.744843	5172.081616	6635.285105	3801.677108	5610.152929	3207.012988	4089.065902	4098.103864	5247.018242	2828.303298	6126.820263	7522.283587	7545.487533	3710.551142	4019.36521	4561.733359	6050.975487	6065.728393	8384.19	4719.414462	3988.38261	6440.303288	13030.84407	8178.22127	17560.22213	6801.826217	8402.378076	10857.65375	19121.61538	9842.14512	17164.53514	17173.8726	15433.94293	17504.71992	15809.895	7829.886153	9078.29169	16414.95678	11988.04427
M578T70	1275.725318	2524.003186	1955.046648	3929.87234	2468.445851	1067.607365	3500.725697	2066.616393	3809.893646	1867.789429	4553.189215	5236.695289	6011.197924	8223.540267	5298.312642	2569.929794	3248.167415	3048.163618	3223.132364	2447.493828	1897.3189	2327.643529	1738.845134	2370.911416	3182.19969	1745.7509	2381.299598	1489.239611	3112.818764	3685.072557	2354.644726	4727.980509	4783.09425	7987.701474	7010.695385	7963.06446	8319.083039	2409.209496	5536.781486	3624.72913	7713.928	8853.371049	5024.067437	10292.94434	3433.642008	3829.095835	2796.323455	4565.71296	8377.26345
M374T70	5011.214922	2409.81392	4899.551363	10598.77312	10042.97985	6384.149115	5705.156662	8095.911805	9198.798499	7065.106868	8219.966355	7810.235093	10145.63629	6087.277024	8685.247507	9845.3532	8527.661253	7294.937489	11868.85085	2978.726659	4631.331375	20761.83817	17223.11433	3807.451373	7864.014846	6143.422717	7338.121106	8432.933755	3598.286281	4531.7456	5313.343264	5638.560542	12241.3661	10671.17909	7431.956609	9576.182657	14410.56152	11639.34774	7303.408009	7624.952236	6212.117279	6392.417111	11006.01003	15461.17307	8141.153071	5761.309482	7627.18568	7667.893724	6140.817279
M447T70	2861.448654	6452.383745	3754.27876	6865.573743	4984.140812	2509.366141	6459.454028	2495.573835	6268.727284	3877.416665	7848.028533	7456.271369	6420.479686	5297.69472	7102.496802	3295.394719	1850.086737	2855.49187	2875.284993	2824.291655	2419.541856	3187.903637	2549.340373	4123.739066	5107.626545	2866.282755	3638.653643	2740.16772	3468.430018	3451.797282	2950.976262	6779.043056	5981.263454	6631.494171	6643.982722	6597.340813	6767.774005	5426.271501	3543.384	5144.073405	5939.0844	4692.410632	5496.970851	6173.583957	2548.728	3992.427331	5121.29448	4311.457268	6748.163328
M188T70	3045.452646	2366.559083	3844.42182	3810.162115	4503.54825	4243.438653	1207.752925	1704.362031	4390.118399	3239.259591	3222.842284	3407.170453	3748.800983	6672.544057	6245.17921	14163.81231	13621.72533	4777.68169	15686.88069	10077.47446	7780.900495	2792.930667	4282.859294	2515.446451	4043.610116	4805.50526	3468.772887	4837.913855	6536.429175	6229.494232	2735.951943	2833.982814	2324.06943	2996.029891	3764.348572	1753.927951	2480.340697	3237.532902	2856.44354	2836.436834	3183.380365	2769.55439	3063.735859	4153.389544	4747.345176	3280.033149	2656.345021	3079.989396	2746.612745
M231T70	255848.0992	195060.161	11302.99854	34486.9637	15416.68469	9914.561335	16251.54142	44196.22939	57954.16158	21868.74597	246917.7763	190606.1745	173250.2482	36234.1628	9230.379692	95409.18738	7382.774346	375101.59	199966.5888	322949.3935	15518.10526	8378.309813	5512.052473	8650.826089	34259.84156	9684.942334	126691.8165	12599.78789	15061.24291	13080.40032	8300.303909	13483.75837	35996.61409	93116.16881	45201.47574	39074.54488	55608.32119	52908.17947	56421.15732	33472.50228	79417.07488	111808.5293	91339.49582	29749.23957	6442.628356	81116.78677	149156.9195	8661.835216	16458.86156
M340T71	91751.41203	5481.203265	4577.374595	16296.13733	7507.928812	4044.926382	48479.15192	37136.64018	46444.97786	18542.31431	134684.8609	113234.1042	166825.5345	100464.1481	4825.089894	34518.14749	2793.65527	124324.9502	58106.01888	81203.91796	5132.245048	22561.93503	2674.451788	5404.584263	72313.46836	6311.809898	187033.6499	8087.923246	28524.7545	3506.006629	6029.892118	20354.39813	3499.428941	31539.68947	51756.71173	3846.922583	12868.38677	5494.659706	4460.520578	46376.40144	119978.609	186922.9962	84088.66349	37139.6016	4198.309026	119889.5147	174828.2049	6005.962261	23010.98841
M341T71	15883.50229	3981.189626	2888.371583	4692.734943	4092.624447	2312.509211	8468.168174	9451.623288	10222.47379	6754.422871	24984.00099	23604.44944	26611.75801	19997.88	4651.947462	5963.540986	2935.323073	20246.63729	12167.6133	14397.18042	5487.5424	6055.915725	2844.854131	2726.724822	12462.21145	3519.285491	30903.50478	6036.58907	12698.99478	2661.700578	2413.873369	4900.849567	2566.163889	4414.84144	8849.230848	1811.548569	3740.529513	3351.164019	2593.350056	7766.890523	18137.9363	27058.71422	12948.35286	6175.0512	2550.425208	17359.08348	26059.82946	2246.7161	5100.633958
M247T71	40388.20385	13173.80301	14963.883	21897.41316	42438.87446	17996.44888	24054.55107	20217.01654	29563.2115	18936.47893	37848.40873	26779.34358	42360.70139	33705.77587	28599.09964	56839.03095	44221.73691	48895.93715	64686.86234	49110.05743	32265.18143	18771.62356	25967.42901	17645.38765	22161.56637	23256.51265	35787.98216	27199.31971	17695.91771	13829.79605	23225.3108	18254.55633	36208.14423	21434.15616	41852.15303	24896.04125	15891.33796	15671.19226	19950.98597	32247.51316	35444.16726	38849.67763	33205.16135	18039.48797	16009.28821	27829.30746	36923.01375	9548.800678	10637.76735
M205T71	287371.9698	14847.13757	77500.95405	69273.4194	22754.09309	20299.30281	213261.2265	229509.8306	121743.2102	11264.32904	674928.3186	117417.8183	410916.0432	1164441.386	20726.29272	1426779.147	18301.6026	1177480.526	1481572.685	1384422.925	18800.86417	4195.750749	8595.671977	6100.654563	365061.6107	8112.453517	637152.8149	18291.8871	16540.79362	11933.15073	5849.723621	103121.1689	4233.891399	5951.517646	21470.3544	3742.229643	5423.501113	5410.695794	4948.166051	7268.806995	14503.08511	182357.1967	15639.59687	19982.53174	5053.694324	7206.299949	30851.59428	5354.514107	6972.400977
M217T73	11842.86278	12128.97308	13433.68322	15021.03528	18762.51036	11012.26714	5219.16525	11528.28412	11668.72194	7482.593434	8556.938565	21327.43111	19597.999	49480.06537	8752.621868	3559.786701	3037.340096	3275.822034	3130.562018	3572.86594	3911.540982	55325.61036	46477.60744	35175.92243	10686.82636	20364.13728	29838.36594	7801.736282	21008.01316	20661.91069	10101.96793	7506.039265	12695.09561	10452.41689	14392.48086	13638.57128	14028.59354	8278.08969	5194.2282	7481.635088	4386.318573	5751.677776	8441.147386	14233.42194	3403.446892	3125.403456	3438.068233	6854.063855	4405.635771
M356T73	628.4736509	1438.132427	1641.229893	2828.038436	3267.673198	1132.549202	396.0085429	583.1580855	980.1151166	906.2565606	2434.592129	1561.336034	3778.043411	7033.804665	2304.634847	7466.6662	7997.852127	5475.424533	7093.462333	1402.984333	3043.394531	2012.084928	973.9574916	1596.404559	1361.126861	2477.343241	2516.969598	3473.12605	3514.44756	5861.792894	1314.228317	1423.051807	8896.420161	5842.2602	33354.57249	8978.270463	14566.45046	16270.27295	8850.978535	10001.89768	4088.01744	4357.322615	11638.03575	12210.4688	8459.000705	5003.72568	5853.607283	9233.729096	7351.62114
M174T73	12433.23414	13480.45994	7201.327034	26259.77821	17781.96528	10950.10999	6819.725962	13958.39427	18333.17041	17484.27559	7944.206108	12516.41245	45299.60716	41107.58931	32030.60062	40495.31171	22646.63215	32909.45745	34561.31082	30494.42678	42959.62971	33457.89024	37394.37692	17371.68641	12140.15709	18029.51242	20989.62514	11930.62604	17807.26531	17954.409	15981.54528	13395.46893	22296.956	12882.4198	27702.25425	29028.5302	30193.12174	20926.19366	11607.01395	17818.29302	9910.870496	11708.12113	19896.64696	29056.29989	7452.184555	6746.210922	9352.89344	20226.95416	10999.04145
M260T73	12745.78848	26062.43094	17697.26289	27787.35213	40090.43951	17887.52054	26844.91157	23985.22064	25771.64037	23223.71342	20464.28458	15746.7878	39518.25933	49078.36741	30954.95824	86540.70188	51422.17015	77656.49901	100355.018	85720.37483	52508.06448	27808.5504	35940.12311	34529.51948	22537.23401	26767.47689	34864.76398	28202.35783	40202.65662	13381.84168	25694.53002	17341.41104	3960.45424	4846.337413	3117.906251	3071.581388	3221.7736	3656.353991	3503.444036	2987.80949	3699.984704	3628.157594	2464.985232	4087.206382	4819.512379	3457.760894	2512.367295	2019.584615	2414.23268
M177T73	236924.1618	307530.1117	379876.9032	401502.0903	439141.1862	308033.164	389631.9191	149615.0455	116637.7779	359562.5061	493421.789	300499.3021	211826.9292	385139.035	465397.4795	546386.1624	322381.9579	670181.2628	448903.7483	490012.887	352389.9297	236574.1534	478713.8168	321015.0322	193468.3823	350251.3944	110108.3981	314274.9302	223210.2725	10192.02781	212745.4223	194848.9672	613402.4121	585630.4752	572608.5372	709672.2853	614121.7166	269021.671	403729.4272	629091.9288	615823.9153	709041.5239	448815.8068	694238.0352	435630.3779	511421.5175	473483.8555	541001.4025	593195.8573
M178T73	24522.01959	30319.58338	41440.72608	48765.60915	20843.87018	14392.95854	15390.25418	15822.53095	26702.1061	39251.16117	72034.94897	36509.78635	22582.75746	41699.97432	59740.15428	64802.13678	37248.66972	93805.85893	63164.46041	58357.60593	35278.07657	22060.90359	47504.37517	34596.35143	20353.55638	39797.86695	28280.19717	39340.75431	25778.0558	3293.772873	22334.04166	19242.98336	56506.57371	63435.8175	57911.53886	81986.72123	61132.87992	24330.14949	37662.48	71671.41752	68835.64091	90581.28852	38153.86909	80921.1027	44510.71292	56136.47332	49202.89449	54076.24594	64472.20936
M264T73	3305.75974	2712.909482	3835.236338	6026.825863	13934.77895	4929.548463	6375.814461	4293.456565	5583.935333	4456.405233	5495.803299	5041.043786	5424.099912	9018.788137	7046.409319	3319.551529	4757.291705	4002.416391	8457.346154	10650.86834	7988.054297	5054.233265	4463.6499	4605.055916	16290.05091	4255.531967	6866.043894	8202.93676	40502.59456	4464.046981	3119.633219	6661.149042	62862.13742	121945.194	34029.62524	37054.9454	22091.30639	20361.69968	190987.0283	152411.8406	289868.102	161545.2861	57503.01476	37070.12271	108443.9042	154818.9707	99571.84319	48619.48478	39791.80166
M171T73	8266.516035	6745.868431	9552.505055	22615.30228	11220.2038	17208.99372	9517.279727	8141.446066	7761.598991	11071.75665	10438.39268	15011.66064	20971.92659	10034.0064	23234.63173	16181.11381	7440.270507	12547.68101	16759.71429	13633.1619	23612.52245	10362.0951	11947.22778	13242.4987	7128.597509	16896.70687	23442.46143	20860.34725	8718.963382	10959.11257	15847.51871	7957.644595	8357.058093	10668.01612	7419.88368	7704.801068	7383.780927	10585.48454	2316.469626	8327.040683	8364.867829	7402.437276	5907.555573	10334.04108	7237.631098	7054.08791	11246.59991	9607.538202	7422.980362
M87T74	89973.28949	8571.093031	6073.735068	179622.409	179891.765	52906.21731	70181.73294	76765.6869	82057.35892	59391.46778	71945.71671	68797.12356	11552.71765	13821.54789	26293.17436	11449.48944	6231.9361	11136.39329	10242.87429	9752.281714	14219.46732	16944.468	18303.45523	104589.6516	84496.70541	14884.80901	22967.5346	42886.73212	11852.72869	11229.13097	47658.35029	63721.40787	4239.7188	101608.678	95329.36756	10621.5157	9927.544286	102938.7383	95654.55613	89601.4857	98845.68105	103264	7752.969391	12459.00271	62482.61714	56968.37583	61787.86184	5286.190737	99490.14268
M86T74	170026.5804	1136911.196	155773.3501	207612.425	229111.5935	101870.2885	83549.68257	84241.40898	118910.3289	105211.5081	45960.62	137101.5835	259411.3437	240316.9395	570590.2874	227112.9757	131573.968	203026.2624	225896.5205	201473.3408	344549.9255	384270.6873	372701.2328	261837.453	110972.9407	381350.943	498443.0508	114966.0801	245359.4317	227555.8267	89545.47745	54099.51185	92875.11073	90150.14166	217293.6859	216052.9953	267569.9603	114553.0684	49455.23866	74299.80829	30400.65076	38303.7408	190287.9596	281132.8797	38415.56422	29442.31909	38158.559	104737.7434	64815.83328
M385T74	10335.84338	48043.91805	67364.64801	102178.6988	10111.34675	14884.02102	8913.420908	42105.56592	4784.970888	45648.5526	22062.1016	20746.48942	4856.4936	73109.39531	52952.31768	90627.76452	56796.00447	96381.7668	36487.84464	56981.98368	98450.08161	58410.82519	70140.74542	44175.68777	5436.4512	58531.69598	70897.64612	68268.36418	84394.35259	76929.41976	47978.27187	41362.44765	5953.451707	7074.645078	5959.038041	3764.647385	3243.327088	4342.929198	7328.686629	8868.526228	10986.37492	4425.0624	3567.886	4509.168892	6110.429318	9586.658844	4928.460447	2456.719862	1874.210009
M170T74	9653.181815	14376.91883	16264.10516	50415.41911	18076.26645	18173.87719	9660.820739	5971.095406	8667.415801	31398.68012	20629.21776	15903.73285	41841.64452	46004.60896	65509.22223	68670.0824	46797.184	69535.81983	35337.35561	52911.66033	72998.73811	21881.76429	28220.8608	32428.44019	37680.78084	51341.70666	44433.27548	58502.43279	71506.04316	67442.16608	31814.46888	25988.77467	7839.300914	7007.992364	6008.635858	3066.133148	6407.473389	4356.968	9303.399639	10520.9578	12721.42429	4572.649405	3188.2624	3801.425	7293.118737	12061.5896	6751.736093	7312.941678	4537.937261
M199T74	28694.05216	31730.67064	47908.93617	79205.38661	76399.44379	70244.88624	38230.52175	22999.42925	24686.39736	32455.74453	44475.19776	29344.59478	41931.47009	7770.987259	44392.00414	9701.283308	8902.942742	10215.5052	14364.78735	8925.0816	35740.02908	5887.699395	8341.053367	35349.65555	21249.78076	36715.39174	32011.27998	51154.0842	7502.586314	4995.207117	31585.87315	23034.75812	9496.56675	6550.338571	7962.76966	12652.54644	4263.7308	15858.46171	715.0272	27983.59153	9188.940218	6477.704211	5510.56186	5730.4926	14145.73938	6699.941841	4024.981463	18835.87395	11561.66958
M366T74	2498.209032	6045.434569	3599.20721	4863.468415	6956.060533	4408.189943	3855.389363	3615.6281	4618.358189	4535.660982	5141.952405	5371.902495	8105.322237	7292.3628	4987.196715	7714.203429	8753.154525	5754.541581	9557.010618	6743.046933	5066.035317	2106.143381	2796.855247	3774.767883	4046.810757	5631.182441	5903.076702	5640.853344	5147.837217	5304.881502	3245.47251	3671.000604	5267.856686	5436.647465	16599.83689	4424.109499	9154.527709	7941.215335	5409.504708	5321.780596	3372.981722	3054.046041	6637.946188	8533.810388	6751.950133	5321.107066	4137.981943	6263.538618	5893.25507
M193T74	11384.14072	41946.86441	80996.50314	101162.6939	13939.75415	23782.30004	11022.51468	37619.86989	7050.008831	51144.83005	33796.37414	28135.53793	103447.9459	140732.1977	170760.0116	244032.2493	162037.3107	248776.8417	123261.8595	190555.987	263331.1679	77384.75891	107888.3901	70805.45442	88010.84262	132851.7877	120880.1582	152324.4703	220004.4571	213446.3251	68835.6732	59984.953	8701.016914	16069.74302	11013.92333	4942.245455	6783.574148	8309.712465	20356.272	26357.99888	31120.21991	9857.793474	8653.10325	8981.9226	15771.22597	29069.37072	9825.637333	4816.241124	7826.669614
M108T74	31185.97202	19769.71048	30160.90648	46592.45621	55992.65934	24814.43298	25681.8593	20196.72317	23770.23217	25604.00885	16926.0324	36876.88612	41195.86249	14804.92281	56514.17995	46465.62872	25340.65603	47447.9494	71606.9904	66083.87346	110217.2743	27368.9864	26453.21073	28597.48555	25725.79241	34072.44064	49201.45589	23491.12367	31611.33809	36866.41951	17014.79763	11841.34579	12232.7719	11249.96593	26348.08575	35449.92441	39256.74407	21373.9378	10428.10504	13165.50029	4223.583927	8731.136625	29855.29232	35342.97707	6258.274909	4871.76878	9302.271639	15566.09548	9956.68402
M320T74	10527.97099	15572.42572	17846.5932	31327.15796	22222.30463	34114.0304	37289.29525	15647.90783	6448.96207	22098.4933	18301.599	13831.07014	23222.72803	15843.25189	27217.30607	36774.55344	38042.13926	42884.39872	24826.59774	38489.51494	49549.67335	32007.59415	30226.26994	17466.10957	16622.52183	28883.02512	22952.7686	23017.86719	33919.82111	22154.15124	21382.41049	8826.300005	6209.83806	6814.762388	9555.6472	5831.151619	7267.70592	4913.958017	10695.67364	16958.86168	10626.48554	7475.290933	11146.857	6421.096582	7565.96664	14230.99959	8693.617116	3905.798902	6782.81434
M176T74	7552.244966	10248.31356	19918.06785	24631.9098	11821.72698	7873.626425	11571.59128	8898.2652	8886.000973	17676.39477	15722.78721	9005.3248	9601.586124	35310.20629	54210.49383	16302.01498	12600.23808	13858.92831	9871.376727	8805.643978	8496.478314	3046.242391	5097.96	9280.2378	5189.419033	8962.211654	13640.66138	13146.22872	5340.687886	19018.71606	10619.7331	4381.782599	366783.7274	280565.4907	1006242.239	1038842.363	1024890.952	1074526.595	425029.3568	622031.5738	305299.1893	476077.7749	564620.5082	408444.8073	48568.53971	72279.50574	158884.5293	188358.013	99173.30567
M322T74	9806.092352	9346.792775	18389.98174	22511.28158	14414.44324	9331.324996	10572.34889	9632.634916	10075.03813	23177.91972	20439.41182	11095.44578	8832.901624	8959.079913	19611.18296	13958.67404	22051.92206	14191.85631	15951.71547	33621.0668	18778.716	7624.932545	14080.18764	10409.5303	6291.110747	8350.167883	9440.116693	13922.72909	9053.85383	11978.75433	10389.22476	4882.763739	3805.383273	8921.998763	9341.868	6560.25988	5934.551344	8491.553178	1294.65888	9261.482923	5907.189969	3947.527543	9116.757211	12081.59528	13365.29022	11349.87247	9050.215733	11453.49024	12932.97386
M640T74_2	1261.435425	1628.555678	1614.511566	2646.61541	2496.297601	1135.939952	3028.577968	1532.531337	1517.167953	1253.606195	1378.291647	2054.105639	2041.340289	3593.612656	2302.344275	2028.231771	3264.369826	2849.712163	3185.269029	2669.562514	2654.289982	2683.122185	1188.349412	1274.918101	1369.178847	1320.127347	1483.709563	1358.472539	1570.7926	2348.711406	1189.441851	1166.658287	3294.856768	2819.871238	4666.933029	4404.044046	3062.607615	3857.2773	2330.158467	3293.00992	2092.109217	2474.643925	3900.537832	4520.163278	2821.712612	2917.458	2222.7108	3633.037714	2907.889752
M616T74	8426.79141	11315.84165	10175.85651	23096.99009	24203.09725	13081.17321	21874.74044	9956.193892	10426.94411	10751.93077	8297.816291	10171.26023	17096.84956	14938.13314	13475.74303	9373.807418	12775.1844	10865.99964	10050.161	11641.02464	8828.809309	13512.62005	10101.15998	9966.092056	6774.42681	9661.576305	9644.541128	5436.777551	8683.5396	10152.10426	5937.246621	6887.859977	9024.133774	9840.313143	10389.36754	8578.59475	5424.919551	11115.55584	9213.443966	11391.63564	10245.24864	8866.639451	11224.86923	11878.29421	12273.7471	11853.53687	6513.060343	9089.108446	5301.05472
M614T74	77525.86108	106411.3413	93245.79807	220776.4272	226047.9496	104980.2381	198257.5029	89321.59108	96976.45251	77538.96786	71019.816	94609.73904	106494.0324	114208.7153	107079.3238	74676.74531	104307.3276	90918.36109	99063.02832	104697.0518	78836.78047	94601.59702	80237.30233	81092.42261	47783.0495	79148.59151	78590.29076	61162.3614	74940.43981	86249.75215	50605.71095	54316.77577	94520.78199	107830.6139	128934.5748	80164.35884	58551.70257	114484.6234	88789.65433	118119.7002	105426.1453	94654.78676	129458.328	139471.9183	122165.8166	125381.4286	61557.58286	95164.17866	52931.00763
M613T74	319407.5044	404387.3678	373264.0759	628232.1409	635224.9244	387690.5803	734450.2133	350222.0444	386629.4092	318095.9983	293312.7074	363289.4951	413023.4991	455215.0726	414024.3178	324746.3756	421450.62	332387.469	385044.2233	401920.761	331088.3565	376257.1883	334625.9676	326402.4101	81484.04075	320211.0992	311013.014	104482.6515	322645.9981	363647.9585	194205.373	224265.9985	349836.3533	389670.795	437461.0004	332688.163	233282.913	414311.7373	341311.8499	423592.6046	401697.0676	351358.6805	447774.5088	463158.2367	435291.2766	432536.0328	252903.0796	370695.914	218998.6125
M640T74_1	1724.49468	2195.837019	2289.487389	3016.266284	3250.502282	1632.024911	3626.107281	1766.321606	1872.979068	1501.158507	1603.283931	2318.876963	2520.208254	4935.066811	2848.983086	4219.221888	5077.952308	4722.55344	5201.814768	5184.048945	4277.554909	3435.237659	2556.252141	1447.102931	1347.578196	1762.224785	1666.66133	1422.858443	2632.881372	3338.944113	1481.300278	1647.543986	4605.508431	5091.221032	6618.281379	7535.075813	5027.183408	6835.24949	4064.048786	4438.104941	4211.803467	3978.948745	7635.47148	7645.402371	4756.915794	4453.9392	3627.284488	6201.55	4195.5984
M919T74	650.3803705	80.04977523	117.8936674	4400.12619	2715.41722	722.818204	4064.589209	1752.27022	112.3164996	953.1660561	573.7993947	3484.646842	3947.600406	12265.92516	6689.614567	7898.847549	12461.15931	8885.376835	10223.19916	11782.35509	7220.797671	10898.18295	10589.04125	4516.149736	1645.195077	215.3909874	3452.775466	3092.104746	6900.49975	10592.16507	1762.879316	215.0097686	9540.841017	10450.82209	16049.19071	6885.233929	3256.0272	10108.0844	7416.881434	9530.073667	10236.51892	6953.113735	14369.52462	15506.51783	12422.65495	12745.53913	3157.464265	6076.6779	2385.920213
M615T74	37019.84063	49367.75243	45256.70549	103521.3142	103545.7394	21083.69158	97316.52483	43337.87883	46402.96629	37393.46836	35701.99518	45305.96868	49788.65999	58494.86313	53911.19695	37259.327	53179.3764	39433.02055	49355.95341	48265.6387	39435.59529	46309.12126	42226.83126	39190.92291	25178.04625	37635.21934	35406.05779	6781.275243	38687.58586	42352.99549	23411.27007	27502.59836	42273.53794	46525.41029	59311.16377	39708.95665	26884.30109	50250.75539	41078.42311	52533.17813	47886.47794	42133.6678	56316.36587	61943.67968	56857.52994	61481.61043	28190.40966	44732.76754	25692.43903
M299T74	7486.682738	6373.469459	7445.091142	8997.057436	10436.4156	7527.612587	10305.72064	6086.24962	6262.728631	9108.174479	8064.133882	5643.375781	4576.814776	5554.954537	3978.654304	3750.39324	5804.604912	4823.049707	5603.154764	5786.707404	4188.855405	4199.442674	3901.680318	6154.607493	5401.668142	6659.048515	7368.68453	4967.290611	5359.009895	5537.456842	2971.424276	4796.951691	3938.186197	4526.145211	4101.171429	3691.155157	2652.5256	4792.69725	3353.37828	3851.887714	3587.317451	3349.24	4914.121091	4561.112195	4851.717431	4425.27456	3801.646154	4489.33427	3198.623232
M617T74	2568.396935	3205.721315	2942.337873	6224.552615	6971.001188	3745.326818	6188.224194	2905.75697	3510.264692	3096.192955	3002.809386	2802.522276	4448.74358	4581.902149	3679.157124	2581.594092	4057.474909	3087.670871	3459.709361	2857.233273	3363.004328	3671.892679	3775.536867	3350.054641	2649.567186	3389.549628	3245.036238	2268.378751	3261.108175	2353.79994	2241.497145	2570.669939	3086.795128	3303.062421	3078.350634	2518.621692	2028.557996	3034.531763	3109.910895	3192.263733	3392.858024	3580.063715	3061.820267	2851.057785	4352.837655	4150.671493	2645.53834	2630.272688	1971.968868
M309T74_1	36711.70043	39282.13465	55503.46902	84306.96209	90543.24347	76826.08755	45517.64543	30542.62058	34407.88584	36824.96242	41774.82786	33899.30102	40423.36472	69620.61927	51410.03259	62428.4832	125398.2324	70539.24698	68077.39701	80139.78112	74430.40187	76985.77124	59341.27968	38372.08033	29472.28532	46473.08405	42746.99562	41742.25676	84984.44091	87369.9136	26876.6181	28847.68883	34412.00082	48473.39981	50057.9244	39680.93318	29990.70714	46192.49143	31173.23754	42878.0742	39110.63253	33564.7872	51555.96837	54391.77164	47605.62893	49116.85074	32466.70331	48939.92018	33446.3148
M920T74_2	347.877715	94.08500599	129.8324952	2860.322673	1006.397961	559.5400549	2191.290681	996.2100028	143.8991147	722.5963492	415.5703676	2426.34106	1541.074808	9215.647467	4273.303151	5056.079165	7586.753662	6274.280727	6126.098171	7590.37125	4607.796517	3733.316374	4167.343056	3000.469341	1136.589149	312.688597	2207.375835	2036.373419	4444.6212	6892.731378	1227.952733	259.8575116	6490.758857	6764.058764	9153.408	4904.244022	1956.920952	7524.737317	4593.183694	6151.868129	6318.3576	4553.887957	8370.645318	9912.216828	8024.73038	7777.346313	2491.455881	4312.057846	1979.483336
M920T74_1	114.7571203	67.17975794	97.95659574	3236.720407	2653.764117	575.5454326	637.2441212	336.7138809	128.7036977	196.1260483	713.5315772	2882.980984	1288.800157	9420.492978	5235.363674	6156.648282	9417.8832	6944.75136	9049.431411	9375.924267	5220.03075	1055.094743	1077.179073	3810.50134	1283.492866	42.84580968	2691.609778	2467.937625	5463.420533	8296.351624	1309.408781	85.67000515	7294.752224	8367.990171	12045.84069	4961.6796	2119.431846	8190.332888	5383.28175	9402.711971	7503.94425	5110.522857	10935.00514	11055.15771	9312.09515	9837.6432	2795.479181	3923.361729	1981.282113
M484T74	114980.1773	153861.3934	155662.8946	269963.6322	285470.3053	165991.8297	220970.4078	115310.0118	135397.9793	111419.6945	112111.289	112276.0607	122179.0293	12673.91526	58584.18127	7317.812571	11598.6407	9170.570294	12705.48	8631.081429	8372.643491	6408.839051	6656.109053	100898.209	60910.78713	103115.1743	102113.6645	84886.23623	10466.89289	8860.597957	24536.92943	70149.54307	6362.312727	9369.167345	9400.948688	7466.64	5294.865483	8543.7354	6444.298508	8298.621659	8030.043491	6118.417953	9244.62	9646.706618	8036.170752	9152.028554	6425.176555	7484.314102	5614.550909
M243T74	3142.869978	3507.273552	3627.706636	4411.0044	4797.508854	3553.3758	1928.031782	3411.016595	3548.032202	2438.748841	3396.233322	3064.354446	4116.430597	3159.361252	4495.139565	3220.345716	3423.744514	2392.92	3716.891803	3074.229209	3390.052383	2917.521334	2430.473202	3154.556211	2986.520645	3478.648283	4408.45484	3418.541847	3279.660923	2626.96787	2063.066365	1106.69504	2816.170759	7202.032258	2644.721091	2509.090015	1980.567292	2928.809506	3206.124315	3782.291451	2740.782857	3193.255883	2316.1358	3143.226947	2757.772988	2493.579	2313.589257	2826.639712	2365.547706
M270T74	3803.04	3730.992822	4201.1298	6292.141277	5640.883904	4260.419318	5776.499782	3560.335568	3316.819685	4152.741732	4121.619328	3718.148806	4820.384332	3071.7584	4209.903	3122.561657	4118.161231	2537.97559	4140.348805	3262.039104	2567.826146	415.4076	1996.998	3436.105969	3016.590353	3934.599665	2405.351921	3103.900622	3325.534154	3446.648661	2093.310439	2824.137519	1869.933857	2758.349348	2988.747	1980.1896	2155.744	2114.080364	3032.438553	2982.195514	2697.64275	2296.1664	2651.346571	3056.375077	2643.0606	3634.590014	2454.368734	3250.953081	2617.997986
M308T74_2	225653.9796	238145.8769	338888.897	460417.4098	486667.6913	394698.845	268949.2959	194038.9886	204456.9849	229889.4326	244350.7679	198888.5294	237434.9783	339149.862	305231.2039	296910.6644	451501.0022	339888.7011	344409.2037	368676.7689	335676.4198	368290.004	267379.1187	225981.4672	173003.6587	260714.5004	257931.2519	241407.2779	416825.5151	416087.4496	157105.4468	170496.5375	161945.406	230532.5838	245141.3013	190018.3036	145772.6565	233337.6192	164035.1241	208105.9888	194270.1554	160025.8999	257207.0187	261014.0797	227059.5023	240498.9702	155140.0511	236171.2631	164111.4954
M309T74_2	14880.91344	17136.31817	21526.43258	31759.11988	34083.47172	28097.53893	18984.72855	13129.44481	14721.7999	16816.08334	17395.04469	15327.65756	17850.80902	17571.99273	21188.49926	15842.3596	24226.94488	18293.50593	15802.57171	19993.8624	19618.12591	17911.28532	13678.38027	15342.90891	13936.9203	17672.67921	18929.07619	16956.67992	19740.5648	18545.02086	11874.05345	12631.24811	8504.069538	10596.24882	11517.81709	9482.3388	8349.9824	10854.50431	7700.947429	10403.8896	9331.186437	8221.548343	12655.06233	12270.4888	11290.43086	11221.64874	8410.850927	11751.35657	8922.464507
M308T74_1	328960.5483	339719.9278	435662.8076	549381.1945	569257.6931	475516.1773	409357.3121	257888.0819	296277.6718	298239.1037	340033.2643	283541.9394	328717.793	617813.9381	405421.5708	570304.4381	841917.0119	644368.0383	609123.7215	695391.8129	637630.8728	529964.9276	520527.5482	314285.9706	256205.2198	361930.3859	362432.8498	332026.2469	690211.1614	707965.5428	242529.1363	266472.8938	318795.1314	431877.1624	481707.8542	375277.905	303601.674	459866.8379	315272.1145	400205.4271	381663.2098	327513.5878	472577.5795	509096.2586	443100.2688	450038.9898	298802.0182	432499.8731	330374.3911
M310T74	2015.629685	2017.948157	2565.51332	3908.505348	4497.17313	3168.679363	2340.846021	1693.124981	2061.569502	2014.10328	2299.740756	2382.581785	2617.048892	2691.108	3050.255664	3811.641832	3861.678261	3552.733473	3249.204743	4041.106849	3855.611023	3084.411372	2201.5336	2190.468967	2113.574702	2654.917198	2711.788674	2459.68583	3270.211527	3773.477444	1654.005435	1884.148947	2482.651572	2389.371812	2174.303224	2049.937623	1943.112484	2172.748966	2406.65328	2497.134478	2674.966331	2214.070954	2855.601853	2633.85312	2840.360263	3066.477332	2404.081756	2389.502588	2347.159208
M380T74	1959.341697	2601.234211	3551.390373	3684.139344	3845.451166	3118.362419	2974.835585	1593.147254	1846.443032	2040.699115	3125.817904	2575.064218	3083.599527	4920.161841	3272.954472	2367.057333	4985.7444	3322.54879	3798.705634	4436.376841	3701.259574	3341.741619	3096.114693	2014.531923	2535.449726	2285.277339	1923.246028	2302.705452	5928.301708	3208.93032	2161.409449	2200.685572	3322.942433	3953.286698	5310.523409	5426.159181	4763.560659	5115.426286	3538.047158	3061.893143	3246.337636	2684.894667	4888.655262	5740.93375	5203.088352	22357.18292	3396.6792	6285.428182	5578.389714
M355T74	163805.9844	190186.2739	227147.7054	358463.32	362828.4913	242101.4495	212301.5608	149019.2208	154780.7072	146471.4082	154882.9464	119321.763	134668.8514	5928.470114	137200.2729	5786.644423	6490.237241	3969.038459	5677.75814	4606.696094	5469.0224	5381.345	4723.479457	112714.7753	77830.82544	123586.7233	122073.3521	113076.4184	5454.544267	5265.128	80704.40975	86582.53985	3251.6189	52165.04464	4612.379609	2798.9988	2429.559	4400.353304	3583.4856	3922.765881	3544.322182	3219.4728	4084.000941	4333.274118	3777.98025	3961.32	2865.618514	3040.521391	16821.19581
M276T74	9550.86785	7241.721379	8249.872304	11381.39253	14113.69192	8476.000831	12629.60176	8277.857252	8173.042047	8731.917398	8725.467218	7822.272551	11335.76224	6582.295636	9721.888289	5010.826695	6561.450419	5206.27675	3812.226092	2951.304155	4463.887467	4406.674537	3782.375333	6999.712251	7267.864016	8126.456651	11359.17255	7579.551324	5999.407304	5136.4838	4770.195162	5980.606871	4379.71352	5520.302897	5698.140424	3766.385179	3413.49275	5194.590621	4244.131592	5231.31136	5542.83228	4962.362992	5861.062909	6666.93312	5966.13	6283.685143	3455.997354	4826.12682	3682.22631
M334T74	2748.165808	379.3343755	5731.544532	5704.034794	5423.725765	5342.506443	3689.596877	2129.027229	1779.333116	2932.144028	3553.072385	3069.333272	3322.6421	4663.4199	4028.912083	3361.673808	7449.976922	3954.839894	5033.548987	5091.177059	615.7476	3647.746175	3882.454319	2185.538455	2097.270547	2279.75174	2535.959824	2476.599152	3769.0836	3692.642087	2343.395552	2042.098432	6134.295805	6319.458118	7676.144182	9372.494504	8441.592908	9859.642435	6119.82884	5585.512553	4927.494756	3984.622571	8084.8404	8346.518943	6236.429805	4619.615122	4683.597823	9455.860643	7085.23296
M921T74	39.43761842	79.43057096	156.9032772	1529.519125	461.2338587	287.7272067	206.1943984	56.72540385	115.5110292	189.8399244	334.4731259	1317.569177	1101.410182	4544.395579	2439.259498	3141.42816	4402.266933	3185.592	4983.150857	4150.44	2209.431086	150.609177	3791.705333	1837.490601	633.616453	132.9392176	1278.25341	1257.683526	2617.0464	3771.477257	436.9070959	212.6017317	3490.022348	3343.49352	5173.26848	2300.011482	1317.265698	3775.051385	2586.247211	2856.397377	2957.98272	2183.847177	3980.976711	4997.8735	4114.336364	4208.51475	888.9008451	1968.701655	788.2251429
M220T74	312.8024677	546.6399863	3078.533506	3109.97092	11213.28438	1897.793205	568.7421132	603.0596957	1746.95839	2108.955942	2284.42707	566.6112809	3796.927567	29497.08131	7167.132528	33241.34613	34560.45845	34133.92784	19618.33129	15901.39329	15823.6728	1272.454631	4659.817774	2744.715656	7404.354946	1236.426971	4066.543233	8414.620259	3255.70176	4677.558667	7297.9492	2449.366056	19120.54117	13095.77564	11735.01366	8274.829895	8317.666371	9876.163286	15962.59387	18742.64175	28627.34325	29756.87408	1981.561846	1503.164258	17295.7796	19936.37059	23438.79444	15294.69653	11191.5972
M194T74_1	1183.487412	5550.725039	13098.95598	15133.7494	2957.51689	3841.82278	1272.297378	1906.447632	1228.171728	4303.608931	5166.603787	4825.879297	16520.69341	25852.0311	28570.06967	43427.01572	28123.18575	42036.25782	22399.31674	32772.378	42925.48021	14283.98474	19201.96309	12444.63242	16084.56922	22641.91688	19497.40603	27647.78345	39481.60966	36750.22176	11932.84446	10501.84585	1768.252571	3565.922472	3204.766499	1740.426346	1950.157632	2034.862364	3962.323385	5957.370633	5504.1195	2207.64144	1715.837074	3292.871156	4084.369923	6501.598523	3081.014648	2034.043267	1607.537519
M307T74	658922.5033	684789.893	749853.9333	829908.7369	852007.5197	746197.8502	641365.465	488015.8068	505479.1018	505013.7492	581649.0379	493570.2747	600249.1807	1154570.17	760413.9447	1629367.153	2072850.451	1634823.649	1641387.544	1844594.593	1363608.395	1121147.902	1120976.114	572891.6232	487666.7082	635953.6377	639226.9951	604898.2589	1195573.821	1231431.766	493636.9949	501155.9657	714521.2757	800527.5536	856951.4091	802887.1494	713693.8187	861134.1277	630644.2894	754270.1237	702662.8598	629323.1616	853329.2515	881893.5089	806507.9464	807423.9966	654928.5595	835307.6997	694066.3155
M386T74	3778.335652	9335.257876	12209.03818	17700.73115	12135.12585	6230.030566	6163.09872	7137.066594	5137.728007	9908.951421	7086.396701	6318.153877	12705.38859	13018.76143	12042.43774	14967.74371	9352.615837	15740.85484	7848.784457	10558.74593	14988.32583	10022.6088	11840.3653	3698.847383	12465.37473	12043.34844	12169.56256	15316.0112	14063.8284	13460.6448	9703.178471	10334.14178	4464.684485	6364.056084	9034.592365	5025.23628	14107.40926	8158.16464	4692.562012	5659.444052	5095.919942	4573.007009	6835.395033	8944.268528	4583.731923	4203.269404	7149.137568	9826.283815	7195.67982
M157T74	16416.63034	23017.71187	23443.76157	143271.336	57049.58211	20828.50027	33591.56442	23520.43726	32562.19843	29642.11352	29012.89137	57126.19989	113890.7583	294125.2315	164983.5539	205818.816	125123.6073	178433.8177	189718.7786	168216.3473	229474.8661	227948.6427	241217.0338	81426.40752	50414.34106	86445.23074	124560.3573	44667.59525	98088.73822	105194.2052	92713.94638	64392.43075	142599.5173	93578.016	227324.4529	238453.5091	242452.1324	141034.4666	81066.03409	122790.2269	64289.808	78431.42127	146191.9803	211779.3207	46532.74527	38044.5898	62260.7898	133538.3427	71134.704
M250T74	1555.351225	1655.035824	2108.055885	2849.218561	3117.064953	3388.341743	1294.817034	1974.52808	1614.8173	1973.858949	2854.903169	1757.97636	2271.535143	3797.643733	3612.335628	4340.749714	4229.5704	4291.587863	4215.167665	3930.820251	5043.461824	2922.56378	2146.1364	2470.313809	2600.453735	2945.595943	2549.758389	2652.564698	4175.54796	4145.184	1626.716766	1627.061933	1783.654746	1925.137984	3496.216047	1407.918583	1959.231104	2347.340835	1567.914875	1680.83985	1604.692194	1535.646005	3345.235826	2799.223059	2066.898247	1924.462189	2021.869323	1416.472	2514.664883
M171T74	795.7507571	1367.49527	4018.320979	3675.57096	1419.500425	1648.631212	668.3701705	951.7926474	1044.437193	1567.165076	2522.903249	2101.608719	5428.97072	8131.083371	9139.08141	9840.078933	7419.708	11366.53983	7267.844571	8718.069221	12953.29989	4065.169527	5053.786683	4122.027034	2090.403692	7812.492488	6671.235696	8150.853785	11970.34926	10497.89813	3271.676023	3081.4171	2084.603566	1980.870273	1702.181163	1144.853531	972.3931304	1710.741818	2444.857647	1848.1236	3270.227664	1882.169805	1932.142429	2022.41014	2170.231248	2681.152726	1207.910865	1081.176353	1148.222903
M158T74	5498.815388	5689.777465	8362.664975	15264.12641	12586.32644	8568.706244	7428.857076	6896.044073	7824.773073	10807.81176	9334.064793	30104.02698	13607.79203	14959.739	17552.51277	12000.61385	7036.34482	9881.865327	11918.3616	10754.96892	14088.61834	11818.55481	14524.14857	9863.58068	8569.613422	10379.61017	12773.72075	8108.123251	10461.07822	6136.590857	8725.299051	7381.277263	7788.497867	5775.174618	11659.73239	13970.49819	12713.42138	8992.366031	5046.74387	7028.858171	4978.92736	9172.536436	9301.584686	11731.94592	5710.921061	5166.396589	3445.74732	7486.078889	4833.408549
M194T74_2	4771.971386	6185.590179	7471.494931	10267.31999	6908.447646	7086.777531	4378.556427	6590.765583	3359.825586	7115.986789	5213.097878	4550.520207	9950.924781	9371.230345	15845.19243	14040.81051	10390.6624	15490.21968	7990.141778	11456.8639	15083.538	12993.47925	14897.28263	9472.533549	15471.0118	14317.84241	12630.06399	17126.28043	13719.92938	12227.24496	7802.786552	10346.58549	7529.767571	8234.14286	9185.317958	8092.515425	8427.011794	8881.749523	8597.56135	8784.606509	9511.080229	8550.949843	8322.253154	8750.166469	7322.279328	7730.795648	7236.738484	9359.953272	9014.741012
M156T74	165566.4297	250656.1856	254151.5938	963972.3887	504591.6607	167008.6365	331083.8789	233954.5161	309033.4002	288989.4127	305390.0476	530452.3112	809816.2705	1738627.442	958029.3892	1608699.855	1120855.363	1463066.239	1446423.12	1445003.189	1710748.584	1685199.906	1766454.161	655887.1299	466634.3146	690154.3675	862360.091	398113.0219	916506.456	993974.0382	690837.6627	563670.1289	1300246.807	938349.0938	1700860.419	1651729.578	1618848.51	1242758.311	834101.6523	1132678.315	723344.3591	834630.4456	1267810.463	1549752.675	558810.3299	439648.0731	667239.4807	1149501.054	720775.0884
M288T75_1	13654.79779	17993.49999	21233.04352	37509.34871	34429.89606	30481.27228	18371.91998	13412.55057	13412.43237	18368.71135	16805.33869	15595.58548	18274.73477	6552.541477	27357.11068	7111.244063	2307.5532	6355.935153	8770.094837	7489.505875	7748.154266	5894.209148	6410.062598	19934.23115	15052.09462	25512.05617	17500.89857	28591.56958	43730.29008	2933.571789	10662.39661	11331.30879	3309.614837	3920.06679	4851.451922	3586.151828	3784.346391	1516	3470.538533	3468.583132	3253.66828	3619.134008	4143.646834	2895.858	3613.405953	3807.757693	4204.183701	1942.186143	5642.950365
M359T75	3493.625755	4106.450782	3819.312982	8081.590703	8156.8683	5852.056505	4700.681721	3493.468206	4908.390605	4289.441959	4617.101353	4299.532752	4835.461525	4600.92	4426.581095	4167.3672	6992.912175	4550.90798	4572.326517	5005.819636	3624.265647	5366.819455	4367.705362	4150.789659	3283.588521	3654.933581	4079.302644	3783.118535	3958.5311	3798.635709	2665.903122	3305.567407	2720.286316	3394.14134	3137.696229	3240.175897	4001.428571	4364.376506	2375.7568	4832.66283	3264.96	3736.340987	4029.150857	3976.7952	2630.351314	3429.1584	4533.974536	3996.108	5467.317973
M281T75	1297.917707	976.0954568	1699.810211	1747.545774	2499.23617	1987.804741	1442.546198	2706.163591	1565.612251	3514.130483	2758.46747	2540.474698	2440.085102	4173.204517	6867.944761	4571.305471	2098.717038	3100.099123	2951.385869	3834.055166	4899.93075	1886.475347	2230.325916	1257.322539	1943.70667	3073.182283	3976.938561	1479.453506	5879.471273	3626.76264	1064.248382	2087.155966	989.2545543	914.9991314	547.6526379	574.8429493	542.1666917	749.3725343	828.6420652	766.0136536	1024.104232	794.5126153	829.1945887	1024.217067	1026.180307	737.2833393	569.1607076	449.13984	451.2305236
M136T75	39975.81283	124536.9737	242652.0298	310163.4231	68109.03154	52840.87279	45648.38162	132013.4102	35572.86364	174212.7569	101298.6592	76021.95329	238636.1433	23187.8653	343653.0592	10994.22258	8360.7341	10136.172	7919.1371	10261.09195	15943.34419	10155.65029	11298.49614	199282.9057	218171.972	265805.7051	291791.0384	274661.3941	14120.84608	13863.74911	161324.5125	139361.0578	6330.457089	7303.333097	6606.76023	6529.531435	6301.603327	6935.610351	6300.569219	6691.64451	6878.718419	6082.433366	6530.633956	6398.271405	6765.72793	8334.623976	5636.119785	5746.624807	5492.075037
M204T75	1439.109228	1629.748929	2849.810647	3089.196724	3553.47579	3447.762462	1210.117553	2912.67165	2905.732209	3242.625763	4180.762022	2330.889938	2622.329209	5916.24825	4439.233318	4491.003	4866.32025	6353.882477	7207.349477	7700.17129	5412.448738	3847.954928	4348.5435	3018.339939	3154.66833	3688.880854	2921.705966	5148.608767	6274.3682	5157.225257	2135.849728	2095.095201	1982.272703	2553.50202	3160.79	2105.977308	1246.392655	2734.4	2149.534286	4119.593229	3626.733	3194.701241	3171.705459	3727.848209	3695.4468	3700.7028	2618.353282	2219.077565	2359.20404
M366T75	8902.552568	10125.08741	15471.72262	17015.60339	10409.94972	13579.58752	12045.02125	20651.299	8052.798573	17618.90693	27641.24771	11836.48718	18197.13957	16601.7494	17900.80315	12195.20842	16086.23465	23948.40738	12227.20206	14354.9507	10189.93557	12140.18247	32381.77268	13444.32207	6866.647139	7861.228483	10935.1331	12268.01923	13165.39084	14948.26971	13203.55662	7150.563258	8870.448171	4042.663579	6885.085815	6058.478179	11597.18646	9277.417983	3828.17321	13683.68332	4112.663226	2912.710244	11654.51888	6759.402027	7364.707267	9316.091994	13234.36953	6826.906994	14831.29551
M775T75	1515.32669	1909.613607	1079.40458	3115.500572	3791.132371	1748.363307	4266.427023	1731.416465	1942.975112	2225.036941	1945.441155	3661.305908	5695.702832	3232.861867	5918.689006	2284.056372	3208.176104	2513.780605	4226.547543	4807.28196	2743.234643	3967.323757	1857.48161	3732.359669	8277.721222	5029.051708	3189.746279	4908.945713	14477.86127	2595.276486	1621.848139	5460.678769	39547.01248	25444.77103	15090.60185	3405.547273	2872.49204	4096.370057	161507.885	158404.0945	121956.7903	121953.2801	26047.09362	30829.4846	158389.6353	207868.0956	87480.1872	16509.40898	15039.86705
M265T75	6839.196516	4039.440455	5057.344982	7288.961606	9402.855353	6408.202047	8773.91003	8177.255581	7356.736242	6572.560277	5818.494458	7676.520794	9424.51682	11986.59114	7733.180867	9141.853316	5057.7696	10305.5784	13960.27423	9036.371107	8217.844748	7995.99712	8661.968182	5640.609427	8961.776251	5125.647759	7648.164396	6745.189512	13255.16896	4823.568	6979.733222	7525.683405	2437.593377	8317.211765	4621.621355	4033.042612	4312.765853	3585.977974	6141.464948	7709.291535	5958.954	4181.30625	6586.252527	5467.084773	11223.37986	9813.909611	4069.61376	6611.380034	6055.729182
M215T75_2	4108.587848	5662.838792	7299.113393	2023.348042	5123.585796	7413.454346	2280.376803	6020.213148	1756.950145	1790.464343	2245.568606	1462.796748	2579.575803	4628.328585	2998.694325	2989.327363	3081.989545	2797.346324	3428.637541	3570.661463	3027.756662	2537.170462	2767.107684	3208.524687	2978.029594	3143.360804	3153.283977	2122.596796	2665.449951	2385.987191	9348.178061	9242.662861	15996.5046	19787.48102	12592.32208	12478.74073	13244.58309	9562.876615	12745.5696	11572.47382	18580.88842	15182.1946	19752.04183	21870.64591	13224.82478	12184.47668	12449.95611	16338.63484	13914.78754
M233T75	41988.77674	36249.78396	52916.14765	76029.26937	91262.85572	68477.27871	46483.38403	43280.29009	45350.71466	43752.08704	46472.34194	34263.87051	35680.29931	52502.19634	54604.92852	29205.79969	17112.97938	33899.43323	32508.64145	27226.46154	30625.98705	47529.504	52043.37191	46286.72155	36651.81258	46180.42073	58747.83109	50004.61723	34465.00135	11029.31015	41883.90641	38793.45519	33546.57515	3597.469172	69927.07605	27204.64747	30806.09225	51070.94906	4090.63996	54096.74321	6028.822708	30974.05259	62065.96734	6651.176012	6366.121333	3643.384981	64595.52888	41237.28734	1369.341153
M390T75	876.3575718	1072.831043	752.6878504	1904.035664	1895.956958	1379.020662	1437.036803	864.7213939	1044.909773	1196.088752	1196.663084	1405.650171	1715.394981	2119.647244	1673.893608	1667.291733	1986.436042	1748.781491	2720.084211	3254.163988	2322.492993	1910.291365	1788.397852	1363.152372	3181.395669	1909.542703	1592.758012	2253.522776	12493.07651	2232.690695	786.1530852	2042.534759	14238.7588	10927.63267	6499.87416	2595.564684	1963.292	2407.183341	24195.24837	32272.40176	22929.06407	21657.12646	9537.867055	10167.4003	35635.76707	44029.02686	22803.06912	7808.459226	8285.911692
M389T75_1	3405.261522	5335.248982	3512.579916	8759.019772	9310.296896	5602.716899	6754.015302	3581.847546	4756.473878	6655.17257	4984.158269	4141.969987	6600.316212	7609.1018	7385.690764	5206.64112	11554.96644	7631.0136	11947.34149	16428.54709	10657.05308	8190.797268	8570.899473	6022.282579	19600.30682	9386.500628	6006.082461	11270.87366	86210.3472	9488.849948	3335.822828	12855.3034	98970.00331	80446.58059	45293.49503	11787.25158	10157.44128	13520.67218	205156.9375	244067.5047	201185.0528	177883.0933	72798.49573	79897.91731	271479.0106	330552.3804	188620.1413	61522.5253	63754.79542
M215T75_1	16254.58318	12716.32166	26937.81883	27801.05983	39441.67136	23176.20366	12588.94086	18508.21055	21887.53669	17296.03805	28799.06067	15364.24609	9579.480286	9532.566	18362.89334	12023.36403	8515.338055	10067.29257	6008.152289	13591.42548	8768.382	13098.09886	15571.92636	9101.471941	10136.68671	14296.89681	5301.514286	15048.58896	8843.157547	19456.6964	11683.15532	11633.3286	8065.881491	24403.51028	37478.68226	20269.23583	35493.35231	16495.91177	26580.58905	22925.79208	30406.89444	25845.82193	37574.68818	32196.40178	17869.85119	23142.31744	26340.03272	32550.48795	31643.19669
M389T75_2	2501.417959	3555.210375	2593.310787	7032.854046	6231.577884	4348.689117	4455.743515	3148.495116	3351.515418	4793.421895	5838.784497	4270.063872	6628.361154	4076.881297	5196.132905	2134.82688	5867.50973	3309.578541	6545.6456	7903.305132	6384.882523	5826.1116	5152.297516	4265.483699	12929.39352	6126.192274	4714.434614	7535.521526	44050.536	5330.163181	2501.316818	7548.872451	50422.81139	38769.16943	21346.94791	7056.506083	5751.167153	8069.227415	107068.1901	120550.5149	104504.6827	93315.90375	36440.32532	39743.29112	141893.9665	176082.6734	98542.94344	30839.33648	32345.14771
M388T75	10023.47915	15758.58547	11503.80771	28201.04935	26665.27816	16186.23147	19999.44015	10749.15709	13888.24084	19002.02753	14136.10406	13234.43933	19480.62709	20513.41574	21496.15074	13100.0742	32991.99273	21570.92467	31573.87874	43514.73543	26620.95181	28936.17491	23633.47096	17723.81429	62444.24024	28294.14182	16679.30778	34478.32025	268611.9362	26838.0638	9450.115729	37977.61711	281738.8991	235382.2838	140150.9613	39522.76694	33177.7089	41977.13559	481462.2108	543289.7919	462722.7404	441645.9513	223034.5332	242145.4205	573600.3842	608802.2269	452763.7289	190845.7118	196945.0312
M288T75_2	12110.95548	6937.952452	5788.121116	8461.18659	11412.65451	7935.48032	6620.960376	11975.56904	13046.35203	6685.991673	11210.76551	9507.358027	11293.17507	11184.69734	7928.798537	11645.57437	4403.789249	11504.18182	5073.249231	4265.220789	13133.95774	7770.2832	6546.045	7046.641668	4889.249654	6021.906303	8386.845073	7226.053988	8390.735877	3172.679714	7011.161259	6478.951488	26153.61624	47461.91489	26238.59797	48407.09571	24860.21993	42990.66332	44901.43637	45652.30644	56579.62229	60292.40746	67113.14312	45646.44621	65848.98827	36112.98963	52255.73521	37705.32779	64621.88172
M122T76	3796.737852	1484.962369	1684.342201	2361.362467	3780.446762	2391.758925	1026.548224	3225.402367	4582.288853	2525.303648	2498.771313	3574.966731	6979.933014	9704.585678	4717.542112	3680.2512	2421.508846	6766.5816	4323.513333	3871.007127	4411.069867	7307.363421	7041.000726	3735.659708	2516.01369	3887.132064	6766.712625	4962.587548	13364.77213	3938.38752	2760.178054	2893.041926	1280.476897	1153.978971	1555.069217	982.5476582	951.5905061	1207.676552	1415.848088	1284.055333	1275.978699	1089.496339	1164.554176	1663.912426	1571.492316	1230.627511	803.3799314	1134.078628	896.8278867
M129T76	11524.91633	53170.02458	17307.58588	1806.9912	27995.44265	17091.47425	18357.33709	13336.33	53718.60514	1493.142	17497.23832	19302.948	22435.88677	45625.72658	22913.71858	15189.80139	10146.50012	16594.98442	11587.85153	16594.75068	11261.94615	34058.29705	19413.28614	34167.12678	10352.94779	44565.825	19676.42023	11652.78272	11381.39432	8191.783893	22295.84076	29592.4554	12307.81306	22458.41149	16795.15087	15036.8367	26197.092	19618.76147	10777.386	9560.2752	11137.76966	14116.04416	13640.01416	17145.70956	9152.046348	8007.315429	16414.1566	19981.28772	21486.83941
M242T76	82881.59242	94955.69921	120832.1623	125148.8849	146154.2426	103449.2587	71641.27913	66661.17272	76158.83283	89814.44371	78798.33199	55414.0371	79829.20183	123247.4432	108386.7705	86269.98295	84596.19447	73915.03323	61227.6	48765.19987	61764.58889	51895.66755	75348.25694	81157.56691	61974.27632	111066.5144	96786.35109	81294.49593	71766.58294	65372.60645	63246.2544	65222.00895	33299.6508	50388.81492	45088.4117	35589.35652	48191.74985	50022.71062	34708.31245	38074.66475	39885.57552	33661.56051	47755.57832	49289.79062	39317.6304	35375.696	24844.5615	52185.24609	42099.887
M241T76	515896.9188	810731.8963	997988.9387	1285368.677	1539331.365	740910.4706	623750.3263	524525.498	710307.2906	729628.2168	632315.5048	335539.471	564968.1942	765665.4579	809929.9053	652710.1361	631999.78	531285.6066	424062.4454	530375.9939	332619.6013	372061.1376	513826.69	647828.2571	579825.0526	844577.3536	735862.4721	609665.4971	512441.5139	487768.4942	413482.7326	374742.3239	244835.977	277205.2594	447750.7026	276022.977	386661.215	388631.6487	272596.4493	304394.8432	319292.1208	262948.7346	371235.6883	490520.9039	302371.1671	280740.153	201512.2882	294640.905	331264.9606
M211T76	19673.67381	18001.30686	30855.22646	43160.16678	55424.15977	40229.93616	15219.19252	15443.41059	18501.15141	17556.43345	19441.51199	19052.28666	21121.93618	13062.60149	22908.28803	8071.3215	6118.7115	11626.36996	6467.223168	8691.33792	9730.297222	11068.48392	8985.123	18281.55509	14987.90147	21666.45787	22061.38095	20215.09665	4050.587707	7943.404909	14647.91399	15319.5198	1855.934604	1794.802217	1824.548033	1731.594829	1611.25499	1690.654301	1930.906219	2109.984584	1981.967854	1642.253061	3146.196427	3047.941484	2010.806504	2110.565915	2154.461487	2800.707833	2487.426075
M251T76	5053.462005	3769.154876	5830.749035	7758.813504	34799.19537	8463.573705	6994.781071	8564.921031	8777.756934	9116.193436	7817.771029	5742.378271	10393.82776	10741.97947	7768.186505	6036.541156	4515.446473	9222.717853	6616.35	9093.399256	7082.574545	12883.57412	12947.04565	7959.560282	6400.221365	6679.115645	12528.70284	8822.797676	16097.83516	3772.33136	7869.597913	6294.970272	2511.966257	2652.282624	2732.650081	2585.415136	2491.044487	2424.049418	2226.857015	2556.173357	2591.023873	2576.720841	2455.503675	2566.410959	2705.987949	2299.15364	2597.978965	2324.174799	2619.298762
M268T76	10169.60367	15677.57624	35905.02007	67092.3294	27986.85635	15047.70925	11106.06553	30212.34219	10913.99618	27650.41819	10888.4156	12825.58628	10465.74835	78389.42337	16227.21023	36525.48815	42157.70889	37279.13262	29322.59752	28133.30678	43807.59108	56624.298	58445.0752	36890.6722	37881.01184	36145.84046	19306.03125	31150.38375	30856.37079	37605.96995	8768.169228	17731.87815	6083.324106	9296.255314	6615.986892	3571.454891	6933.14209	3908.999721	6960.637825	7635.869307	16655.15726	2824.208286	3061.847116	5486.775474	8174.0475	18115.85857	5632.391526	2770.68082	3349.246596
M365T76	5624.455242	4669.53215	6704.399258	6124.7664	15206.68487	9951.809993	13715.79776	2714.356525	6609.4689	9809.992571	9163.316494	5911.273273	9826.424408	7729.884878	10247.4315	7788.75744	6607.071628	7233.521945	3030.3574	6303.3696	7164.815687	5043.481277	7002.5502	6228.029621	5425.40325	6325.756818	495.1044	5948.965998	4904.600914	5735.280314	11263.24609	5810.745147	6246.240387	4261.844829	6985.068255	2330.376533	4842.319724	5183.356223	3905.655602	5563.379333	4404.787078	4024.316951	4719.084961	7302.67841	5366.409779	3053.322574	4545.064623	6030.319954	5342.577291
M338T76	587.3482042	512.2970832	971.5566548	459.2363599	1234.511255	368.2092053	280.3665118	821.1276952	1995.191936	944.4582165	2242.400578	952.4678295	2992.575248	10539.49546	2807.706874	3470.971702	2242.661002	2411.522653	7098.190462	2980.6896	2977.856284	1585.088059	1909.46808	1086.452035	982.79043	1201.286986	4204.521131	3855.613389	4070.867113	3542.505991	724.5517402	872.8697533	2281.006343	1545.564633	857.0869925	1031.357006	1237.117709	1299.713789	968.4909129	1053.473747	886.4773588	622.765046	1074.955008	2697.664624	1309.535434	917.8528334	611.5498423	1038.935573	693.9586891
M218T77_1	416429.9425	383176.2916	461125.7626	497654.6094	624769.063	347608.9396	398200.0647	402825.7934	461346.2327	366398.6934	362911.4737	321927.99	406165.9954	5455.658708	406936.2232	6132.286277	4462.726255	5124.653856	7949.059714	5994.14	5942.6565	7730.808178	8000.685257	354042.5743	407422.2672	283488.4286	507257.5542	239179.3126	7606.6614	3534.694533	239463.2944	361401.311	3323.834673	5285.719096	1070813.064	4287.122127	371174.0878	427528.0488	6472.295667	7410.456857	4274.739627	7680.535513	923843.5046	595374.4126	831129.0876	3767.9535	457895.0207	3500.199771	424536.5513
M379T77	3146.572277	2853.139064	2951.272818	5453.144249	6499.47299	5386.874021	3896.416529	3112.638828	4224.958898	5534.057351	4529.066679	5674.507355	4667.784782	27708.696	4629.217647	3535.551446	24023.55311	3439.759177	4711.060046	5154.513743	5200.319191	14381.5872	16261.88025	6815.374534	8352.771091	17799.72876	5795.832696	5420.442455	12575.12164	6215.324271	14577.4529	9250.574916	18732.00613	13920.99454	9181.539979	4316.944782	1910.448711	5034.471828	43289.71714	50176.36867	41379.08738	37034.59175	14588.7041	14905.59337	49779.85803	62429.27509	31785.36134	12543.94827	11083.62231
M162T77	3095.784359	2814.056054	5007.413685	3326.811676	7475.850441	5646.958303	1802.972711	2151.685632	4680.448782	2208.903149	3730.595972	2498.352176	3383.511518	11906.56584	3806.043848	25849.20063	2312.010444	14655.28347	7591.05816	5791.471754	7094.066571	18978.35718	10617.30805	4009.900686	5382.147232	5727.981177	6831.988003	5219.505835	6045.343111	3291.706338	4335.946684	2656.727314	778.1553669	853.4664387	598.9698513	537.2530372	367.8004099	627.0096765	895.204439	901.3479188	1008.115095	932.1101415	705.7646365	861.8438804	797.9628014	792.4166051	754.658569	662.521223	687.5178145
M288T77	12479.09185	19633.31014	21290.25024	17749.1042	35017.97198	28207.73258	12606.13375	11352.68276	13849.30389	17309.2344	16853.62229	14332.99464	18251.53294	3097.503818	11461.83043	6289.860611	2158.370571	5998.547737	3800.037394	2521.769538	3432.0578	7625.881746	6170.257946	19554.21214	14865.31273	25746.86502	15366.51776	1391.0076	41839.26387	4610.48168	10503.25577	11621.91451	3423.678662	4184.484551	5225.012576	3974.547022	3967.175471	4108.724351	3650.504233	3874.356803	3561.102739	3900.427425	5546.061944	4712.943895	3861.252204	4071.50353	4923.891695	5608.361517	5961.114816
M466T77	5045.003708	18898.39362	8532.912036	15561.03247	359473.5336	20828.84134	105992.9336	5508.812026	15604.04457	6376.735846	40101.87023	14654.11025	18228.33287	6379.298152	11301.52993	5174.904753	3609.081503	4468.38666	72139.52372	28858.18941	4229.73364	3282.844803	3002.530385	8057.165508	44829.36408	18667.57384	6660.218016	13860.22131	12665.27782	2509.160043	5273.04387	11292.42389	1883.168522	2075.387541	2096.328604	1650.058631	1783.982749	2022.64223	1965.225438	2316.133657	2406.431962	2051.995775	2281.822521	2054.08799	2086.391736	2434.146839	2175.980997	2232.97431	1946.127745
M164T77	10888.77717	7267.957235	6268.086058	19974.69093	12251.03434	19521.81669	8646.262428	13575.04258	9120.193117	19078.99626	35567.58159	16972.51191	27162.33009	20991.21586	14198.75701	5656.485273	8021.220852	21942.02606	25133.88619	11111.53452	10947.36738	22564.86313	11097.66306	8978.829397	19984.5334	12600.27195	17005.89429	7195.652284	10201.77175	11807.41543	12329.20894	39659.4198	18080.24174	6984.339556	11169.31619	24804.731	8650.133673	12026.73273	7088.732065	8968.142824	11042.9939	12445.4425	19959.29626	117487.1493	5022.83271	8834.0148	22625.35951	8991.796267	18398.07888
M136T77	4624.755551	8384.098579	12512.7888	29725.46675	27752.65339	15536.16602	8519.819743	7118.940104	8395.582196	12904.61012	12605.04199	14580.69711	21188.40507	9899.724055	23581.73651	3037.86288	3109.995692	2342.097714	5120.177234	3109.226023	1778.9928	11304.86914	4341.404118	15832.41448	21335.56365	19750.18725	16478.0592	13241.31441	3707.763165	5253.43176	7311.673883	9730.559735	7875.55548	5256.203344	15729.76994	2642.800727	5525.476241	13805.67775	3682.462297	5790.516137	25404.3504	29624.33545	6541.340136	3701.443902	2141.957189	5490.669206	3710.642022	5367.693893	5388.68148
M147T77	11849.07113	1076.9382	9690.083479	16010.11149	1022.8416	15012.94462	9299.708754	12415.59084	10160.90227	18114.5016	38463.33569	9689.141462	28936.54094	16398.71432	11213.08201	9956.265821	6429.77088	16081.01887	19186.67472	8085.6168	8098.893926	15846.59864	7784.648037	12745.92441	17800.90959	12245.22537	7409.539754	11215.0166	17190.2519	9874.100426	869.928	48520.84491	17111.47504	6161.76	11308.57015	27627.03075	9845.652424	11645.7805	4147.840865	8280.140955	10038.90298	10072.27356	20484.42587	121714.1579	3771.053177	6881.599256	20900.29639	7359.863877	18739.60828
M219T77	39573.47669	10084.42751	60408.90199	68979.00332	108275.688	42837.70745	53968.05073	48771.15721	61746.52563	45254.02609	46263.52838	43082.11376	45955.71715	200671.8982	46773.58947	58312.34716	50770.1724	54075.024	84442.57723	78424.32615	52689.80093	97357.68545	50835.1056	42810.9795	49576.58492	32499.04946	79162.90655	28377.82839	70704.71228	61542.7247	25496.16219	42619.91129	30444.30887	50388.79067	104394.8465	35578.04746	36661.29508	43286.97977	48855.6156	60547.56257	68151.64524	57662.55765	94260.0435	56413.9984	76080.80318	113167.5819	41495.86261	38587.46869	42782.474
M220T77	7399.306113	5476.653954	13859.86486	16132.40349	20424.81557	9690.586658	11452.18547	8598.922248	9504.999401	10180.35302	17256.11046	8483.734392	9150.07992	23565.72331	15335.94559	9841.599805	8326.5612	8460.306432	16491.36891	9519.255474	6233.169067	12844.89409	7810.658043	8157.151781	16915.57382	7583.563452	12402.55281	9449.945614	10019.93025	8153.74725	5878.774226	11216.04971	7089.752698	8601.913139	12694.72014	6141.595548	8335.117011	6496.324093	7975.049427	6937.495024	9253.302545	8271.680144	11464.18615	8149.834901	10733.45684	13330.662	5323.302912	5068.925004	6112.480136
M218T77_2	426828.0425	394468.5533	481308.9809	518819.4819	657238.2819	359092.0803	399034.5478	404028.295	462482.9773	368711.7605	388917.0261	338281.2206	416510.0403	1467931.986	412498.527	523133.1666	467422.1086	515495.3042	706372.0241	673281.5291	494261.4674	852221.898	507954.4856	363651.7344	206559.4678	287328.8091	510818.1789	241233.9553	668907.1276	575327.7338	240686.7463	363376.1204	319420.3746	568697.6148	1078868.018	353605.2175	372125.3539	429954.5754	529148.0937	648865.6286	790093.9122	663167.3269	925020.6054	596175.0465	832887.5898	1124744.63	458848.1505	401893.5683	425989.08
M295T78	2375.674104	5764.283122	5686.457602	9163.376224	13268.22623	4307.688907	6973.858144	2925.923224	4195.312521	3640.069392	5739.700387	3817.71707	8438.539469	7140.365584	10013.27848	5425.470195	3000.504	5569.023549	18495.71786	22367.09106	10432.53391	3397.512571	4877.831565	6620.709157	77515.99212	13668.03788	6217.111326	21584.06771	124242.1311	2885.482765	2234.128686	40488.25624	275403.4837	236051.343	67438.58895	49438.7796	41240.94731	30078.42202	1095054.54	751080.1025	739909.9071	1025095.735	137415.2317	180291.3496	488683.2023	608073.8921	629729.2496	179544.7018	309723.3646
M260T78	1951.692879	748.9480171	1532.374298	3488.13714	4066.458125	2476.761974	2618.054273	4268.482814	1242.552248	3000.265306	3386.61502	2903.25697	6899.96406	5374.864376	5447.558935	7054.014857	6659.272526	19302.02391	10232.37207	9752.013882	5906.7073	10773.00837	10547.28113	7937.036779	3505.820237	2906.157776	4145.08225	4780.17337	10668.16156	4436.105538	5864.053477	4082.149711	2104.91655	1314.66288	1827.740078	1726.085279	1410.434615	1699.576476	2065.341003	2032.413434	2335.188098	1985.719565	1740.059536	2061.949639	2618.852739	3229.21644	1706.552916	1779.757214	1863.235885
M294T78	8960.227197	35048.80613	29142.43569	53839.91822	36965.45765	10801.73262	35855.42712	6599.563154	18938.51929	12283.89323	22663.10646	12101.49659	38992.5561	38388.73265	53556.73125	10875.4955	18005.74629	15688.33388	138935.7877	175170.7416	69833.46764	6049.829988	17098.94175	34179.07276	307435.5757	87651.91684	27291.75452	21241.7984	932595.9875	5598.446118	7399.133294	166089.4406	1572504.456	1415989.331	579344.7454	421298.2043	353573.5069	269513.4167	2645092.168	2198447.292	2196303.731	2499126.601	1021114.729	1242725.106	1865534.701	1997663.925	1946374.512	1183143.487	1534079.109
M380T78	3808.479748	4597.219038	4921.532955	6608.1024	9984.087818	6588.29898	5499.585147	6772.53377	6396.460182	5675.127833	5010.439953	5411.054264	5283.565267	16632.157	8445.484723	7774.544291	11304.61224	14392.95488	8347.206109	8193.135247	12078.4248	7079.972359	11957.8416	6056.988003	5061.364185	8082.005373	5256.560083	7266.752857	17667.59482	6700.49325	5347.543855	10146.45125	43095.75379	40772.19802	36230.59146	15188.87489	7766.810791	42959.61383	46972.77903	64343.45729	98617.95274	39618.58658	32033.48211	31909.41036	52066.296	74158.464	28774.41696	12041.30388	6644.148
M187T78	5780.867477	7735.075969	9253.675019	18854.95295	12212.73386	12429.85335	7545.578678	6776.313539	7518.709598	7539.74996	10567.52789	8331.005975	13109.07816	22877.718	14491.28315	5379.520571	4061.2296	4253.489108	15239.70856	11952.38727	6036.592738	7125.639367	8932.27888	9052.816567	8194.797911	9570.697723	24289.50067	9813.031582	7168.447543	3584.346524	5566.161737	7415.423002	314799.2981	46823.8464	355992.6949	272362.2431	140780.3039	152675.2594	74216.87488	190207.4812	56036.00496	74691.43579	254613.9644	236453.9917	33980.376	62684.34195	127538.4022	90998.87118	53270.70899
M277T78	5395.572584	2888.171133	3506.491651	10650.49737	7213.458958	5725.803404	9103.022811	6579.888902	7326.659053	7607.444801	7266.779734	6108.431357	6244.032879	3729.49915	6557.314581	2463.254302	2091.302673	4714.112967	6031.6578	4654.738667	5745.046029	6020.969212	5604.911585	7054.972615	34892.94219	3511.921849	5706.598321	12674.18678	25377.69031	3689.552247	2858.073383	20417.51832	69668.67529	55865.22612	17570.76635	11927.03485	12366.34105	9791.262667	269757.8283	163493.8953	165374.3765	235316.3962	31813.89445	38961.05576	107414.7869	130147.7751	136153.6334	38431.76012	66276.4848
M153T78	15931.00528	51609.3008	66126.50331	197601.4489	165335.5776	56431.24241	75910.25704	23561.27244	48064.4455	53295.62613	19517.84371	47114.88682	131306.2471	302013.9907	95884.17438	96222.19557	100723.0571	22052.62677	120030.3918	48224.35298	30465.27657	354023.7838	111333.8989	63033.6911	166302.307	10178.7168	76290.97079	34143.40842	65403.12675	215139.7765	92713.69427	17605.59971	160009.3187	55520.86404	446739.1521	54023.51553	103763.7389	348903.764	62667.23478	41338.52291	551488.3591	709258.9958	93816.6024	73910.7792	38297.63426	94282.23181	61020.33333	125873.5106	152576.0221
M276T78	6175.6464	2511.938176	13562.31146	54039.8064	45746.69518	15689.44878	24435.7074	10564.48145	4911.71766	14742.14334	27043.87815	12063.55181	13183.05653	23229.74145	42300.86599	10824.1815	11586.16671	8005.33408	38118.12689	39066.8688	26363.30389	14927.15691	19768.70715	28343.36477	267255.0454	12564.2297	20452.62282	76459.086	183311.667	14410.10175	6359.230581	39177.96565	583280.9912	468383.124	143129.514	96857.79869	94234.00935	59877.55469	1750149.768	1226694.421	1286920.533	1633686.652	272657.6356	349115.6813	864926.1917	1061176.702	1066701.926	333989.4033	548646.1191
M154T78	7039.369047	10082.65898	15468.91239	15737.64745	13339.17207	12175.38226	8480.232167	8599.848338	9953.548455	4662.862909	11498.04258	7482.481976	19469.39807	21745.435	12899.27081	7800.2676	6982.835625	5756.037225	9438.385297	4460.104682	6697.175573	26327.02314	9829.880145	9909.124718	28607.08292	10269.59671	10417.19238	6370.6509	6204.323182	15041.93845	20236.14432	11243.08242	12904.08078	5378.111415	27312.90092	4961.204783	8224.06648	23745.67433	5560.537846	4068.616364	37289.14112	45201.58293	8560.91607	8912.579237	6134.424666	6848.2224	5481.174286	9300.799587	11798.02905
M144T78	11595.84588	16685.53562	21125.82759	35614.26732	42315.45832	17216.4269	21013.35941	14352.24332	18994.9497	14587.80127	20353.22647	18811.69003	22576.78011	11704.26344	33745.97231	6799.17696	5591.749846	7165.1808	6942.18816	7224.03691	8338.993895	7827.912	8514.545956	21947.72373	45938.86321	23134.41419	32111.97302	21543.2438	3891.423789	7494.561353	12495.55265	30274.26136	6611.003636	8306.185263	5710.838857	5338.625747	5451.969391	4241.413333	4961.069908	17933.52161	6590.131412	18999.43718	7986.925493	7806.3012	4834.416	4189.132554	5572.2568	12302.41467	11019.15342
M143T78	6280.369235	8828.801009	10126.10753	50817.4673	24725.03438	12767.3376	21019.24955	10199.41132	12863.27507	12382.48134	1962.7176	13106.44413	28747.75145	150631.3866	86321.6692	92108.88429	68945.0537	79268.3	94099.23243	87394.23863	96155.69747	93229.13704	107365.9958	41111.34782	51423.03982	43156.42809	44823.82743	25583.72787	48524.128	31985.01914	31060.5525	30098.5712	92658.306	103389.4536	67489.20455	67490.5284	66925.01556	50723.70932	56258.5152	40274.61168	83934.26607	67092.5022	97540.63716	112506.4966	68903.97637	52826.4	60790.89775	82170.67063	66162.50712
M562T78	1006.161276	963.0577498	776.6897068	2583.540439	1424.287559	704.2779395	1730.332912	997.1048017	862.1629792	984.6958667	1104.318386	1959.895015	2842.772973	2936.240802	3353.439908	1310.821932	1128.950838	1361.326909	3874.696343	5275.628308	2757.22504	1099.457626	1098.755365	2077.78455	15177.57996	2100.479195	1577.741858	5402.119568	22542.71173	911.6971327	843.7715653	11390.42928	47841.59354	45639.97036	13403.99314	8667.229395	7001.041895	6888.322214	156700.7112	99107.16496	104477.8869	147996.7776	30062.18674	35440.9768	68334.9504	62852.02728	87322.59224	35981.30863	24177.29538
M146T78	10050.14247	10989.71259	12573.67483	21378.68926	21504.39369	16548.63067	11349.16968	9195.67949	12469.47807	13458.53056	12558.48639	13873.79153	20769.29343	18859.58496	37668.7811	17881.82084	10711.83872	13863.7284	14701.3944	18447.59822	21269.00299	15123.21775	20942.66974	15471.82155	14471.70631	19747.13382	20102.84316	14428.0996	15181.97609	9457.551467	9912.467588	11270.42839	19467.28882	19158.78525	25655.09558	22844.16028	12739.27526	18474.57258	18446.71835	18455.03985	21302.33382	20540.88713	18862.86904	12631.50617	14018.63371	15318.79197	18579.5376	19388.67696	16166.60222
M168T78	15098.75672	10736.72624	16920.263	30795.08017	26940.66343	21539.0414	15159.76185	10101.04783	16824.83713	17466.90736	15552.4793	11075.35765	19635.29736	15286.7873	18485.18586	3494.963356	9529.872405	6532.911692	7817.190698	6758.252	26636.19689	4977.332229	11537.42879	12156.8559	14137.46176	13700.70068	14479.46999	20496.68961	8245.70791	7291.048672	16042.6859	13210.90205	5778.221538	12104.91991	13032.93514	8620.0208	10876.31767	9376.947714	11813.25923	6683.302704	13905.136	876.8	13836.46191	6431.31456	12175.26749	4846.768	10542.71307	7894.34627	5127.430571
M336T79	3753.177137	5735.142487	5735.003194	16499.91209	16651.62577	7917.723606	5216.036643	7925.949389	11257.5389	7583.91209	7970.888003	9917.320427	10246.85387	11618.84921	9210.489857	8139.449191	17103.74325	13421.89838	14363.90859	14760.62802	7222.854419	13427.93094	13185.57935	9106.670812	3928.71905	3815.363459	7285.87511	5616.325118	5828.064686	11738.72443	5417.782029	6850.411975	15657.94776	20805.14263	28960.21071	16969.25714	28172.80145	22951.01045	9950.0436	15384.92575	11518.62344	10389.51592	26374.88511	28444.7702	17636.814	34929.01639	18514.90224	21672.90189	49875.33353
M138T79	180830.7183	122280.5583	140471.7682	218286.8689	55222.24615	53693.68708	38696.23854	170419.6633	51531.85956	67906.10205	82252.09575	152136.9847	182308.3291	176371.0988	274508.7742	85888.19621	52956.92844	89103.81143	71184.27	93685.92751	96672.9932	60516.91044	56802.7336	109561.9102	93228.63133	121808.6414	125669.9749	117274.9213	125220.4682	41680.0296	107989.538	145686.2966	37253.82969	69400.84595	60331.19538	46681.92	51841.78155	60215.4	42957.24904	45698.39861	44562.28123	42182.5536	64969.96255	63595.59147	38731.60633	30744.68091	42444.22865	86047.55182	29922.49323
M537T79	125012.5513	65855.57667	59839.15976	157770.0889	10326.481	10616.93561	37225.79605	190197.2387	20595.5158	88229.2214	46493.69747	178453.734	176928.3524	351483.3847	226894.1586	248568.5487	121827.7548	242779.7458	153251.3823	253978.2949	252634.5168	128495.4156	133235.6748	44017.20168	75717.90224	100085.1027	100603.8629	104684.1501	319697.7088	85271.99298	115576.5703	160017.5752	26327.61144	71355.04895	66156.76502	66535.35626	47694.70514	84680.98766	27681.834	35970.8244	32141.9808	28339.62385	73050.41874	74064.01038	32097.6408	19427.3088	34299.65856	113057.0928	17381.40543
M137T79	1694262.216	1296468.976	1290776.666	1683073.116	858683.465	717211.2839	608427.566	1458562.352	760618.388	1242120.01	983605.7651	1400104.518	1983931.805	1509369.814	1684657.263	1115435.042	796226.3792	1080346.299	1082008.22	1181202.972	1147052.635	888112.3227	858501.4696	1138882.778	1110320.006	1220376.443	1241693.03	1152291.596	1290441.125	685102.0696	1119550.431	1320229.82	709027.6389	997745.9089	969765.3137	838839.6699	881835.8935	961895.2529	731916.9756	743869.938	792776.1355	776078.0281	956497.3364	974783.0729	660918.461	544892.6223	734962.3619	1136489.652	544779.31
M269T79	514738.9099	367689.389	403164.062	594717.0079	167538.5009	196114.3194	127884.9189	440723.4048	167553.9215	364643.4683	247636.8174	370346.7333	415916.2838	676368.0466	35177.1876	539304.5083	375177.2151	513926.2112	407798.8807	531420.3301	536919.7241	390265.9829	388968.4534	263705.7485	234775.3664	307040.2214	304918.6736	299038.6186	656165.5188	348163.4981	288591.8144	338192.2511	117772.4343	226424.1352	208266.3543	188378.4839	170325.6107	225554.7901	116029.5268	137092.7925	129628.5716	118485.4554	231329.2063	222573.1908	126097.4172	87437.936	131288.0618	327423.923	104156.9506
M270T79	68382.23222	46419.03201	55792.54035	91787.88915	19818.87258	23181.17598	15650.21133	61073.86898	19774.60647	51356.32951	31432.07387	52150.04087	52401.72047	94868.32457	55717.926	65241.96672	45277.93686	63733.41296	50978.97391	70128.95672	73061.40109	48299.61822	48011.20032	34399.38939	29814.98564	39941.94337	40376.16296	42229.58976	92643.8988	39790.64127	36541.96327	43196.50275	12201.55973	23840.70043	22289.55771	21770.99705	19832.0359	23824.30411	12478.6013	14017.78314	14986.60527	13196.71143	25218.44958	24411.94691	14040.92763	10661.328	13983.05947	34571.87507	11545.722
M538T79	28224.97792	16638.6973	14287.23172	37241.11671	4164.613179	3685.634874	9689.437623	41656.89125	5889.442502	21112.31786	11739.46745	42776.78434	41939.42449	76829.24897	52725.48447	56084.07571	28418.28574	54925.75491	37661.95527	57816.44863	56873.92172	29305.50053	30942.74517	21425.52457	18061.07554	23979.42351	23185.0224	25410.74458	66642.1044	21360.5388	26755.30521	35445.61783	6472.0656	14889.58994	15355.98196	14590.70076	11563.26669	17203.32113	6848.2224	9229.37796	7536.47196	6838.338632	16265.70368	17006.78772	8023.502985	4771.1844	8030.867143	24833.55114	5455.211291
M284T79	5488.141514	3063.122371	3988.536739	9103.405015	7102.364895	4888.968042	3403.634174	5184.721361	5371.050865	5025.232875	4704.563599	7474.147822	5427.47888	2987.79744	5121.822333	6169.373467	3256.980723	6222.03787	7473.785166	3164.450567	6853.67122	3134.861053	6051.118983	5647.983057	4423.354758	5513.614367	6208.039254	6825.144152	5605.401	4917.142893	4184.135059	4702.297406	3399.759155	3842.054201	3076.530487	1549.2928	2665.049956	2464.616	2989.544037	3441.067133	4376.86335	3884.990328	3513.404276	3999.17491	4987.2924	1775.540686	3319.126534	3333.260742	2882.30532
M539T79	13478.97478	10593.87236	10270.41778	8972.619997	6541.177489	3345.87874	3032.231414	11355.09497	5127.386866	7330.373861	5517.975739	12384.35545	13720.0174	16607.53277	11898.31276	11537.91416	6378.684632	10493.2952	9114.49975	11577.25108	11583.70575	7168.632335	5696.893168	6897.995924	5460.313543	9112.090237	6803.731603	6795.532024	14726.14464	5893.130135	7803.586715	9366.723066	1585.41411	3843.286708	2815.300608	2702.712424	3947.219345	3574.067768	2648.198408	2040.388683	1904.476	1793.410315	4917.491131	3743.896409	2737.064677	2386.640295	3781.857996	5054.542345	2063.496342
M559T79	15282.41874	20898.63952	9009.369008	25832.1096	4321.930088	3320.670612	3766.333102	7421.256808	5107.099447	6066.04873	4131.355473	4078.797882	15107.155	6002.80032	4210.990588	4606.778177	4569.254067	5747.218863	6466.772945	6338.304	6897.237218	4245.3216	5239.957362	4516.688071	3294.979381	4937.650738	3856.363082	4051.189756	3473.499273	5349.380129	3596.547468	2841.252679	3138.154527	3804.615116	4450.417745	9254.686771	8033.158829	6398.627657	1998.09225	1669.464667	2675.765783	2171.86673	6678.784995	4391.397818	2256.639481	1894.12089	2593.182697	4859.37168	1902.165341
M291T79	107067.7881	112916.7881	87087.39902	171440.2062	45188.21034	28442.2537	11630.22885	33756.70362	24662.70151	30653.42591	25988.55138	30473.50425	51124.53973	10506.38727	16268.96076	8687.4612	6796.9968	9959.78704	11500.80333	14325.89647	14704.66191	6905.34	8574.67875	16242.04536	7371.458581	29925.97773	18886.92158	25607.48008	11007.38585	8946.981659	14364.89781	13732.84333	7677.242147	7355.87088	8349.9824	14024.11981	13063.59874	11517.78676	3525.761309	4382.416587	4545.70896	4719.465098	10658.47852	8384.87664	3836.06713	4607.598383	4244.04864	10485.29664	5312.880073
M110T79	31935.6711	21225.78286	21492.82896	48106.20113	16917.86794	5955.721285	14582.99744	53808.14	17875.09177	37398.60484	27274.76324	46922.45096	82162.94896	13683.73091	150529.7091	5081.336842	3315.906545	5099.599624	4922.46	5858.165768	6102.644282	4161.9728	4066.524	59285.45667	49000.69721	57458.35767	63203.79989	50573.39228	9036.953032	4052.101029	50741.8425	78920.98569	2722.036727	5286.658097	4670.926384	3776.955907	4116.628509	4197.21684	2644.433493	3907.108325	3397.691636	3474.373415	5446.93849	5687.16315	2876.50091	2313.820644	2743.983771	5364.27264	3011.413368
M307T79	79085.05854	1542.170751	9827.531774	88852.63553	39251.18376	29773.06303	7531.324052	8864.554576	3560.487516	22233.12942	16093.39196	7771.789268	15417.3048	7210.892877	7835.322012	3633.236426	6717.598286	7299.232267	7847.076387	6642.576706	8489.070061	4372.069774	5655.4602	5346.446791	5255.456554	5290.427511	4678.407019	11070.50733	4889.853051	8101.175415	8026.507404	3322.615385	4148.795077	5836.47645	7794.710321	9665.308373	10207.92462	9412.002996	2725.640063	2907.292727	2282.918727	2830.08945	7468.897091	5785.95696	3983.886125	2241.610929	3479.867748	6759.503412	4528.867916
M119T79	43691.23229	31711.70307	39355.08777	71124.91747	30330.54574	21268.95582	16545.31482	52172.04088	21780.26071	43946.05622	35474.95983	46053.95471	73944.41499	13466.40234	120970.3786	4842.038344	4571.249364	4882.729619	6491.569061	4261.638462	4533.379304	4606.448936	5471.973033	54262.15321	45240.01744	56474.41212	56080.00036	52532.95984	9141.25504	3646.60254	48430.4591	73990.88754	6029.109512	4860.241257	4235.939782	6348.102778	5098.980821	3744.046656	3215.8896	5062.129039	4923.137346	4572.425334	4138.70336	3960.874884	4369.26617	4113.205164	3399.128229	6097.559442	2794.198629
M249T79	30867.29884	23992.34654	44396.47851	94176.92237	801711.802	122372.4172	73169.44342	34094.98877	141044.3107	37325.17309	103184.8574	63232.59354	59381.38162	34843.7952	38644.48811	41294.05277	10196.24667	13264.2385	148007.8269	33990.34717	48033.1713	52877.59932	18633.26467	25283.39448	41376.94138	39829.49307	50385.4344	31490.16576	45235.72755	10734.63398	25921.93323	36632.83594	5570.13582	8803.695619	6956.709993	5647.977573	6115.28124	6214.849456	5306.328235	6811.013492	6661.162143	6760.551994	13063.18667	5815.56288	7237.818284	7886.218906	4367.027215	11951.11302	7516.236579
M529T79	4502.874381	4576.533036	2558.699058	10476.11482	4585.366439	1980.615274	7425.233753	5187.280429	5313.719116	3069.644325	3776.788151	4217.614774	12281.63454	11090.70439	5290.159202	9445.246988	10414.1856	10216.23577	10663.1027	8855.404615	6205.185024	4176.771818	11121.57669	7406.900261	7711.831794	6209.2472	6131.006065	5137.711997	5887.620923	2099.786541	11802.51724	3644.911533	1804.322734	1792.375347	1491.213978	1247.897183	1041.057171	1396.326284	1528.455381	1825.703236	1693.189162	1574.006953	1404.442589	1626.283858	1865.747612	1739.000388	1585.874501	1292.229875	1088.459368
M364T79	2515.629196	5469.801383	7925.994745	10792.67816	11312.09244	5711.820074	6088.964464	6432.634979	3585.126802	3162.05074	9445.178834	4885.37158	8211.545486	6654.0474	8452.842318	8318.741659	7040.959418	5436.313521	6989.848263	8920.1438	2572.643	5578.512264	6046.706964	5457.141062	6327.01403	5455.131392	7180.142312	8444.341533	9636.744607	6330.287957	5063.438037	4454.996856	4573.844822	5386.258001	5415.020111	5044.510639	4908.951187	5432.403726	4010.212941	5339.139541	5268.566986	4851.676663	6088.45233	6098.15696	4234.216323	4833.247333	5152.166616	8711.317102	5820.016006
M337T79	1335.809064	1934.125527	2171.917441	5146.951793	5989.472179	2625.207643	1868.460452	2614.560924	3643.727858	2805.521412	2709.965399	3828.653398	4186.171541	6098.525204	3761.398572	3589.5249	6180.580612	6181.9034	6069.229463	5654.520417	1585.2528	4585.351298	5075.695121	3115.031771	1591.197335	1574.010455	3342.149711	2311.903476	4574.715512	5394.485659	1817.595303	2821.508127	8190.24096	5596.863438	12648.98403	4976.494484	8596.353273	8058.742468	3448.287333	5252.537143	3882.658618	3303.100727	7704.600686	7699.4112	5429.321908	6835.077535	5195.786779	12025.42505	15805.49754
M236T79	3018.825558	3751.957868	5003.698954	6243.479603	5822.76084	6568.517745	4999.21357	7871.110688	3509.478162	7934.525553	6209.956668	5112.472846	10160.65753	5720.283493	6316.823498	4610.06742	5710.162104	6786.98496	3811.47	5825.352052	5832.75142	9064.53	7505.396093	5171.145482	4157.222111	5360.263561	7066.617777	5961.576746	21809.47826	2224.6672	6007.348526	5245.962711	3592.693067	3844.457331	3545.797123	2550.852279	3001.828916	3148.625061	3024.113012	2685.597457	3426.839113	3379.038797	2934.489825	3044.648567	2940.106274	2526.191065	2663.527973	2779.738635	3131.978581
M517T80	23957.74366	13670.53684	19389.30425	38694.82684	15299.97055	9274.817857	14287.5705	53015.15958	16679.14448	24598.51824	25584.70441	82151.61784	29841.81843	229254.9467	28810.19749	118181.4836	66905.30595	137333.7118	70534.67348	104616.2215	93562.37957	61541.29143	50830.164	41588.60957	32325.3875	75375.23316	65757.02713	54783.2316	97422.89191	87026.02068	22173.91394	33266.85365	1621.856603	2183.969037	3207.645692	2755.682075	3787.384464	3082.21632	1620.553438	1896.969937	1820.408758	1708.292962	10564.9762	9584.182772	2098.57014	2129.786517	3492.997714	8709.209354	3689.853943
M222T80	4533.909033	5684.236558	5338.336649	6684.678	5453.88	13700.87503	5826.900912	5866.152166	6054.425092	16313.49184	7618.06959	5065.331257	6588.736601	5624.157	6799.354219	6737.028651	5734.127489	6954.707513	6967.482378	6352.55431	7170.235427	7541.780228	6979.328603	7378.199122	6320.947472	6261.671977	8641.291166	5604.509314	8849.095018	4085.675314	6054.172143	10955.83361	3318.232255	5015.20006	4864.862355	4661.939512	7547.551819	6456.792842	4532.283037	3305.150727	2895.618695	4253.893449	6156.674452	2904.848862	3750.136598	3822.874981	4294.870246	3923.520686	4980.074553
M518T80	5910.43091	3783.117587	4680.314904	10113.77895	4408.93742	2931.310606	1660.150909	11666.94387	4573.148043	6504.044736	6777.396197	17408.04319	7942.810082	43349.68391	14516.70834	22538.34487	14546.47446	26000.67527	14619.96039	21687.74286	19865.88067	14019.39523	10768.30482	9603.861612	7636.796528	16641.90203	15203.70715	12404.35646	20042.83581	17947.78272	5912.59862	7769.435844	1259.756924	1506.361037	1705.923002	1474.886394	1775.07444	1913.297305	1643.85865	1598.582728	1830.894535	1674.111889	2758.913191	2428.75875	1853.216	1869.064796	2172.735667	3102.655884	1871.732064
M542T80	976.7843489	1212.415345	810.1767354	2425.919296	3065.067186	1016.747919	1878.083988	1202.491972	1539.903855	1155.119874	1598.566925	2540.376635	2337.420123	2338.237527	2688.064526	1348.246901	1542.612846	1480.164729	3119.791304	2984.525867	2479.355301	1371.965747	1597.951883	2576.779635	15624.40572	3855.7879	2195.889155	5662.970501	22327.90187	1036.391835	1034.253519	9210.824237	3056.675057	4312.240634	2381.025171	1542.883768	1944.647407	1845.028706	3850.771617	2555.913953	3672.403672	4418.68257	9667.157268	10450.93114	9489.044681	16874.21614	20404.97561	7018.158769	10675.53025
M201T80	25927.62353	42886.45321	53629.52226	59485.1808	52040.42305	35535.71198	34475.42246	43088.93844	33669.70819	35969.85049	53061.8373	26199.74212	37334.43639	11902.45052	66537.28303	9119.551739	7299.4048	7647.6668	10147.51364	10476.05173	6284.194971	9154.818947	10088.23312	30870.81771	21848.97388	33995.3892	32054.0556	34073.24738	11075.08909	9573.1344	20331.94718	16638.01537	5630.725642	8822.56416	12372.03086	8764.740951	12186.32037	13062.3743	13759.69015	8474.121144	7492.605716	8160.848149	6971.537743	7079.555657	6468.0324	7509.857483	6790.77098	6222.170685	4954.661486
M70T80	21304.72951	29448.25415	41661.96565	53803.83515	41898.39829	13913.04445	33911.24683	22962.31109	32118.59203	37639.86523	57889.3568	16334.24369	39841.79596	6846.488727	78256.74476	4292.531179	2687.359429	2949.89496	5815.261029	4165.949175	3790.474523	5247.383226	4169.075613	32561.11372	24217.52206	32850.35964	27895.70185	31904.66556	6201.20997	4796.900505	18231.35116	13609.04037	4598.889455	5155.789166	8888.616585	4991.290112	7168.859199	9684.732282	4488.350609	5041.67566	4017.91103	2687.7432	3961.131429	5936.164281	3666.6324	3996.4485	2762.574394	5703.226781	5619.837265
M131T80_1	2810.054753	3102.242075	4684.086524	5159.351908	4357.158407	4334.50191	2309.052834	2627.082372	3508.72045	3860.807856	4660.069389	2022.171827	5007.813789	6779.689449	8317.215381	4611.35579	2794.883546	5783.755759	6562.41	4986.712454	5508.888617	6096.893838	3837.394909	3857.456584	2756.274742	3801.39334	3151.855353	3505.667447	5876.136818	4729.074545	2322.335039	2218.73826	4620.886831	4926.456626	7041.577774	3861.206529	5441.334541	5930.551691	4243.385937	4379.868856	4393.485983	3383.420862	4916.375374	3591.38736	4047.035053	4295.638384	1862.080413	3385.47696	4630.922743
M189T80	57657.44543	72646.7026	127403.6801	110581.7616	96160.16642	86964.99208	39818.90179	38365.8451	63874.70793	72359.83954	91332.38057	34388.1022	73572.57263	131767.2993	125402.9677	91687.8752	76992.00092	84425.45488	143951.1588	90458.83242	91693.36071	148039.2253	110994.8233	70482.59497	48883.06106	78418.96973	57809.53244	78692.18049	140780.4434	138440.3431	57072.682	35199.19884	47544.81248	52777.11812	86723.15435	48081.16249	68936.736	89771.24475	46122.49449	40308.55598	37159.51236	32448.43886	55411.18765	54956.95906	45313.8456	34557.52692	21207.9599	45683.83247	63120.6329
M260T80	29279.15396	49724.43989	61344.75174	63132.48713	53972.96108	39084.12084	36542.19614	25479.13271	38144.01553	42247.18123	63852.65262	23825.04367	46423.91874	32111.31733	77754.30947	18528.90125	15491.556	17521.47375	29837.09388	16807.52998	19718.90751	46983.12878	16874.5203	62263.81376	25501.08436	40516.95651	33246.79852	40996.2895	28748.7672	27880.8696	25547.12746	18196.95925	14645.52147	17832.44329	28038.94613	15655.02398	23162.60966	28913.59517	10297.9464	10864.29243	9536.045209	8192.171859	16852.62927	15411.47978	12721.62438	8872.1384	5341.852653	13144.79937	17673.28496
M375T80	81251.81818	165855.4686	174585.2076	202936.8286	154332.0716	100009.396	168064.3337	91085.94161	123467.958	125872.2754	226780.9693	88011.24214	149157.4824	197444.082	265993.5033	150837.043	102982.8167	145100.5298	233228.9427	138252.6668	138471.8785	205739.4218	137851.8322	122963.9225	76059.92189	146219.4075	107893.0154	129769	153558.4366	160493.3403	79730.333	56929.07868	73523.95304	68170.04263	122126.5891	52048.79249	79210.06247	114183.4892	51244.10353	48100.5101	48673.88957	43009.0128	84831.03943	78578.62133	60431.62504	45258.1918	28129.3918	62675.58	75297.89153
M261T80	1832.4576	4541.185941	26110.74533	142511.7424	117212.9744	2116.6812	181408.6162	92615.26604	8814.81051	73029.08911	48878.42046	51005.34874	86392.10897	147504.8215	68952.27412	139580.338	300803.5095	144942.9913	143373.2177	107980.1269	57061.95811	99094.42141	166373.7191	51853.83038	143753.6642	9524.404514	126530.5413	41381.9429	94706.34894	34900.09178	161131.1372	23832.51357	11972.4	25685.25059	10396.40458	3372.0852	7359.747646	10947.11916	13798.17429	12800.68211	17813.84013	13314.27412	6305.708107	11657.58933	18265.66791	10196.77154	9945.888924	7132.030235	8498.561974
[truncated: 3,244 more rows]
[truncated: 53 more columns]
