# Supplementary material for: A Retrospective Metabolomics Analysis of Gamma-Hydroxybutyrate in Humans: New Potential Markers and Changes in Metabolism Related to GHB Consumption
Source: Front Pharmacol. 2022 Mar 3;13:816376. doi: 10.3389/fphar.2022.816376 (PMC8927817; doi:10.3389/fphar.2022.816376)
Supplement: Supplementary file 1 [file DataSheet1.zip › Data Sheet 1/Raw data and R code/NOMIS/GHB_NOMIS.csv]

	Group	M197T15	M99T16	M257T16	M112T16	M129T16	M204T17	M147T17_1	M147T17_2	M203T17	M146T17	M243T17	M107T17	M123T18	M125T18	M191T18	M165T18	M181T18	M247T18	M219T19	M249T19	M251T19	M217T19_2	M235T19	M233T19	M267T19	M243T19	M281T19	M265T19	M209T19	M239T19	M115T19	M113T19	M117T19	M223T19	M225T19	M255T19	M241T19	M409T19	M425T19	M207T19	M283T19	M227T19	M257T19	M141T19	M367T19	M99T19	M83T19	M97T19
TXC1	control	4.330069585	6.079738209	4.251060608	5.123751058	5.607740409	3.828936121	4.362969508	4.093808561	5.851829102	5.088353892	4.766102435	4.458102344	4.495668831	4.119920107	3.245170893	4.837387137	4.578265332	3.644042417	3.796835989	4.376631125	4.040088174	4.405444754	4.159039963	4.53287619	2.737048059	3.540626035	3.944647801	4.12306957	3.946519992	4.334276967	5.18268888	5.529338127	4.128622222	4.334037883	4.216880472	4.05066181	4.079407341	2.845486687	2.751249049	4.196274872	3.823356529	3.476393138	4.023941009	3.288645272	2.8709162	5.036651412	4.904734854	5.405058689
TXC2	control	4.714643652	6.178074607	3.626859251	5.520158002	5.416575428	4.838599029	4.419047107	4.500284697	6.145127555	5.76610159	4.971258778	4.784013176	5.174247296	4.166785162	4.080459574	4.595395194	4.737742127	3.734443237	3.890887064	4.438919317	4.048727397	4.481936671	4.148986294	4.603136448	2.91713199	3.567300569	3.949597676	3.062675423	4.016293245	2.648187258	5.836137095	6.094811538	4.84939953	4.452199557	4.250047591	4.204088264	4.085065249	3.684814586	3.654302004	4.292192282	3.944679302	3.677572494	4.252450748	3.813589514	3.62612124	5.156349295	5.120701761	5.657729572
TXC3	control	4.485393052	6.271739341	4.402486757	5.78209996	5.289605107	4.602609054	4.66389827	4.573464817	6.102470476	5.851932281	5.144525813	4.937271228	5.303966368	4.452285587	4.427124113	4.732936392	4.854673026	3.666090928	3.833467865	4.353903792	4.021867134	4.520769492	4.024643552	4.74029504	3.826733436	3.800979041	4.018816494	3.517830185	3.956726496	4.522649208	5.948826676	6.151842078	4.897385102	4.498302026	4.366230735	4.378998958	4.289872686	3.469673069	3.635040862	4.165593033	3.858312697	3.598652394	4.436704381	3.864988737	3.579900141	5.211125094	5.047175434	5.615532683
TXC4	control	5.033807263	5.042249835	4.423093987	5.195843101	4.250558921	3.666695131	4.728413585	3.815047804	4.852534671	4.86709316	4.372928096	5.035771584	4.889679171	3.818886272	3.666968425	4.874818738	4.814746433	4.039345593	4.20578454	4.089547758	3.752757254	4.59747861	3.845210292	4.793757964	3.846252606	3.697806201	3.967977103	3.945791127	4.373837514	4.567617857	5.947018274	6.123618306	5.03081932	4.83652102	4.43460777	4.42389345	4.524422745	3.46056909	3.947297081	4.179232638	4.240593944	4.025739977	4.331675223	4.081768055	3.458916219	5.834704292	5.64605087	5.741569319
TXC5	control	4.865600406	5.875780432	4.78614887	5.601985438	5.367091749	4.04561277	4.595862913	4.141877046	5.283753984	5.083936652	5.169509885	5.044771508	5.118119881	4.390210367	4.24521265	4.773107413	4.822540323	4.004298083	3.783503969	4.357417122	4.014820817	4.189370069	4.086415713	4.466162962	3.853833835	3.632553352	3.629979173	4.082957268	3.679459354	4.110323621	5.692952362	5.849833662	4.777040551	4.234595175	4.152143868	4.347945833	4.163845496	3.259960709	3.281545308	3.903263344	3.644784978	3.659414544	4.208400183	3.61440692	3.208727449	5.174752172	4.87223112	5.507069538
TXC6	control	4.456143414	5.127713931	5.176854339	4.678428281	4.52912756	3.645138824	4.540351216	3.575358618	4.736308579	4.56314945	5.22472944	4.99890391	5.123685506	4.228661186	4.128658212	4.463300182	4.443495914	3.731051509	4.385780252	3.992328024	3.697469769	4.495281677	4.177775315	4.129247697	3.607625904	3.7420194	3.326372623	4.052446757	4.069030208	4.134054049	5.358232859	5.599833136	4.562595658	4.242361917	4.048334206	4.368079956	4.324351073	3.026140199	3.304442359	4.286758134	3.439342912	3.634454898	3.987862677	3.565028888	2.922771075	5.044887324	4.767288144	5.465062333
TXC7	control	4.050428642	5.276763484	4.652205446	4.580224402	5.004968981	3.719781118	4.537939784	4.0223075	4.816838291	5.040814461	4.7215555	4.597791735	5.123706587	4.157367623	3.968602989	3.041143791	4.118316503	3.629721805	3.861704455	3.867516996	3.780521142	4.047459354	3.844851486	4.245763374	3.497053565	3.140100588	3.251570741	3.601312827	3.716603025	3.774491545	5.203136661	5.380728043	4.05347512	4.064697025	3.671557863	3.888175216	3.897506385	2.916063889	3.142785337	3.814856107	3.268405739	4.496486098	3.704277221	3.354425842	2.867129022	4.7042273	4.306229194	4.880137045
TXC8	control	4.213870325	5.308205056	4.879385688	4.751594196	4.701122581	3.94560548	4.648880935	4.024464039	5.043208294	5.114014996	4.820085953	4.853296591	4.94653168	4.003700251	3.727962084	4.115138437	4.049124297	2.579203937	3.875595684	4.088485131	3.757354155	4.422730314	3.906879531	4.515772913	3.472009941	3.145504583	3.443217311	3.827452776	3.844250291	3.927887294	5.371946631	5.52435303	4.427284392	4.074105193	3.895671723	3.815278612	3.899117919	3.389511877	3.207445632	3.974826851	3.410753154	3.40132152	3.703859227	3.512326603	2.923887343	4.843356526	4.581976522	5.389962828
TXC9	control	4.291763407	3.987672435	3.169436663	4.025582499	4.733763838	3.326347078	4.326935389	3.24677189	4.134309041	4.050908533	4.094499751	4.139367003	4.389884576	3.575469539	3.219311527	4.172776048	3.988823883	4.020022169	4.093893089	3.876781805	3.602916775	4.507925257	3.621055202	4.061955601	2.934595167	3.104344076	3.186355259	2.600189592	3.674291771	3.763198045	5.539064118	5.343857865	4.244064376	4.455960366	4.159870573	4.287025018	3.908051283	2.942903006	2.884471971	3.716655499	3.110744451	3.293194033	3.70965773	3.251417614	2.839084648	5.052393893	4.305873707	5.31921793
TXC10	control	4.486537065	4.965898098	4.854725517	4.978575052	4.400228084	3.94572302	4.634053878	3.863757904	4.973499174	4.975590464	4.769927301	5.02504016	3.820954661	4.590282748	3.896335656	4.027005055	4.367539922	3.811679215	4.244670068	4.319905167	4.581053108	4.712094986	4.060996751	4.445560361	4.491265358	3.47880703	3.810776849	4.104245249	3.88769334	4.214781018	5.93528634	5.806805158	4.927175066	4.254142132	4.103176691	4.120793174	4.631443031	3.224742492	3.34122677	4.061766505	3.680984079	4.074775642	4.08839677	3.514660075	3.164691312	5.059236399	5.082174136	5.515199083
TXC11	control	4.295516867	4.943575728	4.580940689	5.090513344	4.791472435	4.07581282	4.568074189	4.032386734	5.118530053	5.134035069	4.768469472	4.771170213	5.19485338	3.472493771	3.733757876	4.382418898	4.566048416	3.757379219	4.055019338	4.287554507	3.81697502	4.436901373	3.886079512	4.303023561	3.652019558	3.332756154	3.550197184	3.607559669	3.839991447	3.981981445	4.379888749	5.515014128	3.463819296	4.135040382	3.961606597	3.999697036	3.987623188	3.310643662	3.394196717	3.929043251	3.459266103	3.562982771	3.944870881	3.523985741	3.091528089	4.492884429	4.524230988	4.157516733
TXC12	control	4.245353197	5.044523546	4.939326484	4.714082993	4.589407916	3.99373546	3.943109697	3.993954473	4.985833283	4.953375841	4.893713694	4.774680432	4.751883659	4.113860885	3.601659484	4.61728171	4.051435212	4.006828018	4.116167542	3.937571766	2.581803071	4.676476475	3.875517249	4.315886628	3.51605706	3.087672745	3.439594076	3.777756136	4.074990207	3.747632249	5.085956119	4.38644816	4.44385797	4.289896926	3.915131693	3.725745014	3.745474988	3.407323318	3.318188613	4.1281838	3.410313289	3.56528777	3.778393187	3.672318665	2.982038057	3.787820025	4.528077674	4.233757082
TXC13	control	4.612737993	5.692321492	4.80619661	5.035345306	4.956197677	4.048267922	4.758070572	4.364627689	5.132919699	5.369924963	5.01859461	4.929591311	5.152959595	4.23058007	3.590447841	4.494367424	4.359009925	3.841777434	4.043320946	4.261119401	3.959127198	4.341375973	4.05302041	4.449472771	3.635109103	3.408273741	3.508863763	3.79366348	3.922599733	3.995563411	5.317948088	5.509378539	4.476532241	4.224275769	4.037134634	4.03851248	4.008139251	3.379747088	3.337790949	4.128471442	3.527276704	3.536691174	3.896434254	3.697575707	3.13503506	4.931770752	4.633902464	5.378481191
TXC14	control	3.284646481	3.886018289	4.310082042	4.236031656	4.482690479	3.514297961	4.165097603	3.921667251	4.862567916	4.90992201	4.221537824	4.24477928	4.7766316	3.974819994	3.575758382	3.856164021	4.393514326	3.643955321	3.951116363	4.101920943	3.693182298	4.533066994	3.87080893	4.64984621	3.732795905	3.539521085	3.914222242	3.876534877	3.696257666	4.006029024	5.388872269	5.592417706	4.713119638	4.220848652	4.125176555	4.066935114	4.464189208	3.415694602	3.72192013	3.997334848	3.691684864	3.970115708	4.491468347	3.566842014	3.880864862	4.682669716	4.260050462	5.105409758
TXC15	control	3.345082689	4.518724053	3.089899641	4.542606228	5.587419534	3.406214893	5.197453209	3.139423303	4.283383064	3.578551115	3.392842445	3.244696719	3.827233824	3.485227656	3.07826105	4.319221441	4.032677067	3.821938953	3.332674061	3.584248008	3.174681195	3.949911339	3.396765853	3.714167483	3.147340869	2.883198559	3.259488822	3.118853466	3.476833823	3.377048129	4.743492968	5.082484706	3.832593607	3.830730085	3.543916311	3.843677563	3.557082911	2.84802258	2.816255931	3.660620109	3.199915457	3.278380302	3.864807895	3.651574383	2.934794742	4.548718576	4.647120191	5.015628556
TXC16	control	4.305011117	3.380963822	5.142989373	3.782700937	4.103746126	3.826656514	3.947929802	3.89194871	4.51636223	4.66308335	4.915447596	4.74292426	4.80793344	3.989150167	3.847409284	3.982230072	3.988291855	4.127015966	4.163423908	4.351977365	3.794650848	4.388229692	3.769742772	4.199255984	3.596781354	3.673937652	3.209979151	3.79196778	3.835631639	3.839861168	5.170996686	5.273469062	4.252432557	4.216246537	3.932271708	4.268457773	4.259156384	2.948456676	3.098143885	4.002106607	3.233986027	3.4903976	3.833373569	3.503463504	2.875045447	4.532748228	4.05653735	5.057514737
TXC17	control	4.160043065	3.988671928	5.081291931	3.417153833	4.355079787	4.102012545	4.47046716	4.15492104	4.94653441	4.945991443	4.831970606	4.503822052	5.176181462	3.942157976	3.973514913	4.170809424	3.911657695	3.964440001	3.731094294	4.076004468	3.760140887	4.516508221	3.728776141	4.18404142	3.701121171	3.33496528	3.310420024	3.880466959	3.78707971	4.114494226	5.432056419	5.631993578	4.205312579	4.104882653	3.908934167	4.253074984	4.322750781	3.189976863	3.366960531	3.892271407	3.735267345	3.461685895	3.810233658	3.847210652	3.506835674	4.836934397	4.158035492	5.05985614
TXC18	control	4.29593043	4.860090111	4.677752645	4.35625298	4.579984442	4.359763954	4.084609238	4.21974495	5.363043958	5.326046887	4.857780023	4.73893406	4.682550924	3.907550306	3.912038806	3.868946969	3.809059565	3.596675459	3.93291573	4.170832987	3.83232989	4.345825099	3.954716239	4.373222077	3.639403269	3.370301336	3.42570018	3.7985676	3.986950608	3.855287588	5.016132364	5.28982575	4.042727148	4.239366429	4.078883586	3.864884636	3.941105569	3.258389113	3.332705666	4.07201232	3.521005345	3.519228488	3.828126909	3.568831282	3.223359844	4.55068673	4.218369567	4.961918141
TXC19	control	4.465827454	5.260661826	4.450312039	4.164983481	4.866031713	4.146377632	4.395890428	4.36687284	5.29883002	5.442791613	4.796991357	4.522215587	4.848882741	3.921461124	3.953551631	4.135241164	4.032152255	3.521392498	3.852197082	4.141124841	3.712782742	4.073062238	3.80654153	4.313942735	3.549167192	3.392257484	3.324976337	3.857896695	3.750761484	4.004524976	5.07422324	5.313610377	4.122368502	4.249215375	4.013244748	3.995617385	3.889072323	3.163078426	3.313643148	3.980650417	3.551738254	3.480757704	3.906993748	3.468081704	3.135209653	4.462895179	4.184160492	4.907142098
TXC20	control	4.079904768	4.386814645	4.87782572	3.842172875	4.716833036	3.882332328	4.17905169	4.278526445	4.801842839	5.309588969	4.837068646	4.694338784	4.796880899	4.254604286	4.180303759	4.352898705	4.014587578	3.652529832	3.760040621	4.007863992	3.676653622	4.115130974	3.769875158	4.19827607	3.499737013	3.252928406	3.255984185	3.689814481	3.77944536	3.831083454	5.089627968	5.367656785	4.113316007	4.183712341	3.952234584	3.894014127	3.828200475	3.226141168	3.250912288	3.90105707	3.280538406	3.376274332	3.739131205	3.510799434	3.157062833	4.571507427	4.214199336	5.016267547
TXC21	control	4.433817051	3.785132988	4.654461598	3.879522407	4.302514865	3.352175064	4.937184856	3.832666799	4.217230185	4.912332875	4.77512156	4.661303264	4.880049416	4.247103532	3.702415435	3.922543198	3.835639432	4.114467617	3.901049303	4.471047836	4.179098109	4.705620591	4.092368304	4.266127714	3.986975412	3.403657374	3.738786896	3.605206719	4.361446958	4.256523701	5.095684646	5.406983855	4.438201105	4.162723253	4.024909861	4.111235752	4.175228227	3.257671095	3.701470547	4.043265671	3.882535204	3.461370716	3.962487512	3.617213617	3.174126795	4.600133383	4.330031061	5.263846983
TXC22	control	3.124113988	2.916742129	4.760023357	2.902820805	4.510469163	2.527271807	2.97335527	2.859194723	2.75249055	2.546459912	4.473741422	4.674740184	3.827538908	2.882886864	2.917553527	2.88656609	2.396069196	2.938546439	4.916552101	2.327913211	2.37319567	3.327297706	2.809167203	2.894920236	2.479236678	2.344831033	2.126355042	2.034826112	3.646921428	2.236553351	2.916219397	2.863906429	3.031676481	3.136354892	2.392592598	3.021172077	3.191900463	2.364039833	2.286801143	2.788531165	1.262967339	3.045226125	2.451834816	2.404928518	2.00156554	2.788708767	2.859635339	2.667989078
TXC23	control	4.333354069	5.618432299	4.603528057	4.067622714	4.885785791	4.525792601	4.423664881	4.302295938	5.242617564	5.61205043	4.863060158	4.523849825	4.895387124	3.973483071	4.015311244	3.931299633	3.930445204	3.570569878	3.963249759	4.352572462	3.949002279	4.329595968	3.97158619	4.44658804	3.415103832	3.085246928	3.424115622	3.970901138	3.969238226	4.017092025	5.188386723	5.496908529	4.23188603	4.268004673	4.07429029	3.894980732	3.98318334	3.341093754	3.524450708	4.039072773	3.467669247	3.44249278	3.84417773	3.569809461	3.185996054	4.688128614	4.314100254	5.146212649
TXC24	control	4.023676542	5.154182325	4.465961016	4.907332359	5.192005938	4.188484586	4.685659385	4.394750775	5.275491009	5.470861048	4.854786047	4.712335765	4.940824682	4.065718875	3.891550153	4.190226631	4.181773426	3.593763501	3.932658245	4.229188665	3.898477654	3.946466448	4.039088155	4.443094575	3.490972901	3.388364281	3.687473121	3.913716968	3.682706801	4.109823773	5.405970222	5.619039513	4.485803871	4.254512585	4.078976631	3.909035582	3.974853875	3.49016982	3.559495442	4.112173726	3.606113236	3.62163106	3.878995046	3.711946053	3.247017966	4.86626753	4.609814396	5.307014056
TXC25	control	4.513126546	5.897959228	5.031848196	5.201741947	4.908241025	4.558096828	4.140892954	4.681310985	5.56214249	5.772956206	5.076983397	5.057620543	5.313799995	4.646408098	4.318625148	4.32157305	4.648331065	3.948462001	3.731703083	4.666736255	4.01861689	4.586484965	3.982395079	4.519868322	3.671360139	3.794194067	3.659882952	4.631068308	3.780798338	4.278389866	5.306063012	5.511009315	4.379699655	4.233732217	4.457204503	4.420375332	4.439078285	3.467462223	3.749480032	4.215339978	3.903391488	3.88710363	4.409541936	3.782314521	3.523591085	5.235159879	3.586678379	5.678516591
TXC26	control	4.443316329	4.794015946	5.103160006	4.738458421	4.79744447	3.784830703	4.494701733	4.008238064	4.772952036	5.065466271	4.867213336	4.988596241	3.906722102	3.060720715	4.011847127	4.278840894	4.178413132	4.092445114	3.431009538	4.733567419	4.002150453	3.837000381	3.93606617	4.34835086	3.568625489	3.408088912	3.552683911	4.058040352	3.821671808	4.402434631	5.115148424	5.668149641	3.681330191	4.679199959	4.475375606	4.493276882	4.080668669	3.386807473	3.302718756	4.025917491	3.552358472	3.549919915	3.997238901	3.704420691	3.292227536	4.890404079	4.847392608	5.757923624
TXC27	control	3.227366459	4.979682981	3.030593048	5.295471362	4.601722532	4.188854881	3.914133982	4.346593493	5.275412843	5.460349863	5.052100241	5.097453308	5.292374135	4.567976213	3.935566505	4.635562132	4.327310854	4.123253472	4.30375073	4.319563989	3.629960266	4.712494436	4.030898482	4.417513339	3.799946748	3.964264368	3.716993802	4.60095797	4.083617961	4.310685208	5.72348172	5.943651499	5.026195832	4.266731949	4.471112602	4.623164992	3.726769544	3.382012035	3.449175218	4.225386565	4.185667	4.068465396	4.457965487	3.873368174	3.316257597	5.023620967	5.049824627	5.402212365
TXC28	control	4.314600972	4.363900445	4.77625136	5.073294443	4.826793603	4.210021696	3.98711215	4.230394583	5.227508698	5.296580563	5.045683269	4.885550291	5.337868157	4.166542018	4.034708582	4.004353987	4.088355837	3.720127454	3.717322194	4.109324865	4.041894684	4.144534332	4.247741481	4.236892671	3.625597184	3.342162188	3.386581544	3.90989051	3.645271922	3.886190412	5.386267623	5.552654786	4.419521538	4.091259882	3.836868648	3.955885245	3.937661777	3.247898148	3.316876475	3.891077568	3.413936681	4.637824259	3.911418813	3.495357132	3.162319243	4.800944456	4.1432345	4.854496742
TXC29	control	3.908325369	4.837558511	4.891669275	3.79813836	4.976054156	4.312775142	4.202623194	4.647186867	5.240846759	5.434212072	5.019820745	4.288278819	4.703547098	3.733810841	3.825522013	3.820833336	3.718190849	3.514117967	3.979391897	4.055625281	3.703624627	4.220217415	3.884508617	4.307466799	3.55834155	3.157373714	3.263386121	3.786723649	3.816696773	3.807915469	4.844493237	5.198052325	3.90804886	4.106174325	3.860574201	3.638894919	3.788581772	3.295580568	3.386335773	3.922768386	3.176950602	3.422658787	3.489550878	3.318855308	2.956650605	4.460367355	4.10898359	4.953158586
TXC30	control	4.030498651	5.310086808	4.574715555	4.306057987	4.624750162	4.175475047	4.402190798	4.274813005	5.112165888	5.542208319	4.891045973	4.445390002	4.681413673	3.894367618	3.878082794	4.054832953	3.783314812	3.322520774	3.796944548	4.09684641	3.7810017	4.355082443	3.881978365	4.299533623	3.332012349	3.160099261	3.312331014	3.707924269	3.784689553	3.79140754	4.989291073	5.298804602	4.065874566	4.055504723	3.93710055	3.700537375	3.789542384	3.301601834	3.365046694	3.852515242	3.312974915	3.345452246	3.719519341	3.423240443	3.199175249	4.476050845	4.149259205	4.853157745
TXC31	control	4.431701228	5.87737056	4.637811176	4.900118646	5.165512361	4.411571643	4.596102722	4.243337102	5.478483703	5.395512104	4.861731816	4.566934117	5.073010897	3.840272452	4.134880914	4.323615683	4.071698729	3.704481201	3.735132327	4.151201182	3.496842248	3.725874178	3.875275014	4.285231901	3.836307951	3.299128605	3.691724343	3.667823179	3.781822771	4.125853225	5.322260339	5.586817747	4.395394118	4.098239668	3.948904325	3.934154848	3.934681449	3.33941732	3.547990187	3.932311996	3.554715499	3.361533816	3.908396626	3.527381334	3.30478307	4.676210965	4.432167194	5.092211454
TXC32	control	2.972170669	3.379687216	3.055420112	3.720988503	5.305341893	3.85080959	4.994047168	3.036387087	4.248836093	3.380156261	3.256394379	3.038229693	2.752953804	3.043724993	2.591887248	3.770991177	3.395249906	2.812075209	3.699954995	2.530388658	2.44046593	3.307658817	2.67740339	2.800792171	2.488014637	2.013065788	1.726847753	2.201589667	2.966813504	2.31839296	3.370371669	3.557765178	2.94496157	3.228969855	2.734068846	3.175322317	3.020317949	1.968271899	2.258273065	2.677658635	2.389208103	2.926902422	3.094295673	3.146386537	1.77170138	3.592347961	3.964323204	3.939325742
TXC33	control	4.700545573	4.495761114	4.810744363	4.591691669	4.676781793	4.540500532	4.615293867	4.755013497	5.756063598	6.068979944	5.252473595	5.151200949	5.393954055	4.297030946	4.457043807	4.34506569	4.579831184	3.710899448	4.192174089	4.738721584	4.362709765	4.886889713	4.438860021	4.913989566	4.173067491	3.61389882	3.801103142	4.337489086	4.23834698	4.453348094	5.531556202	5.85030061	4.513172633	4.596312055	4.439204983	4.01991107	4.195573681	3.808900791	3.874701571	4.464419063	3.776525142	3.663540604	4.079265568	3.844507609	3.761178912	4.867575689	4.604353831	5.288541269
TXC34	control	3.889840353	4.525378844	5.077891209	4.152819382	4.275513217	3.971072725	4.346287061	4.413635147	5.103085101	5.75819147	5.090598369	5.018773674	5.392059979	4.273846967	4.251118958	4.431523895	4.270178467	4.34542262	3.994640878	4.635708763	4.293702622	5.056662566	4.347727818	4.783488152	4.129278234	3.707926541	3.633804113	4.411832339	3.988119008	4.42565436	5.55097052	5.824360415	4.510985748	4.500197827	4.362065982	4.631231936	4.456917041	3.496023489	3.607547155	4.262466453	3.641088004	3.479842723	4.227265156	3.661822752	3.519918214	4.771027867	4.615472039	5.206172646
TXC35	control	3.602492727	4.895821096	4.883138494	3.970460803	5.190461365	3.833854524	4.978766624	3.949679033	4.989001912	5.096446154	4.690274067	5.018950543	4.820636918	3.82293214	3.813010212	4.066481882	4.048732832	4.059806658	4.03467919	4.258762357	3.927580941	4.460672229	3.926132118	4.377505346	3.793423113	3.393501332	3.472712623	3.951026628	3.866737298	4.144259056	5.229887009	5.505441977	4.260831115	4.254787282	4.050048787	3.91067152	4.049060186	3.190642202	3.190499208	3.965411838	3.510706085	3.597698352	3.858295897	3.575243685	3.381694335	4.693734294	4.381013244	5.110262823
TXC36	control	4.12833779	3.929685954	4.642047279	3.309054336	3.349944257	3.053808752	3.054664381	2.74132545	2.919263523	2.930609443	4.824560151	3.444007115	4.133954751	3.146940083	2.886765724	2.767293083	3.0296376	3.075644622	4.289267466	2.897516236	2.985795509	2.972036695	3.108910982	3.255884408	2.599664678	2.610736605	2.589317985	1.978675202	3.716408676	2.861430122	3.44657474	3.380150065	3.336376446	3.29567545	2.614778294	3.268428601	3.311465423	1.657216744	2.468549182	3.230266574	1.879866393	3.134442976	2.399114013	3.046650148	1.156192939	3.390495263	3.474468991	3.300415971
TXC37	control	3.517356298	4.476168264	4.852736169	3.959721963	5.518079292	3.832790312	4.128836176	3.553521388	4.800766752	4.613267846	4.809556181	4.972330254	4.761258865	3.849382951	3.942821992	4.074309068	3.672513516	4.144478366	4.122038511	4.496768251	4.173817496	4.779526531	4.24290933	4.671982684	3.942176479	3.536422406	3.656271227	4.233771726	4.059035741	4.341402031	5.242906051	5.52128364	4.243519315	4.47196345	4.303886215	4.036945676	4.196353693	3.343636278	3.364614892	4.212500289	3.65911178	3.630815081	4.098662204	3.624224943	3.420908033	4.644871248	4.414240121	5.051932729
TXC38	control	3.610276381	3.968751317	4.712433181	3.936724673	3.365738134	2.932428775	3.197235361	3.280671962	2.958770751	3.568538105	4.6920268	3.475785452	4.086406505	3.195330989	2.796487029	3.488633601	2.976175903	2.942531907	4.255512396	2.414750744	2.386992728	3.011144738	3.296144179	3.437333087	1.838667764	2.630828188	1.406133756	2.820996092	3.667106245	2.869774	3.547441636	4.239427451	3.48225935	3.366341699	2.667890267	3.35760695	3.370774024	2.896906398	2.849578537	3.372824561	1.907548835	3.420489345	1.957818936	2.475510931	1.191527809	3.450988109	3.536212637	4.189134997
TXC39	control	4.093764703	4.327584683	4.848257521	3.912506364	4.47957231	4.33755856	4.148390004	4.431145968	5.556177383	5.578375132	4.946498688	5.035605817	5.206382543	4.338585582	4.244472435	4.084792951	4.194178786	3.876675538	3.851318539	4.441082565	4.117391171	4.771724716	4.327117717	4.682459752	3.952844097	3.680912446	3.856589189	4.20341193	3.95718375	4.432782812	5.78122304	5.8291651	4.47760667	4.433538859	4.364381218	4.144382986	4.334956241	3.761669457	3.645094772	4.279853517	3.777723627	3.730892135	4.053333198	3.710793878	3.671169553	4.910130732	4.414938911	5.155639917
TXC40	control	3.63962728	3.509862268	4.511352706	3.329283472	4.556929045	2.901962933	3.018172286	3.098138759	3.21789086	3.158254865	4.503011991	3.088215448	3.666685865	2.937411326	2.764708035	3.32516872	2.265626837	3.21467503	4.136285255	2.662037221	2.638966519	3.370029593	2.620590432	2.995172428	2.039821667	1.188487269	1.220951662	1.560902842	3.49609171	2.447027302	3.183261541	3.114825594	3.053875759	3.109720028	2.525687017	3.27056989	3.264041805	1.473230633	2.128496306	3.133552622	1.653555809	3.110353971	2.28767359	2.695994468	0.853366581	3.088120102	3.089875965	3.821225065
TXC41	control	3.911400122	4.395590476	4.726655721	3.811006448	4.738078648	4.26883956	4.648691107	4.413534439	5.35505148	5.675667815	4.934984536	4.89379815	5.118725621	4.126139827	4.301008495	4.205114844	4.204331671	3.725066994	3.825946788	4.449485108	4.097662799	4.400524565	4.258868852	4.586324372	4.027697295	3.628395662	3.744831999	4.236119711	3.855145305	4.36396126	5.502567888	5.76952363	4.454174309	4.356112642	4.250179154	4.179785075	4.142356378	3.568100996	3.585918877	4.159100432	3.485544987	3.530988202	4.049578386	3.621759468	3.524847651	4.710504366	4.257553868	5.090340573
TXC42	control	3.447419073	4.112245035	4.609989141	3.708370161	3.705197236	3.704727791	4.370176038	3.8439221	4.406055656	4.61263576	4.509745165	4.545088964	4.746531919	3.722355645	3.720532232	3.830497059	3.966894842	4.279511227	4.124930113	4.33068537	3.954982523	4.764084165	4.109121743	4.50079562	3.851723801	3.55263775	3.57830447	4.071714087	3.812209579	4.250490368	5.450421756	6.068349368	4.590174401	4.278454445	4.211343499	4.336025345	4.290632342	3.486958136	3.423759783	4.436125166	3.528560608	3.480070025	4.217543283	3.583665711	3.360268283	4.69319079	4.574563155	5.352275807
TXC43	control	3.271404095	4.007274361	4.615709304	3.48969972	4.479443975	2.887846161	3.054715712	3.023985628	3.110370889	4.208388368	4.517136362	3.882443849	4.038897406	2.97705838	3.03871506	3.436151871	2.695028929	3.098004888	4.239409328	2.883318209	2.785249113	3.465313015	2.863528932	3.080006916	2.595141376	1.227851459	2.23108564	1.683387631	3.512113403	1.634545028	3.293479942	3.885834404	3.143229087	3.353734964	2.64559113	3.212890386	3.23439354	2.542732535	2.636377345	3.017578777	2.162014901	3.149675797	2.487687419	2.778422114	0.853072427	3.180880769	3.876096422	4.202824613
TXC44	control	3.836105635	4.743264301	4.566755803	3.484730121	5.429067146	3.397141186	4.93836654	3.266224213	4.28387984	4.000920625	4.617732238	4.056585762	3.839337203	3.012294527	3.076807553	3.462121431	3.378211086	3.137497764	4.063244507	2.613330444	2.636206125	3.545987904	2.94109044	3.291468236	2.020146125	1.954952896	2.551655505	2.403689693	3.530784333	2.841365197	4.0357386	4.380441952	3.358312753	3.245992207	3.142533922	3.248396147	3.260586269	2.382676162	2.706019422	3.054472779	2.565560505	3.125648727	3.008004724	3.172157969	2.674518121	4.083162305	3.853539144	4.507125525
TXC45	control	4.428361754	4.472974961	4.729157292	3.993265633	4.769119628	4.425146246	4.259105274	4.202999937	5.344980198	5.266938482	4.895172722	4.660811502	4.879889362	4.06137451	4.169051204	3.920617467	3.87538152	3.58494856	3.795655806	4.308658022	3.96456541	4.294761851	4.069687741	4.499608408	3.828823349	3.42356017	3.493655298	4.085435205	3.721410927	4.11896999	5.273111816	5.586102375	4.229166239	4.164673675	4.060415658	4.038573785	4.017042221	3.492857989	3.353205433	3.921648742	3.407132769	3.357527396	3.8983297	3.402137057	3.347505912	4.549986296	4.089877666	4.954607641
TXC46	control	3.408996163	3.531713206	4.323551955	3.248779529	4.504992572	2.971183048	3.046963289	3.115960678	2.641699507	3.240178108	4.280728507	3.002891925	3.542271859	2.790950211	2.596612644	3.397120155	3.015063712	3.098903067	4.015600394	2.290861719	2.274657292	3.161567105	2.347890183	2.746450398	2.081353676	2.641002159	1.285106136	2.024653106	3.545221127	2.131009363	3.177071777	3.08168046	3.046980657	3.056405918	2.492589081	3.169906589	3.214998131	2.380844806	2.447982952	3.034445577	2.469519216	3.137508117	2.344453367	2.682990835	2.128989866	3.036613462	3.132196509	3.389118747
TXC47	control	3.435790237	3.974456447	4.430374346	2.96192532	4.345589539	2.720346571	2.970038394	2.713339604	2.79519381	2.726707268	4.346476263	3.57314787	3.57411835	2.607987826	2.785383088	3.190481947	2.643529434	3.268114935	4.08302142	2.452911024	2.387238175	3.282052827	2.368958399	3.059018413	2.142417847	2.365250476	2.071569272	1.890709152	3.558444651	2.229548885	2.705916071	2.913453221	2.758908679	3.038555965	1.978884051	3.006995692	3.20086693	1.220243873	2.467991792	2.626758799	1.350884279	2.877731454	1.871505352	2.811408515	1.889860814	2.950555635	3.012679891	3.832276576
TXC48	control	4.675743893	4.735096108	4.88964765	4.588522817	4.660799731	4.498585459	4.815542297	4.446072925	5.71357445	5.61108544	5.096931092	5.066830927	5.247060953	4.260784331	4.316685928	4.165084205	4.313133591	3.756068992	4.115473803	4.574964606	4.240351637	4.71388967	4.39247381	4.808480537	3.999990492	3.614479668	3.632752361	4.234729237	4.044463082	4.337021056	5.445200602	5.716880527	4.367700877	4.477668412	4.33790038	4.081025139	4.140176539	3.561823728	3.530176598	4.301254555	3.629740982	3.599161238	4.014946706	3.626148443	3.516899072	4.757413958	4.361563857	5.16450867
TXC49	control	4.699063623	4.687253231	4.369036917	4.49753605	5.081281706	4.458085471	4.805626808	4.72504238	5.406208846	5.943168879	4.885640897	4.780385447	5.015087281	4.260220395	4.338357219	4.333486926	4.205808571	3.710788605	4.10897196	4.588151949	4.225709837	4.655630525	4.362619562	4.764005707	4.039052793	3.54041424	3.528201554	4.252258167	4.024804387	4.284322646	5.304834792	5.613578724	4.297050115	4.423769853	4.245809246	4.111795683	4.152906876	3.380789717	3.43360307	4.196067572	3.387913392	3.608581741	4.007417029	3.564393923	3.433360298	4.673803433	4.2121318	5.067862966
TXC50	control	4.382869582	4.696544843	4.87509484	4.408912375	4.284670635	4.253252142	4.316258225	4.418727051	5.290939441	5.518280863	5.105778277	5.196046845	5.07188575	4.36957746	4.35718766	4.625161264	4.428853812	4.016075709	3.996224023	4.654366352	4.317715472	4.963570471	4.470538687	4.876185946	4.19316159	3.692015926	4.002170226	4.384859778	4.121551082	4.557140882	5.695160941	5.971827093	4.718670777	4.61141545	4.508666064	4.154880252	4.349450898	3.859495971	3.742560019	4.438060436	3.904324861	3.719328949	4.246714864	3.888308271	3.763820998	4.900064125	4.562013234	5.229070916
TXC51	control	3.23457324	3.388748516	4.621982672	3.266199897	4.23060566	2.445696927	3.208417773	2.911414765	3.008326222	3.044434422	4.366950705	3.678459776	3.299305561	2.770431314	2.812653401	3.359872125	2.955826776	2.810320357	3.961257604	2.829667419	2.480692016	3.374088275	2.585456665	3.115468112	2.029074775	2.369249282	2.313833899	2.092447531	3.411009224	2.328524474	3.897609284	4.238221163	3.024282768	3.035375045	2.430710458	3.18666368	3.272100384	2.071435274	1.516640723	2.902721238	1.553443608	3.18557314	2.639352144	2.576259371	0.765243	3.788172787	3.652602726	4.121951073
TX1	positive	4.514373898	5.779146722	4.393056007	5.546758789	5.404658996	4.842382927	4.644033905	4.5487646	6.115909634	5.819793845	4.924528801	4.83999696	4.868941883	4.291650887	4.205693389	4.517341391	4.400588613	3.594657843	3.836605492	4.462611269	4.198836252	4.421299913	4.205041492	4.637006196	3.893350488	3.763026891	3.733626987	4.149572508	3.866702465	4.155175491	5.494269288	5.693467025	4.501077783	4.392473019	4.325303808	4.290508941	4.151760593	3.668421561	3.604216062	4.006711804	3.801261746	3.58278748	4.214239565	3.646117538	3.629181759	5.032308789	4.727096261	5.366318387
TX2	positive	4.164924595	4.224710919	4.68540167	3.973869797	4.667592663	4.188343448	4.425959314	3.793581467	5.228215792	4.805171073	4.761867	4.704550992	4.84550439	3.826413926	3.674860237	4.518970471	4.113031345	3.642215607	4.214337707	4.197072528	3.738161995	4.647549168	4.280241402	4.283716122	3.477979085	3.298479036	3.351090975	3.519580654	4.061610933	3.843130718	4.956545805	5.236433896	4.060524252	4.090793344	3.98770687	3.731166676	4.082933918	3.735422172	3.687451344	4.173433423	3.293014868	3.683258236	3.760130659	3.357725766	3.238614708	4.562555863	4.388010927	4.844430733
TX3	positive	4.137068286	5.393526269	4.319871937	4.345018288	4.953466716	4.172250196	4.48112763	4.165029898	5.473047459	5.311037577	4.602121887	4.896078788	4.836575601	4.141639733	4.092206629	3.009632537	4.292751265	3.796495982	3.725033761	4.07260456	3.805476143	4.226213449	3.891627663	4.270938167	3.535447362	1.607628002	3.416452629	3.761725971	3.73299608	3.849524318	5.22951205	5.50696896	4.281314847	4.133704029	3.967816214	3.822688393	3.872293436	3.429262831	3.368662385	3.849660566	3.383005053	3.356743821	3.829394133	3.500149916	1.01308262	4.641474518	4.300144674	5.055142417
TX4	positive	4.214381804	5.118372366	4.912620369	4.21811746	4.768236056	3.602662648	4.273272007	3.758316459	4.534419405	4.74342916	4.903033764	4.464728229	4.506132668	3.912347008	3.772415024	3.748897263	3.683844108	3.874529538	4.093076617	3.761634938	3.81421827	4.505291935	3.830653236	4.728506004	3.37912832	3.134299166	3.255613191	3.484714767	3.959557311	3.863724157	5.000645961	5.224333243	4.164648884	4.042029912	3.794516355	3.792635894	4.002388127	3.194307799	3.371599303	3.894050297	3.17681343	3.425936384	3.641509144	3.265405923	2.602375978	4.699947885	4.345981729	5.17059708
TX5	positive	4.584044312	5.853967722	4.715190417	5.391778836	4.740119112	4.285003489	4.772932853	4.268989156	5.531616944	5.390055839	4.892956865	5.047618394	4.068773626	3.125542165	4.089214571	4.270832948	4.553331498	3.583868995	3.79353796	4.077342912	3.733535384	4.514172905	3.716951737	4.803881706	3.685466532	3.445038103	3.650733263	3.163003742	3.803350113	4.168869139	5.602447088	5.74767881	4.667269899	4.176517563	4.035892229	4.435135393	4.032168245	3.02091428	3.227818467	3.959378863	3.301079597	3.39623776	4.200224448	3.444946719	3.149152779	4.946304862	3.508506632	5.347826413
TX6	positive	4.124376986	5.179714523	4.672798588	4.633703189	5.109786573	3.950672332	4.425725215	3.945621174	4.939636398	4.895266071	4.794601885	4.317576174	4.334458779	3.897693915	3.696400988	3.915152293	3.859294296	3.746857078	3.979709877	3.957677417	3.615861934	4.138352307	3.845145191	4.233650436	3.437273089	3.198768235	3.37900543	3.680856158	3.864781936	3.801900757	4.185365262	5.336245145	4.271300833	4.026899932	3.86470424	3.791712931	3.84802139	3.235959223	3.265246914	3.93918022	3.311177333	3.409914641	3.616673786	3.472339996	3.016408328	3.636597032	4.359927486	4.163630306
TX7	positive	4.555167092	5.408953421	5.01166356	4.911923907	4.722625052	4.005872451	4.533060216	4.148353274	5.036865875	5.138523084	5.019724267	4.994450823	4.991956156	4.13381781	4.083545223	4.608328328	4.598896365	3.46393155	4.004880101	4.063538481	3.685704804	4.49638584	4.045341793	4.348924954	3.523034164	3.336957122	3.427870014	3.702089058	3.910709262	3.889396509	5.369296548	5.55713509	4.505788033	4.153468086	3.990672569	3.925796236	3.870027739	3.353379757	3.332963501	4.105590137	3.511319474	3.484143085	3.655703898	3.682566525	3.172888266	4.952562928	4.662361562	5.424551178
TX8	positive	4.521497596	4.887104078	3.161037484	4.079647474	4.566119515	4.342920939	4.075275165	4.234301125	5.388337917	5.418806868	5.157448915	4.91923631	4.870267294	4.364775022	4.0867218	4.269601594	4.213182012	4.251489498	3.899515217	4.34325269	3.963351785	4.704928782	4.122472464	4.539368784	3.860003215	3.562035906	3.582336937	4.093847741	3.931589449	4.179996148	5.599681744	5.658879085	4.533701069	4.373952447	4.218858035	4.047233545	4.214861127	3.465910862	3.516649338	4.191802433	3.71423306	3.712724225	3.98939423	3.603126948	3.423738146	4.959460992	4.40604663	5.159344275
TX9	positive	4.359212747	5.143293078	4.890877426	4.347205792	4.909922645	4.683580257	4.363938919	4.224475429	5.724558657	5.321194679	5.033907446	4.618133812	4.854289047	3.906280405	4.000612662	4.460740357	4.171930025	3.774587798	3.991514439	4.614248133	3.88271086	4.651655394	4.370246785	4.469254846	3.553522141	3.512908313	3.43525519	3.959428554	3.915195745	4.092131215	5.183216525	5.517615916	4.299469059	4.288691692	4.152317015	4.124970417	3.973914488	3.377791088	3.362293667	4.138800464	3.57944439	3.568234187	3.877112624	3.467854916	3.346048114	4.662798478	4.219217585	5.047590092
TX10	positive	4.155511517	5.051892028	4.841776902	3.995326663	4.98951766	4.24116152	4.265392228	4.000267372	5.107747251	5.21463566	4.952889118	4.5546086	4.593212779	3.774123519	3.915830333	3.83962021	4.048911031	3.885567154	4.061529599	4.149219989	3.83451375	4.387102602	3.988113039	4.399980134	3.595924598	3.37946229	3.325111122	3.805648434	3.947003949	3.926775886	5.000925676	5.291749487	4.312591407	4.254619894	4.077898193	3.954583691	4.046282947	3.159880207	3.225986555	4.097807739	3.400122939	3.543211402	3.756286459	3.389692555	3.034330438	4.4799134	4.034677983	4.966093901
TX11	positive	4.469281111	5.457530625	5.164225972	5.115450449	4.862355721	4.463335512	4.03214421	4.17064909	5.452428435	5.156290069	5.15542489	5.097237173	5.061936952	4.332759406	4.242585383	4.250648939	4.148126525	3.980687012	4.123850867	4.257775566	3.898252048	4.765670561	4.089293869	4.501982813	3.742769373	3.424434205	3.573699068	3.98646962	4.153736561	4.443623481	5.455601326	5.659819453	4.546016121	4.523310684	4.115361964	4.120389249	4.302883983	3.499962531	3.519485368	3.237551759	3.661366396	3.589353384	3.997419202	3.702113172	3.290528461	4.982095964	5.039201631	4.37460221
TX12	positive	3.036408155	3.966077396	3.247122248	4.209692923	4.391599672	3.621936552	3.451697686	3.340040914	4.531244429	4.143773703	4.314831118	4.642297226	4.778613737	3.771662937	3.469747301	4.153148028	3.949202939	4.273198511	4.09351061	4.147171861	3.768694867	4.386392611	3.860052289	4.227235652	3.658921506	3.442056905	3.44109497	3.811559028	3.862748533	4.093675263	5.454155004	5.658400666	4.547407038	4.248055134	3.948672518	4.215210294	4.111373433	3.175718863	3.399052921	4.099883324	3.536859514	3.653713954	3.900911262	3.581094851	3.172706945	5.098349916	4.457007891	5.248826712
TX13	positive	4.55790193	5.669721155	4.475496131	4.581718427	4.95661335	4.568472301	4.607290754	4.673136517	5.852120891	5.787648518	4.798397104	4.480849287	4.645979265	3.899383248	3.922603166	4.435501798	4.378590279	3.498282226	4.048629257	4.293502453	3.931207498	4.520454392	4.139315137	4.551855187	3.725463597	3.521496479	3.589171084	4.003376988	4.052285253	4.096896581	5.280401897	5.621691093	4.298055644	4.398835916	4.259936262	3.99139663	4.02060985	3.431542005	3.544235097	4.274392816	3.750328764	3.612314648	3.950125874	3.638433664	3.541003234	4.750271793	4.416740954	5.201105584
TX14	positive	4.774303062	5.490737448	4.611442414	4.881418849	5.258137566	4.735018764	4.406938287	4.715514688	5.798036775	5.882843197	4.909510958	4.553465823	4.897899371	4.08133825	4.041529445	4.286092113	4.342694818	3.5530266	4.056369382	4.446553353	4.073419598	4.493735778	4.179294174	4.611009345	3.816892179	3.600781067	3.42844081	4.124370167	3.931224073	4.149286441	5.376358728	5.654754698	4.37666554	4.378505692	4.222352424	4.069405621	4.039351308	3.489921475	3.625856646	4.192969585	3.668309162	3.629204709	3.996499525	3.524368488	3.596624004	4.727959986	4.381018578	5.240164151
TX15	positive	3.174404008	3.689659178	4.378223171	3.603185584	4.30140176	3.437227272	4.697653816	3.704402909	4.272493746	4.589500307	4.255632532	3.971076811	4.167159673	3.601992664	3.566072047	4.06351961	3.756407987	3.8492902	3.686990035	3.87346146	3.805694941	4.550245897	3.927053703	4.619025409	3.37476804	3.318166815	3.231294202	3.599597099	3.708220085	4.190719837	5.49927856	5.643283492	4.111172011	4.25378509	3.958425648	4.271204473	4.172657712	3.227385331	3.235776547	4.238143407	3.41779528	3.576105751	3.782359495	3.453287995	3.15964581	4.538533858	4.298044471	5.064973701
TX16	positive	4.795962844	5.841121065	4.629755041	5.062518349	5.129412245	4.66866746	4.490386112	4.343430483	5.674227325	5.466238071	4.864571385	4.995920207	4.92777864	3.966935039	3.950495135	4.660545553	4.506684647	3.866741919	4.088289979	4.396757765	3.91713657	4.624246334	4.125435594	4.518318278	3.714406566	3.555631254	3.630314629	3.870022438	3.97146626	4.063958333	5.371928061	5.656153818	4.365168811	4.386234966	4.260142905	4.003677215	3.968826625	3.548761826	3.410947912	4.264670236	3.745772946	3.615415512	3.990376367	3.674256991	3.484946076	4.789986044	4.457891057	5.203273703
TX17	positive	3.292429164	3.238226416	4.402287635	3.142097628	4.255391391	2.586100293	3.036361765	3.096392106	3.095104417	3.108454516	3.936527235	3.205497458	3.235983986	3.113839742	2.975736978	3.209815094	2.818304704	2.771672436	2.949837077	2.724539364	2.123154599	3.366902599	2.506351388	3.066130696	2.80961796	2.126228956	2.037996159	2.495371042	2.925523264	2.714467461	2.972666433	2.872728767	2.963418404	2.568100147	2.583576604	3.269990882	3.344172487	2.028798962	2.528508131	2.558490037	1.498732779	3.086796224	2.745730642	2.749695383	2.187297822	2.647482765	2.927522263	2.833324288
TX18	positive	3.144437575	3.057410425	4.504106977	2.983676044	3.059322872	2.734038653	3.0102083	2.953312102	2.045933288	3.124993493	4.152292091	3.107970209	3.152418577	2.965162022	2.783034519	3.10195589	2.800771899	2.809404493	2.8641035	2.599286424	2.77419264	2.73486221	2.64497838	2.987216496	2.488438486	2.603518224	2.273178374	2.088438699	2.751531146	2.51328872	2.945833229	3.031972487	2.997190714	2.673566072	2.62620161	3.27122069	3.387184785	1.214986964	1.47906813	2.554094846	2.239732216	3.191215798	2.548114922	2.826003933	1.966036465	3.145123818	3.242619436	3.137761246
TX19	positive	3.163693138	3.657724808	4.525091389	3.865436088	4.534684887	3.768491623	4.002799714	3.777361274	4.718880934	5.067540957	4.407508311	4.407759711	4.504563595	3.729586767	3.725596459	4.143670193	4.121837372	4.022421359	4.144139415	4.442805041	4.19039956	4.466478106	3.794071206	4.537113051	3.585191	3.382905062	3.318376302	3.907338918	3.736701851	4.000450432	5.311837949	5.558522899	4.502117214	4.152648832	3.965825454	3.992296739	4.148937188	3.2794268	3.373566863	4.129747667	3.388320143	3.656693554	3.910453645	3.53065149	3.287963549	4.63986588	4.547318766	5.297742771
TX20	positive	4.475653951	4.681810478	5.197215156	4.019630971	4.671412736	4.367352016	4.934485745	4.236929264	5.475624715	5.36135919	5.092358431	4.922476555	4.987117718	4.520113731	4.443845397	4.402931732	4.370550662	3.929976764	3.860493473	4.343761607	4.016102661	4.764454447	4.463379798	4.612335733	4.184495763	3.770562679	3.657222572	4.14445626	3.916843004	4.488066124	5.472860912	5.666505551	4.421504823	4.342987314	4.415315578	4.28873662	4.362923356	3.829240412	3.686665968	4.370259046	3.709566945	3.495205515	4.219548167	3.701510623	3.926371001	4.782223996	4.507729767	5.402556812
TX21	positive	4.459495831	4.406743647	4.935872505	4.364453414	4.667042606	4.123095886	4.273054229	4.285669012	5.101869057	5.198368828	4.815711269	4.784513066	4.906717193	4.313781349	4.189843466	4.729337189	4.577268669	4.178389346	3.80564348	4.090906315	3.767671516	4.692544837	3.942663509	4.639510495	3.626381634	3.342562966	3.475829048	3.7145125	3.86811327	4.300375284	5.388364076	5.801405248	4.522310476	4.243973425	4.073142828	4.103522019	4.212816744	3.38148036	3.442831787	4.048477714	3.521394352	3.636744173	3.802809445	3.927826443	3.338565472	4.692198484	4.709497108	5.34034273
TX22	positive	3.996672246	5.506644157	4.815328783	4.391058013	4.870826693	4.949707389	4.267500727	4.489695999	5.955886737	5.528617614	4.780108817	4.454613058	4.802840256	3.924403379	3.92033408	4.031655049	4.001587362	3.396824073	3.847387904	4.285048556	3.987824027	4.347700762	4.039214022	4.43653477	3.853218952	3.352130845	3.649758977	3.973354247	3.919499098	4.105375743	5.249514198	5.544576563	4.280604327	4.233464633	4.089466452	3.901299668	3.968128137	3.597305968	3.647638557	4.054043686	3.640242666	3.507271588	3.92087242	3.557588116	3.504260015	4.718219413	4.363045766	5.125291422
TX23	positive	4.180277493	5.280714288	4.550291064	4.545089199	5.139953943	4.568509722	4.403094938	4.440428798	5.487626459	5.717351484	4.882621819	4.439026674	4.694661763	3.855613193	3.868294333	3.945587224	3.862432726	3.432005379	3.923403971	4.162085258	3.801738466	4.318063737	3.94849411	4.359970766	3.668972722	3.312113252	3.389612944	3.85420657	3.841343387	3.880170766	5.08018183	5.400779015	4.130834411	4.184594401	3.999536187	3.789766517	3.841229023	3.426950096	3.456808153	4.038412215	3.475611981	3.535646661	3.739672561	3.52333423	3.333386088	4.563403021	4.293230749	5.037469973
TX24	positive	4.284098536	5.034683912	4.785820699	4.546635255	4.626870317	4.774352613	4.448030827	4.613346285	5.85551856	5.361442846	4.982409487	4.991959792	5.165554361	4.102212911	4.290088986	4.745262893	4.451438566	3.643835833	3.759808125	4.391875133	3.859145157	4.552387071	4.049039163	4.438744594	3.727617601	3.377052337	3.630531121	3.943277676	3.778784695	3.994324458	5.364293043	5.624782913	4.341286656	4.20256126	4.235230363	3.847879044	4.164118615	3.643839026	3.588115835	4.053294573	3.637763765	3.542288281	3.833673475	3.884589794	3.544643104	4.740187558	4.527955123	5.069782134
TX25	positive	4.30610566	5.804525616	4.497824401	4.876749049	4.944248471	4.616015566	4.686091421	4.482314338	5.711638463	5.59671619	4.929501497	4.673160015	4.793394784	4.136367322	4.252893377	4.17541648	4.107646272	3.360745456	3.696638135	4.217987458	3.92425753	4.250586332	4.016272781	4.405487349	3.503467246	3.483882212	3.555651011	3.966929643	3.704093879	3.954683258	5.307565859	5.562054588	4.317912595	4.192085798	4.086042358	3.912048929	3.879146757	3.469765281	3.480821717	3.914826164	3.617775677	3.391636323	3.88610366	3.540562473	3.512533531	4.701413684	4.319192903	5.02585865
TX26	positive	2.923532336	4.072533609	3.053509271	3.792784495	4.452558441	3.735924003	3.886624632	3.891318315	4.92065085	4.977830064	4.928080288	4.789671126	4.617191826	3.791182701	4.084588196	4.234768816	3.71339827	4.328141817	3.850274337	4.253331714	3.638442795	4.440047104	3.86298664	4.236737828	3.757317779	3.158518323	3.218140704	3.604729269	3.831329754	3.687969786	4.862836671	5.182543771	4.254151819	4.05465531	3.909200927	3.919769915	4.054395024	3.097594604	3.085868579	3.868684088	3.279598649	3.471200656	3.497768109	3.394855118	2.936655508	4.46790312	4.44011529	4.903159762
TX27	positive	4.267403603	5.043808491	4.696126362	4.383964266	4.917320792	4.308866164	4.593332686	4.405173755	5.34032599	5.178210759	4.938937744	4.632318557	4.830494731	4.121658819	4.035695641	4.074505001	4.035935936	3.501465213	3.5214679	4.120850563	3.822252463	4.059946369	3.871454444	4.243654496	3.695133091	3.354603357	3.37301876	3.890921063	3.624477467	3.87952254	5.223168876	5.478387308	4.219067669	4.040779706	3.918495571	3.912618024	3.902579572	3.270404237	3.339647788	3.737005264	3.358744276	3.496697428	3.898195692	3.352008415	3.22185857	4.519072081	4.064746216	4.869707868
TX28	positive	3.002663722	3.532230115	4.617057257	3.659207994	4.41357302	3.793868345	3.873579256	3.630266188	4.242715279	4.440690803	4.477830523	4.258185384	4.564756791	3.738014868	3.537011947	4.157758637	3.520001596	4.050057062	4.187903512	3.761486092	3.734421505	4.213659916	3.604393374	4.023882352	3.582267645	3.269032811	3.273842873	3.446299657	3.759041479	3.629490383	4.916739374	5.213655668	3.986191239	3.976013503	3.820254832	4.144190021	4.146433039	3.122271421	3.158378044	3.822554544	3.233608602	3.774537903	3.93650467	3.580534881	2.897298212	4.44155188	4.318766478	5.152724724
TX29	positive	4.40396149	5.303243894	4.61767499	4.225344875	4.796843964	4.43651673	4.338681218	4.286399346	5.581008894	5.217823429	4.874857776	4.236964502	4.680999292	3.767007723	3.726628234	4.084625784	3.815593537	3.241231064	3.842913221	4.009453569	3.712902671	4.161112643	3.766936526	4.201232399	3.28435651	3.015736135	3.317797977	3.707555688	3.776639981	3.744559575	4.884554536	5.208100911	3.997644584	4.022577752	3.874410329	3.704293827	3.802432023	3.297122608	3.315823494	3.841070882	3.305866671	3.331090491	3.608151838	3.404186287	3.100065336	4.395703261	4.051947173	4.802582962
TX30	positive	3.052484665	3.28734929	4.519929785	3.315154955	5.368217197	3.369588081	3.277921555	3.046895713	4.213270221	3.869110207	4.293464429	3.136418687	4.04551925	3.131653218	2.997122913	3.884421334	3.653669729	3.956202096	3.713279951	3.275169609	2.362781933	3.832083218	3.262941631	3.544934886	2.199028185	2.961180941	2.628807965	2.936290685	3.387142209	2.920832027	4.635897805	5.001482708	3.727649456	3.600998884	3.171584907	3.626982283	3.31569849	2.019526629	2.763247462	3.600075007	2.772589637	3.272617226	3.192151979	3.316364855	2.486142397	4.332635658	3.933232688	4.609233561
TX31	positive	2.923584041	3.063682473	4.658087771	3.154884023	5.26980614	3.131874625	3.256957239	3.369306932	4.300560546	3.919028409	4.226561023	4.343358912	3.863627417	3.206752936	3.170269551	3.764339531	3.476352735	4.080362587	3.793693925	3.573404833	3.262405511	4.105448816	3.472175809	3.999623809	3.135523125	3.177119752	3.200649391	3.131149874	3.576567745	3.563165491	4.728996331	5.393009697	4.208200325	3.92301406	3.712945244	3.759601857	3.791992753	2.892610388	3.112221985	3.86191509	3.253913894	3.412526423	3.524030706	3.271308547	2.9978035	4.293741788	4.013505607	4.71103563
TX32	positive	3.358675453	3.543119858	4.887257829	3.483148672	5.50928445	2.919268935	2.878709555	3.191264955	3.00319872	3.152157415	4.759315245	3.325410949	3.907551732	3.100749041	2.870197934	3.531680549	2.931682711	3.142989653	4.543866325	2.387703251	1.789531578	3.672833923	2.962506983	3.144081937	2.277742409	2.518619391	2.310048719	2.328327321	3.418629906	2.679888989	3.152422211	3.030564855	3.238369936	3.127365586	2.689815136	3.273215674	3.253615297	2.113608236	1.703242402	2.997030003	2.21388544	3.376678306	2.61324697	2.769269616	2.16592892	3.124598447	3.13282164	2.995419779
TX33	positive	4.583471434	5.549152266	4.554945218	4.150340632	4.76273744	4.312149779	4.251991293	4.380987357	5.379502683	5.507175843	4.595166321	4.338749863	4.638715696	3.804310495	3.772020823	4.197880455	4.11488813	3.509134122	3.587950133	4.137167406	3.852791032	4.075070744	3.845813265	4.251879149	3.731393419	3.315848078	3.552671145	3.930984466	3.672053358	4.029277497	5.181321163	5.474945435	4.237875866	4.112147283	3.934381616	3.845307996	3.890314242	3.465287405	3.590928603	3.822461747	3.507770755	3.316234762	3.842919189	3.430219691	3.411866362	4.495071007	4.135010895	4.898781536
TX34	positive	3.139553191	3.418848232	4.705668915	3.30468854	5.444223543	2.715598093	3.077227675	3.122746347	3.032235922	3.027236316	4.526821725	3.927416171	3.399605459	2.948983942	2.937981243	3.314878296	2.441265418	2.947734685	3.875195155	2.414155881	1.574635671	3.33479522	2.5196063	3.079301812	2.500115918	2.721788522	2.217484035	1.605998182	3.361851757	2.070395214	2.97647064	2.816683498	2.99683497	2.770015388	2.713777711	3.39042199	3.146040776	2.205536666	1.536578851	2.741371018	2.154918764	3.216903099	2.302936858	2.690979465	2.103948597	2.723443441	2.719006227	2.49751597
TX35	positive	3.107687687	4.283988197	4.844123375	3.157655008	5.298707053	2.833165214	2.992847881	2.92775554	2.854886793	2.665651173	4.713032995	3.146099269	3.526630495	2.844950976	2.037218547	3.241255537	2.618430412	3.061468577	3.836609349	2.035274055	2.485977847	3.344023471	3.144968033	3.078959301	2.329135595	2.376312196	2.099867124	2.245561979	3.174485823	2.384949159	2.899770792	2.768215002	2.89508528	2.687839777	1.555587706	3.121381504	3.340525833	1.219250551	2.293514927	3.047521455	2.06196614	3.112166221	1.99432201	2.720611624	2.30610024	2.76936455	3.014608289	2.788950786
TX36	positive	4.280525615	5.573641774	4.648947535	4.533933861	4.70986719	4.515102745	4.188677381	4.741397381	5.394360261	5.650175639	4.30998575	4.297671728	4.720391208	3.964347096	3.839101979	3.873030794	3.914573019	3.258646821	3.586868563	4.26804741	3.925839459	4.09084338	3.919263518	4.314440942	3.897017046	3.404277827	3.550099134	4.087091765	3.614298589	4.077909741	5.251205203	5.572184737	4.270555408	4.091691316	3.976499649	3.938394407	3.900253389	3.426516351	3.563577886	3.781930241	3.474909465	3.3359963	4.009404333	3.329437833	3.54326355	4.510319254	4.082859131	4.865674139
TX37	positive	4.163560989	5.519866015	4.661502598	4.55834466	5.010023746	4.716953689	4.250964899	4.601701164	5.984692779	5.932249826	4.589066623	4.507465464	4.575860463	3.704853519	3.699480966	3.915064684	3.905302585	3.350268573	3.679075439	4.044485391	3.787866348	4.163596867	3.889812739	4.245783088	3.592221427	3.313618181	3.504227019	3.741686604	3.764260155	3.891719568	5.100528527	5.410777908	4.130059484	4.059352012	3.940049546	3.732361557	3.730561266	3.495797774	3.502720275	3.906340495	3.504357389	3.423527723	3.794520279	3.52656679	3.319583005	4.478422702	4.180035526	4.855028473
TX38	positive	4.423083988	5.032346541	4.704435154	4.25626857	4.832563391	4.101197925	4.334749962	4.097128787	5.383827846	5.678776468	4.822635256	4.890212787	4.812698411	3.933706723	3.805181106	4.610278632	4.199731519	3.64230731	3.821240981	4.221497224	3.897279109	4.692734499	4.021902098	4.403622496	3.757513769	3.366073084	3.536493267	4.013401537	3.86651313	4.008488574	5.166279196	5.498590782	4.200603576	4.18559919	4.071018487	3.90288648	4.152968958	3.770682663	3.533660602	3.999388352	3.491531732	3.501831796	3.763857423	3.571181752	3.436938927	4.544069163	4.242247146	4.905475652
TX39	positive	4.762203935	3.928523128	5.190124153	3.901812845	4.628517903	4.362221742	4.327681095	4.196728132	5.585725713	5.372988805	4.924087886	4.667073705	4.865969683	3.742202344	4.124016996	4.882760643	4.493337067	3.538831567	3.950356874	4.043034947	3.711186789	4.38578122	3.946863507	4.286965722	3.691657152	3.235132007	3.282165828	3.865481115	3.700853647	3.85367491	5.220276929	5.653037884	4.012987999	4.020556849	3.725856252	3.9102227	4.045477506	3.103123899	3.350696868	3.900308207	3.306889616	3.429879918	3.58763315	3.341787872	3.142938704	4.328134481	4.004926382	4.838386865
TX40	positive	4.464727468	4.244107334	4.709633582	3.380959621	4.20823321	3.869794941	4.233051414	3.84859078	4.738774215	5.128690582	4.827574948	4.440893229	4.594027523	3.823371417	3.894586907	4.003485945	3.864874119	3.712087407	3.925654431	4.229103799	3.96537741	4.443977263	4.121922489	4.525901559	3.781724093	3.287963349	3.57805624	3.931980284	3.845540107	3.953512574	5.117960133	5.398936841	4.109941588	4.188003068	4.086344009	3.81310227	3.935294977	3.58330521	3.394345547	3.962841981	3.420511409	3.597047651	3.731778428	3.478286782	3.364887599	4.494624867	4.110482161	4.866955913
TX41	positive	4.967826984	4.763624527	5.047218002	4.489969815	4.869647252	4.565919912	4.602296826	4.64857556	5.658768742	6.033917474	5.247231203	4.871525067	5.110092131	4.071724182	4.299613016	3.907380469	4.130590168	3.801204044	4.032299973	4.670455313	4.278608302	4.65011502	4.435776404	4.851054894	4.07509379	3.689791919	3.730465106	4.430618251	3.930860254	4.427044064	5.32177379	5.674900281	4.283888613	4.483450372	4.378594328	4.235462218	4.227001167	3.533125469	3.546891662	4.295602931	3.74162324	3.662560362	4.124457152	3.451213606	3.635674827	4.59706896	4.154983128	4.975172135
TX42	positive	3.160644515	4.145625961	4.770720944	3.168844558	4.132439218	2.571180127	2.861725982	3.043165795	3.120195566	3.899337066	4.50326498	3.119027962	3.803311475	2.791221015	2.927817558	3.201827925	2.662757996	3.020261188	4.037615404	2.118321351	2.371672178	3.218176452	2.609985674	2.901932281	2.589609794	2.552590953	2.868577147	2.262112087	3.418302893	2.368262504	3.052042681	3.190245153	2.818525119	2.901516626	2.557280653	3.212295401	3.16566773	2.517630673	2.714198635	2.924375488	2.245837213	3.169963407	2.610419602	2.857405047	0.812705701	3.112155293	3.085890078	3.344905212
TX43	positive	4.547148929	4.288238035	5.290886685	3.966592104	4.904440219	4.30904174	4.37016624	4.570216949	5.452146368	5.762713391	5.337655984	5.057090242	5.298981502	4.231877091	4.237964468	4.257376868	4.019734916	3.851569339	4.127960261	4.586899927	4.200776502	4.781953028	4.246810201	4.718445459	4.181754721	3.558781038	3.475349557	4.313880233	3.997260179	4.288905116	5.568734846	5.664272149	4.307507995	4.42430884	4.225304941	4.156948081	4.178924411	3.466188759	3.622900775	4.242151861	3.513684845	3.557918231	3.98914923	3.479405361	3.47197591	4.741632311	4.290352211	5.162955541
TX44	positive	4.227155954	4.585431898	4.695081039	4.025958905	5.935817585	3.74998409	4.298762899	3.61973815	4.811544385	4.582485249	4.662339767	4.937398339	4.462972922	3.668545936	3.698823469	3.860103924	3.923008793	3.861546139	3.780962568	3.897829698	3.545897902	4.293850545	3.672325135	4.152239262	3.340891698	3.2456784	3.248328081	3.57054019	3.510007604	3.725589205	4.793476333	5.117522035	3.794432085	3.969825654	3.78497511	3.706088426	3.659513853	2.850764003	2.868290299	3.710960321	3.237838545	3.319413026	3.415152157	3.237316466	3.039532116	4.36880283	4.047767437	4.711266423
TX45	positive	3.987055199	4.875897948	4.71797209	4.020255154	5.148898388	3.934074005	4.636902019	4.06852275	4.896007777	5.142728859	4.650683847	4.944756748	5.086618943	4.185583602	4.195348089	3.957619529	4.240111626	4.386339471	3.981491141	4.746394245	4.326280217	4.720563539	4.260228542	4.694557551	4.390766599	3.608052388	3.707966923	4.684265853	3.903203765	4.553349682	5.67650928	5.936339542	4.781772252	4.331697775	4.181617504	4.463897693	4.404308701	3.41320048	3.504211468	3.984541385	3.695113428	3.626278834	4.476389763	3.498156257	3.485458058	4.74965618	4.57957564	5.468233009
TX46	positive	4.525808331	4.252332287	5.036170098	4.315778217	4.704133837	4.285568728	4.193268979	4.346817867	5.476958507	5.715407302	5.156980976	5.30468351	5.660130723	4.462995928	4.4608397	4.421600896	4.370952955	3.988929477	3.98822162	4.811793092	4.441658418	4.939697173	4.437734444	4.878921701	4.370867355	3.789839651	3.738439141	4.631928692	4.019320199	4.537898678	5.834328079	6.110457671	4.596522004	4.504314466	4.3968903	4.485003767	4.448283834	3.539660792	3.637273548	4.240023553	3.7201273	3.783033261	4.355820229	3.54935534	3.668869291	4.802417098	4.334843558	5.204600423
TX47	positive	4.051068403	4.487492239	4.796723393	4.119219165	3.864181112	3.721601422	4.574872959	3.97670646	5.136117719	4.935954415	4.860331941	4.744949317	4.763140607	4.203139677	4.063185369	4.24903448	4.03231295	4.454275441	3.874178014	4.652110854	4.285357066	5.044627897	4.302772069	4.758898451	4.112792423	3.758022007	3.772588535	4.351307693	3.966225363	4.425229375	5.700598426	5.921275646	4.820080656	4.818513686	4.377760749	4.20504811	4.513453602	3.545778435	3.729854562	4.543913603	3.795973686	3.856690843	4.23751222	3.750380853	3.687856756	5.290918872	4.912930102	5.597938349
TX48	positive	4.422279068	4.215738734	5.068449314	3.954457974	4.282922357	4.254314742	4.427303085	4.448495554	5.413080039	5.691707461	5.162307803	5.038528979	5.296571443	4.218075228	4.524537984	4.305808454	4.394854098	4.300270751	4.145776869	4.534372977	4.177363188	5.091325091	4.397846997	4.818814069	4.124908335	3.516251832	3.660389404	4.04791375	4.159849622	4.234775572	5.436995111	5.679827007	4.476364234	4.524209767	4.353448704	4.073726627	4.057027307	3.62161744	3.841844387	4.431682511	3.672452732	3.775467821	3.909859951	3.70889508	3.506733314	4.795881209	4.538646117	5.161984735
TX49	positive	4.349326	4.624833101	4.691589491	3.966935647	4.880644025	4.223767421	4.632189365	4.443887865	5.253019631	5.391045507	4.887088297	4.711674014	5.095358147	4.202842917	4.349608613	4.063306143	4.123143009	3.658240059	4.091143852	4.568100519	4.270977659	5.014374884	4.325193292	4.732770353	4.146593935	3.651433526	3.62797877	4.300980875	4.095388683	4.362454329	5.384711206	5.630111076	4.350719428	4.463805392	4.276882497	4.175498894	4.240400661	3.45310139	3.535132021	4.245013244	3.433266332	3.629288642	4.112365475	3.62471794	3.459052527	4.685873442	4.282108782	5.090253191
TX50	positive	4.743556955	4.906534594	4.927535409	4.767441999	4.798056824	4.833504005	4.496072003	4.710318315	5.666742803	6.202495148	5.225675751	5.180411719	5.262273614	4.72587173	4.398595569	4.424032032	4.324139014	3.800930459	3.965511411	4.702632176	4.307636479	4.629500939	4.391256378	4.747130814	4.223084727	3.751879256	3.864656029	4.535769881	3.831693714	4.480276133	5.553102194	5.860921639	4.527562026	4.45354453	4.388513788	4.346618213	4.164977874	3.638582974	3.63447116	4.266140515	3.776938621	3.579586452	4.328190592	3.566456921	3.653685882	4.780000136	4.377215247	5.119617807
TX51	positive	3.167714363	4.699256757	4.634304592	3.536904567	5.623200159	3.382443252	4.587706345	3.277153675	4.205823556	3.706946025	4.469923428	4.03035688	3.461777579	2.94607844	2.638680603	3.568156122	3.411584553	3.037599031	3.760721299	2.823332065	1.570641714	3.398983657	2.506476593	3.12689582	2.16461034	2.142618961	2.465157411	1.636361588	3.254013034	2.487573185	3.8481906	4.143795123	3.178255798	2.885856117	2.847060244	3.164614367	3.164184833	1.486477102	2.043918643	2.609301887	2.156471908	3.101231804	3.055719248	3.164875558	2.120801367	3.955807453	3.715396657	4.273088333
[truncated: 3,871 more columns]
