# Supplementary material for: A Retrospective Metabolomics Analysis of Gamma-Hydroxybutyrate in Humans: New Potential Markers and Changes in Metabolism Related to GHB Consumption
Source: Front Pharmacol. 2022 Mar 3;13:816376. doi: 10.3389/fphar.2022.816376 (PMC8927817; doi:10.3389/fphar.2022.816376)
Supplement: Supplementary file 1 [file DataSheet1.zip › Data Sheet 1/Raw data and R code/NOMIS/nomis.R]

#start from xcms file and log transform--------------------------------------------------------------------
library(tidyverse)
ghb_data <- read.table("./datamatrix.csv", header = TRUE, sep = ",", dec = ".", row.names = 1) #datamatrix is sthe output from XCMS with only peak area infor
ghb_data_t<-t(ghb_data)
ghb_data_t<-data.frame(ghb_data_t)
b<-ghb_data_t %>% mutate_at(vars(1:length(.)), ~ (. == 0) * min(.[. != 0])/3 + .) # I replaced all the 0 to 1/3 of the min value of corresponding variable in all samples, you can also do whatecver you want to deal with the 0
c<-t(b)
ghb_data_log<-log10(c)
ghb_data_log_t<-t(ghb_data_log)
write.csv(ghb_data_log_t,file="ghb_data_log_t.csv")
#NORMIS normorlize--------------------------------------------------------------------
library(metabolomics)
ghb_data_log_no0<-read.table("./ghb_data_log_t.csv", header = TRUE, sep = ",", dec = ".", row.names = NULL)
samplemeta <- read.table("./samplemeta.csv", header = TRUE, sep = ",", dec = ".", row.names = NULL)
GHBdata<- cbind(samplemeta, ghb_data_log_no0[,c(2:3924)])
GHBdata<-data.frame(GHBdata)
a <- GHBdata[,3:3925]
e<-lapply(a, as.numeric)
f <- as.data.frame(e)
g <- cbind(GHBdata[,2], f)
rownames(g) = GHBdata[,1]
colnames_raw <- names(f)
colnames_is  <- c("M141T146", "M307T258","M290T384", "M238T291") # ID of internal standards, it might changed sometime, so we need to confirm the ID with the m/z when you get new data 
(col_index   <- which(colnames_raw %in% colnames_is))
Normalised_data <- Normalise(g, method = "nomis", nc = col_index, saveoutput=TRUE, outputname="./GHB_NOMIS")
colnames_norm   <- names(Normalised_data$output)
length(colnames_norm)
colnames_norm[1:10]
dim(Normalised_data$output) # check whether the IS were removed in the output
setdiff(colnames_raw, colnames_norm)
which(!colnames_raw %in% colnames_norm)
# log transformed back to calculate the FC
Normalised_data_1 <- read.table("./GHB_NOMIS.csv", header = TRUE, sep = ",", dec = ".", row.names = 1)
Normalised_data_df<-data.frame(Normalised_data_1[,-1])
Normalised_data_back<-10^Normalised_data_df
Normalised_data_back<-t(Normalised_data_back)
write.csv(Normalised_data_back,file="Normalised_data_back.csv")
