# Supplementary material for: A Retrospective Metabolomics Analysis of Gamma-Hydroxybutyrate in Humans: New Potential Markers and Changes in Metabolism Related to GHB Consumption
Source: Front Pharmacol. 2022 Mar 3;13:816376. doi: 10.3389/fphar.2022.816376 (PMC8927817; doi:10.3389/fphar.2022.816376)
Supplement: Supplementary file 1 [file DataSheet1.zip › Data Sheet 1/Raw data and R code/NOMIS/Normalised_data_back.csv]

	TXC1	TXC2	TXC3	TXC4	TXC5	TXC6	TXC7	TXC8	TXC9	TXC10	TXC11	TXC12	TXC13	TXC14	TXC15	TXC16	TXC17	TXC18	TXC19	TXC20	TXC21	TXC22	TXC23	TXC24	TXC25	TXC26	TXC27	TXC28	TXC29	TXC30	TXC31	TXC32	TXC33	TXC34	TXC35	TXC36	TXC37	TXC38	TXC39	TXC40	TXC41	TXC42	TXC43	TXC44	TXC45	TXC46	TXC47	TXC48	TXC49
M197T15	21383.04673	51837.45263	30576.87174	108095.4125	73383.83527	28585.34344	11231.26415	16363.27861	19577.77836	30657.52316	19747.71573	17593.53857	40995.67042	1925.956531	2213.516118	20184.18028	14455.83108	19766.52973	29229.90838	12020.0083	27152.95194	1330.803665	21545.37557	10560.30695	32593.16581	27753.40854	1687.976743	20634.83365	8097.022934	10727.50315	27020.98819	937.9305233	50181.72345	7759.618192	4003.987627	13438.09756	3291.215333	4076.396137	12409.79774	4361.413663	8154.552292	2801.683501	1868.117096	6856.549802	26814.00919	2564.46138	2727.660015	47396.24035	50010.77937
M99T16	1201539.933	1506865.908	1869559.712	110217.3171	751242.9883	134188.0775	189131.3331	203331.6831	9720.138102	92448.12308	87816.41998	110795.8633	492403.9088	7691.628299	33015.96937	2404.162519	9742.533944	72458.6288	182247.6033	24367.70596	6097.235752	825.5476178	415367.2959	142620.6215	790604.4024	62232.3135	95429.57301	23115.34846	68795.25912	204214.6096	753998.6352	2397.105872	31315.62717	33525.77641	78672.16393	8505.227879	29934.2419	9305.748634	21261.04874	3234.910488	24865.11524	12949.26252	10168.90899	55368.69666	29714.94709	3401.834695	9428.8005	54337.05645	48669.09051
M257T16	17826.27527	4235.056908	25263.10676	26490.73368	61115.14834	150263.7902	44895.77227	75750.53206	1477.191035	71569.09356	38101.37852	86961.39216	64002.45158	20421.23684	1229.984506	138991.8618	120584.6234	47615.97102	28204.08655	75478.92742	45129.61179	57547.08868	40135.44261	29238.89908	107608.9011	126811.899	1072.98351	59738.0938	77923.64786	37559.13267	43432.13476	1136.109292	64676.18024	119644.0785	76407.94044	43857.84401	71242.0109	51574.28092	70511.10505	32460.31318	53291.22718	40737.00915	41277.11204	36877.01866	53599.07462	21064.5388	26938.55811	77561.75908	23390.36056
M112T16	132969.2007	331251.6133	605480.2199	156979.5578	399931.3397	47690.1053	38038.58929	56440.93446	10606.75406	95186.43291	123172.383	51770.5755	108478.9084	17219.94089	34882.38953	6063.186644	2613.086784	22711.87452	14621.21561	6953.010344	7577.438275	799.5043013	11684.83848	80785.30321	159126.2935	54759.36728	197456.467	118384.3906	6282.584806	20232.8931	79454.52684	5260.03342	39056.35135	14217.3738	9342.450449	2037.296954	9114.27153	8644.197338	8175.350182	2134.437646	6471.522233	5109.403022	3088.159478	3053.023314	9846.131531	1773.289035	916.0629533	38772.41183	31443.87419
M129T16	405266.2231	260960.8917	194807.246	17805.69462	232858.3142	33816.41461	101150.7206	50248.43974	54170.62391	25132.05976	61868.90571	38851.51118	90406.08804	30387.18564	386740.3924	12698.31587	22650.604	38017.5777	73456.75059	52099.43772	20068.49778	32394.34202	76875.11722	155598.6905	80954.50557	62725.54881	39968.93096	67110.98343	94635.51636	42145.39824	146390.3203	201995.5922	47509.64583	18858.76361	155046.2852	2238.433813	329669.8968	2321.336682	30169.79156	36051.97368	54711.50331	5072.210121	30160.87769	268575.9659	58765.12004	31988.40394	22161.00943	45793.067	120581.7844
M204T17	6744.288215	68960.28209	40050.60253	4641.893065	11107.40916	4417.116201	5245.430268	8822.780607	2120.054755	8825.168775	11907.28696	9856.789008	11175.52467	3268.119745	2548.090763	6708.980264	12647.7288	22896.22869	14008.04836	7626.623862	2249.961383	336.7222443	33557.73201	15434.21643	36149.04496	6092.99333	15447.3818	16218.91121	20548.26422	14978.73187	25797.1449	7092.667326	34713.67008	9355.623252	6821.101689	1131.901804	6804.407452	855.9113291	21754.97356	797.9265813	18571.18259	5066.730345	772.4069287	2495.405832	26616.21195	935.8000163	525.2264291	31519.94558	28713.45617
M147T17_1	23065.85237	26245.032	46120.95276	53507.36758	39433.28098	34701.7372	34509.58878	44553.40849	21229.28603	43058.00249	36989.13619	8772.223677	57288.9117	14625.05818	157562.6256	8870.126257	29543.8548	12150.92213	24882.29461	15102.59897	86533.61683	940.4923563	26525.5795	48490.80398	13832.25397	31239.33157	8206.046664	9707.606193	15944.95119	25245.89656	39455.06128	98638.661	41237.64611	22196.63094	95228.42998	1134.134028	13453.52765	1574.836098	14073.10748	1042.731003	44533.93872	23451.79222	1134.268085	86769.38914	18159.558	1114.200346	933.3368095	65394.66163	63918.53431
M147T17_2	12411.05103	31643.51339	37451.12057	6532.024482	13863.63278	3761.478792	10527.06974	10579.4731	1765.110464	7307.316253	10774.24219	9861.761	23154.0885	8349.63038	1378.552477	7797.38018	14286.34192	16586.12562	23274.09701	18990.06474	6802.472565	723.0939421	20058.38386	24817.08537	48007.70945	10191.49895	22212.29809	16997.87313	44379.95596	18828.38216	17512.05457	1087.394386	56887.061	25920.00895	8905.924998	551.220614	3577.020163	1908.411222	26986.46306	1253.541622	25913.99909	6981.071717	1056.782537	1845.968191	15958.78918	1306.05263	516.8203482	27930.1279	53093.62519
M203T17	710933.7014	1396778.544	1266107.193	71208.96463	192200.266	54488.96761	65590.09968	110460.8278	13624.13822	94080.40403	131380.2408	96790.62254	135806.2318	72873.21268	19203.61826	32836.90601	88416.72205	230698.0683	198989.4354	63364.037	16490.36184	565.5754498	174830.6468	188577.993	364873.6404	59285.98453	188544.0548	168852.9679	174119.2384	129469.0281	300942.6236	17735.2001	570247.7737	126790.029	97499.39305	830.3544613	63207.22906	909.4330868	359896.3013	1651.546707	226491.2768	25471.56656	1289.350192	19225.59726	221299.3805	438.2273788	624.0132483	517099.8961	254805.528
M146T17	122561.4505	583581.5997	711102.6237	73636.50365	121321.1873	36572.06218	109853.6422	130021.4473	11243.68145	94534.52879	136155.4621	89820.57718	234382.3815	81268.45621	3789.231287	46034.49152	88306.25019	211858.9851	277198.9706	203980.6487	81720.84988	351.9329356	409308.1858	295706.6206	592865.5367	116269.6248	288635.5782	197961.4211	271776.6069	348504.4429	248606.2852	2399.696183	1172141.233	573048.6192	124866.5618	852.3332744	41045.71697	3702.866926	378769.6148	1439.643182	473879.3838	40986.02118	16158.02843	10021.22066	184900.6687	1738.513661	532.9755272	408399.7244	877341.9174
M243T17	58358.27351	93596.32085	139484.4559	23600.87454	147744.0109	167775.847	52669.05184	66082.42209	12430.81924	58874.5094	58677.21226	78291.33413	104374.5486	16654.73872	2470.827608	82309.0513	67915.76637	72074.23198	62660.13949	68717.7049	59582.88946	29767.43557	72955.85601	71579.06928	119394.2459	73656.8829	112745.7659	111092.1237	104669.6435	77811.89166	72733.05267	1804.655788	178843.6789	123196.4999	49008.79976	66766.7369	64499.47526	49206.99001	88409.44975	31842.85439	86096.30954	32340.38347	32895.49019	41469.82842	78554.79904	19086.59712	22206.3031	125006.067	76849.47352
M107T17	28714.57179	60815.34522	86550.8283	108585.4371	110859.1408	99747.93417	39608.8046	71334.00222	13783.73779	105935.1682	59043.24426	59522.39976	85033.74599	17570.30417	1756.69643	55325.36147	31902.30418	54819.37251	33282.47289	49469.64382	45846.19148	47286.8282	33407.94985	51562.71356	114188.0201	97408.36224	125156.4707	76833.44239	19421.32337	27886.24264	36892.16282	1092.017738	141644.9021	104417.592	104460.1253	2779.758807	93827.52357	2990.786775	108543.9987	1225.223867	78306.5607	35082.37315	7628.582536	11391.62715	45794.30812	1006.681123	3742.37988	116635.546	60309.461
M123T18	31308.97364	149364.468	201356.8314	77567.38858	131256.2165	132949.1319	132955.5855	88416.16636	24540.56607	6621.473746	156622.2218	56478.56574	142219.6467	59790.41944	6717.904477	64258.92263	150031.1581	48144.97042	70612.68746	62644.20453	75866.38948	6722.625334	78593.58949	87261.90343	205968.1151	8067.18658	196053.2902	217704.8764	50529.744	48019.06203	118307.124	566.1790609	247715.998	246637.9936	66166.3104	13613.02842	57711.03526	12201.31121	160835.7332	4641.794018	131439.416	55786.86016	10936.97969	6907.759415	75838.43494	3485.554346	3750.752	176628.5702	103535.0221
M125T18	13180.14255	14681.99803	28332.545	6590.013016	24558.98238	16930.1648	14367.05067	10085.56543	3762.439616	38929.85161	2968.20417	12997.5317	17005.13445	9436.696628	3056.522914	9753.268199	8753.02112	8082.585465	8345.668389	17972.32593	17664.58879	763.6368263	9407.691569	11633.72717	44300.44591	1150.060574	36980.79241	14673.7805	5417.648708	7840.930741	6922.651231	1105.923262	19816.68224	18786.54718	6651.692134	1402.62018	7069.406435	1567.945595	21806.48072	865.7875294	13370.25921	5276.617889	948.5459621	1028.713707	11517.93198	617.9455533	405.4971681	18229.90188	18206.24553
M191T18	1758.615485	12035.37354	26737.70413	4644.815046	17587.84584	13448.01584	9302.570911	5345.17691	1656.958103	7876.54314	5416.988029	3996.312895	3894.465325	3764.942796	1197.460095	7037.35215	9408.381365	8166.553403	8985.69413	15146.2025	5039.824754	827.0914414	10358.84285	7790.227716	20826.92477	10276.54498	8621.175869	10831.99828	6691.477363	7552.361916	13642.09012	390.7394386	28644.66891	17828.67046	6501.449779	770.4877242	8766.414317	625.8741708	17557.89448	581.7120166	19999.00987	5254.51011	1093.238857	1193.459136	14758.80532	395.0141415	610.074803	20734.13527	21795.01734
M165T18	68768.11769	39390.83566	54067.51289	74958.12897	59307.199	29060.30593	1099.369771	13035.82246	14885.9326	10641.55405	24122.31021	41426.83075	31215.29356	7180.654339	20855.5401	9599.090185	14818.67672	7395.149677	13653.411	22537.13495	8366.4881	770.1336324	8536.888968	15496.2506	20968.77451	19003.81939	43207.79781	10100.7585	6619.62421	11345.74328	21067.63004	5901.890896	22134.2948	27009.95717	11654.1843	585.1848625	11866.12906	3080.587873	12156.06324	2114.310271	16036.69404	6768.572097	2729.932263	2898.153816	8329.471886	2495.284997	1550.536332	14624.60703	21551.96763
M181T18	37867.38647	54669.12549	71560.44387	65274.93273	66456.93733	27764.88725	13131.56545	11197.58317	9745.943357	23309.87378	36817.00159	11257.3252	22856.51038	24746.53093	10781.44737	9734.011495	8159.390065	6442.57621	10768.42667	10341.59624	6849.193435	248.9253901	8520.110035	15197.54459	44497.03415	15080.4094	21247.64755	12256.19994	5226.258048	6071.763012	11795.02128	2484.562384	38004.16405	18628.52492	11187.49443	1070.625541	4704.500472	946.6204956	15637.91276	184.3430789	16007.80078	9266.054328	495.4831945	2388.972145	7505.532684	1035.294037	440.0777724	20565.23093	16062.33099
M247T18	4405.978945	5425.543344	4635.439613	10948.27238	10099.45836	5383.336269	4263.063529	379.4931466	10471.82002	6481.555072	5719.778609	10158.46334	6946.68224	4405.09543	6636.497775	13397.25939	9213.82588	3950.712795	3321.945458	4492.931856	13015.7026	868.0533925	3720.230748	3924.311753	8881.002668	12372.14822	13281.69406	5249.614996	3266.765551	2101.458286	5063.854301	648.7467699	5139.246495	22152.4936	11476.42593	1190.267627	13946.92181	876.0560774	7527.929405	1639.362625	5309.663446	19033.1744	1253.155279	1372.453894	3845.46232	1255.749654	1854.022222	5702.548551	5137.934993
M219T19	6263.772685	7778.342536	6815.031459	16061.44221	6074.408138	24309.73651	7272.847065	7509.234806	12413.46685	17565.88635	11350.61356	13066.74878	11048.94842	8935.448644	2151.166675	14568.80425	5383.866644	8568.715621	7115.363345	5754.937623	7962.497384	82518.64755	9188.608729	8563.636912	5391.418976	2697.798679	20125.68775	5215.815177	9536.563322	6265.338612	5434.158814	5011.352992	15565.89474	9877.359885	10831.2652	19465.58525	13244.58976	18009.9454	7100.984081	13686.27479	6698.025363	13333.06859	17354.38901	11567.63315	6246.774176	10365.74197	12106.57844	13045.89271	12852.03679
M249T19	23802.96866	27473.83699	22589.35298	12289.88327	22772.83619	9824.897413	7370.840212	12259.84929	7529.771639	20888.39959	19388.95964	8661.074344	18243.97215	12645.06141	3839.264275	22489.37391	11912.54264	14819.48074	13839.64152	10182.72446	29583.38299	212.7713802	22520.21135	16950.7401	46423.32632	54146.12972	20871.99629	12862.48453	11366.4614	12498.1695	14164.49783	339.14753	54792.55904	43222.38857	18145.22497	789.7983744	31388.33299	259.8667674	27611.02725	459.23737	28150.43486	21413.38722	764.3956534	410.5163359	20354.38672	195.3717285	283.7337667	37580.67758	38739.31605
M251T19	10967.00835	11187.35443	10516.40092	5659.228814	10347.15172	4982.757699	6032.830762	5719.448515	4007.89906	38111.2425	6561.075276	381.771119	9101.798107	4933.808609	1495.137708	6232.335846	5756.266427	6797.197522	5161.580936	4749.562662	15104.21327	236.1541979	8892.057842	7915.487256	10437.99032	10049.6388	4265.40492	11012.7222	5053.876521	6039.509932	3139.368152	275.7185142	23052.06125	19665.39262	8464.103027	967.8220416	14921.67222	243.7770001	13103.61639	435.4783003	12521.68571	9015.34858	609.8866304	432.7191592	9216.486906	188.2163261	243.9148126	17392.08452	16815.50201
M217T19_2	25435.76208	30334.48812	33171.83466	39580.25698	15465.71737	31281.07552	11154.73748	26468.55994	32205.14488	51534.13448	27346.47626	47476.25735	21947.04089	34124.55482	8910.69009	24447.23188	32847.94619	22173.03279	11832.11107	13035.59844	50771.56972	2124.700429	21359.74029	8840.288698	38590.90516	6870.690435	51581.55563	13948.7192	16604.17931	22650.74251	5319.541209	2030.761011	77070.77262	113936.4191	28884.99048	937.6412289	60190.30322	1025.993803	59118.67833	2344.388556	25149.22263	58087.69788	2919.53049	3515.506492	19713.4144	1450.664907	1914.488785	51747.53541	45251.24421
M235T19	14422.48057	14092.44323	10583.84698	7001.809518	12201.56992	15058.27814	6996.027139	8070.111429	4178.834796	11507.9178	7692.712672	7507.878724	11298.4901	7426.923147	2493.250148	5884.949927	5355.205497	9009.82259	6405.330304	5886.744114	12369.96025	644.4173174	9366.690935	10941.78445	9602.737987	8631.100425	10737.38391	17690.55593	7664.937477	7620.410466	7503.69225	475.7769411	27470.08615	22270.38977	8435.913511	1285.023241	17494.81403	1977.626073	21238.20052	417.4365107	18149.67498	12856.47008	730.3464665	873.1531794	11740.53104	222.7871733	233.8613211	24687.31223	23047.27383
M233T19	34109.56569	40099.2683	54991.43336	62195.35684	29252.49821	13466.28176	17610.16292	32792.37814	11533.35344	27897.18359	20092.01812	20696.01014	28149.63517	44652.5443	5178.064826	15821.80342	15277.11753	23616.85577	20603.58222	15786.14436	18455.58067	785.0914291	27963.27538	27739.24109	33103.07379	22302.36194	26152.50771	17254.11429	20298.63334	19931.20807	19285.5443	632.109287	82033.18351	60741.86909	23850.93154	1802.537915	46987.53735	2737.367373	48134.86429	988.9456581	38576.63768	31680.76209	1202.283581	1956.447671	31594.27605	557.763895	1145.561511	64339.92303	58077.20495
M267T19	545.8182577	826.289035	6710.168654	7018.634156	7142.230056	4051.593855	3140.896065	2964.899257	860.1915398	30993.12433	4487.655996	3281.38403	4316.274963	5405.002576	1403.915178	3951.676226	5024.827655	4359.164613	3541.336467	3160.363323	9704.550218	301.4648476	2600.78129	3097.226035	4692.023069	3703.612059	6308.799825	4222.767628	3616.942044	2147.891549	6859.744676	307.6200489	14895.92548	13467.22865	6214.742126	397.7999074	8753.394038	68.97119715	8971.066933	109.6028045	10658.52959	7107.613456	393.6782087	104.748093	6742.537168	120.6017685	138.8090708	9999.781072	10940.89355
M243T19	3472.37032	3692.33051	6323.813316	4986.619159	4290.948997	5521.021009	1380.704017	1397.991667	1271.581133	3011.667553	2151.57334	1223.693759	2560.199104	3463.546998	764.1850881	4719.952761	2162.54563	2345.855928	2467.501832	1790.310693	2533.129391	221.2233849	1216.877688	2445.480935	6225.784255	2559.109753	9210.100468	2198.680819	1436.725216	1445.770175	1991.262913	103.0542219	4110.539445	5104.186573	2474.579049	408.07182	3438.922636	427.3937702	4796.367439	15.43431178	4250.06588	3569.749573	16.89862854	90.14733575	2651.918484	437.5242798	231.8731574	4116.040772	3470.677337
M281T19	8803.346608	8904.256797	10442.78878	9289.174099	4265.590621	2120.179459	1784.722673	2774.708155	1535.872835	6468.101831	3549.74523	2751.655599	3227.48151	8207.71451	1817.560274	1621.732243	2043.713548	2665.018203	2113.373887	1802.952085	5480.07997	133.7688649	2655.312392	4869.37387	4569.650153	3570.12902	5211.872727	2435.463046	1833.944213	2052.726148	4917.273255	53.31479611	6325.620626	4303.324669	2969.700303	388.4346691	4531.805138	25.47614759	7187.687526	16.6322752	5556.892554	3787.079919	170.2494194	356.168498	3116.415083	19.27996035	117.9150588	4292.915705	3374.438787
M265T19	13276.07113	1155.248526	3294.808559	8826.552871	12104.79025	11283.57597	3993.124277	6721.292194	398.2810024	12712.91811	4050.975986	5994.543778	6218.182726	7525.491633	1314.781142	6193.951206	7593.936455	6288.797351	7209.359708	4895.696431	4029.087687	108.3493005	9351.927636	8198.170918	42763.01409	11429.84529	39898.62877	8126.256193	6119.608635	5104.159872	4653.965704	159.0705077	21751.49373	25812.63492	8933.602561	95.20838587	17130.56654	662.2105445	15973.93563	36.38336325	17223.43264	11795.43839	48.23781538	253.3317906	12174.05348	105.8407982	77.75156735	17168.37681	17875.4987
M209T19	8841.378676	10382.29213	9051.623811	23650.34684	4780.34624	11722.76902	5207.185205	6986.349226	4723.802931	7721.351798	6918.173466	11884.75428	8367.577297	4968.870355	2998.015151	6849.070532	6124.627918	9703.995985	5633.281895	6017.90545	22985.12964	4435.283937	9316.187605	4816.225369	6036.68254	6632.416759	12123.21929	4418.470118	6556.873017	6091.01337	6050.938949	926.4319064	17311.9895	9730.138177	7357.619046	5204.855484	11456.07217	4646.28927	9061.158983	3133.947452	7163.83056	6489.475233	3251.721953	3394.566597	5265.152171	3509.305099	3617.800803	11078.04391	10587.76729
M239T19	21591.20926	444.8230236	33315.72036	36950.29052	12892.09868	13616.14127	5949.651742	8470.075752	5796.929853	16397.62755	9593.59643	5592.83812	9898.363782	10139.79148	2382.583493	6916.098473	13016.5001	7166.177943	10104.7361	6777.717349	18051.93252	172.4063872	10401.40545	12877.26915	18984.09358	25260.07475	20449.61838	7694.677315	6425.626363	6185.966163	13361.43875	208.15793	28401.94576	26647.3705	13939.88068	726.8254432	21948.35776	740.9245756	27088.36622	279.9157282	23118.58559	17802.88425	43.10672488	694.0091518	13151.33953	135.2101713	169.6480552	21728.06523	19245.20963
M115T19	152296.1344	685704.651	888846.3141	885152.854	493119.7105	228156.5068	159638.1408	235475.99	345990.4551	861561.6118	23982.18502	121886.644	207944.8114	244834.305	55397.85738	148250.6772	270430.9659	103784.4681	118637.8425	122921.5329	124647.8082	824.5545577	154307.3889	254665.563	202331.272	130361.2223	529031.7296	243370.3257	69902.5852	97564.33135	210019.8477	2346.235865	340060.5099	355607.1793	169780.1874	2796.241903	174946.8192	3527.293808	604258.8782	1524.970845	318103.0901	282112.1275	1965.531199	10857.71906	187547.7317	1503.390414	508.0612487	278740.8384	201759.8712
M113T19	338328.1442	1243974.672	1418541.604	1329285.618	707674.6882	397954.24	240285.7652	334466.8113	220728.2218	640921.9684	327351.3436	24347.1516	323130.9361	391216.9889	120916.26	187702.0702	428542.183	194906.2429	205878.2071	233161.4702	255260.6406	730.9815725	313984.7309	415948.4525	324346.5741	465746.5437	878317.4255	356988.96	157780.1357	198977.7894	386204.8712	3612.145017	708435.9805	667360.3723	320215.2247	2399.661949	332111.2904	17355.11322	674784.5023	1302.643551	588198.1173	1170440.573	7688.372277	24012.75288	385569.2363	1206.925492	819.3193677	521051.3514	410751.0892
M117T19	13446.90146	70696.76316	78955.99339	107354.2691	59846.74727	36525.45697	11310.32592	26747.57363	17541.405	84561.96495	2909.506261	27788.04349	29959.33995	51655.8649	6801.326243	17882.67802	16043.99727	11033.85183	13254.65725	12981.23485	27428.43984	1075.663621	17056.34729	30605.80948	23971.74532	4800.983248	106217.4405	26273.71823	8091.869306	11637.89852	24853.87549	880.9709134	32596.62478	32432.89736	18231.8658	2169.583885	17519.40348	3035.703491	30033.55007	1132.076457	28456.02993	38920.14069	1390.686014	2281.984828	16949.86481	1114.244906	573.9957523	23318.51431	19817.55694
M223T19	21579.32636	28326.93308	31499.38146	68631.10954	17163.07794	17472.77631	11606.38641	11860.55996	28573.29771	17953.21088	13647.10025	19493.81886	16760.0677	16628.33067	6772.20483	16453.05451	12731.59024	17352.67483	17750.69552	15265.54596	14545.31909	1368.846949	18535.51568	17968.53148	17129.00818	47774.91896	18481.27582	12338.42946	12769.51272	11363.30656	12538.32919	1694.220198	39474.08346	31637.18445	17979.9004	1975.492797	29645.8188	2324.565023	27135.56442	1287.419338	22704.53659	18986.91668	2258.057329	1761.94443	14610.78921	1138.691078	1092.838447	30037.82013	26531.99172
M225T19	16477.08841	17784.74289	23239.71166	27202.43431	14195.27687	11177.23047	4694.159727	7864.510973	14450.09071	12681.67711	9153.909122	8224.920196	10892.67722	13340.63661	3498.777388	8556.018363	8108.381368	11991.77816	10309.6696	8958.485275	10590.33897	246.9406564	11865.61602	11994.34761	28655.26984	29879.65688	29587.79505	6868.606683	7253.944049	8651.682037	8890.052476	542.0868174	27491.91439	23017.91498	11221.44504	411.8871982	20131.96722	465.4684688	23140.95183	335.4957456	17790.13134	16268.34967	442.1718905	1388.461755	11492.53031	310.8773502	95.2541818	21772.10299	17612.02307
M255T19	11237.29573	15998.83149	23933.10012	26539.54359	22281.57226	23338.87706	7729.923852	6535.496881	19365.33518	13206.66539	9993.026417	5317.959355	10927.29027	11666.35302	6977.142021	18554.86389	17909.15043	7326.298942	9899.594037	7834.551275	12919.20389	1049.958363	7852.007966	8110.275022	26325.42139	31137.00824	41991.84844	9034.107312	4354.065113	5018.077622	8593.198578	1497.346517	10469.14151	42779.12883	8140.883121	1855.361759	10887.93893	2278.279223	13943.8591	1864.532207	15128.12399	21678.30615	1632.639825	1771.724322	10928.83288	1478.790286	1016.238611	12051.05696	12935.8712
M241T19	12006.24887	12163.68736	19492.73085	33452.05063	14582.95365	21103.33404	7897.804598	7927.165383	8091.91445	42799.92729	9719.035941	5565.125824	10189.18038	29119.85498	3606.474878	18161.69527	21025.71535	8731.835983	7745.907799	6732.873808	14970.22154	1555.609057	9620.183145	9437.432868	27483.89528	12041.16948	5330.519591	8662.869589	6145.847389	6159.456383	8603.624528	1047.895436	15688.22037	28636.30905	11195.93031	2048.638938	15716.42241	2348.410559	21625.00624	1836.715135	13878.94256	19526.85683	1715.511129	1822.158992	10400.21268	1640.582714	1588.060086	13809.45499	14220.23837
M409T19	700.6267058	4839.65703	2948.988432	2887.813155	1819.536237	1062.038348	824.2593619	2451.951507	876.8049757	1677.808893	2044.766222	2554.602414	2397.436363	2604.321534	704.7297088	888.0893794	1548.734107	1812.963718	1455.721934	1683.221105	1809.968826	231.2276859	2193.27836	3091.504054	2934.014276	2436.730353	2409.972211	1769.693875	1975.061248	2002.635148	2184.828336	92.95481668	6440.221298	3133.455195	1551.108585	45.4168223	2206.1563	788.6901152	5776.562236	29.73244562	3699.141938	3068.726166	348.9253599	241.3660384	3110.698997	240.3503761	16.60519091	3646.0593	2403.198902
M425T19	563.9609704	4511.303072	4315.596798	8857.212846	1912.252813	2015.77641	1389.265775	1612.299178	766.429073	2193.950222	2478.54448	2080.600091	2176.661769	5271.329082	655.0220663	1253.556418	2327.879686	2151.323225	2058.937424	1782.018826	5028.871596	193.5535509	3345.420453	3626.564805	5616.684528	2007.792167	2813.035532	2074.323441	2434.085187	2317.643821	3531.751899	181.2479339	7493.790904	4050.859268	1550.597958	294.136677	2315.340625	707.2590884	4416.668176	134.4300331	3854.063602	2653.137655	432.8897919	508.1821686	2255.305781	280.5323514	293.759413	3389.819692	2713.957672
M207T19	15713.57026	19597.12138	14641.75154	15108.89272	8003.193986	19353.43837	6529.141896	9436.845632	5207.814414	11528.33278	8492.650485	13433.33361	13442.23372	9938.820523	4577.413107	10048.62426	7803.176083	11803.5412	9564.238942	7962.639803	11047.54223	614.5131276	10941.39691	12947.13649	16418.74576	10614.93872	16802.98986	7781.75527	8370.827375	7120.577903	8556.812109	476.0566484	29135.27106	18300.64738	9234.467094	1699.286368	16311.73994	2359.524882	19048.18136	1360.042947	14424.48883	27297.64404	1041.306975	1133.633781	8349.274549	1082.544049	423.4077462	20010.34402	15706.07157
M283T19	6658.195288	8803.985162	7216.268711	17401.79081	4413.518767	2750.064702	1855.264093	2574.857231	1290.459713	4797.158626	2879.16201	2572.250671	3367.260408	4916.826276	1584.584697	1713.902165	5435.848513	3318.985426	3562.363679	1907.824431	7630.187396	18.32176628	2935.413228	4037.50651	8005.555786	3567.454743	15334.40748	2593.801164	1502.971002	2055.77185	3586.868862	245.0237052	5977.576483	4376.107723	3241.201903	75.83442412	4561.543075	80.82558091	5994.095079	45.03558504	3058.757073	3377.229767	145.2161441	367.7566246	2553.481813	294.7943911	22.43284106	4263.251784	2442.94333
M227T19	2994.974564	4759.622334	3968.73768	10610.60083	4564.724214	4309.777985	31367.94717	2519.541525	1964.237659	11878.88403	3655.802885	3675.257479	3441.051514	9335.029775	1898.367551	3093.125919	2895.248832	3305.433988	3025.225159	2378.342144	2893.148437	1109.752483	2770.082987	4184.379445	7710.87442	3547.479665	11707.53315	43433.44316	2646.420103	2215.400483	2298.972711	845.088948	4608.298519	3018.858262	3960.028866	1362.83405	4273.808721	2633.233337	5381.3611	1289.299964	3396.160465	3020.43869	1411.483472	1335.514867	2277.861927	1372.486613	754.6254609	3973.390396	4060.520816
M257T19	10566.7397	17883.42706	27334.07498	21462.24872	16158.46801	9724.396916	5061.476454	5056.607295	5124.573538	12257.35515	8807.869686	6003.34341	7878.331554	31007.61385	7325.004485	6813.551913	6460.016959	6731.733412	8072.234101	5484.426304	9172.495604	283.0315278	6985.182055	7568.242616	25676.86138	9936.625008	28705.52453	8154.903244	3087.101279	5242.269465	8098.351559	1242.497927	12002.33014	16875.83056	7215.989574	250.6767257	12550.53398	90.74421242	11306.63045	193.9427682	11209.29725	16502.25458	307.3883611	1018.602468	7912.791089	221.0310909	74.38842308	10350.15148	10172.25009
M141T19	1943.771779	6510.127801	7328.055277	12071.68947	4115.351357	3673.067316	2261.65232	3253.318651	1784.093513	3270.845835	3341.840679	4702.390212	4983.973301	3688.433974	4483.058264	3187.597693	7034.134245	3705.367452	2938.202366	3241.898652	4142.03359	254.0554512	3713.722603	5151.646482	6057.794277	5063.148801	7470.818301	3128.651086	2083.796518	2649.966861	3368.071742	1400.833556	6990.489842	4590.106394	3760.483475	1113.39726	4209.445999	298.8896877	5137.997375	496.5859962	4185.61682	3834.120085	600.374329	1486.476229	2524.277271	481.9376276	647.7516307	4228.131081	3667.700991
M367T19	742.8757813	4227.866247	3801.019881	2876.843379	1617.064893	837.0879197	736.425845	839.2422572	690.3743513	1461.138256	1234.605164	959.4847068	1364.693302	7600.897253	860.5869224	749.9726868	3212.444802	1672.475807	1365.24204	1435.697132	1493.230305	100.3611294	1534.603039	1766.11088	3338.805227	1959.871224	2071.369597	1453.179435	905.0042214	1581.886243	2017.358441	59.11550171	5770.041167	3310.687688	2408.209887	14.32824303	2635.77317	15.54274813	4689.964474	7.134549923	3348.479553	2292.283263	7.129719226	472.6265565	2225.901345	134.5828951	77.59983795	3287.752165	2712.440986
M99T19	108805.641	143334.0244	162601.7047	683446.1358	149538.2081	110888.7082	50608.94684	69719.8631	112822.0258	114613.6647	31108.8838	6135.077099	85461.54731	48158.14123	35376.80243	34099.51705	68696.46612	35537.48829	29033.21828	37282.70604	39822.94581	614.7644803	48767.28901	73496.64752	171854.0924	77696.96936	105589.5568	63233.09751	28864.7204	29926.14978	47447.24108	3911.541666	73718.36415	59023.89517	49400.83553	2457.509824	44143.9558	2824.802634	81307.52333	1224.954908	51345.73395	49339.05078	1516.633935	12110.50645	35480.21937	1087.961336	892.3919322	57202.36143	47184.94276
M83T19	80303.57017	132038.8585	111474.4747	442640.2169	74512.84068	58517.82067	20240.87088	38192.36232	20224.3097	120829.822	33437.28357	33734.76381	43042.99317	18199.12307	44373.14292	11390.35735	14389.16166	16533.68149	15281.30671	16375.67972	21381.15003	723.827934	20611.05653	40720.62131	3860.809556	70370.81947	112156.5462	13907.03348	12852.38096	14101.30172	27049.99529	9211.348292	40211.82936	41254.56751	24044.36125	2981.734642	25956.14079	3437.261998	25997.93845	1229.917456	18094.80337	37545.95497	7517.897882	7137.385333	12299.22273	1355.802744	1029.626925	22991.31739	16297.90568
M97T19	254131.6104	454704.8346	412603.2867	551530.2261	321417.5143	291784.5773	75881.69883	245449.8822	208553.7148	327490.7839	14371.98426	17129.98893	239045.8403	127470.52	103664.1416	114160.2043	114777.3357	91604.781	80749.91955	103816.7782	183589.1381	465.5743852	140027.2788	202774.8348	476998.036	572695.3067	252471.5024	71531.40278	89775.65569	71311.20001	123654.9352	8696.124356	194330.6349	160758.0191	128902.9402	1997.17431	112702.2869	15457.34843	143100.0934	6625.597747	123123.3925	225048.3367	15952.3479	32145.8952	90075.69903	2449.732967	6796.363146	146052.3905	116913.0433
M81T19	249189.549	433204.3003	360243.8061	1207847.169	221589.339	174119.8899	61083.30012	106489.0198	64895.95406	224478.6691	7617.240986	45282.28798	120300.8668	92058.90177	126195.0285	35439.03843	41961.37887	50432.01977	37275.44442	44740.6284	66766.95178	607.473783	62255.35997	110095.7144	11892.99269	272816.8417	412618.8006	39008.29288	39938.01785	40212.40024	78839.03556	21414.63088	130735.5717	74947.26705	77663.59259	2793.783051	77445.23237	4043.07048	75899.4961	1023.050276	52366.39612	56205.97523	11554.36734	19069.19215	32978.40865	1201.089293	5969.29742	71476.11347	49023.80914
M291T19	832.3038719	3522.972467	1955.317814	1665.823011	2356.527967	6393.48879	2781.949331	3023.620577	3574.958925	1872.166166	4064.898733	6705.957301	6390.54979	1832.790696	1455.17262	4754.333938	3525.032147	3601.626456	3309.551438	2878.719837	4900.218337	70009.22445	2283.221155	4117.553272	4576.85112	3745.753412	4753.09741	4311.282607	6983.615132	3224.099238	2903.395656	319.0406984	2846.454696	2421.99	5616.877933	41306.73049	7922.827016	32925.53183	1557.333775	41903.10185	1945.015273	4032.896188	49244.42606	16621.63363	2247.691162	40087.55606	58498.83441	2714.010533	3154.450745
M247T19	7045.108726	8687.021327	10668.02223	8500.785201	6866.698254	3412.09006	2113.349523	1314.737254	1405.806788	5374.80919	3796.736747	1086.422249	3410.94869	5794.496686	1190.553483	3365.828572	6655.643027	1706.987699	3272.214277	2153.03699	1890.178762	23.34767333	2954.479787	3724.692138	7436.320438	4996.7328	5607.135963	2220.867285	1094.585411	1503.984648	4835.414122	160.5172006	2928.542171	4502.429342	3320.458319	67.35078586	2601.128194	456.5597949	5076.6268	49.97122523	4236.502526	3731.992273	248.9173172	880.4949919	2824.041501	51.82102586	104.4744903	3346.764997	2915.522879
M139T19	3402.228602	12443.89782	11294.60888	19239.98637	8918.628993	7843.168618	3861.038903	4991.6894	3088.120564	5689.964978	4635.183412	7188.361373	8727.426978	5847.865897	8002.215056	4982.211954	8568.119034	5872.024579	4237.575584	5211.14222	6984.313012	146.4675183	6105.86297	7548.873512	11827.86874	8338.604733	21009.76248	5921.788269	2840.610401	4391.749068	4738.710274	1463.424606	10605.15063	6069.635439	5921.36818	849.5352505	6136.58217	1227.906116	8291.264113	820.1085416	5703.106417	8177.06683	1125.73523	1452.562267	4503.195465	1008.018498	696.7869385	5770.315233	4477.215459
M199T19	10043.43378	10858.99992	16948.44457	18911.68926	8558.024508	6338.530819	3038.462133	3411.412497	2742.94746	8110.331457	5018.402495	6058.80989	7139.720523	5617.67308	10518.21982	6333.378634	3382.695459	4745.95914	3397.418404	3371.254103	9948.55249	200.6450797	4078.328868	6362.551069	5782.894269	6262.399339	12958.11496	3891.655242	1918.929452	3020.999294	5131.634618	3038.170613	7859.16093	5826.652942	5160.856382	408.6060988	6661.302351	260.1617732	6592.522795	333.0189358	4257.938905	4999.041614	275.6164954	1963.667521	3645.628385	363.7308287	232.060351	5877.871682	4726.366369
M189T19	7809.993656	13520.01208	8895.736487	6449.390914	5348.105297	7114.670185	3770.621652	4025.598247	3596.630506	5579.55925	2783.275549	4290.147085	3865.655567	20182.40975	2806.217707	11294.04182	15710.51213	4940.366066	4489.137512	9083.939799	9297.324035	1025.176313	5776.219523	7330.949917	9337.797631	6777.41339	6983.209383	5039.145734	8650.226144	6652.082487	4722.176004	2041.821159	9193.28765	17519.17757	4417.65803	1755.678875	4679.929632	1370.294379	16708.29828	1144.377386	12461.72331	9263.097496	1250.765955	3857.688963	9095.270177	1529.433346	1005.260439	7988.557071	12943.28909
M289T19	17495.55551	19928.26259	23834.78188	19352.4284	8082.502155	4350.815138	4072.415939	4671.385229	1465.12367	11000.14653	6124.720049	2776.801937	5784.411979	5696.583557	3125.883343	2775.818652	2851.373938	3138.198418	3507.387409	2584.731109	2693.689616	69.38190844	3521.929651	7026.593484	1895.796677	8359.783831	12506.29278	6181.561304	1493.427778	2139.977462	9006.57172	413.7427822	3929.480428	3130.181029	5968.703972	426.4778777	3383.731377	106.9859184	5584.14753	186.3716365	4340.622748	3825.315887	51.61549399	1216.126782	2026.578883	51.36365202	93.66221894	3356.713631	2363.626706
M217T19_1	4035.345062	4306.223652	8777.730021	7043.493472	4778.562924	2945.737384	1518.485528	1228.185687	1332.418536	2389.911058	2539.63868	1482.988257	2743.816944	3105.442153	3127.264141	2566.844624	2601.804344	2367.843174	1996.492221	2094.142321	2563.158532	180.9585804	2378.831826	2345.253581	2189.765569	5678.561815	2630.41687	1401.308364	1204.092782	1917.657772	2290.027193	633.6326652	4080.770569	3581.601338	4365.317646	400.0853971	3811.974795	16.17700041	4769.932734	118.8177669	4681.250127	4519.824336	10.23565319	1733.382819	1769.460828	165.396189	8.20093727	3721.238946	2778.132434
M287T19	2603.746952	15986.35342	18354.47175	13425.33844	9323.663454	3401.67695	1664.879518	3292.793514	2001.525653	3795.830255	5079.91741	2149.995644	3628.724541	3234.640287	2393.508535	1901.842552	2182.123964	1884.014477	2327.321031	1630.531464	1717.635504	64.08763215	2389.374949	703.9291745	1498.338511	6160.03076	9464.287698	4811.934997	880.7467187	1460.466873	6536.100022	365.0178705	3801.83415	3352.666703	3963.123459	104.5058237	2928.408462	112.0948997	4286.173781	57.51682677	3455.5496	2506.808088	51.1319626	846.1806839	1373.025697	61.67308626	82.62595469	2353.259983	1914.837254
M273T19	2660.599659	16162.71544	18943.52712	17000.42772	10855.34374	4659.035912	2410.167184	4558.447615	2059.502891	11511.82522	6363.10811	409.1066871	5285.536769	4159.875354	4839.218238	2547.571494	2829.769813	2978.266697	2745.254343	2197.05524	2868.531142	144.7311641	2625.143232	647.5221764	11760.3289	6747.38247	1104.847418	4114.551319	1471.748908	2291.515308	8446.45345	1046.572053	5380.073121	3788.58388	4070.885888	93.33541837	3960.793257	360.8384551	6660.78921	57.36829336	3639.088959	3279.793245	249.8288514	1099.673813	2006.052448	415.5275013	32.18917827	3737.454741	2278.307136
M173T19	11012.49183	16044.54936	20985.87909	49618.14685	15164.51954	14085.58426	5751.608921	14989.23007	10351.93295	8573.189423	6733.284494	11735.86976	8568.538148	18076.58645	4116.416615	9090.749517	11289.87944	5238.456629	4802.48588	5881.434565	13286.17526	1118.565051	7577.675023	7745.94327	23315.2599	20487.21769	26490.02439	1729.548693	3843.157533	4321.639432	6854.030368	875.3946993	7020.314304	11189.11216	17021.15404	2108.440584	10762.74593	2164.601697	9072.272661	1933.783137	9379.153616	13532.46333	1589.215659	3807.579717	6485.731649	2207.162934	1296.891081	7463.385901	7484.30107
M231T19	7917.705811	11776.56038	16901.10876	12491.61238	6939.940118	6593.851718	2221.056817	2985.708952	1978.21814	10316.20903	3855.525012	2118.56247	4462.555002	4827.851181	2454.891074	4404.661376	4827.918488	2781.272248	3538.776865	3193.201734	2830.716039	96.18292448	4897.509096	4813.555926	9026.62813	5387.426762	3835.392298	4008.341695	2456.609726	2794.462485	4319.911256	365.781831	6687.574179	6976.83823	7856.843195	55.61150578	4928.930902	521.2556594	6067.236058	320.5652614	5166.8981	4422.050194	428.2546906	2572.289957	3266.415484	271.6243444	256.8327245	4821.652998	4227.022204
M229T19	2139.625403	10580.91496	13219.53133	30698.49942	6782.552289	7024.629136	2952.246924	2887.78559	2354.007376	5177.396686	3543.209621	1984.003313	4132.844711	8356.578231	2064.481303	3923.398662	4631.31205	2882.754476	3013.885456	2606.249582	3113.038967	252.2583907	4030.159873	4114.764063	7708.490543	4916.274012	11013.53905	4297.991292	2388.011368	2442.061356	4810.07398	358.6833193	4897.633103	6078.446532	5553.777921	549.4465653	3925.403316	278.7789407	7030.755424	38.6730882	5689.50839	7585.129448	253.5319214	1907.294835	3362.856176	426.409603	275.9007472	5129.199031	4046.004669
M213T19	3082.680813	10381.43671	11249.79212	13670.18269	4474.176372	4939.218822	3099.41428	7221.815973	1959.640811	15671.96586	4684.14792	4785.791682	7035.496751	6863.918275	5866.106262	5391.748927	5180.650778	4924.260816	4313.873932	4182.624601	5347.36802	193.328237	6366.353304	6327.967707	9016.265641	6051.824548	9353.342711	5715.016909	3209.536563	3470.657781	6490.958515	1233.063193	10335.63633	8537.756127	6588.033014	442.0596853	5939.245518	433.6233566	12528.54786	50.87911108	8452.655415	7650.514048	429.5410465	3186.719442	5240.707951	220.2676968	146.4994409	8714.829528	6761.609045
M215T19	12058.87813	14349.15194	18375.63333	26167.9651	10940.66473	10638.69178	3924.535618	4920.963884	3570.720104	20577.12541	6260.331021	5366.356728	7356.758966	15641.9689	5726.058666	6388.489786	6086.94333	5459.311643	4481.72084	5229.176466	5913.998873	67.31289306	6113.286	7544.658229	9894.714734	11794.39155	10326.83418	6048.668218	3245.785447	4131.994846	6959.961563	1099.770714	9764.73151	8836.278415	8648.147033	562.6742294	7645.127548	811.960457	10195.93488	555.0437173	7761.817614	7185.205428	116.8588159	3961.805471	5103.211777	51.71118376	126.8740079	8332.222437	6819.322161
M171T19	12771.32971	22358.189	33803.89605	24235.73358	13289.69289	13461.19745	4353.50657	5495.629685	4394.485067	11779.48247	6876.14335	4646.678902	9643.418544	9358.380795	4684.887338	14720.45771	10769.82288	5990.246532	6141.609854	6667.15819	12176.06895	260.1725965	10170.57541	8903.885583	16846.50693	22003.78372	18119.52176	7441.281611	3800.979388	4534.004375	8694.037839	493.3629287	12382.87512	10302.33123	11285.46983	338.638027	8183.672041	760.3334892	9607.459998	776.3768771	9969.567044	16339.84803	530.1365955	3328.048177	5985.89054	475.5152597	281.3926388	9226.786016	8286.526449
M170T19	7627.901615	5081.317813	6924.253708	39369.83731	55737.06359	10570.73011	21897.47751	13547.35747	14199.05426	15772.09054	15227.28488	15245.94869	9907.762679	3677.28131	20001.00024	6297.94727	7609.302959	3233.551175	10601.54702	3486.950613	4416.518392	1838.425725	2864.87099	4771.342655	11054.83303	19302.56986	6736.280109	10799.90221	12737.74653	2958.140505	3682.262172	9601.487636	4679.174123	4125.212429	33348.87088	2352.671825	5743.662488	1664.792254	10526.47309	2091.557359	2416.083055	1852.565813	2202.495676	21309.29861	10056.81173	2016.808418	2036.213624	3422.8755	3816.430207
M186T19	10322.94365	8056.677474	10243.865	13303.47207	9996.685932	11260.08382	4939.577819	5822.93198	6479.697573	10526.17257	8128.03206	7583.367071	7261.662177	6460.820538	10477.22799	4291.392023	4682.568972	1778.512933	5118.667603	4904.145731	3746.936626	2102.900667	2331.06658	4555.947947	3530.29717	8385.856675	19450.17057	9457.696712	1473.53745	8939.734135	4523.814614	3768.658121	3878.700931	9108.662357	6178.284275	2856.881501	7980.919771	3597.5042	4121.612932	2343.180422	3568.754136	7018.776637	3166.238511	4128.397611	3302.396155	3536.479695	2680.468929	3968.748612	4418.538134
M155T19	3852.767545	13161.04009	12251.38917	13273.36757	6795.408345	9996.092549	2449.813323	2944.24928	2461.33135	7559.599369	3922.574824	4648.977107	6550.932453	11543.05138	4251.421028	5782.855376	5520.213106	3733.554847	3086.869911	3655.457587	8619.560553	304.3976281	4998.557622	5906.900605	10155.90904	7055.396553	13445.42984	5297.016231	2909.516804	2390.243083	2348.999681	1262.666362	6810.462996	5704.805944	6183.209488	829.6080015	4901.714815	625.7609506	6066.029766	496.0934365	6187.66324	5118.940354	564.868135	2045.88389	3348.600679	807.4355291	318.3293182	4687.959807	4789.625865
M280T20	8377.239902	14908.81232	13724.27464	29990.81816	21819.51819	18213.61518	9256.407526	12123.68034	12380.45263	19187.6436	17949.10189	8686.583746	11188.26617	5070.351565	5618.843971	14963.07672	5534.157146	7026.655928	13193.03221	7711.143307	9837.22256	1848.930918	5552.187481	2645.65499	7516.697839	6750.072354	8155.325613	7501.131952	10089.78294	3038.812246	6682.997188	5949.862797	3485.124963	38829.97304	15798.12483	2484.823233	4692.929472	2947.762811	115369.9689	1526.323845	2563.540809	2921.789771	5350.534593	18946.99057	5615.628393	1727.111025	2334.373983	11354.45188	11006.96882
M207T20	18789.88153	34291.8324	72972.26394	78104.71744	37756.91061	23926.03534	7594.221922	14476.51386	9504.324694	12383.96709	17387.27914	9509.733326	16183.58603	11911.42317	28208.33116	5359.428378	4434.812884	8777.879759	7089.995456	6453.197626	12177.02534	1334.410678	6198.113733	15923.7755	12590.70574	17703.79365	30440.99814	21704.67112	3381.095383	9157.732423	13480.32181	4651.863416	6566.368319	8713.190115	18408.18821	2978.52387	5843.062035	2395.84457	6638.67404	1530.896035	6966.324188	13759.47837	1780.520434	4319.040692	5843.343967	1824.667478	2125.085832	7572.118747	5309.488157
M191T20	28334.54673	17797.61623	27488.50818	30191.95338	20446.40783	26979.6541	14097.49281	18469.67588	13787.28874	12005.90522	17344.25737	16048.68493	20738.60222	10228.78336	35745.70504	5990.061781	6664.944298	13651.41614	7084.29362	9094.635816	10592.82301	34431.42493	7764.727921	16313.11152	16955.36871	14684.67506	17953.21901	14515.21022	7631.967824	9310.765947	11964.44418	17708.15995	6642.43597	6063.978538	17234.01646	23084.77733	7764.032882	34051.82228	6331.116977	27699.76421	6674.919582	7216.993631	27542.56224	12225.79025	5138.051827	34197.87332	32579.14013	9086.254896	8031.05874
M140T20	355645.8602	279166.3264	159200.1885	158272.4206	154767.6557	171314.5008	24056.20954	210098.632	222637.4021	179846.8831	187172.1253	192503.163	147191.1	132985.5479	147719.5613	190595.0021	214763.2054	240724.9927	83225.47454	165207.1902	246384.0481	145461.4454	89074.91998	120065.7555	127057.8376	126783.6624	182112.4599	101856.9718	192543.4835	134738.8497	86424.22084	70725.02611	82453.20939	72879.72989	299587.1922	127092.467	297760.5838	127596.174	111859.5997	96669.72775	287754.2646	223676.1402	140257.1752	95128.41479	284320.0256	91319.90397	125140.6581	281110.0476	116881.4638
M220T20	38520.20624	45070.47059	52123.94775	57848.59678	35099.72904	44552.16994	12157.49	12114.58411	13298.52653	21166.68757	12085.46863	15413.40295	22794.59067	18843.04444	18439.66774	24982.29777	20688.98886	11059.27283	11840.95468	13100.44622	18185.41977	1140.042812	15669.51302	16091.3803	25004.03461	46557.04681	29401.55155	17834.29624	15339.7473	9168.573684	14834.02762	4708.63746	16159.12218	22932.86504	45467.35334	1361.297698	39277.0439	1366.347893	21202.27623	1192.819848	14822.93063	17540.68205	2002.117522	12608.98288	13701.3816	1795.444456	1900.016247	19415.25304	20655.95404
M221T20	43865.06366	55445.33548	72937.54479	117980.3266	40631.52069	52784.85149	13480.64247	16285.7591	16437.37888	26436.29227	20138.64864	41039.29882	24734.56177	32133.7336	19345.72092	27577.99293	21641.33703	13242.22802	12602.82035	14812.49881	25006.48011	1258.500999	18444.68374	21290.3087	32062.32141	42355.24514	26150.53146	42192.94907	15730.23453	12637.44725	18906.90731	5311.442897	20967.94946	33703.13686	62839.76824	2780.686928	52989.92906	2740.909862	20358.87945	2309.227745	21431.99147	31619.84656	1790.455053	15689.73544	13554.9431	2429.62658	2229.466729	26130.95765	20636.33148
M219T20	670941.9377	87558.70906	1077580.873	555102.1261	450221.586	596578.0634	152525.1096	195168.1163	239791.747	355473.9924	193155.1369	197954.9466	308354.2194	390827.2447	251000.0678	262245.2727	334408.309	177725.9454	144038.915	210130.846	334763.8669	7265.739009	260543.1009	270972.3926	449916.8296	336640.342	320595.825	223478.861	234398.2956	147239.7559	237457.1845	51046.08222	368725.3232	386600.0013	469796.0157	4796.138852	865768.179	28430.77878	366455.4653	14300.52781	235443.3494	388154.9781	16818.87119	263265.2823	202639.0123	5316.025755	12893.95802	402254.7756	347031.3478
M104T20	258887.8925	247970.6737	207167.3728	378638.4328	420808.4312	244347.6487	81313.58728	120545.8392	154471.5327	249848.533	175757.0666	109894.9751	60688.91558	350444.2032	335092.0558	260565.8612	203655.4242	121481.8894	103230.1587	246193.2552	238095.0315	6515.088912	403969.2576	217987.8376	136030.7704	238736.3183	175026.8162	164617.0271	294971.0301	158387.9944	200392.5533	145086.6643	568159.938	621028.6522	421653.8895	1965.575163	498812.5272	19306.65756	400707.7928	4380.112287	444115.0457	624448.9996	25187.91586	237916.6707	377734.9432	1620.792574	31930.90077	376625.1854	494226.6176
M151T20	96238.96969	57824.41152	49019.04005	63014.18209	84185.13089	43332.10514	4579.351845	4466.626684	4968.516604	7159.140776	5393.907906	6153.78203	15371.95095	5121.40044	10617.5731	5184.205705	1818.008912	3233.97928	3302.532216	5950.576083	2575.896518	1581.025048	2812.773524	5270.700307	11248.70835	5878.27027	5924.670789	14350.86706	7804.036102	5455.808162	4087.100726	2155.174594	7668.232174	4103.360947	6760.883158	3213.730456	6569.833697	3352.637659	2045.877637	2180.367535	3875.351699	2580.285927	3420.410136	3459.658608	1845.70621	2772.626915	2448.487737	2667.008258	7993.634461
M105T20	4431.153796	12731.53293	11866.80711	20975.93819	51670.00614	29229.25243	8896.518426	12057.63592	4344.38835	13583.70573	12028.07566	9848.095417	13359.29214	44611.73445	31949.33327	18552.98761	15808.58826	6676.381756	8910.030313	25106.25735	26864.91125	10440.00027	32093.39052	15387.00202	19881.97874	19796.36082	12895.644	10725.71575	18192.89874	8747.772913	13955.3709	9002.005754	44769.43427	32090.54678	39011.32712	2099.470442	68657.26141	2366.839585	27569.83992	2645.078358	36043.59145	30206.67046	2296.220961	14645.06935	30565.98626	3174.798605	2673.20944	25977.1114	52827.54106
M148T20	6810.312671	5948.968346	7272.777515	10078.89714	8039.237997	9616.786546	10430.32117	6579.314486	6375.715623	13219.21979	8552.966682	6533.075115	11104.63207	5988.241615	14554.50343	6674.102938	10844.95382	10277.30914	4579.058218	5071.902577	7172.162861	8291.693879	6139.532779	13072.09291	9268.036595	8818.308098	13004.09402	16000.54081	4402.294188	5560.54538	13146.90885	11195.04957	6244.753984	11978.89174	9714.443206	1913.512187	14305.44538	1963.346765	4370.906805	16278.4791	16370.02084	13384.4719	6056.883652	19571.48927	10580.6815	2393.705105	7557.010798	6086.900426	6352.394248
M277T20	5659.878004	12195.53842	16000.81494	10770.00917	9586.979069	10201.59936	4060.103791	3932.066548	3992.32543	7190.132829	5164.542572	4891.365693	7902.586723	5207.147727	7339.741288	5448.669417	8334.926708	4095.711851	3812.114489	4889.031228	5801.466989	1320.491165	7565.671098	6007.343613	14549.23587	7760.391936	6379.704035	9643.310027	7196.421195	5183.885144	5730.020628	2997.16036	6247.869236	9452.993411	15658.45768	1416.36684	6295.716778	1302.196747	8116.698735	1158.792343	5073.845192	8306.898071	1930.532797	7134.454105	4532.432989	2113.301185	935.1621375	7033.191401	6259.025774
M169T20	32693.10262	26785.57471	35156.82242	34335.79829	16575.03422	18079.5392	16113.48028	20224.89653	11558.66679	26002.18706	14416.99765	14433.69352	23858.59955	44736.81723	32947.19547	9607.55233	16077.79483	23337.88509	8661.567502	17873.45661	37798.23689	2856.737541	20206.80682	20197.81269	22057.34422	20564.92502	23580.17335	19239.23673	13492.0576	19419.73233	19167.42711	14781.63506	14000.66524	10158.80113	23603.20119	11324.10303	9119.523274	10699.31943	18075.17539	9676.065833	18128.38916	15269.31769	8553.542808	15836.80608	12423.6743	16570.36656	8232.88463	18649.40434	13848.88613
M175T20	21408.9067	25668.78421	28151.13593	92968.88819	18673.14171	15263.15916	19162.75868	16516.93831	14994.27656	19182.45416	16201.931	16572.77573	25050.24266	29298.30176	33434.46096	11885.41302	9954.678742	10866.75019	6358.0196	10232.83397	30479.36143	3936.515278	24718.23966	32570.76824	24006.79737	16998.22093	26650.43656	19083.03409	16904.91548	11770.37042	23233.00469	22874.28033	19166.21651	19656.73477	32685.34807	4330.42771	8594.05782	3772.581982	17565.057	6194.105103	15126.48431	16106.63896	6574.894832	23672.35883	10448.03861	6871.751597	5389.892665	10856.70718	32861.4338
M204T20	43568.9284	179987.0171	80585.8498	215570.3067	121275.3342	60945.96484	31975.9377	263902.7656	328471.8622	48743.35921	488317.7258	422214.6704	36244.8201	84872.07934	665829.5242	1069246.11	23321.05835	32932.83183	22615.18675	30250.42315	56075.69279	172425.5565	29394.47329	374989.4124	28970.95736	42277.51572	46398.07179	253371.7204	23681.24627	38149.11952	223746.9094	554477.1356	32538.92664	40125.65183	80921.50092	5640.913705	114346.1094	5412.776027	46571.36817	58241.76141	26298.17264	45615.84566	137769.4832	1100524.468	29740.87142	6054.034961	4016.049749	63456.04132	42584.18997
M203T20	772010.7058	964295.5492	1195066.333	1589586.47	718847.7134	911128.9213	466351.3087	445647.5517	1137719.569	1165100.336	469955.9262	638182.1002	707183.8784	720264.7056	799102.1116	837875.6098	560409.103	507129.9852	316653.1176	499378.2752	770537.7361	29037.83141	593798.8225	525183.1273	776056.857	787049.1944	776424.5983	419048.1692	568353.6048	455435.3001	454437.3465	441306.4194	737709.8743	654780.9642	1472636.827	78257.68194	1778127.434	126495.8928	519256.4723	77783.28674	369015.4756	695231.7194	88612.6097	753793.9817	419336.0666	39465.88116	83004.13054	742025.8185	639553.0756
M156T21	18242.46066	18547.61347	18732.39198	25920.13524	17427.96804	27751.73237	13536.76173	11185.88737	14150.93512	13146.42732	11440.66237	13921.58513	19250.25664	20946.74851	18397.58232	13511.8976	16982.82001	11591.80974	12408.85918	11519.78369	9250.138543	12126.80974	13088.75056	16521.93618	13555.30315	12429.58663	12983.74037	11008.72653	11923.03701	13516.75634	16201.02942	17177.71713	15661.47658	27607.67108	26418.75096	2278.800682	33772.03527	2505.190931	12550.01723	6950.858861	17868.59929	17036.98407	7966.24041	23599.59759	12522.81553	3114.951451	7776.960056	17142.73474	23532.41924
M384T21	3744.845774	13376.12278	19010.83397	13355.82163	12215.54712	9869.184823	14589.70762	10561.90737	8238.742898	20911.35908	10055.9202	15353.11978	11813.7749	12269.75702	21475.59474	6022.518356	10677.26721	8845.836447	11020.13807	9298.904495	13222.95735	756.1937345	12804.21837	12340.88055	25914.01064	11886.38242	13789.96122	15184.78191	20590.66268	9462.238443	14727.20154	9715.84193	11638.59321	10565.42973	13579.51103	1171.413216	34786.31946	1085.91277	18121.81646	1973.952524	9121.309166	10183.48917	1047.170067	18401.75602	9179.291156	1283.256965	692.7788457	15811.83594	9448.80029
M163T21_2	19952.98774	39477.80834	35952.82674	40569.6459	37711.23806	18917.80834	40524.58598	26238.81156	29756.30881	41734.95407	28022.18587	34773.64575	48066.81883	96827.91307	38935.0829	31892.58226	41571.36187	32054.25296	17663.27006	23807.661	38684.04999	4473.710517	34523.99835	39676.06625	39864.94059	20051.5286	30409.40685	40505.62747	24748.63841	25926.59357	26892.59153	45570.92069	34326.44601	55214.74648	61431.57906	3963.13889	77295.03561	4214.177596	39119.06852	6085.490689	51382.39638	45934.39543	6814.713191	51176.31443	32383.4991	5921.888824	7251.461925	50318.96493	50483.23792
M162T21	158199.4787	662645.1019	524426.9164	411220.9636	193919.3692	220103.7666	326374.1837	295245.7246	301309.8377	340843.029	289289.5519	303824.0435	571033.9644	475842.7968	489575.0868	265220.2965	394271.2828	462259.6926	247214.3689	380341.347	443517.0279	12702.51445	564681.6744	468191.2813	382993.7176	247508.1923	44095.23141	340513.5051	396256.2845	361885.2897	387320.4496	504587.6605	606403.638	601382.0618	742910.4172	2804.61379	985331.02	48466.08921	519026.9245	75315.05176	618974.3126	575838.8608	63025.61234	664592.3164	438134.4763	80099.40295	25842.80757	600002.0761	667038.9267
M159T21	7238.956105	6717.875206	5141.748629	7248.450315	4227.264714	9567.569125	17657.84093	530.3403169	7727.866023	32497.16218	10856.92595	11333.71787	13857.80395	12471.61982	18941.55448	9573.047929	10540.14345	4123.113998	7329.268894	8710.826265	8065.991649	4140.953812	10821.35867	1316.208203	15000.5471	7131.318997	7348.930958	9251.850953	13847.22873	5979.165619	16401.72582	777.3650031	10858.08776	10706.08814	13757.71994	2614.873737	13417.53479	3417.165653	11425.66957	5209.883579	11902.57028	13992.55516	6235.438152	5608.094559	5767.946008	3288.558905	11192.01418	11816.09577	10672.007
M120T21	14822.25612	16314.86505	18257.60622	27933.31069	15345.19481	28219.77753	4254.009866	23652.93091	23599.81644	15993.84007	2506.879089	16932.94231	12751.36279	19259.18707	22678.83339	17844.79629	36809.3121	11712.74276	19230.96118	18416.45899	25531.69313	28256.77645	40504.37108	12533.95212	29309.95966	23291.56368	19519.41782	30186.25001	27730.97906	24500.21255	36241.69394	10821.07188	29427.8667	29573.29777	38493.68409	1651.97474	23171.2525	7112.903716	31580.52754	11014.48014	25269.30058	33222.10305	9468.657293	30313.88783	23244.43489	7889.145752	9401.732215	25748.18943	43255.74523
M180T21	4974.611771	11328.23073	7400.37768	4219.839375	6445.626457	3108.989381	10218.76693	7424.29651	7916.008382	9663.482667	3178.688252	6622.088397	7765.755918	8671.367701	5724.928262	6155.292983	4616.006901	5910.388588	12592.03537	6849.985856	6022.439932	2150.276139	7392.280952	5057.102113	6946.205975	3497.823147	7351.74407	6241.340453	4792.11047	5728.747638	16556.65913	4508.519637	6119.25518	4769.64437	4678.91705	3380.141863	5920.930622	3129.876611	8327.463448	3200.386958	6183.669018	7194.678242	2947.029835	3682.606119	6089.710504	4077.78208	3096.388539	7950.502331	5508.989055
M115T21	8234.285058	9102.510703	9837.453478	30486.2028	17909.47025	17491.47562	23191.13786	22117.63719	18770.94716	28629.99599	17366.24487	12238.69888	18165.45653	18699.38707	32426.66125	10049.28848	20098.1836	9318.962949	19597.0356	10424.74949	15605.63394	4677.709026	12028.22359	25869.01355	16917.43852	20419.34244	17496.0953	16647.0182	13028.54823	13113.07337	18259.01195	23691.88664	21523.06222	17276.85617	28659.98766	2776.737651	19679.11119	3073.916108	16071.09509	7088.191675	19815.10759	18522.42606	7203.324206	18196.84303	13263.3819	2428.835587	6183.296337	14416.71496	11292.11893
M147T21	59023.29375	59419.5902	88404.85073	72052.2376	32395.88946	50353.44	50329.31539	63553.77868	34707.53856	87828.93219	52263.4814	36298.9768	81314.14691	87659.80826	163442.0415	26656.074	66363.96356	82817.58506	47429.69568	72868.24677	111889.8844	8440.43807	103237.9718	72011.25608	91477.33163	72119.2704	83411.11389	72497.36866	53092.54455	66350.38166	78109.65836	69047.03436	60339.53445	55823.91276	108949.3017	2489.490198	19478.88114	24274.62616	88127.75024	33015.75751	76603.39765	61198.30852	37173.44568	97106.5657	53191.54131	29391.22867	13748.67155	74123.00043	52600.26914
M149T21	2964.069804	4444.345329	2562.749942	4298.038415	4637.272961	6101.26952	8448.92637	6061.676832	6049.680079	6217.935354	6591.08538	4645.600346	7682.599098	7151.231872	6680.346989	5561.60595	8244.770728	4042.235723	8542.617711	7682.728495	5785.245513	5732.368897	8139.716365	6041.263902	6306.452448	3909.572475	5269.770126	5612.600675	4736.020382	5204.846246	5176.774196	6697.537435	8086.305461	7229.974778	10102.35404	2253.006653	9201.715309	2760.167568	5160.438365	4201.427829	9624.903845	8516.242106	3446.366944	5608.538364	3840.561619	2980.431631	3525.468055	6771.534163	10128.54178
M176T21	8824.519602	10443.64246	17277.5673	16566.51463	13704.98806	21512.88112	46515.10242	10951.97558	22903.67197	44644.37995	25868.09671	29108.30629	27942.26133	40746.93972	24542.82974	26444.77748	28706.23817	12531.18779	16449.60278	21196.91135	16333.20877	8040.974246	27843.49529	38830.88892	22283.07057	21359.9153	28532.89675	16686.03316	21474.00629	20440.8325	26866.0566	44736.82604	22821.48784	20927.75963	29960.68927	11674.08312	23669.34747	8794.737649	52714.9821	10509.49473	27248.48088	27332.41628	10237.81984	21052.95214	12974.02436	14035.33065	8514.932187	23742.04317	30945.54197
M148T21	29078.04251	32484.6801	8231.087314	36487.76553	45026.14785	70482.88454	135961.6267	85604.4723	101688.1406	95023.67025	95799.15738	55578.92383	95011.25394	146029.1295	25447.42703	74686.53593	114171.5733	56747.32615	105033.6629	79679.66689	41965.73939	58310.06	90280.41416	88911.47904	98378.82376	45736.72626	76385.01686	63631.34039	75116.78885	49904.83435	6395.415915	96146.66913	126875.9856	161076.9115	238176.9876	1266.991384	255198.9355	20127.78147	102098.572	25549.74445	91440.72583	138810.6852	34413.66731	120052.6194	55353.72035	18166.97288	29067.21595	143936.6239	250943.199
M114T21	369650.5992	446687.8455	461484.4093	1174440.411	264244.3133	448586.0962	598991.7093	533912.0404	551681.0797	655605.4309	504358.4489	372344.1654	566280.7522	738278.7191	992329.3431	206042.8155	415678.4689	332786.3989	377285.6912	429474.0743	619180.6103	18975.2207	376016.361	646694.1322	380603.1794	495427.7406	519466.7922	380113.8509	287405.2075	370582.314	397740.7178	726254.6958	629827.0078	791141.0703	946079.9241	2240.928374	879882.0818	96728.41139	434322.7173	70364.30799	432533.2792	604170.2101	35784.02206	745267.4357	432050.4967	17316.96755	41460.27606	440966.8811	458926.3546
M163T21_1	14486.89766	40608.79514	35969.63396	39160.81916	22906.88362	21135.6964	6511.39022	17048.976	9608.88728	70435.04154	18314.41278	36040.92963	24743.05198	22626.65026	42074.64288	21282.60485	52841.34653	14512.72773	25965.43424	22381.20846	24492.28269	5986.106409	26481.32218	40328.2083	38945.3124	21210.85395	32083.03952	49604.89336	25954.7753	17345.91556	25960.40013	39401.53281	21407.71496	25207.47425	25772.1548	3810.874	29383.33815	5706.316957	27828.14907	6718.914957	14287.49696	20655.75831	7277.507617	24611.60444	16588.41137	6651.1603	7085.364015	29468.16548	22528.68367
M90T21	58285.25454	62951.92415	97735.23481	97543.3375	94021.86858	57057.04866	83126.30344	4948.364797	69145.31811	74842.54574	55082.52524	15214.57988	54000.16397	49117.96619	66180.46527	29746.96888	25499.62245	19134.18397	21498.99491	20531.0805	23980.19994	5241.491473	34593.42499	49125.99355	67785.51706	59673.45172	62456.3959	44923.55278	15760.52093	19633.65688	34802.71123	46609.0391	19045.24101	51582.08111	111358.8426	2142.567892	45530.95153	2832.63417	30474.50708	7311.438856	37745.09737	52853.0821	4882.685329	54424.83204	26886.30768	2408.356263	4299.175663	30829.80604	30846.04988
M365T21	7952.122366	6981.769447	9160.114101	42711.09259	23547.35794	27796.24167	26331.52213	19700.32974	33222.43231	6520.306873	11060.77927	17490.22774	24140.77017	8611.499234	102937.1414	9245.081526	9352.541245	12723.59067	6586.904174	5755.726244	21218.36154	6960.316927	3361.916303	8095.992671	10258.23167	10672.18415	11927.85377	12827.00182	10749.39904	10259.04284	8325.240808	11922.327	16271.22567	20032.86078	8331.616837	40773.7659	17354.97828	5827.926112	7688.510891	11983.7582	5264.495486	12493.84334	13624.70035	21818.74768	8979.918955	26426.79066	17062.28742	15547.82559	17328.07878
M258T21	9199.461371	7560.300778	9864.243202	14601.95449	14465.31669	12830.03153	11703.75028	6832.022727	8898.701929	11502.92246	16816.38674	6330.065403	13088.35335	13271.85382	8466.614993	5405.932083	3938.822574	3860.368148	10170.68739	6458.12133	4924.392547	1414.279832	4725.992639	6304.799	7649.939855	8468.502064	9619.449272	6507.624776	5290.648031	3369.656795	7688.694608	8110.157395	4745.671442	6755.968151	5506.573025	3161.821575	15590.93768	2868.787892	5928.585256	3588.130669	5920.369121	5754.658167	3141.289268	12414.76116	7963.956298	3309.602157	3804.191218	6611.068444	12439.16464
M198T21	8444.721681	7803.795575	9313.194693	9697.244235	8756.413862	9120.408843	36961.5347	12953.35943	18090.44973	29260.00131	23083.75509	20873.76938	14046.84653	32754.82166	13002.1107	16010.34722	26841.58351	13560.49932	37196.25689	17902.84392	12060.28358	1852.770647	18419.11524	14879.25297	23524.92841	10142.39191	21319.44296	16587.15198	15911.54815	13592.93314	19636.46796	9712.443152	42981.34464	6525.93106	12939.23846	3917.026353	16617.6409	3895.803255	26850.3299	5145.423928	15033.24002	26450.18527	4428.232769	10109.34131	12450.82005	6109.478176	4304.498419	24849.97934	13496.7766
M61T21	20843.368	49473.65105	27177.08623	56890.29071	26435.84119	34060.2835	107553.8881	83384.46277	54948.80569	146060.9224	51937.36763	32944.84498	57556.56793	89948.61432	51562.24077	52505.13375	177594.9008	56710.08384	41261.913	44606.09928	82846.0867	30536.42267	95978.42354	143443.8947	82283.09428	82263.81627	64486.72981	38898.72868	69425.86321	121513.443	57629.12567	58044.97397	142750.4844	85489.68118	113787.4087	3695.875041	220286.4409	9480.915182	85064.65386	17595.21725	107001.7599	61515.74849	24368.38268	68605.9824	72893.55197	12054.17993	11393.85425	89537.66513	129993.76
M255T21	5567.114536	4023.688579	3358.292126	4551.504337	3586.867257	3860.76414	14600.42907	6226.23821	4033.378979	13538.02744	8418.757045	6306.75574	7988.791274	9622.370999	6776.745318	6512.025278	10086.93726	8641.934825	12028.90059	9204.199629	10803.80039	2766.685276	14576.4763	9603.607336	16188.21739	6392.345319	8759.229534	14062.00549	18105.09769	13106.66207	9624.863125	5494.138257	7107.788978	8276.840544	6667.951139	11856.39402	6773.530967	9912.196765	12073.32169	5985.714393	7640.266073	6148.599107	6701.3427	5280.549867	8462.965064	9386.750176	5394.694367	12848.76987	10994.85871
M145T22_1	14129.93812	13390.63977	11974.23957	69835.18628	80757.56967	32203.06334	71223.63683	30911.8629	40854.50702	76487.24634	38613.55244	55633.23826	43173.59044	44562.8248	90623.65891	46765.08967	49607.60511	12111.60337	18098.83189	46341.60415	43957.78892	48338.76797	45610.64678	34924.24058	48381.62737	27719.59768	51199.64158	18197.34502	55082.27842	31378.05691	14304.23553	43179.16419	27316.4244	29714.17151	29667.77715	123236.6601	22463.37276	85394.36686	29279.06758	71617.96743	22589.35256	28222.26723	75421.12726	64575.12177	24004.77749	106138.1192	65533.55892	39057.04015	34164.05024
M325T22	1870.537563	1425.355922	1689.196118	2521.195533	2062.828364	2127.808414	13378.59604	13841.91631	12959.00523	27430.90173	6249.269436	17118.03994	4280.780365	15661.75615	41406.08296	6088.868779	10973.63925	8073.786232	15305.87485	11087.46358	13353.15172	1720.16331	14665.76296	657.2059524	16822.86353	3457.504772	10931.74169	18529.32573	31379.54991	14252.53698	914.4619828	6679.131223	13713.0278	23286.76318	3691.945429	5915.595548	13887.0916	3407.463278	17741.54946	3292.159282	9391.314595	16170.80244	2470.663088	31662.18819	14846.50469	4223.842691	2788.702343	16968.96155	11702.6885
M153T22	6066.669924	8400.484345	5980.237171	9122.786264	6480.523933	11343.96136	21372.99026	18766.63524	13978.33021	19857.27876	12230.62746	18369.21018	19761.97815	16666.75633	16731.70647	24023.23836	52008.67751	23613.41176	15756.59547	20677.88697	38676.52786	11594.8407	34631.30595	34291.14496	21110.05234	23455.25707	22629.83844	11574.31651	24232.50536	28935.02175	17744.38547	20157.9738	27499.37398	31543.53601	23898.92965	23278.83439	41006.18333	15656.12607	20219.72438	13005.23113	33835.50197	32730.76825	12731.90666	31491.26585	25652.83992	19835.18745	13816.21747	23337.29881	32672.54572
M173T22	125603.7865	27087.98329	20896.5635	37840.09827	57507.04325	66645.1185	28462.61625	28605.74022	65328.7485	21160.70615	22943.67996	61824.67856	39851.87123	16096.46877	264089.6432	15888.58652	13055.17221	19241.9424	11318.95599	16535.6604	17570.72964	1377400.083	10263.32158	13138.97631	14975.6327	20059.03168	300461.2172	18495.53518	11263.0944	6935.388538	4699.430539	281640.3896	6178.583869	6182.882499	4720.530996	8075727.063	15439.17329	4632090.743	3500.532303	2258711.898	3561.535123	19118.34692	2409580.397	4083.515022	11973.69661	6851286.529	3002278.918	9619.519132	8130.885895
M97T22	3923.218334	3098.177692	7963.722598	19942.64995	9970.750519	5191.131817	15647.30808	13880.05673	10271.09689	35925.163	17698.27512	9804.280724	12366.45205	12256.8427	50869.19454	4715.533366	7069.835079	4747.500812	7112.785947	5429.88845	6884.422625	2468.847526	8569.362745	15811.82425	20122.46448	12816.86159	33644.57341	26471.036	7003.788344	8834.550812	13807.11296	14712.7269	7125.87232	8549.195155	10340.45654	2003.627653	8405.881203	3306.498646	7322.248317	3350.447117	3697.291513	5651.159411	2445.657023	10124.35494	5459.390435	1991.143806	1891.369956	9879.14941	5978.740476
M129T22	16562.24281	33141.26272	19905.76389	60971.03312	51217.4013	87227.09785	94743.48069	121385.5477	59944.19016	119848.1921	165978.3628	56770.93879	99142.29125	130937.3194	120634.6551	21894.68148	50085.55636	215949.4635	85629.3228	112137.5689	99731.46776	8759.815852	156565.0744	111476.7365	38029.19001	38318.6683	76888.17208	126935.9276	215882.7806	205668.3935	201874.9632	75415.79344	183302.7399	119260.0054	50913.39059	17621.87385	181946.3239	13643.18395	201746.2511	12733.7362	67405.77772	58736.91054	8799.743144	105777.5454	152200.9364	14164.09337	15288.50322	205559.618	195647.2687
M381T22	8712.837151	9004.833943	10773.99522	41586.42612	23728.14488	29070.90727	10876.67632	7622.848226	13345.24857	8787.871229	5603.704979	6178.564268	16348.46162	5410.682114	13255.25463	6346.29061	7137.221174	6076.290569	6904.312227	5024.209491	6596.564525	1740.785679	3903.452391	3902.302324	5116.513471	8590.067474	6173.629995	5132.370961	9316.056889	8261.14095	3901.729061	3286.277184	11866.53741	13383.87816	7964.475907	3746.929666	16582.81068	3574.077156	4561.719646	2518.433041	4681.991148	15042.00218	2529.20772	31607.02904	8087.585997	2900.750109	3163.328962	10561.29733	10764.57127
M146T22	41233.99199	184625.2548	93595.57873	115541.5674	111235.7568	71235.85821	131707.4095	116062.7164	109446.6841	167933.7052	100769.2377	58206.05238	140228.7955	158964.2668	87239.81037	85326.62004	264707.7232	134731.9146	116307.7305	119268.7811	67153.24523	5149.581205	211969.7317	110443.9407	101686.7124	105186.7778	88258.35113	123603.6073	118223.4011	88429.75128	134443.6267	100293.3853	175579.9089	208108.6111	217128.3845	2373.322815	116127.4867	6036.957262	230632.6304	11025.88526	188444.0291	176649.9083	7155.679807	246679.5755	217940.7449	4522.809492	10428.83953	226087.3406	309328.9241
M323T22	971.3238393	1132.109416	1195.254448	1638.263275	1700.509856	2989.526835	6403.37551	3113.689518	1641.487073	3790.197812	4333.683968	3691.426502	2110.680536	3722.866621	4293.854248	3714.091583	3458.557004	3163.281599	4332.609159	3654.882622	3000.689524	1247.995774	3769.04246	3564.12879	3015.548436	1401.986975	2551.693174	3632.244409	4404.975529	3050.171628	3183.894302	2105.776279	3108.768601	3680.047746	8415.178045	6211.921432	1939.345356	2955.871404	3742.095753	8513.926993	3091.182921	3162.50145	8021.328621	3310.315218	3423.280623	6055.964438	2562.016789	2927.087606	3771.941159
M133T22	71039.37579	65498.63153	101751.0562	112318.0198	94658.90112	63445.66865	133991.932	132291.4561	128870.5598	208850.1697	122422.115	97073.16046	102878.2958	236286.5256	258150.1758	109398.1565	102025.7668	58568.57726	79101.34126	82343.02129	54150.26828	4663.580716	106647.3247	183421.0327	115311.2175	97298.95022	126370.3209	123296.8013	38329.8111	49456.59402	97580.36037	156283.0167	71167.48162	163868.5047	327679.311	2002.510188	80030.69671	6717.169016	110393.2828	9006.554534	152288.8567	177044.7541	8601.861103	119956.5322	98907.77635	7255.882112	5474.435606	102281.4654	116890.3256
M191T22	33776.55864	14023.16578	22665.00575	13071.52824	33808.73808	7048.482379	6129.130568	5188.775554	45227.16059	100127.0591	28761.65811	6051.78044	71547.53315	18850.02514	12329.86579	9985.183205	7252.775992	8843.807257	9058.783379	8250.648978	6581.069927	10766.08555	8975.407848	7865.361272	23546.71745	16783.3163	15145.66026	11862.61877	7136.043327	8574.252585	32092.30432	50007.72472	3281.715254	6344.803719	7916.833636	10124.90742	11534.72133	9652.427827	4664.371891	13021.02405	8568.335765	4738.488002	9463.637775	6905.493576	7888.714457	12941.3524	11075.36722	8721.078441	10127.0944
M104T22	12369.9407	43731.36141	47565.17253	112435.363	368998.1849	74764.37833	66672.93771	59364.69577	29352.35238	75167.79354	31672.66353	105398.4615	30100.11413	51552.65884	2666.40347	16466.41882	19064.55281	23795.9826	44051.7099	30030.37398	20336.01296	7143.617758	45897.62023	145304.8092	249715.5612	190617.3596	195302.5383	160209.1963	22124.28217	24225.2967	32925.81389	58454.76114	46599.09349	29146.4243	39363.14903	2366.632014	42252.18131	11436.77865	27497.09077	9448.943879	31208.14448	35354.8037	12345.00269	69117.07828	14055.09643	4432.37724	13755.52927	22518.61526	33284.7564
M134T22	9651.545486	8392.616307	12682.70824	17035.16345	14657.10582	9806.39723	15998.59064	16176.23503	16305.18382	23404.2947	15390.90491	14844.05166	14111.7831	22285.88201	29655.37384	10652.09787	10006.11292	10112.02078	10117.87559	10686.58244	10799.41705	3991.819408	12932.33778	22257.06506	14005.5908	13196.07653	15776.64794	15318.7872	5175.476504	13648.45034	12770.84745	17429.28947	7207.215617	13012.45754	38229.79702	1594.699905	11407.18312	2929.134593	12030.05477	4005.724286	15298.37111	12904.4031	4239.937164	10702.4324	8707.174152	4172.792461	3111.572248	9235.859713	11609.63445
M138T22	207794.3972	93607.11374	103577.7125	120783.2755	97579.93312	95729.85468	36256.44333	14908.11275	39701.50911	269321.1711	113794.0527	29417.57834	83881.05911	13473.52665	61685.24249	14009.09429	14761.14654	22541.84923	82926.16998	20523.1793	34916.09362	3804.469756	35229.97133	15088.51837	19467.43354	34080.74886	24573.75417	14327.99791	7433.82548	21369.89598	16463.96764	33717.2035	16686.41977	28256.90931	28726.28643	4221.282687	43807.87887	6120.276894	27048.76545	4869.514275	17422.79065	15260.20878	9946.935699	58351.13145	14136.9492	2325.282641	14112.15272	27347.98716	31300.75862
M85T22	11207.13983	149853.8072	13637.80202	1187478.117	1277497.675	124197.2674	23890.40238	92169.28429	146069.4359	285681.571	286972.4372	124096.1984	501.3655374	62547.30426	596009.3447	10493.23436	6616.724959	11066.49201	11572.83161	10100.46742	12806.67593	1874.829737	6893.139351	142343.897	143943.3136	186309.5166	481279.2202	172739.8676	5103.756064	14787.79783	77527.39321	126554.6888	14366.94945	16881.77381	30122.30698	3895.4868	21064.70278	6081.995083	9530.116765	3824.46027	6275.061201	8810.589295	5070.20597	31051.62251	5675.363574	2034.362029	1983.906879	17918.90627	9614.48811
M185T22_1	10877.07924	15697.34878	13652.38398	12596.01587	9503.172508	12839.52766	38404.52955	26669.50121	11437.58793	31989.57757	24756.3036	30033.22987	35086.85719	37231.9483	21679.70427	38413.93349	56095.07044	46463.57719	55694.76917	55388.8893	62900.5277	9687.548168	88559.9044	57526.69	45094.56525	27553.94558	50599.73467	29421.73397	50965.1927	45608.21396	37712.09668	23056.0846	56276.22631	61011.43816	35614.88892	13317.52374	18122.61043	11005.58021	82723.97623	8241.334854	59718.68108	31225.29428	6423.215939	53092.93506	66716.6807	12508.23123	6615.680898	54395.33111	48874.56953
M94T22	4868.361377	5495.578989	4379.906134	8196.779725	4629.235311	6103.64287	12608.34666	8438.278854	5958.63546	21607.27075	19205.99881	10092.36092	10478.93881	11103.9912	9758.559191	12033.9831	17156.29686	11892.51291	16398.30232	15701.11705	17914.86777	3372.980304	20278.5859	12153.57679	14198.3586	11909.20046	15424.12286	8738.218477	15165.87096	12395.97871	9868.528109	8594.322426	15544.44331	19310.24259	17104.6759	1562.347092	14642.69567	1540.52663	23002.30439	2511.763219	18269.83232	12768.67599	1727.126619	17386.72816	19790.32491	2376.571761	1744.768505	19244.97543	16159.52608
M132T22	1487524.047	1396427.839	1902080.35	1670727	1214074.369	664386.919	1165768.669	1205723.977	1229882.97	2070433.338	1417878.758	979502.2099	1136830.17	1591226.798	2149195.566	907644.9008	978770.3053	851882.0804	970477.716	922666.2616	838489.0936	101698.7802	1118691.582	1674917.16	1450273.385	1354783.406	1524398.042	1097626.56	524073.5542	746798.7093	1407696.645	1758299.802	1278174.993	1556745.655	2616884.237	9040.597681	1944600.008	14785.57771	1376147.322	32094.81982	1435578.674	1344564.749	149788.0132	1376067.502	1067936.406	219398.1343	69999.59423	1332879.535	1241166.901
M75T22	20123.33781	23279.53729	14211.52985	27350.28118	16260.08797	24263.7196	56937.07159	40120.28471	18939.80138	44296.62657	41508.17868	21357.86516	33608.09867	26128.81944	26378.7468	28177.97077	32277.60767	30892.68791	41064.19052	35278.59264	40419.57732	34946.45251	52615.6148	41732.54592	39817.91996	32774.96332	46182.52166	29158.2802	37927.56358	28070.18083	26994.36122	46980.54457	46075.17903	58172.71053	45848.12885	2256.359893	40449.4682	2503.978906	52571.19734	8062.65692	52007.61649	34800.45683	5463.59121	92037.52592	47823.0877	3243.692364	5014.152846	56314.76032	42344.02803
M204T22	237889.2661	595405.7848	366126.0571	215892.5524	262730.309	167402.7125	18744.65613	10450.25388	12319.68219	10932.42011	10492.69124	10253.67099	5875.168906	7999.850286	23445.34266	8926.51767	12528.15893	4963.425205	11447.79089	856657.2575	5767.323595	195415.8796	9425.663823	11217.83042	848484.3976	397780.7452	9037.102082	313152.6066	12696.2573	351090.1757	12866.16677	23245.68611	9363.341754	11084.20686	11980.73291	5650.680233	6009.71417	23590.09637	8973.971963	46997.71691	11747.51726	10786.73253	118358.7741	8397.632883	7269.805361	54871.65396	60830.20589	7623.684731	6536.084702
M161T22_1	37320.16402	19672.76628	51601.14823	146357.3158	104301.6169	39419.82322	43946.74201	43538.22178	48615.05021	107582.8387	65754.21197	39107.48121	50301.82736	19699.93255	204910.1357	47963.33585	17223.38876	7494.858789	9736.807898	6151.889661	5744.496243	9581.564564	4967.488397	82546.46063	29808.83813	36138.63561	81430.80715	56347.42559	1963.123898	4524.616213	36637.28059	57377.03626	24202.01377	31207.45255	9282.385311	3240.575498	27376.35433	4118.580033	3626.217799	3520.639585	1542.31386	19658.37148	5208.163924	24601.38628	18868.23242	3596.15184	3145.316435	37450.6552	49160.04463
M222T22	1667.98038	2061.741455	2398.339135	3979.254729	1996.05873	3510.837831	11288.9968	5442.953591	9185.838273	6778.289688	7920.08214	9166.942716	3216.61047	5301.6888	7673.258749	9687.674116	9420.533643	58434.56839	135256.2491	36958.78047	5444.909215	17903.81257	5216.612288	11017.85812	5917.009954	4073.117402	8051.750538	6280.704209	10338.44064	4960.528443	6307.122743	8742.057342	15458.08088	17735.7363	20923.43626	3337.579538	5845.833542	2718.932745	13513.76681	5055.155323	19652.57199	13251.71475	4313.49665	13394.71497	13701.05514	4581.764182	5068.945069	9758.341435	10633.73625
M93T22	117827.9274	161103.6466	79263.30857	140895.727	54675.41809	143558.9559	401017.2381	345740.6597	163136.7521	331350.9903	246777.9875	212818.5746	276555.2329	294118.419	235312.479	392320.2585	570101.8887	409472.6479	477328.6856	453531.521	533559.8243	260703.5224	623543.3783	371416.1846	345094.5238	295353.9442	379390.4792	193092.1451	423780.0209	389498.6973	306851.821	278413.1052	729097.4294	690323.8207	996643.8694	2829.323733	529883.6188	10663.6994	550676.6087	210414.0978	509781.1221	385497.6251	50204.62948	1149714.411	499274.8941	21470.51445	288308.8115	551312.1912	493533.4517
M217T22	5142.477528	4549.475543	4856.795615	6539.745083	5097.819644	6969.163342	10402.59679	12474.00456	9934.881503	13517.00326	10315.08544	10515.52315	8367.694865	11109.07645	12685.39523	8669.478303	12851.70566	5371.108992	12241.26987	9111.152242	10812.43923	4648.454418	14021.06761	10422.97369	9999.38771	6938.265225	7665.353658	9772.731047	19547.56952	8803.244864	10227.50174	18634.94934	11029.2174	9520.29833	5670.870658	44408.49094	5981.918772	17365.24508	11774.05869	16978.31663	11095.42631	11644.92118	12051.05312	7779.670974	7568.233028	21875.97624	13725.8267	4877.310948	6262.827354
M116T22_1	178098.2507	280289.1167	176201.8414	202741.6449	146030.3095	271783.9243	56403.97906	193835.6311	102391.3921	110440.998	71056.99022	109933.8757	190820.4304	40926.71928	143680.5713	82376.5367	73703.75552	83677.45926	57565.42934	73779.09512	74206.11668	40068.6254	90352.05491	72881.57688	51514.67971	104221.7116	76627.68158	29037.94228	47481.48102	52149.67493	76561.64023	56870.46041	72069.59451	282623.4623	99055.72774	54750.98098	84885.37729	102524.5532	25961.9171	93538.59398	95783.38953	68308.10688	197174.4407	225293.1964	127407.3056	122739.2051	148998.5577	109581.2018	171857.2104
M131T22	119350.8516	742915.6975	1149180.342	286421.9694	477522.7087	199678.5124	352905.954	130628.6217	32063.43207	41974.80637	282910.4527	68491.71371	515177.6396	63751.1953	56353.06955	102545.4997	108163.1933	69015.10931	97047.58652	90383.30146	100429.9657	24301.43422	109112.267	365900.2402	82105.23368	92484.5161	72524.87943	120482.9507	26418.38564	95822.71996	166494.4759	22918.29251	228067.0295	262086.6007	84114.79205	8494.925804	210578.3983	61728.75851	41672.23018	50115.4365	29272.40554	102161.6618	64929.07985	110687.3146	144324.3859	54519.12299	42538.69482	81716.24242	54888.35297
M359T22	5060.927508	6575.47383	6427.665595	206795.1342	75103.60756	40538.35284	7416.688668	8351.441893	6809.019119	28388.04235	11499.60684	11025.56113	25001.28519	9394.983448	22941.28675	5077.692197	6438.912566	3667.293034	4157.159094	3631.419196	4523.767558	2112.690999	5893.888482	17531.73714	32572.12847	8380.444289	16185.99921	21524.4946	6119.999244	5541.115811	16425.04069	26674.89799	3842.925523	6430.921937	7662.800259	6495.32905	4735.674046	9428.737313	8855.224368	6500.963216	8859.549508	7066.632198	3798.341379	2077.368286	1347.540203	4571.895394	2058.411748	2245.826884	1564.190381
M165T22	1208.444815	1796.40339	1701.733378	2923.278045	1885.375924	2729.710171	12871.03677	5716.567306	7373.072949	9284.318362	7390.660938	8371.428516	4750.683622	10735.43567	7888.228054	9455.879368	8823.765024	14191.20562	16163.29362	17703.05835	16694.30826	2825.619951	9937.401481	10062.69648	6609.24665	5265.822933	6851.043023	8102.573173	13913.23353	7995.895195	6484.245214	7022.651822	13233.30484	10855.86017	8158.08517	7288.857682	6901.474298	5149.690024	12434.26983	6207.638006	9102.620015	10012.7005	4578.309493	10893.18144	9853.610402	5705.086764	5019.423531	8440.204468	16263.50471
M357T22	20402.46361	6582.344568	8147.579941	18301.52094	9540.290444	2842.074783	7586.392318	9917.039915	6600.493259	42572.75478	13623.90182	6217.754284	3730.40756	20123.29031	34154.16341	3031.86386	5752.569612	4336.714627	4764.109591	3953.429848	5322.282826	2458.766267	5131.218684	21060.27684	29650.98873	9291.794914	21220.42669	21526.43352	6529.151901	6725.42975	22085.65218	30586.16074	1900.853069	1751.654495	2618.711358	3793.697315	2581.802454	3914.80639	6591.819079	4350.303966	4980.899488	3923.998462	2736.172406	1944.56737	2303.426497	6237.314635	1994.989811	2558.298271	2287.766954
M429T22	2216.508238	2193.060492	1942.526226	5558.794029	5355.658373	5435.507745	15855.06412	6727.874808	9584.795278	9753.026566	9606.763143	8349.913899	4130.432788	4852.021334	8118.316174	4769.113147	5271.69596	2758.673822	11012.25395	5280.180455	6686.007281	3342.246343	5804.835695	7418.022769	3571.520449	4632.496391	6147.550863	5370.231804	5198.43058	3950.573672	5932.603786	9194.435607	3705.203852	8088.67993	3942.921484	1729.640525	21131.99125	2448.394439	4248.107738	2496.332348	3738.57738	4938.966476	3887.382209	7567.788593	5032.292767	2710.116465	4025.911924	17882.05652	13177.92137
M70T22	239941.8159	325495.7306	382851.2119	1207154.951	400014.5457	236459.0419	188562.3516	133562.6487	174778.784	241764.4906	285212.5525	107170.9961	248377.6587	105912.7653	637689.2346	19238.83951	21113.47305	55709.3468	33855.57926	41295.88897	41091.16062	3389.545266	55002.09472	187070.7745	202141.2476	242468.0556	336477.4331	157511.4997	10444.13573	78972.51485	139997.0158	144484.8396	38144.7697	61081.57131	89200.09955	4929.654073	74466.36011	6325.450184	29760.32601	5944.324711	22910.08047	35660.0791	6514.127557	69388.65703	23982.69621	2003.217302	3709.945316	38482.43472	35920.48928
M560T22	7224.703783	3653.74929	3942.342348	5037.950191	2348.992808	2148.044382	13672.06876	10298.86153	8680.809327	21112.03884	10076.65613	9662.978085	3183.98764	15705.86613	23753.97531	7743.899161	9737.027185	9792.543042	10269.07752	7911.014827	8087.821856	3134.867598	7820.909611	12511.34571	6586.703136	5754.184198	19531.55472	10015.59836	9310.595446	10019.14902	10471.19168	7829.56822	4729.694107	6825.112068	13745.98836	1766.248519	4714.316228	2848.356055	15980.70632	4220.084377	11522.08596	11192.22601	1750.885179	12355.97579	8166.012913	3963.116426	1984.717955	9264.900142	3736.384064
M180T22	2841.471613	6370.605513	6592.513167	4297.674515	4512.301802	4154.081762	6428.901557	4712.779518	4755.70768	6648.996497	5837.486883	4692.76355	6008.868755	12134.10977	7191.575608	8759.363959	13254.7218	6040.514004	7972.375682	7705.352827	5396.534922	1318.049401	6637.074158	8843.761381	10723.1251	5802.440364	6049.711749	5922.545895	6855.035219	5468.589574	10313.09265	10763.23008	7005.985287	11914.22578	8124.062557	306.0733695	5363.159544	643.5896036	14551.32337	1454.727957	11860.0304	8442.274365	884.255423	7893.371655	12914.84792	1882.392757	1123.54845	9436.93703	9475.558302
M355T22	28933.64222	19003.92888	29818.47156	25702.21677	13985.11157	4350.511441	16174.55621	19420.35743	10772.93898	73296.15477	23521.54149	12711.26602	6845.956315	34493.80846	63202.45389	5169.43359	10030.24449	8770.486875	7539.246125	6506.213267	8263.124553	8310.868032	7881.020268	41576.97978	52069.82462	16346.56182	35040.48791	37884.09512	10862.85016	11878.20203	40638.21588	65280.66493	2109.535977	2938.118745	3134.192106	15563.00851	3094.101025	7611.930497	11691.72465	11232.9247	7632.4397	5162.980047	5376.967337	1976.962382	2957.230963	21733.45358	3829.761181	3521.032325	2537.24284
M527T22	5132.092836	6695.677089	10885.26933	12640.52566	18870.48941	14127.07929	16139.88438	8996.799994	13993.93719	11975.95824	9080.835961	18366.86949	9427.130396	2146.042034	22824.3707	6844.161069	4313.421822	3657.534164	3832.741841	3571.546886	4281.877819	5398.257444	6224.791934	4248.665555	4389.694872	8431.441852	6952.297029	3824.446322	4891.565715	5252.882337	2555.119899	3010.323463	18194.48256	11984.82809	6010.76278	3481.274449	5369.121889	8251.35449	6826.423053	4187.675805	5414.45177	5927.125895	6023.245606	27659.53192	9327.14842	3028.76293	5391.164815	5518.880809	2635.881916
M358T22_1	3908.928307	2277.027618	2969.012813	5476.509432	4635.841229	1931.096891	4333.089282	3335.652853	3034.276306	9815.938565	4182.109514	3103.011476	2668.317049	5707.111837	8817.732428	2055.587563	2581.694991	1876.347405	2527.520459	2281.674292	2386.536416	1748.30883	2061.458156	5497.376878	5378.322981	3489.278574	6186.464702	5871.541321	3180.437347	2291.408671	5187.060454	7359.756081	1343.771672	1201.727322	1693.866539	3004.797413	1887.375245	4875.191005	2929.902322	3139.555311	2560.28815	2379.801013	1531.149672	1161.074477	1477.219563	2442.569801	1373.168884	1550.939178	1540.859106
M428T22	2442.742779	3618.519818	2014.823857	5193.714948	5798.833228	5974.066827	24599.1866	9131.160802	14148.875	13077.58418	13677.72943	10976.57966	4898.463149	6466.999053	11019.16521	8026.18478	6584.414382	4336.440466	12072.11404	7511.72307	6929.277862	4278.123022	5222.053028	10567.61379	6636.012227	5595.365228	8521.823269	7083.72934	8371.826409	5306.324163	6443.939018	12736.23397	5939.714822	12248.00019	5163.64307	729.6679513	24962.31891	2723.898841	4320.791615	2504.172976	4684.950542	5488.652239	7163.895791	11513.19032	5424.431912	1857.32883	4837.869677	30652.79057	21447.70825
M231T22	6075.69547	10308.09077	5527.802237	9439.055544	12028.54018	10157.35878	23207.85541	12615.35394	9946.75978	16118.69814	8873.416536	14794.01716	9562.424526	17607.44231	14457.65946	7865.765892	15891.42764	7981.051583	16992.69346	13662.38829	11500.73719	4514.458205	7892.298528	10170.45993	15354.09104	9085.719013	20488.94081	9387.021494	13168.09799	23849.70873	11722.18863	10878.94734	7641.217347	9850.877563	9326.004488	6281.652346	12524.43516	4244.449072	13996.43657	5606.297486	12544.44803	10557.03783	4416.972993	20620.82302	7450.946867	7372.710022	4817.539128	4419.256164	6527.136024
M117T22	76819.31291	44054.02914	44853.1006	43171.1392	29718.91576	41416.74484	140553.948	71184.36161	81493.34545	54593.34843	84967.31331	59210.90537	95936.57731	107021.4861	124236.533	47730.72179	91143.42961	110408.6204	77253.56684	97217.76112	96354.85758	8616.759716	148341.4551	91672.78685	96380.40515	68941.61821	53485.07494	18194.0668	67144.30483	152254.8592	104215.9867	67375.94596	84345.58396	189597.5615	78100.63087	1750.150072	93499.1183	4132.90957	118030.2082	11081.01074	111128.408	110911.4277	9271.631284	199672.2986	99851.08475	4423.232557	15923.00586	105153.6533	131897.6718
M161T22_2	44111.3413	29404.07513	51145.51354	103582.1477	69399.03559	35554.93373	49111.09029	43797.75214	50957.74822	103194.288	66136.73974	47586.25678	53500.54376	90676.74501	190384.8086	36599.12064	14624.13633	19781.35016	12006.20625	6585.622183	20167.32639	5337.781084	26790.02434	102459.6159	43678.36471	41103.45562	84366.59572	64829.91714	11022.01806	22772.56052	52484.91628	76234.17473	25517.80237	29178.04418	46950.85198	2173.354151	22591.34726	3807.83571	18668.93048	2755.627064	20510.73003	20495.59816	3707.72817	19600.27395	17713.1464	3816.404364	2343.601188	35785.05127	50199.60959
M179T22	148687.2058	69083.19413	60419.88558	25610.4238	60880.70849	28700.56426	30814.56653	25079.84022	66283.27316	88564.2545	30520.95102	19506.78461	44846.12824	83623.53964	34398.31271	62418.02934	58144.93658	35183.88978	48815.77885	41276.93805	30533.66425	19145.32437	35017.89248	37412.11672	46934.03871	34955.09991	30048.36467	29600.70156	36361.77936	33506.39052	101630.0967	78885.39385	34634.54292	54509.50948	64220.20595	11657.43397	25884.62844	5732.262475	58696.49074	8431.418805	55657.75098	44954.10276	5229.353338	47826.46801	73047.21973	19441.0675	8942.200927	43938.88798	40838.27333
M427T22	9214.592326	9753.679905	7673.758363	22705.69973	31891.0845	31255.64498	169196.0311	54065.0152	92114.02033	85059.86467	89403.13604	64193.40612	18958.36479	37959.8045	130079.7428	44165.31217	39518.91888	22030.97198	93406.39189	45390.74795	39335.23251	21732.14356	28938.95447	66513.39841	28439.81634	17277.87873	40394.60427	33660.20619	42776.48951	29694.3592	34898.84688	75453.12458	34902.47193	81302.44413	49684.64375	1534.50685	277368.495	18520.38841	29536.95966	10726.14274	18772.7376	29870.5988	32093.30907	97395.40893	36680.79504	7062.802402	39874.08291	204928.332	167333.2471
M116T22_2	43208.52256	410039.4039	20884.30233	358012.2301	20053.21837	660680.5858	924920.9625	593387.5404	722215.3708	559454.1918	837695.871	570283.5829	841639.5264	918331.0703	1642673.93	648976.6254	833802.9621	981002.1308	823516.8053	857013.0375	808037.0329	166630.5991	970073.81	754720.3812	734890.1074	617536.4085	563785.3299	37068.08818	621874.7321	1193491.602	746620.9107	1318290.386	824841.2586	1213302.787	871305.6752	174984.0614	1291255.818	137333.0798	1382401.592	258500.7526	1464151.16	1333971.872	220188.8479	1078022.003	1259154.263	127276.9653	192366.1537	1133478.959	1413442.94
M215T22	1930.100414	1852.155694	1106.707713	1692.764387	2092.544161	3052.954342	10627.79728	2899.896374	3811.942034	4195.398437	6125.45112	5448.233269	2772.671076	6272.937301	6436.48442	10480.31175	10429.41852	3891.042077	15393.38088	8010.198499	9027.570785	2665.794295	9095.440211	12385.50375	5381.885525	3531.985227	6806.711996	4621.943688	11775.32664	7037.046174	6795.277633	11167.29044	7212.195076	16389.68695	5336.87649	403.4155967	18575.95516	900.0618363	7317.439102	1401.059749	5299.338358	5522.376744	1868.118665	8635.402074	6708.494588	1988.302499	3067.065353	29353.8538	23144.45959
M214T22	12985.04389	13125.75091	11390.2004	16740.00229	20111.81527	29680.95928	67463.90204	25709.46296	36064.20767	55698.70882	39540.97412	31793.24996	25093.487	41868.99111	41756.93627	45295.82739	56470.53509	26624.49984	90652.06357	51220.24015	49749.22945	34191.80339	48983.28741	71052.4922	36903.23173	22518.8352	41388.73724	32679.06315	64568.18038	36109.00973	46133.88226	75570.91242	37084.60569	104302.4222	27746.00725	3399.737514	113603.2558	4985.118232	37807.11496	6902.450116	22257.06133	29716.27178	9487.696151	90878.69107	37870.70149	9674.928945	14016.5458	215399.5896	152206.5654
M230T22	15047.42495	8088.335844	26669.49626	19632.24669	37795.76507	906.6448025	213164.074	48134.87717	49448.60832	163693.1606	77272.28683	127884.3972	61024.77066	122624.2267	30292.27691	57499.55761	156513.2088	58859.22503	140461.7226	107484.0325	93683.78742	20679.04989	68370.6196	81075.00671	87384.85459	48131.14377	165545.3058	17696.77813	23125.34814	40642.58713	20109.82182	43475.27476	60306.02106	32716.25357	84177.75895	1373.695472	112477.8282	4712.325556	108292.6681	17214.50823	106829.0554	84606.19326	22677.61546	178545.4231	52599.04924	8515.165438	16153.26663	31389.42194	56933.04922
M160T22	699363.3808	507803.1917	980520.4942	1867786.278	1152133.992	474913.5942	638574.7641	692996.688	771207.6317	1511704.298	994307.5039	643693.8579	782565.587	1233635.38	2119492.706	449217.5347	180556.602	291505.1249	139685.871	76707.94131	257526.6029	117490.8778	355962.7573	1167464.368	666655.0993	683658.0333	1295187.754	838821.3518	128442.8467	287726.8229	716138.9949	924120.1147	373610.0043	484270.6179	1226408.605	2402.38683	571201.9239	21243.97736	305258.5077	24043.72623	315509.6862	299485.5417	41448.1725	549789.4662	253291.3848	43962.16388	21672.48101	592472.6328	708721.2423
M185T22_2	7031.407452	8507.977451	13012.04547	16345.83148	16744.18105	13122.52353	28615.0673	16916.16956	9328.874278	16760.33417	22843.6473	23897.24535	35713.07063	26093.96765	24799.3326	23768.70282	15632.43799	13452.82177	16845.04692	14153.67694	12251.67376	3619.144859	9570.331166	41743.20292	26693.31338	24344.91642	48461.10164	26698.90938	43897.41859	9137.500089	20822.68093	13686.67645	13142.68947	12635.91737	32816.02906	14580.83493	8434.697749	9249.999597	8076.825792	8474.751854	7205.088063	27489.66173	6607.277311	11615.91525	10235.7737	8513.06585	6102.247529	11863.75671	7552.100703
M358T22_2	8049.571618	10820.64703	15458.92513	13957.82852	16215.29083	12225.63887	10033.70505	4001.841605	5188.68403	6139.163199	6580.085992	4077.097037	6531.433732	3368.532557	10767.28014	3321.054013	3970.828624	2547.792851	3433.096907	2858.96255	1888.198191	1011.962507	2667.079086	3550.929107	7158.51451	8446.465407	4093.051637	4063.733393	2255.381647	2594.37625	3761.658642	4083.460941	2808.206338	3745.207722	2987.908313	1640.400096	2618.513746	1854.53121	2861.200239	1453.370996	2369.799148	2949.101077	1075.99784	4534.553974	3874.442529	1647.106698	1247.30902	4088.949354	4385.825511
M145T22_2	7671.766445	21136.86451	13951.25259	55978.26333	45254.74593	17432.49213	24333.46234	14857.75482	46186.58765	30543.88686	7845.349602	24134.81771	8920.074487	11028.73498	19017.49108	8422.18544	29772.476	14433.26265	11010.25817	6918.330302	73236.33686	5048.908753	8686.425797	22054.79749	22092.41981	15515.91248	35389.74587	9462.672968	149377.7236	15473.08236	13305.68332	30857.94746	10419.01971	19080.17342	117845.8328	1245.277295	192564.907	4515.617519	61544.6915	2365.049555	22820.15633	20196.81631	10489.67611	22629.92523	42744.76141	4324.293688	12967.48593	58822.7745	66288.65755
M346T22	18571.54263	10006.39799	12551.73438	28352.23223	40649.18711	894.1250132	49154.24866	31904.84325	26906.6462	74021.06218	46376.7301	35623.20315	25715.4081	66462.05593	74162.36146	21809.73673	48068.7176	31196.25305	38160.05698	32801.28334	35327.10856	29028.74584	34631.0368	50116.96604	59366.33133	28789.26297	53084.284	81387.30669	45372.98527	44829.80769	39364.9521	55216.24268	23375.80745	17943.10449	41678.35994	5058.342553	32949.60725	7940.727324	37358.07923	30635.76817	43707.08524	27352.27286	26837.17621	19603.51161	15610.28577	14847.82186	18659.26539	14633.64223	12643.2682
M144T22	83369.89874	181205.181	51855.69032	659272.5378	601633.6451	230494.2355	443183.4229	223432.3837	865148.5834	478157.953	118706.8013	396003.3097	123665.1787	124898.335	302160.9054	135685.0388	524523.2786	249293.7201	202132.7449	102503.9736	837526.9019	164033.6883	109756.3873	351021.9433	295846.805	224665.3328	553135.5477	98622.9378	1443701.482	249352.1961	162167.672	473537.5529	138409.8468	309600.9215	1473909.453	33251.43471	1811452.606	52053.62755	696692.0139	17904.70117	368983.174	323491.1339	209059.4517	356339.0719	644412.3597	52497.22121	89331.39484	761552.396	999105.2181
M99T23	6763.839917	3647.842655	5264.313619	13498.6393	13339.89214	10063.0648	25566.97636	7957.383536	21888.6818	9274.27975	21746.74164	17195.32629	20730.70533	16363.36741	23979.3647	11959.18411	11794.69499	10479.93037	15381.6313	14033.62908	8691.153338	6332.392807	9566.845788	16935.0152	20765.1203	20352.49464	39637.26122	30743.06619	19396.45968	15460.38358	10350.4669	18785.87896	15035.00529	17574.90548	20252.62664	3367.207196	27002.90669	10176.97716	11839.98044	11186.9348	12861.34295	12414.03302	8011.062629	19142.61774	10456.96874	6791.08649	12388.57595	17031.57316	21171.62234
M135T23	19426.04373	3185.793981	29722.58188	6150.574511	7680.163168	18005.77368	49351.2936	8691.955899	11008.66211	10753.19545	12035.91304	15341.61624	20637.47069	9716.178236	11250.52349	41673.01222	14471.78257	12237.65288	26367.97407	19815.82154	8933.300834	13642.36381	14864.45294	12797.31578	8788.611302	8709.862214	11060.4407	12183.79089	9521.852779	7402.509968	9038.633502	10691.30228	18019.24433	13536.9372	20048.14278	47129.03003	23019.48353	34063.25573	11704.56456	22512.90037	20101.96803	12409.1867	25926.70124	11440.5694	10732.4992	26262.98629	6046.909921	22951.19884	34889.95867
M206T23_2	2929.415298	5004.23649	8558.301869	6167.69123	10084.55591	7005.075829	9342.296577	5127.356355	6554.423175	6656.507086	8927.185314	18211.07278	8952.385651	5758.353584	7122.645828	13620.84461	7688.601816	15460.37591	9664.08837	10490.96635	5427.163062	2821.356781	6539.682593	7777.825565	7251.585149	6091.360803	9621.299454	8604.841812	4883.172799	6346.821243	5851.03787	9887.481889	8917.915331	7523.887087	6599.422833	12667.39107	3436.856123	6004.74115	6070.755889	4941.553894	10301.59735	9881.077845	4537.069354	5938.060525	13149.7215	12474.62761	5394.415901	7052.925346	6190.156432
M134T23	7584.097781	10832.98812	6141.862627	38345.4551	7649.320917	43558.62781	36203.32897	10711.30689	34278.57943	272075.9384	75088.44674	124200.8988	255489.7556	107508.7289	250267.2906	560326.6523	331440.0783	150352.5302	434633.778	295949.5725	177369.0721	27531.30754	276180.1618	275398.4427	184150.4192	35641.36615	188509.1475	134622.7053	314020.8927	113869.9944	7801.357392	231600.1185	578123.8007	326317.0862	458789.2746	1765.867629	560701.7438	15631.92216	331503.7277	193924.007	368247.0929	335613.8232	96871.50332	449939.7927	214584.5338	17600.37678	107782.6137	521568.4493	824526.2662
M115T23	1327006.224	2328666.207	1451371.711	1279646.432	1322650.013	3094332.258	1943918.164	1483342.744	1383346.981	947319.1748	1405920.429	1594067.812	2828354.297	884735.147	783000.2951	2178933.023	2111619.231	1441130.55	1600101.11	4734409.123	4560558.213	1171623.42	2758915.362	992021.957	1257153.917	1670702.311	1275018.518	411095.7706	1630952.501	1387613.746	681605.8356	871131.5119	2845955.285	2558653.166	2279826.387	1826097.378	2414549.739	1979636.451	2964504.181	3073378.964	2215698.989	1651132.52	5451238.373	4697934.386	2321782.727	4414020.639	5328907.972	2200990.042	2696564.545
M136T23_1	12068.30267	5327.87166	4813.292558	50067.40165	34745.25997	45746.84377	25952.88553	13026.32264	12899.29467	17559.60908	22696.37825	35621.66426	27116.13571	6194.986482	24359.51101	19932.29373	11198.27925	6446.72326	18406.23455	11663.88165	8026.734431	6754.099052	11307.91358	22824.65995	18534.06218	8369.976159	27083.4677	20720.90834	8864.810016	5103.053013	16224.38725	11485.73187	28133.11472	13443.1941	26114.01922	8287.13304	51651.26998	15369.41841	10249.42974	5995.608638	10480.76035	11108.00238	10653.87637	11867.74877	5829.144842	4337.543145	12324.59776	19924.64178	28887.61398
M201T23	5889.19444	3038.569413	4465.297208	12730.52945	3833.088865	3051.183672	4281.139451	8528.656415	6524.449864	8558.997295	6120.676474	4074.962443	2485.094971	2302.138707	5693.747396	3543.309257	3632.211581	3230.048459	16702.36579	1548.519665	1666.275491	1989.854576	2620.252692	5171.741205	4406.542551	5264.315725	7436.307507	4704.341618	13324.39681	2936.804555	4788.426374	5727.849268	13724.30307	5797.451172	6097.270865	5575.397098	3106.281344	3532.658833	5963.90972	3214.776124	12442.78044	5365.121671	2809.546551	23159.91909	4322.581418	6079.554363	3324.47855	6967.905584	3798.926995
M187T23	10963.61468	37661.52984	47975.52982	31194.11412	15181.36448	61443.49474	39530.479	25577.40205	32351.55235	29883.89179	37921.55316	26577.28488	55500.6894	13870.1124	22658.12354	24529.34105	13839.03863	29892.38461	23860.1354	30185.73555	24429.00913	10247.52447	21554.12777	18803.50817	13077.8099	37900.38665	16520.55277	13701.54702	9179.485544	15162.08659	18336.80029	13885.11021	35138.0162	24420.32572	39798.85515	6142.991474	40836.30904	15449.76206	18225.32223	17463.40619	18470.98207	21408.08564	32509.85154	50222.50291	19079.1501	7990.738819	41072.35378	39462.38123	66200.96236
M441T23	1756.459123	2765.049493	3588.707739	4378.160649	4354.98478	3841.83976	5076.156636	4234.677723	5286.155056	4507.120843	8590.425201	9131.021719	7476.973117	5236.99863	12992.07764	7671.340727	2785.677577	2156.061003	6660.342103	8991.894921	9918.1333	1263.002603	3557.526266	7023.400329	10199.33725	5468.744029	7351.747118	11005.78963	12295.08203	9378.716618	8022.080972	9379.550379	9064.875359	8850.96083	8391.771951	2347.088192	10102.8556	1608.071631	10406.10985	1660.697352	4576.445209	2409.894697	1537.089167	10924.20175	2364.147598	1886.964681	1918.499643	15723.51475	8387.693782
M146T23	7100.9844	4176.750797	4541.750266	10232.66269	14199.56104	7787.367414	16991.13507	7295.821574	12839.04628	8384.672192	9895.327757	13034.21022	6924.238307	5349.714552	12409.8997	6197.640508	2360.772889	1891.264104	15924.71672	5300.028563	2611.214426	2776.529893	4677.506901	6245.197317	10215.72845	3714.931355	5905.532486	6093.279695	10553.39741	5423.099333	5747.886445	7417.157079	3917.092994	4733.731111	4916.085221	8480.16225	14847.02244	4688.255894	4216.477933	5442.474424	3960.279847	4585.536677	5074.610301	3968.158947	3073.652621	6385.796187	4991.0186	4973.998524	14584.22198
M176T23	4837.666905	9337.896932	16155.62169	12796.28094	9764.49723	11520.10476	23768.84035	3558.805367	14900.32353	23662.78451	17640.01558	24832.05916	21082.86869	33997.20907	19160.9886	39004.74917	8652.398602	23939.90828	29380.11844	13189.96397	17443.13619	3513.999882	27356.3123	31837.92459	20416.31817	19255.15787	26279.93113	14970.81992	14983.35713	4495.880979	19458.96807	31415.68492	26915.7162	14248.33563	17991.67715	9616.858587	4828.32747	6506.238472	40363.43315	6159.845153	13969.45012	11844.21725	7389.731924	20085.25004	15064.82177	11145.36044	8305.190454	20588.93691	20321.43522
M206T23_1	3276.824592	4509.232144	4358.302828	4969.695199	7647.251125	5524.344082	11140.4829	6260.808322	7260.904663	7366.102382	9621.93086	21192.34299	9494.297086	17434.97082	6723.377012	12283.34101	7945.381867	12702.83838	9813.283484	10698.5447	10465.99392	2876.623537	8456.961941	8808.143648	9112.737716	6115.679706	10109.00449	9006.154298	7688.764709	6725.972163	6080.702423	11957.62916	9772.643359	8244.077216	15677.77482	14531.54535	4972.151674	5857.391889	12566.1077	4998.319626	20313.08799	16340.50179	4281.470365	8873.124668	10688.78239	11249.8283	5140.9097	8414.282042	12877.35833
M349T23	2993.949181	3921.11776	5558.482698	9889.777272	6524.805531	22121.94298	11219.77044	35101.44165	17072.5158	37026.74616	27308.37468	21723.9064	18545.78601	76419.17579	26041.15928	478365.6224	223402.7823	97469.09192	90155.19842	148630.4985	110229.5455	44700.6637	54936.83373	38062.86505	18074.91898	29117.63156	74991.67492	18809.11343	102654.0572	47482.8896	48530.83345	33497.84343	147383.6533	197466.9584	255637.4937	3202.919852	77718.13172	17539.40466	151969.5607	43110.72165	102639.0494	145470.7285	43641.76186	476344.4072	228971.9643	18091.52303	47426.18507	138692.2404	71306.18938
M357T23	15488.72764	55918.24837	83927.80485	69060.98556	76207.93028	58237.14528	46650.94742	20235.37664	25386.31223	29390.9359	35131.50695	15931.1724	31291.12612	12946.05422	39669.82668	13205.62159	15327.06857	10592.03793	15841.02175	12234.1935	7689.726442	4598.989791	9800.714825	14618.09692	33175.50355	36271.93319	20561.60186	17881.11845	7777.722166	11375.2444	17811.62182	16702.59421	15457.78481	16977.86422	15756.89901	4894.636049	8840.855926	5794.35192	18065.38405	3828.594681	13263.50525	11589.06726	3516.268593	29785.55689	20152.89408	4104.943228	4940.546675	22305.94632	23549.80169
M188T23	4380.96021	4829.366943	6902.489002	10098.87064	11326.45128	8580.558404	7807.231084	14214.42541	8758.707938	10057.93042	8794.538581	6818.87191	6521.845655	10645.19131	18315.12091	8004.093857	9130.224255	5062.806845	6072.741864	5389.921343	6331.193328	2520.109261	5845.290899	13338.71054	11425.69482	6207.97933	10803.86653	7399.715638	4871.072529	4820.812467	6158.121832	5940.591957	12450.98232	8421.523242	7978.209394	2054.073867	6130.738351	3071.365752	5331.040435	2446.645365	8700.394375	12860.07527	3729.915206	13554.1322	4629.29889	9332.783175	2517.197226	13258.73219	7203.543885
M205T23	21711.02582	30342.86822	32319.12447	26969.21593	56350.29469	35743.18479	13520.44379	50385.85343	67765.0005	62729.60936	87140.7782	374435.8773	80918.07281	141216.6312	49963.09058	129011.1661	47878.12383	126053.2731	84008.31693	103383.1451	84182.68712	46436.97899	78396.70168	69028.11444	68511.92501	43182.60859	78212.86127	45689.34242	86825.21121	45318.21406	45968.94576	97933.56026	69803.24172	75492.7244	145943.9308	158835.1541	44713.96491	61266.7615	98971.74063	37813.93018	216919.2425	155949.1383	25560.10835	60569.75898	94563.09454	113167.1487	54003.56868	75636.94116	130411.9081
M204T23	299491.4595	431927.708	415524.4357	311821.0761	419637.7912	194655.1131	23769.3721	447398.6718	498443.7015	636864.8823	615563.7222	724425.3013	541172.8408	916853.3303	474359.2367	822996.6877	421937.4757	851152.7021	617592.7082	745300.4836	726757.9006	262203.0338	704492.7863	622261.6524	717782.9333	391083.8579	656082.1613	337220.0802	711547.5589	460251.9195	522847.7372	905431.2381	933677.2268	844070.2288	1466209.378	6213.83809	832061.1566	28443.66303	1086192.6	62980.39588	1300736.604	1145970.933	278959.4428	1303444.723	920549.6147	180776.1522	195548.4065	885601.61	1104768.979
M369T23	3608.596919	11735.25737	14616.3731	13096.40672	19328.06387	16535.52097	12475.2615	5031.82698	6660.201017	5278.648686	9201.609676	4953.108204	8488.408739	3174.027179	5525.868386	4729.909398	4114.607422	3011.161524	4046.942225	4097.145816	2456.534843	648.7493238	2755.37651	4148.211145	6638.136476	8996.248523	5699.330676	5913.180697	1977.770324	3083.271241	4575.802107	4606.314365	4066.328637	1580.917299	4380.22994	4876.185355	4015.254444	3497.289453	3415.822442	2105.484234	2884.389647	2941.51431	2712.412918	6173.971394	4716.742069	2942.885244	2038.269349	4531.29969	4151.81437
M473T23	3479.503179	2878.940375	2140.413208	9886.061724	4769.913671	7926.572766	23629.78972	12643.60059	9622.878264	25024.11065	5039.4057	8119.872408	5476.162648	6000.167179	5485.395457	13963.19733	2307.873474	5450.968575	11269.03719	2183.048285	5824.08731	6537.716861	10956.30408	7790.8892	9401.904973	5325.098847	4105.840089	3796.73841	6930.239171	5928.696641	5857.629055	6573.451407	8072.452282	5149.208939	24248.39266	9146.029801	14249.81369	10814.936	4761.007118	5480.471192	29404.32266	13904.77829	2944.880075	8581.240384	7341.331535	4079.314789	3939.605744	3821.915211	9420.901933
M249T23	6855.23142	5208.703582	6080.991288	8808.636953	5469.788044	4841.556292	12244.11889	12804.80409	8881.253295	20671.25318	11152.3078	7750.3101	8026.132295	17353.87479	16115.18724	5011.395054	9510.242355	9092.07941	7722.761698	6323.782933	9432.574721	6444.67304	12661.48869	17763.19624	16194.75814	8481.513506	12181.64271	15542.97306	14987.70081	11140.64977	16432.89368	22661.83871	5206.622976	9775.695568	5283.161587	15137.12033	4085.921953	7016.583204	13857.1777	10081.58982	12113.45758	9976.628835	6546.191553	6412.141231	8444.687469	19947.52043	7118.772678	4592.717612	5451.552835
M141T23	4663.756278	4499.00951	4623.934715	3976.29326	6174.691825	17363.00499	13750.92836	10487.305	18995.68692	5142.912637	10313.07639	7251.879568	13278.16111	4586.801509	4521.259472	19350.23031	14312.23348	29554.83085	6877.269422	9017.921868	7162.899482	36825.75878	10403.41989	4188.738236	5234.231328	7548.766881	13066.99527	8058.516824	28078.81048	7993.167759	4086.998916	2624.128586	53116.37027	21967.26463	22853.76888	7310.358107	15193.01223	11021.99933	6222.329008	21233.49582	9936.561005	17759.10082	22402.18482	45185.29416	19804.12856	6571.167994	20984.14092	18104.52063	16286.25535
M200T23	26995.56647	8900.427632	7789.313694	50921.641	6688.006511	6484.938491	5811.137267	27573.83024	47558.67153	14257.38785	4954.67137	10614.6483	5549.08764	2006.662495	43580.28298	13236.2269	9905.529317	2040.478875	125758.6427	14298.29359	2405.730793	17779.17469	3008.093329	13701.70614	13354.70654	34381.87118	44807.87035	21018.20105	128764.9364	9124.806819	11054.84779	11001.97699	139767.5726	32559.57634	25689.75605	2948.735562	7991.858828	14581.36403	20207.2916	11613.23942	220892.1598	70071.80203	3276.267454	245509.8044	18110.88701	7919.970696	6362.033755	70268.51272	10319.81231
M348T23	31348.14244	77558.36297	94498.80328	60107.69729	14515.46953	17865.82534	27171.41995	155604.2486	22565.93684	183525.3536	44960.01222	37847.91597	41412.92267	205260.8461	254339.2273	133954.9207	103951.3456	150485.9892	94163.68008	145823.6075	176399.7221	306639.3724	163591.7939	211961.2725	209827.6524	190524.2681	201877.4027	163515.7144	119424.3646	97330.7676	166945.3119	234897.6686	171910.5499	182401.2928	97655.56425	43477.35702	19410.39067	59700.74809	206786.5109	179674.3234	615890.235	46013.73183	58506.13183	26307.82135	91822.81676	813718.9336	53172.23479	17144.19365	17176.22146
M88T23	50113.08408	40774.41968	100579.8406	265542.7168	232425.8569	107671.8188	115163.9322	84290.10169	123847.9958	179259.4565	136238.7442	80148.13538	116686.0922	38326.08815	353884.3839	29108.45529	10335.42364	12075.69357	33435.22574	18689.88259	12607.49272	6161.731183	20292.00896	136981.62	57281.12699	73995.69353	155576.8574	125573.0986	7259.115798	11994.66153	54198.30421	88868.89708	44015.18409	28243.85348	56485.61129	2089.460054	159128.0775	5117.321631	14350.42921	10975.96253	11429.73477	17608.13643	19309.37706	22577.18592	8990.784817	2196.872168	7747.516873	40165.19615	40087.14506
M192T23	68319.87778	9511.392716	37562.9449	15424.90904	10865.57494	9836.154604	13148.36842	4903.832744	22990.90885	14729.70217	20405.23403	32280.97179	11102.55119	13237.00738	18134.58463	8295.160855	5705.981714	14994.58925	38708.95361	9509.901003	2540.815405	1528.00087	9458.931472	7504.68696	51592.63977	4838.721327	13788.46838	11702.01311	14591.79225	4408.059387	8602.600101	21115.07143	9818.730208	4628.163648	6238.938545	2446.358644	7183.287518	4284.412778	6989.39364	6551.409797	8615.104764	19349.81448	3182.979861	9845.477313	9575.503109	7067.532024	4786.477437	17122.03888	23483.03989
M203T23	100670.5183	200245.9741	640814.5814	535091.4252	1189199.854	874845.3646	100954.5395	17564.13785	107405.8465	37105.52479	275963.4669	578318.4035	493834.2804	52431.71834	307682.7492	73806.09571	46245.96596	72676.34711	54365.98754	587571.0879	351526.8719	33232.05486	28450.6622	255382.5143	290583.5828	437510.3419	553747.0627	310370.5211	14134.36484	62323.07919	92829.03427	116250.4917	38331.06518	569584.1533	393121.1478	22995.72929	12162.3259	44081.31546	22477.547	40560.52233	254429.7176	14632.33681	44837.15963	347728.7837	39773.61	28640.60494	77201.04354	726292.4404	26054.58754
M136T23_2	7453.654453	7538.199781	4501.647658	31421.85667	17008.11875	50778.12525	22599.36528	13055.73484	11367.30898	12749.05912	14890.64111	32992.85953	24389.18764	8549.735043	61593.20115	19749.75706	19868.5716	12851.22295	16959.56812	18046.25349	9254.375464	12273.9109	29317.44825	15469.35262	23430.48516	8769.492088	25261.11232	22167.37425	7052.669757	8364.067778	15259.5266	15105.47506	45554.80559	29386.63712	37480.56501	11095.41917	45424.71514	12421.38297	22367.50333	6868.537956	23504.48095	6006.977825	24212.36605	6668.890224	22521.56029	4594.687085	11035.56358	31642.49939	42829.79512
M198T23	505.1174993	823.2065645	965.1923163	944.0447184	869.6248149	1212.19533	707.4248828	1177.771614	1927.424523	1822.381409	2796.265247	6048.930246	1968.570504	5021.848524	5236.270975	5980.495278	5097.736743	5778.700538	7753.275965	7880.994763	6452.334293	1479.119042	7677.631695	6455.341472	5225.616614	5046.561359	5161.789612	4556.24017	8774.055559	6406.273847	3172.106168	4934.255163	6009.437907	6575.169869	3932.675076	473.2496282	3305.75574	1347.713776	7364.538271	4096.43635	5215.889318	4345.527544	2421.698647	4481.338721	6740.285695	1940.153941	1910.967146	7296.52545	9108.299189
M186T23	12161.61307	18232.77395	18343.82976	31454.57828	14435.03023	11389.50184	70215.14101	20229.37201	74661.26967	36580.4878	27928.50559	28551.49124	15585.57104	12747.04384	122903.87	16724.10313	33668.64889	8207.243727	56288.2388	16121.28026	15689.57913	29477.80605	15633.64218	21164.23006	37835.70198	114930.5909	54797.25038	116996.9905	326695.1972	23035.7592	17712.96549	23709.24567	163410.0545	119776.1238	37795.83173	3600.924624	13467.74338	94946.90582	137155.6424	8335.735532	194305.4862	166192.6411	8646.76484	106003.964	16239.53725	30289.97105	53585.16423	428866.2549	34491.32861
M338T23	75571.53069	44215.48223	35271.00107	58145.43704	20705.84094	10105.35133	3112.766049	46606.60814	7540.141652	108187.8997	16716.82913	15168.93457	17241.08639	15366.27592	59486.15865	7729.620072	9336.225497	16066.97948	8302.989037	8467.402991	11025.78617	13440.12799	22333.9521	50709.99267	24678.65518	17535.24595	20848.75434	22433.6925	12575.41923	26154.68482	96894.82769	24595.06522	5744.445677	5516.023337	13791.69782	4854.011503	9956.372008	5482.358156	16269.31085	7587.649824	28618.18017	15015.15136	2986.604884	6049.598522	7210.406193	11373.7609	3371.531148	3978.504313	3833.48141
M466T23	993.1234602	1545.737541	1575.416961	2867.292187	4006.494563	4775.486467	3625.474725	3068.256593	4635.147846	2770.514157	2962.567534	4519.650013	2727.985587	7733.514183	3245.730401	19220.15865	13294.6727	7560.778872	4659.89598	8962.746235	5578.213417	2022.317119	4005.382822	2636.080552	2696.871798	2865.514922	4779.395327	3662.091449	4958.624945	5276.212244	3418.863875	3776.865719	11537.38953	11382.47272	10370.06558	376.8030851	4710.103257	1233.112714	7156.295387	1694.530877	6805.09576	12408.96509	2033.04153	19192.26983	8726.867954	1092.489076	1567.637586	10494.96055	5790.946484
M230T23	5853.669993	7931.397083	8627.687235	12805.31505	10505.81323	8172.605894	1518.277957	5985.80757	7637.787386	7843.368018	6995.290895	6472.894377	7547.860628	12751.33596	11007.85934	8527.154514	6373.897043	7297.813337	10117.8904	7409.35612	7191.942281	3424.440266	7585.268214	10547.9887	6980.10251	8064.505296	10401.59492	9164.153024	7490.471456	7846.311802	8083.019691	12564.90213	9987.168934	7636.198738	7330.874608	1069.559345	5958.748587	2549.102987	12231.26115	3067.778426	11531.05314	11261.8227	2294.416534	7994.170181	11004.56271	2817.619829	2700.592823	7905.484454	8671.599198
M229T23	50158.29678	60996.44557	70175.30552	96753.75568	84250.28102	62792.33261	4231.593074	42176.95177	58823.90217	64119.77511	48610.51131	45336.02262	50359.25948	95104.75592	77411.4799	70657.4928	58927.33904	61384.34696	91757.82184	65569.77704	58514.83547	66883.582	69622.9136	76416.94731	57784.97485	77162.66623	79343.20251	58864.94379	56041.80596	57119.04551	61331.16843	65885.34286	77782.22327	77392.89203	63559.11217	2212.746925	63138.65094	5777.495469	124436.9739	7983.34015	111623.9858	105363.146	6418.913113	139428.5629	96406.1169	10274.94738	10853.23385	67782.14231	84411.95877
M428T23	4168.05392	1811.98494	8119.752581	22210.73607	2217.421262	1066.574373	3123.810427	13911.19208	1355.917284	41263.96069	4370.114845	4204.585038	4378.669463	51114.93183	154573.6946	8272.753709	19351.97851	24514.28105	2595.622784	10824.37985	37153.14105	13317.78044	34372.9499	72930.56102	12820.35303	18811.45011	48491.85557	48482.87373	24895.35328	34300.84898	41795.86431	34192.35532	8205.953233	12681.26502	6526.48061	3810.220801	3276.436686	4938.527225	26664.4277	8677.765835	39749.5327	11708.29387	3664.513035	4675.997742	14395.05644	16896.11566	3489.867482	5271.558011	3682.724332
M162T23	72061.46479	402122.4572	630392.4904	413011.51	414259.4106	89061.07207	99308.9455	65562.43973	129362.8629	99477.13141	224695.998	164713.0967	289355.4594	33330.39518	311648.0985	40895.80023	27002.91526	30245.72918	29600.82972	24884.24573	27338.96008	11501.89786	147891.1746	307150.7761	232151.0646	216697.0532	476992.2297	256107.9892	8492.25968	20924.6252	184033.3356	250647.3642	58459.30555	47093.71597	1344691.009	3924.417243	45512.69221	77303.24398	388002.6056	33410.2857	39884.59467	32774.77058	9294.651618	42258.82973	10465.47202	39391.28757	35746.34104	704129.7231	10228.87575
M119T23	6461.211667	7623.680365	7740.844015	12995.92843	7112.035035	6504.765081	30298.20544	13595.45412	12216.5951	20239.14287	28439.55274	26712.63101	12782.49862	15823.47719	21443.70604	22505.54796	11947.76948	21461.63662	22661.19803	33354.51992	15207.22546	6369.329342	28527.93327	18412.1628	13790.64912	9112.184003	22998.35448	38963.85069	11319.70572	17903.70286	17054.93178	22636.62173	12653.93572	13917.26195	12146.25453	20534.0067	15291.82381	11117.39272	17401.00626	14722.36994	14429.85289	18102.71681	12887.51639	16949.20989	17620.31185	15358.61652	7670.836195	17088.71551	20787.25943
M638T24	5193.115347	2524.710722	3094.265236	7797.786268	4050.952629	2685.803399	13513.94546	8133.270916	4463.355403	13527.01726	7009.571423	6829.962658	7996.427511	17202.10177	17472.75382	2818.569843	7152.089546	3303.332988	4657.394076	4292.423558	5134.785978	14840.64165	9434.20046	15062.21689	13939.04253	4484.233848	7146.168477	15410.46133	10730.54472	7623.501017	10230.59457	15621.6528	3763.391125	3691.88743	4363.913143	4670.208277	2980.482973	5271.733082	10137.33529	7885.743102	7027.608153	5935.593056	6316.141244	3818.348907	4637.937838	7372.572315	3511.144556	3520.036986	2804.427716
M293T24	16025523.32	5607260.348	3463655.664	2794336.436	377298.085	103611.1684	352816.3522	836942.7458	7741.745864	128700.1076	231099.0374	445368.7349	376494.2674	1028691.082	3299803.388	97657.58609	472222.0254	331523.4063	342172.4909	222599.1254	619812.8965	351116.2477	406654.3187	853110.5155	8529940.979	1168050.25	1591809.211	1684235.496	252702.0507	686423.4912	4863606.65	5126084.728	50930.6212	31113.08507	54514.81913	60437.43045	13712.48519	46703.62518	1565405.384	275075.3072	1051363.185	297459.1657	28057.24263	29798.53741	116451.754	1062124.24	21412.83845	28455.28028	13851.74702
M247T24	16239.84361	24775.34585	29143.40522	34580.7751	12883.16647	22850.28611	12223.35565	24711.19594	19943.82022	22917.78906	29653.47018	20837.39573	12323.39525	15193.35047	1664.593095	4942.944917	12442.32487	3431.175189	9530.836084	12107.38184	7503.109947	17589.03959	5426.137721	1584.287851	1385.140154	23320.69152	38612.35634	47543.23937	11926.26557	7264.654226	17576.03612	33985.49514	6611.817119	8826.38611	7548.566292	17268.81513	12837.69935	8600.871172	14306.67079	11213.2791	12034.80595	11495.27059	5402.238242	6123.480593	7298.175157	8467.054324	4354.369249	6407.162478	5932.176811
M660T24	6744.611179	7502.445477	6891.930818	8884.890293	4009.535743	4913.664342	10264.40964	6097.513686	5437.174615	10798.45821	6126.669431	6979.643964	9604.993905	4730.146186	5963.120557	1902.172761	4495.060323	2786.195128	2504.80348	2652.298198	2980.878145	2493.069261	4554.611102	6209.761555	9980.648579	6470.00587	5710.533068	4568.634016	2457.225222	4739.342916	4325.313268	6133.034964	3070.107121	2392.374048	3300.850136	2963.507653	2793.643511	2793.082991	3358.536307	2777.978795	2848.683685	2734.555953	2995.387502	2469.436659	2510.290147	3036.05282	1926.378323	2209.7253	2110.297566
M140T24	19081.32209	8327.8273	8435.102061	13028.03883	10832.95717	12404.5996	6729.083632	23426.54948	29255.54734	20899.13877	14224.59048	19747.9457	15702.482	3225.54451	24032.87935	4571.29513	13304.79702	5036.059887	5705.379763	15172.9894	4379.987271	14269.77	10070.5559	14243.38341	6119.346279	8353.967973	9132.408596	5117.70463	4996.490869	4950.953275	6636.086958	7649.269088	14294.66047	7615.684722	24062.20596	2683.364772	12746.46507	3264.941431	4800.764345	4446.430733	5666.582929	13715.25793	15542.49426	6846.030189	5377.402773	4603.376863	12438.41481	9221.194087	13027.16853
M118T24	62623.76405	2207525.688	202029.1479	596990.6775	67348.59588	1089186.406	2155792.212	1573443.021	94840.4952	1229924.372	1075634.48	874773.8156	1246746.012	674893.4432	1420991.983	1131568.214	2583047.164	1150341.754	1301929.534	1257052.774	1970621.17	2991333.784	1807419.19	106451.6335	26082.38927	1410524.011	641464.7204	415861.7127	3852365.4	1072267.534	139205.0542	259037.2772	2209147.372	1651799.555	2697263.556	3097.196589	2491485.499	645375.9295	2948989.684	2375778.546	3626806.243	3538988.426	1371135.885	3296017.884	2429504.118	1067486.53	1764914.955	1771360.693	2684801.504
M640T24	2103.376829	2150.805981	2192.487367	5601.190863	1729.142201	1063.399339	721.3403683	7950.8714	1870.595444	10463.39159	3195.611403	2288.734293	3411.241505	11770.65581	8145.349955	3846.677323	4208.506979	3883.001877	3234.412696	3760.603552	4377.087489	12709.61606	12086.39187	12520.56398	9433.817611	3138.900779	6557.594379	5551.994077	5773.179923	8435.636246	8268.155947	10005.58737	3543.483301	5310.947501	2317.188745	4490.463738	1996.819484	2503.998003	10174.68711	4687.012179	7492.960632	5345.809964	2497.431219	4582.043858	6678.032386	8102.692166	2593.803068	2122.039445	2056.529914
M463T24	4266.804203	3232.389123	2725.087845	5951.243859	3926.327784	1755.710035	5247.430593	2121.503422	1992.742062	5208.001669	4145.227924	3487.494259	3989.500027	9529.504427	7448.91495	2565.4392	7398.885074	3688.85416	5129.837529	4535.124519	4410.759723	5068.458328	3481.214542	6078.74401	12380.18316	3979.623361	5394.319726	8600.833172	5704.657014	6515.924835	5991.619756	8823.611126	2274.003845	2283.14105	2179.398168	2945.696824	2255.504458	1910.290442	5851.484883	3391.042229	5158.77416	4128.084056	1923.592062	1872.024332	2425.414919	4288.725357	1664.798214	3480.988949	2204.935952
M629T24	23226.53607	18972.35333	16551.26896	30315.33035	13333.37652	6999.619239	8446.079385	6341.094573	7588.245658	14492.78165	11163.5194	7588.341584	16208.7883	2855.643383	6078.004368	1619.073241	2049.994176	2171.151524	2384.446216	1894.639477	2331.376854	2337.863962	3679.618448	3530.500818	11004.76231	8075.870378	6318.314404	2672.475905	2395.150717	3622.156004	3683.775516	4572.723191	3309.779422	2177.072338	3417.033744	6260.02312	2408.005499	4161.218379	4430.857414	3027.586432	3299.789146	3439.758849	2124.946317	2305.510242	2176.618211	2783.790217	1390.317165	2106.196995	1704.974334
M332T24	59482.41624	72409.00721	73088.29236	72225.01893	41272.82833	28542.29846	23905.8987	17787.71624	19013.71379	45128.57895	29692.85966	13012.86438	37843.94823	15203.56716	18347.36135	7313.381051	10706.01724	7888.213271	12170.89961	8040.417047	7635.889356	2392.431894	15081.15818	4541.794938	50241.48554	33255.20604	25642.84851	6173.300543	4741.659422	11922.24116	14356.87458	8581.325307	12275.99668	7023.685573	9893.024369	5497.06921	9173.112501	5723.742661	21735.33004	6708.814514	13235.91849	15091.94382	6296.862778	7000.598254	7078.330245	4011.846195	3428.521458	5601.349908	7879.782994
M333T24	49406.49383	52120.82009	48878.99565	53806.94879	30622.51509	23625.40854	20477.43482	8300.30336	14130.06186	36651.57538	11711.79592	5546.341456	28535.30414	12137.74731	13212.13348	4768.014342	7879.031906	5196.972466	6955.451056	5775.243119	5563.279321	3627.093176	11198.16269	9483.962046	43144.61542	24907.55554	18606.49037	8877.362718	2392.708795	8273.233477	6161.193875	9681.111541	4872.771541	3934.043719	4279.294925	27381.8677	4047.949853	14909.07545	10013.9705	9127.955366	6689.699202	6319.880054	6421.624744	3680.942633	4397.506523	15640.68038	4885.456986	3511.027648	3437.658758
M317T24	56983.78925	39481.40273	54775.17779	74296.59408	20595.4307	833.5473314	13527.8809	12772.1684	10164.80209	17750.24112	22246.72756	11889.92797	23671.64086	12760.33761	1187.295673	3102.012746	5212.88817	5288.706127	5707.086714	4629.668849	5368.945153	1762.440951	8064.936595	9829.975185	35905.51254	21346.56026	22046.09706	11442.07804	3722.742827	7416.22393	14544.54643	17976.30747	3699.271491	3317.400876	4291.350145	6100.214405	3182.446482	5054.42949	8711.913351	5520.060654	6241.356998	5028.365481	3020.749116	3053.092373	3446.194646	6028.672831	2030.351737	2951.311722	2608.234272
M119T24	143391.5852	128097.9191	75330.60706	111537.0574	69201.48431	65144.12421	129325.845	5579.507666	6553.71905	169262.6926	51805.35794	145450.366	120162.3004	187286.9079	171152.9991	171541.3976	278036.1276	190463.2132	186705.5872	192852.8784	172590.2458	432281.8709	184544.2728	236716.4438	207722.9074	96471.75499	63671.23492	118279.8814	244237.2287	167920.3372	202726.3812	519935.0291	143008.0719	155105.2732	128729.6535	1475.592325	183366.9013	49617.27077	242206.2153	111183.3114	213932.1228	196928.2036	48854.86716	197059.3543	165956.0389	70717.03272	51680.38171	193185.9499	237304.5152
M607T24	11227.13931	6891.606876	4869.68646	10917.55745	4801.279161	1905.06385	7361.25078	6972.911207	4517.930199	14087.07998	6313.094455	4742.498048	5499.231153	5911.28612	9304.677551	780.1503057	2222.13802	1465.77591	1692.791238	1618.585789	1991.239341	2133.494373	4547.488655	5250.0957	12410.82305	2970.103714	5807.788994	4532.541422	1805.381591	4562.827525	6386.03437	6967.401764	1569.038901	1153.444332	1635.112056	4904.851766	1393.941701	2603.987843	3982.284043	1906.830448	3446.134243	2525.933505	1191.127022	1074.974932	1521.562398	3136.653478	702.28901	934.9461045	1075.549991
M120T24	13018.82414	12403.6068	13928.15913	24667.75524	14961.46206	12055.95268	18708.94209	14763.23993	16940.79924	18916.72597	22640.25407	19787.31742	19654.12863	28722.03085	37387.75711	19383.92867	21602.57382	20674.18727	19011.33868	20105.01185	19206.41488	41974.9877	19614.69909	31838.99523	33331.68429	18632.77733	27103.59403	29722.28557	16610.79392	20944.05483	25811.26009	29686.78113	14875.58244	15144.7126	31228.26496	1446.920794	34018.0881	8663.498537	16987.36984	11087.02329	37565.01617	14397.23101	10632.47936	29260.20608	28713.85768	8543.240523	8861.150078	18658.5111	19460.73035
M331T24	1465326.278	1039753.282	1123364.129	639155.2989	350871.8147	95511.28973	117500.3955	119267.6118	77559.72537	343745.8803	200918.1659	56601.29146	205041.095	121599.7462	165383.3409	16502.64137	49545.50355	35205.35483	46716.26898	28853.97559	33494.42115	19224.41094	63398.1909	85840.4056	691918.1582	243459.7742	212432.4207	3121.56855	19630.05975	61110.85799	160161.8983	106876.7512	23277.70439	13073.84497	30111.95651	15891.85898	21984.07424	19687.57275	125207.9695	28071.57785	64756.72104	44941.4065	19679.13518	15768.44196	24169.26897	26370.51932	8811.258141	12302.58272	9994.752192
M73T24	32948.94731	44888.86547	40637.86085	88388.14601	56279.10386	13659.30718	72788.25211	33929.48982	35421.42269	95582.09657	48590.00284	19103.56388	23682.03308	34956.1736	51949.54224	13635.80329	21359.47419	19599.42885	17375.88399	19285.20406	16801.54102	21652.0112	21881.61225	43411.04321	42070.85634	20577.82123	26652.94856	29551.17772	21122.85833	21467.55368	30473.94121	42345.66647	17420.05272	18040.98397	17983.67809	4298.580289	22505.90954	12089.12988	22829.82525	16213.3225	20839.2931	19524.61076	13610.78604	18026.96807	15051.76992	9524.146093	9013.591295	24369.16332	22160.26258
M72T24	813859.7895	1244608.514	764678.516	1164762.122	878085.1133	341705.4524	553439.3601	865354.6645	893558.628	1078220.733	2059912.228	483571.5135	556605.9335	835161.0771	1044737.323	468843.3305	599843.6664	502576.0176	548650.849	564224.6605	508809.9127	1114001.827	502799.2225	964822.3995	897894.8731	331536.3546	682499.4624	675501.1242	495961.2556	541460.8818	722393.2705	1052582.614	412663.7882	539650.2435	389549.727	126310.6387	527872.6528	264353.5231	578872.1297	458345.7489	551047.1857	589658.1259	351287.2756	385908.9502	370932.0934	260932.2903	174542.6566	664795.7278	674442.4131
M316T25	615902.9961	324161.7904	386324.0217	520858.2669	177889.2688	40349.46984	45984.0655	59596.25719	30803.07007	107312.5864	85748.57794	40447.91058	102134.9062	56905.78488	62294.16345	5623.928032	15710.85556	17738.84424	18792.42977	12144.63106	18662.4713	12221.28214	23138.11601	47846.03881	249414.2608	92862.00601	103248.4358	42855.72011	10157.47408	25626.02385	85503.79516	74368.42123	9188.646111	7556.379761	10554.25726	7940.504611	10785.63614	8056.050977	53510.4665	13345.19921	28226.01642	18748.04538	3487.01501	6623.390342	8468.956172	9929.941757	3074.685853	7250.721335	5840.907446
M315T25	15957411.12	3907304.827	4707404.264	6064859.948	965476.6004	99479.24439	177974.2782	378108.0248	115221.5764	3019310.27	504445.6026	195094.6675	405230.5137	495133.8889	2094383.976	10434.30411	63226.17447	75957.49889	71284.27401	39935.55634	75785.52156	46260.04505	87193.90153	504556.9719	2377518.086	736436.7635	939079.2649	410123.6332	36368.14476	140489.1783	1331312.075	1612187.583	9987.329102	10639.97162	15887.74734	41576.7938	13140.62599	30569.54003	255752.3271	52420.70157	98106.07393	55576.37121	12327.86372	8751.584467	17348.08481	141393.0852	4792.456051	11688.18478	8009.647613
M295T25	139961.6592	105460.8919	93334.83493	124254.515	54137.94517	34597.25437	35632.60799	49444.83744	25945.29826	104268.0899	44687.43641	38713.58071	42742.41396	84901.26313	116458.1833	19466.61133	41597.56626	34832.29545	38704.02437	35398.5082	34135.74911	32569.41459	62093.65102	92596.6014	126274.94	54601.62598	66235.46843	82270.12217	79404.89933	51314.07621	99783.93795	144651.1889	16230.33035	16519.15935	27451.02847	18676.07647	17002.48016	14205.77076	80565.19524	27608.17048	44082.14744	40780.29157	12367.7433	31566.72902	28736.79387	32492.33209	15896.62053	30668.41769	17212.02402
M284T25	5328.178874	4443.100005	2769.922604	8883.943763	3753.626581	3776.680347	30064.00475	7836.578841	3228.391978	3854.708279	6362.589438	4294.883485	7096.346608	10197.88108	7860.601686	7576.103713	7771.9152	4314.692316	8578.921705	8432.17174	7317.707876	12015.3189	8827.380771	5746.256819	5456.531756	2885.737047	4962.377754	2955.20922	5796.331251	3452.186918	9987.164973	14275.98713	5894.790777	6798.435433	6063.941324	5910.050805	7267.006642	2672.692934	11247.71965	5362.627866	10966.58459	4690.486834	4225.896816	8532.874869	6517.557275	4856.13099	5863.58406	13153.65043	6804.357807
M613T25	9378.064114	38366.37694	21965.49276	35682.95834	54888.98778	158599.8962	3058.157052	165898.2574	556387.6749	17599.02437	12005.92744	366606.4128	56194.5646	29712.54541	43781.64078	400434.8589	172222.9223	97617.99767	127163.7118	168523.4116	78847.01703	30616.5228	84092.8875	53490.20263	16937.52392	12712.17129	51301.46361	10932.83646	71159.63164	96737.11935	40133.47905	22569.41212	390833.3057	286665.264	377538.4344	46255.74176	116723.5226	202847.6156	45720.72096	149681.4857	76017.10082	95476.33226	461743.7908	318590.1771	288669.2546	170780.0354	186419.3713	138406.7573	107914.359
M235T25	475322.9192	127991.2044	151884.3505	141211.3502	55728.09614	23947.62343	18431.52394	76780.43814	24565.48248	165010.5706	59264.54833	33905.426	49816.69758	149426.0951	242747.4472	16260.07662	74084.19797	37861.97112	44726.44846	32270.66132	46001.46487	67785.03038	53688.53385	128853.5105	312016.96	51406.99665	114836.1669	157843.0529	65213.70196	60877.56357	246694.4493	343583.9944	14138.4116	13685.53875	14592.97129	24086.10206	13244.64116	15657.29003	111702.2269	51989.53187	60109.4827	52585.89774	14989.58452	20723.24407	17348.69564	59109.42474	8520.35392	12468.84882	10172.73294
M148T25	26870.25268	31506.81872	28532.76804	35883.86285	37874.43558	32469.55954	26940.19831	32944.46743	38736.16195	39870.41069	37368.07123	43401.3499	62747.34086	48997.58807	41825.58224	45099.89064	102468.9316	41078.14923	39144.06122	43540.09861	53975.76006	86180.05181	45555.7073	56855.87234	100871.6351	33144.81905	86977.35776	70304.94344	38379.28609	44016.54069	33402.35971	32387.00609	55342.65023	41501.13793	47638.91152	20523.54688	37814.83685	36955.12821	53190.79464	34148.40793	60318.04925	52326.08275	28812.23784	32647.07085	27262.64583	31781.24331	35923.61848	40906.95516	34033.866
M294T26	1540429.52	892628.1002	607798.2672	569109.5382	123954.4776	41320.5798	81414.83861	193184.737	59720.13795	874438.0178	137530.6225	88829.97277	86382.39568	627860.0915	842539.5666	16951.05018	104701.5828	69092.96174	87675.809	64962.09716	159655.5983	143691.0657	166421.2602	550193.345	1302351.862	206859.8809	370289.8463	462904.1464	209562.7202	133736.6665	32617.9084	1296481.76	28908.71291	22789.73434	30156.11281	26515.72204	11405.52077	27127.27118	351170.8984	76449.44683	245612.146	102279.461	16038.30013	15517.93341	27513.72205	139904.7999	13069.40457	15391.34847	10357.72079
M160T26	357777.8209	355450.0916	579797.3469	2856635.473	90059.96629	2246421.763	1026870.039	666588.0407	1440454.43	1191476.114	1651203.026	1038335.159	1266398.53	605961.499	2120323.075	329169.8445	102371.293	206295.5689	211428.7331	224878.3452	205363.5836	357097.1726	145157.9274	1072586.564	417997.8613	1139578.595	2353668.672	1328860.273	114985.7672	328480.9427	366812.6832	503449.392	396015.6661	609237.3077	925638.4519	624146.2703	479988.7175	183353.289	123796.5934	101187.9201	161381.9566	204653.4241	289810.0173	416897.1079	249626.7559	256985.1099	153055.6449	694975.189	852767.0458
M600T26	62948.86603	59708.60383	24424.94926	52093.80325	7642.683783	4604.880731	240.3657301	9557.337555	4181.228905	23006.59707	3700.408866	12965.96387	7160.176157	30471.56647	50151.32561	2141.045348	5445.818463	4690.215042	4771.643264	3756.979387	3810.821358	9757.575305	11479.81607	10772.11839	44033.85381	4816.70376	17733.86969	36579.90761	7849.526683	14297.37863	67126.64917	28455.33478	1892.497129	1892.362385	2178.05023	2911.95633	1442.011449	3252.846844	17693.71881	4841.857488	10170.73937	6237.052349	1779.753197	1696.655996	2935.423138	9869.776929	1111.040023	1697.308209	1230.312726
M601T26	10250.58429	11007.50119	5570.62338	11382.70975	2799.843152	2480.082539	378.2103878	6186.737578	2021.442451	5533.532819	1675.616416	5308.729145	2669.593452	8960.739628	11316.13248	1250.917813	2472.137297	2090.668606	2417.079283	1986.912829	1827.901843	5469.324783	5138.398113	6148.05069	9783.836656	1828.976767	6042.774811	10208.8613	3428.324499	5778.428719	13626.57584	6981.393854	1807.052122	1723.553207	1512.906861	2134.998023	1367.404071	1736.599797	5833.068573	2526.784953	5127.451442	3239.527405	1244.078751	1468.889275	1980.501482	3922.284037	1049.090608	1375.26675	1100.560618
M307T26	68559.37169	169626.1935	75200.84195	144998.5436	228453.1089	597522.3246	14727.72893	491259.2946	1241709.68	76103.78048	59079.72551	756996.2373	249348.6501	214453.0948	197956.7307	1895791.835	879552.9021	406497.5224	537212.411	729181.8225	479805.3472	437964.2482	477078.0931	326484.5711	83821.917	70547.54537	158178.0088	183266.4591	628640.7704	367863.595	311724.4599	314067.361	1126916.116	917738.6537	1081135.554	284068.1523	64790.47528	795639.6293	262426.3351	602042.8398	312990.3137	348163.3934	1466536.283	1567026.944	1072382.923	566046.84	991819.9047	832117.3897	675289.1182
M308T26	15191.13918	38601.20551	18631.95815	34539.85704	53295.6175	152904.4302	778.7934733	113493.9002	306331.8225	18450.4485	15107.85134	192599.9992	60923.8662	47762.4427	44596.93648	495556.0761	247025.7132	155768.0556	158867.2445	299620.0218	123144.6481	179969.8831	160733.2837	79485.47946	19116.40417	17100.29352	38172.40061	42452.60578	204750.7517	98079.64362	67611.98843	72857.4736	301479.3392	267877.4678	336370.0515	32631.34941	113338.4029	126396.6571	64741.15376	90559.64074	80941.70234	89663.02681	295192.2983	506444.5347	328125.6185	200846.6772	160592.9288	218757.9869	175496.6002
M310T26	1497.815929	1163.19678	1320.048581	2962.472036	4279.42838	3931.605101	12217.79786	5912.696927	5827.718342	3259.698385	10307.163	3991.954705	5713.770956	6453.723339	3025.642486	5257.483305	4310.516131	4166.353971	2471.106893	5415.146914	4804.280723	6134.310934	8477.776319	3278.316672	2167.566685	3189.434037	4401.408519	3957.149678	6456.954779	4606.772333	4543.034159	6236.072896	10225.83889	6169.259491	6768.092945	5704.144305	5659.837332	1861.928424	6351.378421	3460.559005	6822.730573	6915.150769	3294.358788	6631.490863	6910.545705	3427.463927	4633.364521	14029.77884	7054.50527
M222T26	1500.631972	1721.645468	2283.034331	6832.020985	3672.46383	4329.132017	5633.928043	4311.553845	6224.116913	3850.286757	3590.3933	7314.008735	4515.783171	2345.371899	6505.258622	9390.208359	12256.45688	1635.224517	4198.745248	6014.559168	12959.35933	19888.91497	14794.45921	9799.60054	5924.539021	4669.254163	7947.019609	10841.17197	10127.44835	12360.60411	3632.243643	4989.791132	8763.003354	14739.23866	10651.94566	3163.34764	8152.903844	3475.527134	7079.34596	4737.997614	12500.51891	9438.651186	5416.590782	7002.182848	9987.449947	3532.092082	5074.142611	6341.600484	6479.728224
M330T27	70757.40925	174032.688	187416.9883	210739.7122	69680.90562	83980.97305	4027.509269	73264.79922	38785.03958	111014.7706	69154.15395	48809.6922	59634.41993	12108.94885	35493.30512	30376.42535	18203.25813	29974.13089	17554.48118	18942.93262	15633.9683	9440.296926	21036.4032	20699.90073	40808.82029	68370.01525	51595.8874	17784.61194	7090.840302	18773.83991	25300.96078	12802.17849	35176.67184	15643.96639	40199.50986	10241.80034	41957.54629	18560.37259	20351.50479	31668.94959	22722.37481	20427.21193	66222.63554	18004.73347	20472.59494	15008.01605	25138.91714	13422.90345	15834.29853
M310T27	238780.0248	344492.2742	283907.8449	506194.8472	154158.8083	48298.88628	3899.580803	157787.8397	108463.8937	361938.106	141733.3772	98683.31153	47197.1523	87638.94444	450950.3723	14404.73324	26453.79046	242983.9116	19161.81434	204829.0128	261668.0634	182436.1469	127306.47	217612.6666	221778.2209	128722.7951	98362.22553	108645.1853	33768.51933	83127.11158	330867.5606	457626.4201	18768.04168	16608.65903	36824.84589	15110.48818	23668.33882	16371.25003	84195.66817	55597.65139	80299.23933	38461.32151	24682.47186	16848.00781	15696.78609	41928.4601	22613.91374	9243.717313	11417.97664
M346T27	96025.50241	12695.64692	19638.39679	215765.6004	77328.87079	98734.40407	40003.40712	32061.8854	15862.04784	65154.4646	34566.38578	27911.43168	28167.55599	7382.478719	16670.29053	17814.10043	10156.02495	16366.19886	18940.10067	9452.163727	17748.46499	2552.186238	11741.87834	9911.357757	2022.155254	29623.28806	32848.25576	79134.32898	50473.05069	10751.5029	13136.74493	25317.89737	26690.32349	15980.17593	48595.06263	6776.176085	36582.37933	9760.797085	17833.20646	12526.06772	23420.92421	16463.44013	16569.35679	17657.75183	10228.22245	6811.813514	8769.378753	10027.54066	10560.57545
M237T28	43875.63776	38759.85467	57072.24475	92752.92036	124730.7178	61726.29415	5299.992734	11481.96683	21192.40534	27690.44938	31376.16732	20226.56338	10986.85766	2120.817718	5078.649711	5925.82458	4185.528152	6443.368633	4950.005751	4730.707703	4845.737606	2176.369273	2779.855308	3443.889558	16079.7731	41325.8808	17155.41206	3540.70786	1490.383706	3653.143418	2858.722534	4351.010039	12007.1548	3307.364637	6669.881156	11714.35501	11889.0013	18764.85315	2627.557523	9656.932912	2351.802067	4870.046849	9304.70764	5373.402919	1720.537113	3828.96874	7137.307458	13274.84663	5958.653132
M253T28	36440.47317	38589.49152	110446.2455	60647.11795	98774.65662	63780.56868	6101.74565	10463.65053	1362.67819	23118.61125	25416.39401	6884.293327	8398.100298	1448.701646	2564.787881	7221.801526	5991.641686	6305.870455	5991.219472	5307.667923	4693.815468	1597.723662	3163.417265	2912.528773	17103.90169	36791.38591	13327.32013	3092.695144	1612.94531	1929.832469	2449.390288	3216.92365	10088.33888	3539.209884	6583.060289	11918.53737	9587.369604	7971.264129	3333.92964	6936.368866	4562.796221	7253.805571	8448.329192	4720.734057	1981.302971	2493.162529	7331.291159	14366.09856	6558.25782
M538T28	10623.86765	1097.329321	3927.618933	6189.228259	2978.946782	3619.837801	1973.949656	4784.483717	1912.223116	8684.61536	3405.324902	7797.911272	4330.792689	6813.192418	12499.42667	2748.38346	9341.053008	5116.542967	8352.375135	6697.895357	8172.623674	4808.534596	3853.048684	10683.71994	16765.64404	5381.47106	8849.952566	10661.82219	12163.91092	8574.699455	7786.46539	7702.494219	2925.284925	2293.542518	3591.143519	11573.57409	2819.460029	6648.206293	8726.417439	4679.258354	7472.402517	5878.787158	2499.113551	2540.332865	3142.051613	10090.4384	3004.182856	3174.051794	2858.772987
M179T28	283558.6413	159981.3434	151463.0907	356321.7343	8582.596054	79797.6716	25612.57445	75575.8746	1099.876918	508060.3352	123993.9513	71369.84816	100187.2141	58733.14534	191978.6953	27767.83757	19248.39624	26834.88302	16069.12343	33190.67671	14886.10052	16650.11814	22892.40449	216441.9654	46816.87958	2476.809594	192464.3986	129142.7196	10236.21101	24570.22401	190036.2797	3476.433686	15498.29857	14289.0981	35338.46502	9497.377646	15505.51036	11255.39287	29913.84016	15905.28285	32602.28703	17865.90525	11964.05125	9941.152829	8344.997885	17562.1269	8812.33148	8915.185043	9442.391332
M309T28	659012.3043	421514.1285	213989.8231	317432.7685	55954.12241	78931.54733	3933.237304	241485.8763	50068.996	468096.5838	131187.7113	74266.49844	123424.6245	221693.3013	331963.0599	58291.36833	84544.67429	125584.7887	66528.16039	62249.67582	69157.31891	99156.94253	179302.5574	239367.9794	172830.0124	95063.66566	124170.4278	141419.523	108162.3044	108233.1757	489263.4771	177130.1849	42389.98214	30789.56234	77964.78526	26598.99895	53235.77908	36367.40347	168305.7163	97455.92582	177368.3229	79946.13474	60737.63107	35425.78808	38059.27194	114046.362	58250.5795	20404.80649	23542.88348
M280T29	262.6191679	3979.965343	3483.46969	2306.14767	8903.036481	37289.71681	15075.31693	4516.563196	20376.67413	1632.118596	9371.13926	11096.18489	26504.23352	6890.026231	8786.412123	105422.138	31893.04497	13261.57293	107405.9071	186721.6779	68813.69915	17931.76532	35314.77998	5223.981506	32855.70046	21648.84631	5887.614759	15209.83517	585295.5561	6707.863004	1290.623061	18025.48931	341617.0876	95704.44934	59407.36255	18531.02176	43692.48522	19078.43912	22710.03898	59482.7332	31339.21454	74762.1391	115941.5168	120178.4305	76179.22831	35157.35832	379270.3422	132752.6915	137560.831
M210T29	3387452.262	1345072.094	573080.6749	775918.88	220466.5229	27113.45922	62477.74227	176124.234	69579.70458	872735.2929	248549.8775	129001.4235	89585.73261	440950.203	357005.375	28310.46996	108166.015	94896.87759	164630.9404	76357.84582	88609.23051	34342.98499	135133.0831	308529.7203	836896.7602	145469.7152	364755.6995	425353.1933	89617.94294	125596.3916	957026.2312	379707.2186	39851.99999	9246.852047	14564.6136	24601.68208	24760.52024	18772.11694	196966.9353	52369.69099	181123.0471	76692.77626	12024.54372	15380.47839	30665.49453	160209.456	10126.08715	83680.10698	15820.7303
M215T30	23601361.19	7319620.904	6777414.421	8398407.301	2767415.342	618871.2481	638182.2877	2191855.423	826683.7821	7243767.437	1665420.822	1495082.736	1406573.691	2324765.034	4295531.714	293117.7361	897938.8528	1109636.972	1420652.297	1195491.068	1060157.069	929661.8653	1270460.171	5881475.2	8797216.209	2916432.964	3076936.565	2946518.218	1111609.745	1558927.385	9349885.97	5520670.748	310016.064	146910.3506	295405.7967	144022.2568	379972.8224	320151.7394	1429299.343	1883371.702	1008425.214	940497.9627	340891.2136	207863.1661	148598.2279	1031907.275	334747.0601	1066918.179	206263.96
M231T30	205719.4779	3520434.946	1698610.484	37802.23236	14724.52369	214855.9906	125948.6381	18890.71353	245714.1063	1843207.179	418011.5024	381657.0013	13485.15186	268362.291	396298.2056	99414.96538	614506.8879	256367.3638	326580.2609	224797.4072	476584.1941	198891.4215	331656.4661	775703.6226	103125.0252	998989.2651	564191.1928	579286.3909	268869.5498	235220.1503	52046.50674	1528140.798	61525.68405	43739.86224	65631.45422	41506.00758	71391.02203	76302.25883	694008.8131	614186.8524	689397.6114	433974.4531	66851.35164	58722.52444	80211.40373	854863.9479	103590.8965	269566.4697	81326.92913
M211T30	72346.65355	49185.57425	33578.67206	47891.80813	29404.03783	13656.74621	15173.3207	21677.51107	17878.32659	46534.11532	30780.88834	25351.71856	18178.64635	36523.25187	25692.87514	15594.81845	21811.83347	18822.88263	32844.86178	20051.33451	17500.14806	4187.794207	25406.80923	30369.27108	42302.71226	19954.78449	35400.08722	36244.79017	18421.09692	22835.51525	45435.73142	28626.28562	12964.01042	11483.67544	10589.52867	16331.49519	8059.548337	13705.01649	33294.62986	16757.05032	26616.75674	19250.62296	9209.170413	9774.970244	12721.87591	26574.47839	10262.56583	4061.103903	10868.17069
M169T30	371162.1287	272380.3656	20996.4355	333363.3768	343333.4886	393351.1426	9043.468424	296954.4945	808414.2887	505387.1035	614259.0472	564573.6595	406078.4673	1020406.334	562874.1201	465271.3515	267710.8804	331953.5579	456340.4007	353652.0838	210252.5818	356019.0902	316419.6414	437498.8726	344748.2705	339285.1368	1197481.727	226933.1814	272244.0461	306046.068	274372.3272	771135.5445	442227.181	827345.2989	516218.4822	122127.0261	497454.2741	260563.6153	319612.6035	200479.03	459196.2177	413807.4422	349736.1045	305767.4663	123037.3291	231096.4432	416669.8647	572262.7229	422574.7032
M216T30	1577627.164	1263792.755	1549841.585	1967263.062	539564.9437	90973.96514	42784.98636	207479.6057	75972.70365	1104926.163	229667.5638	128909.54	105847.6505	115968.9614	292213.6584	18207.87003	98744.0479	80687.06778	85539.93604	57483.93892	154222.1846	18544.86335	80536.36261	160601.3103	930129.2445	319494.5926	267491.4976	211244.2511	30394.70041	90381.08388	387371.1297	410095.392	22570.26667	9775.852173	26114.2093	26118.97148	22229.94383	46969.26979	95826.71932	109616.5513	64909.19308	50324.79563	21271.85749	14811.08174	10465.79072	101643.7138	17484.19587	59360.09361	9623.151195
M233T31	350134.8742	186404.8755	197832.1737	192196.6413	75509.32922	21911.64556	12576.07526	40498.59145	19416.02621	118529.3586	35185.56857	25849.43701	24577.51395	31919.73941	40243.54188	14758.25533	35668.7146	27765.70154	38490.6399	32855.42667	49336.64362	15547.17315	24937.82695	48142.83495	181333.8203	65019.23019	53814.74917	49970.84044	15288.44894	31987.73019	89920.08565	71154.56655	19438.70825	11928.14751	15622.5107	12022.38338	8293.220975	11268.48683	21321.58584	26046.61037	72099.38377	15806.34192	11640.92449	4118.942084	23433.58613	19459.36321	6607.675043	17594.37468	15475.32854
M232T31	261345.9216	149090.1162	151667.6502	154924.9956	64798.06218	19954.52259	10946.19251	36961.34677	15951.16478	90375.27825	26844.02057	21646.9016	24065.77227	28573.0496	42512.69405	10031.30909	47942.93736	27515.1486	35840.79982	15396.92546	18367.85394	10675.69903	34367.46942	43413.79147	155417.5718	54650.36362	43975.44602	41737.18396	5495.830639	25439.51255	77014.09004	56051.98073	11686.35517	7727.899524	13946.1365	9832.926126	15118.88243	4254.185835	15747.75262	14716.40109	36761.64668	15980.26913	9294.967603	9403.759346	11001.77923	28065.59844	4084.25512	15634.74854	13449.66244
M407T31	5838032.656	103753.8325	147056.0775	3649942.03	126481.0916	44698.5673	89550.87597	592536.8367	2560.379053	4497957.401	328314.3015	270273.2248	162887.8332	277028.6543	1053481.968	22826.29846	342607.95	166287.4183	140160.4237	128920.7942	227703.1982	137926.6432	214717.2333	1254217.17	8644054.551	15905.15643	934804.7677	827234.135	216507.3119	271615.8497	4204237.943	78056.73447	28162.39138	19215.4998	26413.45965	128844.1437	29981.35118	31859.91251	315662.0316	190230.2964	177570.4101	153972.0009	16167.00331	12406.09108	21988.83489	140603.3208	13305.95633	144466.0626	13621.75045
M193T31	27039252.73	4624192.248	2236841.094	2618318.452	508551.2672	59801.96081	2234.540731	679804.1053	137141.7458	4542503.241	390798.1007	313486.7924	282511.2141	1173474.992	2556179.341	39054.28287	290271.351	372937.8257	228980.6604	119429.9496	467346.3958	429027.5182	424006.9926	2434569.341	5794164.892	736867.8826	975165.3255	1480131.98	423440.2235	371405.7744	4945552.408	5912952.872	29354.62829	14113.73583	46603.52206	43708.10254	33433.67266	53493.49951	476008.0595	173199.5535	341438.6179	166787.3004	21150.15979	17842.26679	23798.11424	357748.4787	23845.40247	129105.8477	23495.75191
M428T31	6685.393416	1492.243094	23033.3102	1839.537211	3729.586061	2169.485487	3937.379843	8739.284322	1258.08879	21172.24826	3559.014748	4325.874366	8917.51204	39936.07493	51807.21497	6774.186092	17865.25696	20171.03782	2589.908455	7932.82266	22301.92776	22926.08672	22389.08696	45263.45838	24043.86824	23533.81852	41009.49614	44202.23072	18182.13425	27557.00298	26687.15031	22267.2752	8043.766086	10547.69883	6118.718099	5928.36241	4384.279349	6601.922349	24152.19662	12191.17973	36026.59583	12060.26082	5253.051469	4239.514144	12458.41411	36539.71452	4760.89974	5829.770903	4261.117178
M73T32	30664.39112	47075.95153	61078.62934	78341.84087	160852.1453	87969.00268	62292.2687	11813.82769	41991.56188	29498.12651	63942.7027	28586.97024	2010.70635	26625.19824	20551.40443	17817.38621	16362.2081	14531.42349	15186.677	15197.75372	12482.18506	25496.55303	16179.90633	19820.83238	34913.31401	20480.34816	37019.79018	17742.99114	12241.20562	15251.96572	18917.70301	13770.46359	19824.94804	23290.47974	20811.49663	22301.52782	21862.96115	21367.07765	12615.44582	20910.90783	13756.05881	18112.69401	34892.37957	20415.86247	12319.90501	10256.91692	14340.314	24383.22666	27336.55721
M175T32	14078964.44	4964787.352	1599344.386	5977430.166	734086.671	50716.26189	313652.8229	936785.2017	179090.1074	2583567.019	204237.0641	333796.6861	410061.954	1252970.065	2903255.852	57213.85452	343932.9678	335602.7924	291219.4369	238275.9995	372764.9891	453722.8551	559245.8149	2675923.434	3270303.2	954743.7222	582905.5605	1665315.178	468887.8112	427464.929	4703618.316	5805357.99	41575.42403	20735.76594	48725.68857	846493.0835	50506.90703	40743.20023	746966.5636	291099.3669	393652.9824	222234.6314	35280.40069	32417.70513	35240.49236	414280.9082	37733.31458	165334.7131	32701.30062
M72T32	869629.9107	773472.4034	1351859.189	1361101.067	843857.4393	1854913.307	1925301.24	287663.0148	478578.5384	365348.2107	1185895.729	597623.1065	901707.4333	539147.6962	322880.4636	516663.3359	440474.8018	322794.565	354446.9469	382376.277	226395.2706	627019.7588	398506.2635	681087.0793	350583.0562	915330.5341	376178.0855	648481.6897	258435.1443	425879.6225	434552.4841	230456.304	523994.6194	676582.5617	504246.899	589467.2658	583979.4937	619698.6452	281213.405	406118.143	359000.4264	434424.7259	577480.9111	498442.1823	345242.0019	242720.6406	409755.2165	690032.7622	762643.2696
M118T32	1025924.179	2097911.979	1914885.959	2091310.909	2022291.612	2155021.688	68958.87803	2596164.083	929547.0335	2360216.553	2558560.339	2003707.916	1854417.489	1716081.758	2111495.167	2186163.108	2590593.022	1682603.304	1713949.733	1962587.672	1474720.426	1938401.604	1928066.562	2178564.834	809607.4126	2001498.248	701407.1797	1536158.908	1950745.809	2123445.369	990161.0108	2039702.579	1883634.872	1912697.85	1611414.563	2326961.854	1621410.462	2493502.573	1742117.232	1488303.584	1991570.336	1967218.421	1426824.387	1571233.111	1834920.369	3131443.372	1745571.39	1948942.495	2378467.018
M120T32	11086.65973	15088.767	17816.15333	26499.13273	26128.3543	19947.47694	19270.44334	13062.05958	15692.95433	14773.03378	19378.11769	15094.80395	17655.51059	18853.28301	14747.9697	18769.06549	25698.85298	13181.71242	16056.86083	17648.179	15941.78543	21049.64439	16717.66358	20709.70832	23515.10627	19341.63149	18985.42919	16109.65214	13852.12469	18491.70554	14251.51358	17551.09062	16066.39045	17957.7553	18015.32742	15943.30987	17382.47678	15818.15347	15564.19775	30502.05793	18965.68947	17745.05665	14672.81895	12260.72645	13594.18682	13409.06865	12668.27397	19465.11173	23708.48528
M191T32	482318.8803	6847.28778	287173.6362	380254.5804	131312.9528	96419.20406	420367.74	234708.7707	194682.3367	1068867.951	389634.3104	139728.4847	250525.4859	147071.709	418484.3661	119157.8783	194388.2613	125897.6832	305669.3668	172057.8898	113152.3148	89105.11219	128449.9009	193261.1264	499577.8979	205286.9051	415995.6332	315841.3812	97953.18589	65820.04145	611761.8768	197317.0321	122598.3489	154342.1576	114004.5328	32169.7054	48261.85883	49747.09708	349962.4126	107708.1106	236374.2071	332302.6032	57828.72649	44478.57291	59368.25327	94147.57319	58863.5709	60187.33322	41332.56448
M119T32	125643.6707	143994.24	79905.5526	162461.7264	120547.3107	102696.2712	196384.5816	87355.25582	159834.583	115301.4919	196182.5965	141070.7296	88463.91677	211697.0625	71119.93887	208181.9899	276132.0517	150172.2821	162954.7891	188951.3569	131020.4248	268091.4909	193202.1404	195141.7896	219068.5292	87049.55937	80547.82197	147221.8894	195085.7182	186067.0043	78476.29547	155215.2119	141456.319	183663.1635	143175.7145	127293.0797	145148.1719	154448.3699	185123.911	166725.3911	200815.6809	214207.992	142925.7854	130704.0905	143549.2889	189243.6935	147252.9459	209707.1041	253157.3519
M157T32	15577573.41	2404762.068	1609432.695	3369178.924	509758.3422	88475.81331	244915.9484	726884.9086	143401.4628	3620958.689	294535.6719	224673.1632	284859.7108	939413.0882	2542284.494	46858.1025	163608.8058	181321.8039	140741.8188	146329.9995	220270.4031	166670.2003	216061.1858	2170449.625	2431365.19	526323.1935	772904.9563	1079590.497	317671.0224	253259.1582	1539294.745	2378463.259	29535.94267	40508.8791	60779.5382	65080.91828	59093.29838	54959.82642	315323.7201	137486.3669	172403.1684	119898.5584	28319.20689	26529.5075	36098.81477	197521.1076	37396.86477	77076.49816	27637.15081
M312T32	19469.21771	17057.58437	15368.5696	26229.70778	10688.87419	4627.552886	3609.166281	7008.911796	5550.709414	13381.89575	8037.874259	6333.165959	5316.037073	14152.18994	14792.27207	3808.80913	8951.284949	8281.990164	6302.4201	7149.656578	8015.716758	7456.400393	5590.408981	11900.24818	19686.41676	9224.18671	10053.01473	9336.187973	6551.509968	7860.981723	15050.76092	17794.88385	3655.858344	3143.950067	3700.374488	4083.957473	3079.940602	4662.139217	9321.104119	6059.645192	8679.371498	6754.503118	3109.265348	3081.64207	4338.060529	7077.322436	2983.595912	3662.811095	3148.714163
M192T32	15506.51393	18001.23824	10297.45406	19090.38775	68722.99586	36122.71369	52141.05301	16863.93757	30924.12101	15175.9817	35860.28439	37029.13882	41481.62168	19422.8759	26231.27055	27933.52609	24475.72667	18167.89249	44188.8287	28659.30959	21078.76749	16788.49848	23598.03373	9489.350741	39760.42729	16053.03117	11111.53897	30534.75987	22492.03839	10437.59609	31917.44146	26821.01994	31620.88398	35932.05833	30888.37648	5227.518049	14301.96819	41213.70181	83107.95751	63407.53998	112408.7682	12247.53148	14217.18467	22246.67154	21180.96558	15587.01372	12372.74808	8760.278672	12431.3528
M139T32	28910539.27	5004112.019	3555401.938	8580825.257	1246900.932	109178.962	270357.2047	1108388.078	174727.1972	8678365.679	734313.689	257254.5778	402664.2566	1465335.347	4268119.441	26608.9593	159113.8934	291661.1181	157682.2616	145290.0355	249660.1527	203039.2515	270278.9167	3778412.885	4677293.221	797032.283	1157211.557	1643591.064	325414.5237	359480.4575	3512429.194	4956880.995	32326.62897	18521.07348	40026.1946	144653.1618	44962.93361	72437.7763	397527.8409	208996.2365	220077.6783	141759.8806	30535.26857	27246.46302	17671.49057	297965.7044	27756.54494	125912.3669	23801.58087
M217T32	292694.408	221296.9722	295887.7881	333466.0104	117569.2812	28689.42587	16267.36375	48009.07602	765.3954387	227599.5403	67221.2292	40130.94439	28443.81313	27700.20144	61749.81762	12697.42893	26190.15085	26067.12176	29704.54263	28534.61222	4748.087043	10768.23874	28925.46355	36809.84423	189670.7611	80446.78468	78397.35173	50264.97314	10476.11609	31339.45548	139896.1504	83768.3776	6709.170524	6217.044194	11736.12578	13426.01754	12042.94883	7481.480182	26760.19967	13665.66398	21432.36212	9332.676692	5410.764918	3695.291641	6816.254047	25250.2731	8595.767473	11258.99311	7892.102554
M265T32	4157.734843	5173.50424	4397.718367	7580.811561	4286.536341	2941.047903	2579.770856	6310.938688	6152.332794	7806.584808	2999.727742	6562.532298	4040.824844	1285.110986	7977.725243	1969.547141	7760.155578	4533.938304	3170.330488	5541.830854	16200.90568	10091.46016	7305.107952	10562.64352	6581.538043	5672.152392	4969.730517	8627.315656	13986.90268	6787.185334	5729.038757	8552.00826	5814.692621	3373.937977	4363.827348	5174.128858	3786.909706	4513.514946	6860.023028	5082.746665	5730.684134	5047.220232	3635.417861	3530.48827	3998.369997	4766.543026	3484.946858	3574.473479	3599.259206
M310T32	1926386.103	1020378.569	718731.2741	1224202.604	265190.5449	34609.47431	26795.87314	163896.834	78428.8894	644574.3426	177114.4937	108166.8762	78930.39491	515356.5677	670877.1267	29841.15005	158671.7489	148243.7981	109562.0004	97568.67663	149926.2935	117048.169	100962.2755	458156.543	1205572.803	215827.3496	302740.758	297557.4274	117486.8419	170464.3641	870868.0253	1165647.988	17898.39073	13409.5176	27750.97697	29402.50276	22587.13589	35904.15482	236570.0534	91629.16969	119634.3135	76644.61471	9064.827305	16771.04351	24916.50034	149666.8543	22304.66557	50185.45467	22214.88933
M129T32	37067963.67	7944227.117	5183333.491	10488080.98	1445024.256	126236.8824	411990.9591	1242520.74	290223.1261	11346119.7	1121242.037	480035.3792	589926.0948	2132553.501	6492614.109	48574.07732	310789.0226	367148.2595	336502.0294	278463.5691	423761.1714	525929.4293	399148.4273	5140568.011	7472896.086	1327582.038	1911102.25	2546682.775	549994.7237	487075.8794	5350073.591	6709698.546	53825.82506	32574.71213	79153.80123	67962.30753	86731.76894	84878.7808	602312.4434	320725.2605	319078.3162	202900.1116	48694.76389	41705.11429	29334.92735	700280.1123	39380.46399	205438.7141	37764.55305
M311T32	123344.7009	84043.39129	55765.54353	116137.6636	35601.29631	7247.210074	6083.676432	23268.9749	13523.57124	64144.54311	25371.13713	18825.16417	12722.33195	61904.61199	66669.78973	6973.63388	25789.86375	23712.1728	18337.55755	17705.41719	23314.61182	20099.19601	16376.93062	55977.95931	106760.7111	27807.49157	34905.61976	37721.0584	20268.38556	25581.61225	84820.96692	104917.8134	5425.828542	4852.622946	7446.774803	8033.627766	5667.668719	7441.141204	32728.05753	15448.64111	25782.33529	15238.18357	5271.760565	4180.782341	7577.14191	25019.3767	5198.256434	8364.498137	5495.259077
M147T32	19526103.62	4361049.624	1359981.896	5241124.913	591320.7436	66111.1052	220522.3767	559247.5901	130763.451	3490061.234	475740.7208	237457.6945	306521.5062	1234662.168	3214677.745	36720.50599	209887.0389	312037.2471	205119.4213	157352.822	434976.5647	345165.4956	360305.7713	1742057.628	4781874.832	693061.6823	1018732.703	1448966.343	372024.2852	277590.1563	3075075.135	4127172.532	35040.15797	19538.24958	47432.21633	48494.38376	49513.53337	45424.47168	379208.8536	181222.8176	230765.9205	121475.8476	26315.95075	23794.7976	28922.54931	432951.3428	21191.88747	110981.5305	20894.14438
M409T32	62678.8692	31956.38142	57565.8163	203505.8149	42945.51471	20843.19748	19785.01844	61851.75503	16276.83034	79900.10678	29821.9718	41541.55668	36099.46391	39972.20959	72227.81646	12827.32412	40854.37424	40198.60058	28748.07335	21540.65827	35891.94292	34795.03259	38645.52008	56503.99868	77232.75412	19970.68959	73586.20417	53586.83481	25858.75775	33732.52766	80094.53189	94737.36695	17830.5025	13924.8519	22805.76386	19994.29063	12735.82283	19693.60787	53118.51043	22773.95511	39298.95207	29329.27805	13399.88471	14811.48124	17182.60122	29704.63526	9551.775909	19385.99939	11866.18998
M111T32	13916052.79	2371560.7	2138702.296	5210219.911	827949.4898	71518.09544	164248.5662	379557.8917	140460.8498	4305513.817	447609.2549	134354.7136	103936.2407	613315.5221	2410730.853	13149.8905	54348.86545	118081.0654	59638.41021	47926.53938	91617.35634	85450.55924	107770.0229	1737547.865	2116141.139	478208.1978	675851.7635	799754.5248	107159.417	123392.5611	1271549.459	1977716.872	16112.47167	17382.48649	19413.41837	54943.05742	34574.56906	47494.32558	197989.9949	58096.47446	93647.45155	66622.71694	13495.22246	10251.03324	19768.81108	138482.0238	7661.152789	43142.8912	7875.197748
M408T32	94942.1822	40406.18173	36986.09871	568169.4586	5472.667047	22454.92986	28332.26355	144360.9968	1705.042782	31609.54249	23810.80146	93663.49992	3934.308865	37159.46056	123713.5114	8033.37229	88468.73765	41619.53884	46047.31409	40402.97082	63742.36876	21187.20635	54935.53634	176185.4417	127877.9972	9492.403872	135763.1449	130384.9946	67903.19273	50601.15704	428546.5644	20248.51634	12073.08397	8229.905433	13218.43657	18088.24804	9762.271452	14954.43609	131310.1654	33393.8228	135857.8383	32441.52698	7090.450658	6211.219599	17750.46173	81267.8523	6559.477102	13775.90438	7974.753276
M361T32	637291.1304	125095.3065	103631.0854	205553.4017	54680.60907	9525.383295	92902.62974	46730.91153	22324.61336	226995.8533	46842.13134	43946.80021	25666.04509	365694.724	185709.114	10608.05115	35097.07421	38893.15294	31210.89666	22429.45694	25196.2495	86969.67209	63784.30525	139939.1181	371140.1672	66775.33491	126922.9408	84053.20754	49293.3667	34599.11586	207526.2738	433850.6324	11827.79499	11406.46534	12900.85354	10222.96791	20385.49142	10588.86855	67548.39175	38614.67837	52733.71448	36379.77424	9375.517417	10421.89378	8475.539266	36295.31401	12844.16224	40466.04443	11657.18928
M148T32	299122.3203	98408.60778	52503.08684	39343.28976	22046.28484	34804.42642	33700.71612	63854.72815	50353.9973	146695.0097	25802.97377	54904.18208	195662.1575	286441.2844	95718.01269	11780.17841	60540.00791	287665.1906	331661.1835	399076.5088	58870.14963	68006.59981	58509.93921	63232.61532	46668.85303	57117.75349	202500.5532	30694.94613	131290.7048	42772.2562	83196.74397	98647.48518	45509.28395	21823.25666	90672.65188	20034.26133	21712.76819	27544.27279	43499.07759	62587.92884	48088.96493	118199.619	280852.9065	161475.412	16713.72867	50246.86948	148507.8271	48185.20219	26673.51588
M176T32	436045.9976	145945.1828	89388.67289	90737.49159	69123.88751	34122.22147	24155.64102	41510.01728	41569.77267	205569.1391	24620.04314	53981.50831	63656.72794	96327.26859	139310.8916	24671.54341	62679.86307	85465.6562	45421.339	37360.47371	65201.49341	69467.30599	75799.01359	173280.3237	162320.0921	76670.21159	72841.14058	100889.2133	98676.23857	64910.18972	147400.4416	178628.473	23525.24138	28866.00716	26935.82969	26124.92345	38301.6836	27050.26913	97164.80391	48372.919	75881.05716	58492.31268	20217.18071	16043.66643	23804.08726	35933.83592	24527.79253	28966.50271	44488.62825
M115T32	4285.475589	6721.846384	357114.253	20705.46865	149101.8681	650335.768	224290.4592	492991.3718	229395.9691	111728.0322	732296.1378	1020229.742	228057.9603	80080.05729	3250.955094	13582698.82	89576.0164	137159.262	173901.3376	266136.6285	136289.162	278468.2873	210407.0779	195367.417	155260.9198	66277.20897	755618.5023	26116.99764	206568.094	82794.98014	5200.599999	62600.28399	1476102.593	1556606.687	1244405.636	432528.4283	1366757.02	493998.1682	98951.62113	290726.6235	160878.4843	314803.562	1481396.768	1901217.849	698275.6752	129052.4907	1148598.033	1152604.287	1168695.893
M87T32	136948.9989	129735.3865	145665.8126	886325.8134	495519.5579	104948.7405	60167.19164	84511.28982	80320.76483	235093.4942	107852.7799	58594.03023	90612.41242	42306.69871	407782.7215	6622.871014	5918.767477	10229.4977	6367.702526	6183.956588	12204.82196	14338.94429	14706.67442	125282.7682	84798.74579	107819.4768	162726.206	127248.6144	6654.777415	16116.6492	58394.76859	89247.93335	9354.076498	10762.86291	11862.73871	27773.93861	19952.5393	25415.47903	6927.54195	8854.810528	7838.07234	8308.960382	11719.67003	9761.92323	4833.209034	7424.176127	4608.160674	12426.33726	9283.294157
M177T32	82354.84311	73713.44076	75149.58854	174679.3438	133959.085	55763.8068	12310.62562	40600.43073	47421.79609	60390.36653	27699.00214	40773.01762	43115.56123	29936.50616	97419.9593	19075.37937	21559.64588	25174.80635	24437.17262	22585.24167	25698.99254	28645.18355	31308.70996	72171.63421	45230.36208	35358.00928	57910.21074	55778.20226	17578.73288	25395.12854	57897.9611	84591.83708	21017.52882	17398.58018	19596.17918	27097.13461	20875.81922	24760.24808	25827.66765	21292.4714	21371.90499	19218.09585	15822.01398	14715.40362	15904.03118	16170.1528	12374.05668	17299.98062	19661.03329
M130T33	286193.0891	178135.2856	105579.9916	216797.0257	109503.9341	99799.62376	152211.7265	154448.3891	116173.724	222077.9774	167195.6304	116967.743	133621.6759	137999.1387	237175.9526	90709.60912	90775.75487	91480.41251	77000.49368	110187.1086	102602.938	116127.2315	116920.0612	215177.4598	139398.8788	63904.06551	125450.4184	144002.8571	224252.8551	100291.691	74341.57267	179605.5657	79553.47074	85394.19905	186938.9731	155373.8073	147366.5787	64226.61259	129563.1071	75341.76508	86253.98091	61653.76105	226922.5482	130083.1103	217565.2192	127887.5572	146142.1288	159096.4804	47560.82875
M165T33	40118.52149	22738.20529	11275.34631	13181.73071	5918.087371	4339.144674	5782.022613	12296.47367	6240.973535	19558.35381	10352.34678	16334.34803	14560.04135	28190.83767	18434.47588	6446.923904	13888.42791	13212.28717	10349.30643	9367.744815	13736.88588	9822.312136	9367.382275	25128.18521	26750.8975	13580.0138	17325.65273	28428.39586	35774.65917	11118.98461	25208.39287	27039.3781	5369.004863	4435.134469	4384.928586	6145.065637	4234.164063	5714.651414	16832.7886	9203.552505	12546.01755	9237.476596	4188.925894	3902.302894	6371.066485	11183.44846	5073.673393	5645.765295	5125.203099
M158T33	197611.9918	43807.32852	42544.18785	74724.77399	31099.49303	26674.7729	23257.90468	60261.59087	30834.62301	80267.68091	32477.87144	38963.25671	44274.21745	57425.59458	97773.3525	28983.82795	33846.51571	51522.11959	32602.42232	40247.40459	39887.83197	41844.42386	48989.36121	136642.9882	75067.50398	46747.60381	52459.34014	63575.29703	60733.90807	35612.34189	67610.21316	78646.75837	63994.44975	17911.99653	47169.49297	16722.84257	20324.33321	16939.26855	57451.53111	35824.65456	93026.26033	95461.4218	9984.93789	10278.17336	40492.56159	46702.05425	49881.62272	2633.093631	18091.05407
M69T33	4138772.228	843562.6203	89108.22361	5920501.543	885769.8714	110796.2456	99677.58485	279248.1522	3509.40409	37766.43154	371454.3516	112065.3994	196151.0604	112404.7809	2606453.134	5286.298046	7624.385499	15969.2117	12241.8422	13204.16364	18935.00852	15611.50945	17075.4123	635854.586	1044066.144	517592.7699	919010.345	646659.2693	7941.653806	23652.83864	600534.1264	833422.8205	6974.718912	5255.931865	11802.66278	16005.16943	20016.43873	15568.7108	20524.54338	12190.32514	9361.555898	7948.41151	5341.534194	5433.686149	3156.12904	10584.1314	2674.738802	9388.681147	2911.948537
M141T33	40741.41267	13721.29346	35570.01741	24308.70918	8781.912608	19334.36682	13382.95897	13422.2145	11006.54757	24266.93407	10933.035	8395.640305	11806.19634	14756.715	19408.77485	7452.851681	10457.29934	11125.50756	7893.732173	8271.411908	11358.57822	12126.37571	7170.093945	23309.34471	49192.49705	38771.67684	68270.67141	30919.14923	11798.65543	11576.42812	10215.21021	15741.92572	8109.858505	9358.831699	9779.41511	14398.75354	8251.39765	7266.970759	10316.6449	6661.521303	8656.925552	8204.229018	7501.082076	6432.69882	5121.572121	8053.2281	6904.386294	8573.525548	6665.264147
M140T33	378470.7287	119121.5412	90332.12883	91335.2736	91298.81987	51493.58324	39509.63192	85911.47984	54766.24719	271235.1322	72701.43758	59798.40451	71207.41566	109481.227	152621.6671	39883.05556	47057.055	48365.8675	46523.91901	54567.81879	52120.87043	71146.89113	109519.6068	217646.6361	115208.8216	75070.44584	76454.14662	96722.47194	99995.30181	64814.46488	90413.1416	116893.2161	38814.05702	23734.52923	82842.95613	23613.69764	42982.86311	25104.89316	48034.83306	40580.90456	50639.83029	69505.54476	33886.3457	18497.94683	22960.55223	45858.49147	36227.88058	27841.22902	35454.221
M438T33	734323.2323	162422.2317	141271.1057	284527.5776	60738.0664	10450.63699	21933.96354	40160.87913	13116.84184	216522.7216	36107.23596	31852.69421	50953.61693	100077.9052	224385.869	8488.783984	58940.77398	40795.99575	33999.05865	26944.15628	54220.50095	27476.0572	33217.56073	116970.3937	376294.5553	66479.15475	83321.99799	104484.4945	39240.84018	42601.91351	220799.3745	275588.6997	6587.745046	4908.913558	8899.852631	9732.193425	7000.911299	11900.82515	56947.71411	24591.10811	34920.82604	24236.12026	6320.312069	2913.166502	6854.286667	35063.36627	6730.324059	22170.48776	2693.606
M195T33	64193.64608	33192.85808	17861.21958	35999.17821	14369.47009	11202.87999	15369.65357	24739.789	13891.1222	41389.28704	15407.4667	21145.20212	18720.27528	27459.66039	38856.67279	13968.33875	20099.22082	16377.28009	18644.91086	18105.92501	21529.58432	23804.86008	24222.16182	38372.0588	36792.22751	19278.3086	21507.52463	26365.36906	23895.35291	18693.25512	36256.20164	42204.08285	12658.94509	8984.404973	11841.24425	13962.84058	10095.09213	13517.78813	32705.99006	17578.87453	23949.18133	18412.65166	8812.22077	7107.464797	9985.174377	20120.19416	7055.966135	11735.41291	14132.11278
M194T33	390344.7707	140990.3815	65232.48966	161873.9901	53302.55173	29880.20838	48634.06377	87033.78461	42171.70367	183579.7575	51929.01912	63019.86392	56071.09613	94107.92216	140964.5972	19659.23733	63001.27737	50457.89359	54132.27273	52217.66807	57503.71721	69135.92304	65925.53504	162535.7596	152001.2574	64837.81137	68462.92607	99493.96495	119941.7208	63891.89575	158177.4686	195217.6243	22870.2713	24690.78722	25695.06891	21521.90372	80677.41776	31594.89835	75797.2432	37285.36196	66195.45745	63680.09333	18233.94647	13626.26628	10306.29992	32183.17611	39515.52427	27966.29175	97016.82536
M112T33	90864.20508	30160.72927	24489.69666	103759.221	54499.82393	34206.48068	41113.51082	44465.03177	34994.42005	81951.31895	35269.06975	50889.66184	37483.43367	30172.29099	64630.26624	10888.60406	13411.50902	23210.17037	12180.57156	14843.45469	18514.18337	23539.74559	23931.83753	62672.19453	25025.26886	42583.41941	52654.50526	44138.78156	18173.64548	38981.60662	32046.80744	43941.29371	37787.10428	19150.84333	28871.29757	16610.29349	17674.62952	12489.41835	18787.27007	13594.91963	18343.75147	14857.89046	12808.49713	18821.67399	17054.80457	16270.27357	10205.33062	16691.57756	14076.66087
M377T33	36275.55255	9143.989376	11331.76155	16369.60256	9687.732617	4421.686616	10004.03492	7574.797916	5044.270487	14784.5631	6195.248522	8297.026433	8002.643827	43586.76807	24480.90313	7270.715387	11775.45163	11422.53879	9219.524589	7113.546512	5626.776778	26388.1979	15509.13668	12879.84516	29290.06181	11250.80504	17173.03028	8270.281697	10285.85702	5909.404492	17892.96499	32651.06396	6698.100463	5124.000991	5197.045741	5070.328704	4981.578057	4831.17402	17513.87191	8504.347778	13062.31693	9777.360338	4551.933407	4308.327898	5036.983392	9356.715401	4309.167545	6744.64633	4141.150688
M385T33	2893507.588	529786.6169	219410.9143	751498.6458	91815.5225	11670.2031	37739.99458	128291.3076	27160.43732	575688.2729	47763.06176	58492.90593	62003.15019	238101.6835	511588.9452	5550.666149	47147.71268	44802.99336	27618.44831	32040.03132	66857.4248	65453.4029	61043.96116	364343.2197	622846.2158	105250.4797	126713.21	228314.1786	115907.4718	85519.2397	579598.5283	804962.753	6787.345316	6339.061697	10247.7326	14000.28539	8422.19867	14252.36844	118960.629	33062.459	57717.52118	27919.60481	7435.40955	6778.386597	10806.45695	68225.69096	4657.442851	9185.799945	5675.572075
M253T33	176018.2105	228022.0902	47695.64953	138344.1742	29327.6517	9828.017295	18953.78188	36423.70353	16161.9195	108093.4927	16347.15372	15007.13143	22889.66185	53071.09032	78021.86171	12448.08239	37634.74769	26957.06425	23694.67414	23403.25046	28617.99408	39921.71267	37165.18894	86723.86459	94044.24033	32411.96454	29216.84743	41787.68975	70629.43306	32628.60281	86248.29921	101593.3398	8828.823434	7139.642477	8874.703464	14427.22863	7967.870631	10369.69188	49337.88798	20131.78262	34909.84565	23032.22139	7527.307364	6927.641725	10841.26058	26443.55821	7947.748573	9666.784027	8054.120991
M386T33	140949.4207	50135.13268	20870.11546	59067.47629	13980.03587	4895.047341	10303.02756	24626.81972	8508.906327	55499.33509	10166.29005	15839.47782	14989.26432	33602.20685	57760.27696	3175.727199	13135.43783	13323.56614	8606.981446	7494.927646	14964.85916	24151.43444	19764.29476	49884.42685	59824.92279	19410.48018	19609.46458	32741.95006	23530.7738	19393.92236	56557.74266	75621.96953	4509.327306	4040.442451	6020.267615	5622.825544	4319.657687	7527.73324	26737.40024	10272.76464	19470.67903	11635.68491	3865.976985	3701.821694	5128.784796	17358.95573	3335.370262	4425.010109	3247.788555
M387T33	20480.1531	9756.949902	5734.023422	12838.83965	5057.249758	2848.803319	4434.995717	7544.458622	3924.110965	13658.05012	4182.421904	6448.338566	5470.60827	9355.614932	13105.69098	2029.189619	5802.526628	8117.343411	3643.677704	3919.849372	6602.6643	9572.218802	7289.744645	12889.91931	12928.74575	6552.335961	6295.331109	9026.116041	15064.78868	7556.493285	12018.51218	16691.38898	3445.406385	2745.524592	3474.222268	3564.695236	2703.66102	3743.761622	9194.609992	5798.695747	7309.054495	5070.395217	2636.574004	2719.573025	3493.791326	7308.714435	2939.156784	2941.403901	2345.781604
M384T33	5413.348389	4673.751104	3876.216381	7182.926833	4347.182202	2922.208371	5104.636434	4653.951115	3776.759697	10736.92036	5007.661694	4360.860738	6420.4511	4447.178926	7215.136784	5057.580069	6436.748081	4937.355967	9837.304823	6360.093667	4031.819198	3329.760333	4206.624351	5950.35813	9307.635769	4327.66143	7312.840799	6844.081585	4231.76324	2362.559304	8707.586787	8159.73861	2976.063701	2566.974128	2639.013794	2699.982687	2431.763122	2946.286276	5671.532433	3656.017659	5201.223849	4269.734963	2257.420885	2336.967915	2824.608735	5760.411154	2998.475528	3174.354717	3303.478118
M383T33	47168.57898	29496.29609	17519.19558	39182.70209	13485.59123	5434.954902	13565.6007	18046.7987	10808.42016	75087.94828	20067.60463	13483.90122	26132.08807	23879.32898	44172.96453	9847.666591	22165.2401	14711.44879	31627.57636	17105.88731	14839.81611	9619.8174	12640.27493	30658.52662	56463.82302	14650.35658	33083.3155	34534.63285	12044.64399	8275.140415	65491.37808	56625.50639	5263.100791	5865.323141	4832.999242	6230.832468	5959.95792	5794.977892	32414.4704	13261.61424	17787.53427	13336.71097	3921.731766	4133.899178	6403.065513	16384.82697	5633.359821	6322.500338	5562.867167
M439T33	59358.16369	20862.77663	21051.69216	41758.85233	13466.61197	4811.170153	9322.464471	10967.89031	4958.103075	29358.30703	10074.22901	10138.4247	13627.71137	19186.93657	33615.46298	4823.400125	16661.37218	11814.4786	10582.506	9682.77252	14197.2467	9400.842086	10127.02899	21252.24966	47645.91369	14134.16877	16312.47973	18947.80609	12441.45154	11184.71618	29713.61715	36206.05469	4059.902787	3520.483489	4352.14017	5419.39216	4618.106982	5955.984154	17185.86569	7379.99273	10564.615	7910.917352	4109.531698	3384.601226	4045.792172	11688.79667	3669.932913	3616.103035	4338.600098
M362T33	43700.96231	15796.93349	13181.57297	27860.45759	11566.70798	4475.856019	15278.59047	10063.38897	6947.054574	28605.3846	10337.33256	10964.02629	8593.425367	53299.71684	26196.89329	4662.046381	16885.43663	10909.97684	8421.810825	7666.708664	6860.606564	28232.88338	16847.25795	23228.5613	40876.31784	14430.20778	23506.13221	15335.80693	13048.94641	7806.485211	24131.06969	42346.42793	5040.234964	4377.118602	5911.606476	6820.663683	3668.010201	6464.314646	18731.54966	11287.27086	17433.1628	12430.48626	4685.580342	4636.695769	5603.052898	13750.26825	1895.420464	8642.92545	5115.730379
M247T33	16795.15234	16768.97652	13723.18143	16408.47018	21502.34551	37435.15748	20743.0926	20831.40343	18277.55022	25203.91078	19883.9496	16033.92323	27048.5847	24663.8034	15993.80286	25121.88328	20862.66037	17099.13843	50858.13152	54011.98335	28670.82449	14261.20267	15640.88965	19092.49188	17962.51784	21239.37996	26144.01561	32652.31532	23892.58101	20891.29919	23608.79751	39279.61329	14571.33999	33243.99339	30963.80849	19009.46263	39983.37513	21985.91091	27714.05661	24622.68539	32499.5239	34580.40028	27371.00997	16254.61431	16997.1346	10168.16052	33698.44619	29258.33541	42679.44642
M152T33	3658.961148	5798.500833	9886.325098	10507.18483	53576.64776	155088.8767	96557.30614	25370.75799	143171.3789	16301.26072	71289.95209	87968.09104	66468.82124	8221.668239	17455.6602	276741.7067	23394.13552	36285.18534	172560.5526	100214.3938	18897.29144	25046.39986	32111.5543	30319.59329	10288.89072	36580.93932	44762.54201	19579.65482	14896.29379	16488.76636	8562.05211	16263.361	100122.5211	161751.8776	195576.0197	112614.0725	363201.8071	119433.4637	19195.39446	60999.6938	24464.71408	64100.99964	281800.0548	119440.6714	46836.78304	16228.65416	514716.0864	197322.0443	548694.9291
M308T34	89576.79846	37107.55421	70267.84533	70734.60826	22914.81465	9661.576894	5385.025743	19876.7974	9817.923423	82006.47814	18460.80136	61311.33327	11439.53621	14124.89233	24611.55885	5872.216468	17534.17152	10515.57488	12896.82946	12204.77341	16556.82319	5530.720777	29720.99891	22567.06538	36730.78271	18719.09724	22071.15729	16520.97239	13009.10824	11670.14364	28396.89229	26629.65283	5297.393665	4309.613354	7096.484748	7657.802919	5970.830236	7471.167202	14498.25127	8196.061918	11842.17037	8564.280689	5030.387974	4732.632787	5979.203314	13066.04485	3898.958857	5145.446736	4920.749623
M148T34	17625.65997	27886.2018	27947.3341	32709.11282	37839.64371	42112.01863	61768.01687	31872.63356	46909.89673	30228.98413	38267.87065	31327.91794	64727.70774	47217.84489	27087.00294	49659.71268	78568.80648	40379.86408	37342.03905	45660.73273	45185.09198	40692.48664	39765.97376	51324.15746	34302.67326	38633.18205	38495.53465	32823.5145	35009.95055	41138.69616	29818.54545	25253.93038	66138.72051	53494.60391	55203.93668	34149.02624	43840.2334	86398.46497	55899.60055	64299.76596	70578.99323	67375.80799	41236.78241	36917.27564	33682.64139	37697.24157	46648.15053	44807.23413	43128.15525
M131T34	27644.70583	40282.2661	40749.2074	54988.8784	45911.7634	116877.9907	48744.84246	54964.82734	42882.33753	54546.51661	76255.75094	52474.37809	93250.35434	22049.46667	64368.29264	83044.25512	54421.61796	56584.27498	85211.9815	76247.91217	35840.19687	19888.72586	44086.93518	59371.26995	31023.09447	51866.11894	51104.01089	34778.48699	32630.33887	65184.30836	32524.59273	31390.68587	45288.03566	85059.84318	79736.19985	44258.48154	118986.195	50190.39302	29115.41147	33858.31062	29239.39362	44014.05958	72777.32752	57866.86444	39283.45205	23453.05005	117632.3428	99110.01642	187862.711
M167T34	3879.213703	6609.88709	4177.755086	9988.227548	6518.885011	11375.2229	18420.56706	8895.264846	6248.368385	4818.384612	6704.916975	8158.418062	11043.04058	12225.20661	9522.494935	19776.66811	13651.1653	10756.25111	14891.46547	12294.87733	11592.65851	18321.19162	16205.21074	6307.175687	5009.245471	5861.257408	7754.900157	3884.036973	7824.083151	4375.228474	6230.956519	8120.81896	19501.06263	13235.3708	10896.35596	9524.059124	11650.03406	6532.895842	18061.17118	6737.231663	26118.79747	11311.16287	9126.344418	18211.55001	11725.8263	7663.028009	18220.20813	18060.34791	11666.66907
M189T34	7670.539136	9407.35982	12646.1154	17083.76779	29545.08698	59152.49022	50520.55962	24588.19959	60381.23502	10019.12825	28656.88969	27455.97306	51265.59632	7880.084447	15991.13881	46806.27939	46284.36595	18809.79765	25551.85592	34118.96834	24556.60053	36495.12141	38260.47477	16612.72307	7755.709646	25932.1218	19814.2237	16510.4794	49988.47351	26752.25707	10198.56915	10070.48635	67839.94356	91935.61139	57503.24778	100594.1267	66014.13745	34223.89185	34506.49697	41464.36715	44808.78515	45077.21004	74676.1716	95404.18898	69346.2527	24019.79681	116594.8676	62113.53434	53186.11394
M403T34	35731.27569	28725.76857	11655.62463	29403.69443	14414.60136	4236.54247	1931.813039	12175.51033	10069.71924	11693.52986	3632.262752	15363.24026	11433.90838	10141.98282	28311.65703	8213.604454	28499.96603	20000.22796	12056.08476	15375.80874	17683.59344	7655.441574	12004.39481	23320.97825	23080.99836	9250.705422	16465.17722	15832.36753	18131.84031	18726.17382	30654.84735	59753.33883	6667.689305	5884.187137	7427.696651	6202.560227	5312.502378	7050.185893	17707.29387	10969.98743	14753.93694	11734.91868	6365.052699	6354.346625	6623.583383	17171.72198	6310.811138	5824.081039	5298.699981
M130T35	87284.55012	200753.3829	156560.7316	3739.026708	167799.2822	8999.153314	920243.4609	20124.02819	655781.2366	120150.0392	949010.5466	30086.22228	437548.0343	144702.5465	341110.2022	496635.0547	752216.8943	521393.1079	478426.0841	635857.2735	348594.2724	493134.983	206098.8184	485122.4567	23958.52726	531090.7554	202821.0118	11035.86487	518760.8415	311601.5048	284469.599	15032.4229	324716.2218	284252.7238	317716.7023	155279.3368	320893.3413	264670.4212	447191.7165	656334.2459	551795.3416	490036.8909	555493.776	410902.0517	480664.4386	943700.1548	882085.3695	592110.1097	335028.8454
M339T35	9246.774594	10961.65343	11350.86089	13948.67654	12374.24368	9668.580499	39047.71048	12994.32249	7936.219464	17104.25149	7574.592281	6683.376009	9354.17032	5380.559039	14354.58745	4025.027143	5793.325778	3446.897729	8677.078166	4471.645616	6956.857072	5946.135434	3112.213499	9853.544089	7667.61856	9599.100706	6960.476287	7757.320038	7714.144471	11292.76656	12203.84524	7029.314595	5497.432224	4001.428068	11769.26182	5647.457545	11443.14725	4477.207597	6786.043825	6066.830841	7038.296714	7007.494894	3171.100757	6856.81255	3488.115391	4503.7978	4660.089313	12492.05987	12854.57564
M173T35	9082.983923	4315.684577	6825.088645	10391.03592	6560.618949	7472.538811	6296.235285	5601.413871	9514.289424	4943.676003	6899.068317	5926.081063	5537.951394	5718.307339	9065.26769	9512.186137	6027.865305	8082.628777	5846.49682	8232.097142	8102.654336	4505.567822	7057.003471	7009.426705	4397.688948	5986.071392	6301.593954	5940.86481	6164.154617	6924.42398	5683.487108	5535.884785	6455.885429	6492.493228	5582.755402	7803.314512	4916.214742	6586.92188	6229.304429	10763.89106	9425.566446	12205.63992	10888.03262	5518.681244	5279.023534	8271.252923	17149.33223	5694.842429	5927.471506
M186T35	6831.246987	15469.25475	12339.53033	14694.44173	12737.38063	12328.79021	12533.12362	16828.54173	13777.54873	942.0828112	19555.71932	19212.99584	10209.07047	16847.23493	10689.57329	14953.4555	23542.32921	12866.58433	13716.53637	13255.84829	16889.16639	15068.83521	12503.04708	17903.86696	1394.138061	12177.26444	23653.30879	13174.9825	12147.3345	10498.56441	10610.74164	13648.9719	22504.52663	17223.19632	15124.11609	19881.2756	10917.29763	12900.62842	14110.55829	13893.28661	22621.21004	19410.03105	19880.5898	27936.27231	19702.28136	32838.89434	12234.03966	22838.05185	38246.90836
M131T35	45090.03497	67855.8022	63492.64383	85925.84822	88393.35041	85219.02441	848.6853349	66984.04895	76675.2946	75003.84806	77282.86324	53841.36055	96500.98849	41350.54702	120346.0893	58400.96671	36713.51935	65650.60565	51493.03939	49652.49285	24420.88783	22840.29592	61260.72622	73688.81589	47297.86397	62085.71955	70041.46303	41033.16868	15142.16413	57207.22862	50473.78532	45431.7667	84034.02319	103060.045	50048.93405	26404.93616	48125.03049	40337.73623	43941.21709	27887.23996	23362.32406	26798.89169	50707.85982	28351.7989	26604.03277	41761.73766	47502.13065	43906.299	193938.1649
M342T36	70935.09383	38798.96932	30712.90907	89351.89189	17063.67421	6530.250086	12074.70439	18679.31102	7467.161521	23251.14972	7643.144966	8181.5077	15228.03132	26458.03642	34049.41382	6720.841893	32317.76416	16158.89405	13418.09581	12010.28392	28296.25066	29162.00438	16597.25096	29333.15445	39132.73618	17083.97598	19668.35172	19550.19126	23190.61191	19669.63806	41847.53355	58961.90831	5530.265755	4668.779424	5530.160616	7155.186864	4862.572008	5429.848967	22527.99159	11918.07617	15610.44277	14700.35597	5394.869618	5332.001128	7473.522062	14421.01257	4907.033472	5682.812795	5753.33709
M93T36	70528.96444	152299.7063	72869.68769	128074.2526	84595.90146	169973.7324	236505.3346	154363.3476	127917.6036	80877.30075	117831.1879	145725.1586	209564.4459	118763.5301	98849.63612	278699.1293	277961.6337	165941.1055	160289.1563	183713.0634	191030.3166	186414.6352	275323.0631	148703.9789	126720.3974	125407.3423	158381.5961	30495.5689	122635.1217	93087.01568	86416.32314	93788.92006	382546.7422	426920.9399	294170.3347	103568.5396	199122.5833	79176.55293	197825.812	104873.7693	256964.3115	227215.9747	175485.4393	426372.6699	441554.0988	478104.6531	191698.9417	353830.29	284152.7975
M131T36	15210.2851	6324.131739	7306.671937	8953.877755	7073.066631	1626.715684	4772.664055	4309.327035	3536.935962	11011.87947	4975.361528	3108.778311	5950.400675	11357.37651	5287.354028	3589.309959	3198.244929	6448.987529	3807.033131	3462.237267	3783.645541	4147.470514	7583.067672	14776.49879	13401.97132	6850.953807	14248.98142	8585.549902	2874.882009	2467.083388	16553.49012	11685.62769	1915.491827	2129.311479	1402.050579	1338.639109	1332.178064	1856.122839	7234.41479	2496.394505	5724.65624	3583.711325	1178.195361	1304.971857	4043.856762	8025.377263	1406.453922	1465.468894	1696.512609
M170T36	77189.0183	90384.08917	101239.5734	118074.1302	70880.41617	116533.6918	101788.884	86971.94466	28463.47163	134513.1767	34424.41974	72486.02057	2619.464854	141388.1128	172306.2995	53402.13124	41714.86595	52936.9643	31049.03598	36178.43331	15459.37783	58681.53491	24086.40741	1516.031683	25143.65886	99480.80595	89383.10188	78596.91772	15351.44791	29548.20899	98813.1126	71054.02438	33581.8257	45455.37613	64896.19089	17193.84044	63192.63516	48746.50178	30215.07284	19159.67959	33204.32272	29880.43943	42407.51932	49128.63677	27222.39338	31481.21124	72878.46641	39359.11207	57847.24009
M189T36	24460.31781	20424.88614	24027.45044	24686.028	18390.63424	18526.38412	17988.8454	18020.61772	28609.30004	17387.09201	21355.42782	15347.54413	24317.38367	27672.55459	21472.46563	26754.99573	23756.02997	24128.85438	26717.56195	22046.76314	20348.29419	18806.18876	22540.10879	20875.48834	20242.33477	25842.17919	25684.99962	18387.36256	24550.42997	12439.78007	22978.9067	21060.19619	24860.42283	28592.51045	14413.77499	14255.30561	9918.134454	16847.97462	28209.13299	17898.01696	28939.13898	29623.03945	10838.02869	22753.00507	28654.46327	23779.88003	12065.55165	15812.85184	11673.82972
M91T36	10484.0959	8560.9324	8814.306942	20244.72578	14758.5785	11015.72716	6642.799437	7622.234695	7807.8938	10666.76076	10786.65789	31928.68788	10852.61849	10169.78116	8612.894161	31131.40778	30345.59886	31709.19322	39181.54092	23361.10055	26928.30864	9732.177266	33979.87494	9787.402687	25970.48715	7627.884585	12680.76744	8841.750661	7619.692847	13421.08032	10712.38246	6449.174303	6086.430769	14226.66213	9630.516803	12832.80473	42003.19896	13222.98155	12006.70197	16805.33394	11083.18389	14038.17129	19337.90552	23719.71491	14985.68282	40608.68187	62341.62156	32001.34663	20138.95019
M487T36	8438.628994	9060.347085	6064.669627	11521.80695	10472.42368	5940.645391	3350.136113	6620.444138	12125.62394	7003.475348	5457.080394	12852.08533	8839.042644	18606.02511	12315.0751	11742.29559	16075.88005	13839.232	8769.656051	11712.13848	9067.732821	7480.880988	9401.202645	11846.38192	9562.51154	7367.858694	13378.20759	7955.127802	10865.22322	16226.20374	10048.5879	21243.01506	11003.29868	5088.419515	12238.68426	7664.276446	8561.778709	7040.865554	8390.904114	6947.014944	13014.14637	10815.93675	5498.447497	7164.706908	7876.828793	12197.73214	10860.17484	12706.0837	9470.264029
M113T36	11884.98107	12558.43834	20388.75511	26747.74034	40778.32785	24008.61576	45233.34671	13691.81176	23978.68286	13877.61722	20784.79459	59781.79293	20333.48587	10407.70855	13225.35382	46940.02371	32291.47333	47073.00463	69833.30176	38816.01013	39242.66738	9314.097508	35882.08368	14074.40806	29281.53927	14797.05002	20542.43025	15913.5852	8062.504859	17520.74837	11023.1424	8080.274494	19106.38853	29418.72141	19626.27342	28338.07114	80095.65059	28745.62665	17056.9576	28827.40976	18252.0643	24422.56978	44720.24396	41875.02935	24108.18118	42390.33863	109797.2553	62259.51411	40912.38334
M146T36	8526.623052	9221.300637	7390.136612	8523.010619	8706.149556	14129.69388	29421.15822	7356.267898	15349.69238	10708.50993	17042.98301	11931.1658	12888.67198	14577.75514	8969.674166	14692.56514	17806.22755	19749.16726	26944.3331	42465.99272	7851.188369	17240.65083	7888.103624	14295.42008	10009.76875	16193.5781	17445.58448	8931.19893	12277.45268	11085.68746	9420.185357	11909.47284	22124.78466	19493.92986	18071.24998	13083.85732	10952.96905	17387.3107	16028.75598	11548.94131	7358.319558	24932.7655	27817.83219	21203.69819	17073.2742	24429.55114	38850.93881	6730.582616	11859.42522
M241T37	114387.6201	169685.1805	128196.3208	148258.6304	138614.6538	69388.94114	12839.01759	65847.66451	94335.10062	98161.26073	67600.92605	70905.76389	69439.92947	75180.66085	103130.3164	48368.1076	57291.5481	44283.81018	60521.18498	48300.54578	37275.19489	34932.19583	52865.08121	97276.33852	109751.4578	100349.3866	105630.5369	104127.9174	51928.82569	52568.51553	93232.55118	106045.7208	31838.95322	32729.31625	53561.97727	29226.2428	39226.42421	67363.04702	43149.62805	41829.55211	59475.28169	46790.53995	32772.41134	45031.50798	48228.30548	27657.39623	26677.09107	44919.92944	39201.07594
M391T37	13992.62301	15566.21813	9542.734713	17101.40996	13272.31751	7397.976336	3153.523457	8721.890649	16177.04897	10404.38096	5608.920511	16877.40424	11847.31773	24594.09251	19336.51644	16162.60448	27355.08238	19979.64557	17093.67001	18451.58681	12023.4197	12516.8685	14951.12736	18625.91645	17220.27428	10691.86089	20804.64512	10262.6851	17253.9363	21152.17771	16449.26297	35066.81459	8131.201395	11035.3462	12397.60636	4476.116254	6926.15411	7279.323671	11667.12662	7598.245812	11685.06753	9568.369178	14177.91342	12866.49824	7572.512865	18476.57357	11580.15731	14147.53946	6893.674649
M243T37	2215.099437	28923.20508	10736.068	29573.04215	30873.61392	17357.47724	15503.67272	20808.8282	28211.02209	47453.3784	20902.93658	14839.21476	5240.222852	10107.58125	29605.81561	9435.26191	15625.55767	8466.075169	19364.27593	10258.75279	18028.88086	13063.99806	12207.66684	32822.37041	16837.05138	15900.8284	25670.99732	21721.49541	16253.48909	12261.99973	22677.55183	33025.03381	2849.507928	13493.16209	25170.90452	18173.23512	10838.91137	19189.6779	14447.98152	11604.70315	18307.13087	13926.32553	10340.36594	16416.02173	16872.79521	17586.8984	8168.935311	15057.36581	12809.86567
M339T37	35578.64051	18146.91783	10944.82657	19884.66987	9247.246866	1567.533756	4469.939296	6479.144005	3012.181678	30925.4341	3548.63107	2312.79745	2464.430891	4279.336008	19422.62269	1055.839391	5602.111857	3082.451049	6090.610423	2942.541062	7094.21574	4260.62492	3133.460348	10260.10978	15436.00395	6160.00705	9728.29838	8925.335148	4597.794311	3955.814954	16697.91557	20412.95239	906.9218536	810.1310017	1200.2291	787.7879875	614.6666514	1349.080089	3532.302624	3473.208202	3910.730321	2443.58348	871.8248603	820.436585	1048.330147	5515.475537	551.8856372	656.1440147	554.3623218
M130T37	423859.6815	824603.9558	31779.9248	583979.9379	1017057.086	267868.2858	936153.069	1105247.932	303742.8758	349504.0185	328313.1408	72044.50301	1395536.546	332928.4918	881972.974	1909105.587	798901.1366	444041.5799	1586779.044	969012.0817	248421.1877	377458.7832	573470.8879	924833.7965	409573.1058	698491.3944	690197.3521	581527.7815	399923.5498	326776.8955	504179.7032	419403.8753	782441.6211	1140964.282	1183065.484	656466.2413	1471557.403	698211.6867	416791.4197	498620.8109	458602.6169	655338.8754	1075015.388	956794.3898	605193.15	395937.5793	1773964.686	1364069.646	2447082.793
M243T38	3332.7628	18106.46391	4801.633623	6449.918609	10023.9854	11086.13023	9320.701691	6539.95487	13196.87911	6940.250561	7241.951986	6043.186885	6253.362595	3845.028488	8582.033204	11695.19155	5669.816677	4222.965164	15551.00102	6549.282622	8466.852889	7611.607275	5099.557855	5552.954525	4929.419105	6837.753246	8237.88746	5855.586831	5777.016606	4130.662801	4816.111816	5303.736584	11150.02852	8025.515662	11533.95167	7500.178243	4751.119805	12514.6228	5428.144668	8170.908935	7076.741752	7144.653726	9200.177969	11302.3151	11589.47142	7679.745239	5727.341697	8080.111462	6896.26304
M562T38	5596.528353	12066.33053	24011.23224	26263.73519	2999.723011	1737.432626	1866.164943	6031.273491	2287.05564	10865.20645	3179.561306	3631.569999	3907.205787	4872.522161	6046.45161	5147.817597	5942.868451	9518.640227	7791.034555	8991.923773	10004.62588	7964.626587	7777.95097	10014.374	23469.6831	16203.93633	12573.0223	9294.977903	5013.243309	10709.98882	8582.580011	6058.955523	3458.175225	2681.099972	3100.71403	3185.288535	2280.289328	2966.580578	10042.60358	6365.58692	7403.01388	7188.644251	2752.876495	2840.111277	6944.425397	14976.6909	2910.626249	2936.415016	3052.075804
M152T38	54490.95463	60217.65773	32224.82987	115207.4987	86179.89496	65653.6545	72939.5494	62520.96603	80466.26217	51513.98017	1636.350585	47238.40312	64265.20451	42676.78517	27260.17396	70639.18704	113658.3433	50792.71767	55825.08559	50462.71004	69754.0144	84511.06488	59338.06089	47167.28902	58177.91582	56840.51773	58162.33907	43594.79341	69582.22844	69321.24476	61231.29266	95306.43031	43023.46541	43980.0433	52002.49217	59318.62036	35994.19439	43336.02316	67722.52724	42564.10536	58101.91777	63938.51369	40524.65838	39982.02204	63578.72027	26483.26176	36277.15696	52689.91956	99628.55869
M104T38	126231.6512	132546.3506	142484.0078	385118.8282	127150.5886	165316.0038	160787.1948	167176.51	173481.9436	90827.08059	101885.3738	85898.8397	138559.8038	90464.65924	6061.168424	90904.72063	116310.8778	71348.99677	79207.35656	72435.18935	101903.014	137371.1173	76647.57378	128068.1367	82921.52473	100900.0207	105303.8697	82248.94795	109432.1459	86216.69175	80787.14189	127320.2	70414.19748	90062.46965	72637.40413	147564.4034	61776.03368	99937.81671	85590.67661	77701.50176	86769.80614	120178.7945	118145.6195	126130.8018	90777.65204	57149.43366	95575.57279	85841.67102	167814.6891
M150T38	1107133.836	1849231.731	25749.1706	1030266.436	20368.52755	50527.41091	1879247.255	68737.89657	746633.5391	36892.18177	968956.5511	1275228.717	766562.1086	686502.7227	808126.4991	1592385.494	3241261.451	1130639.257	1191920.653	1218432.269	1480529.352	2295508.481	1412694.135	2330031.246	50058.9685	39431.56246	1007627.464	996243.7737	3383860.824	1461598.366	2136567.969	86409.72963	928410.104	1156204.613	805078.2301	1188559.898	621372.6767	655634.2981	1555309.583	1412359.366	2342591.645	2386226.413	909701.4604	1443062.379	2009194.974	1486636.63	1972139.715	1369256.342	3630517.59
M151T38	62713.15084	60605.58004	57060.85264	117331.7702	60654.42643	67196.98647	60174.39052	67737.33287	67292.7505	49929.76481	42975.11307	43062.98781	74983.65211	72382.5298	64027.77767	82671.6464	145690.2156	69537.55496	69477.96548	70636.28739	96480.02813	126526.9955	81865.92672	82610.59601	59867.93533	58422.19123	61441.52526	48858.94916	104018.8019	94398.11603	68403.24877	98698.26072	55898.51138	61144.15419	58301.9778	103009.1191	43724.79338	74235.22036	67793.65313	63164.37376	92754.2909	102067.1485	77065.20943	58242.41971	80992.44983	71529.8	82904.40483	70316.91956	150234.9115
M133T38	303419.6787	321286.3581	113631.1825	441000.1013	254543.2119	290480.9443	291428.9376	305002.5469	296095.733	195634.7542	121932.4174	170274.0742	236481.0008	177669.5001	214179.1909	236306.5641	381579.049	172053.1745	173438.1862	174888.5509	236619.6414	318941.4264	194946.6066	309590.4921	101277.8582	213750.4219	213260.363	81284.57465	324533.3592	255029.0329	7509.202889	184121.2688	295612.8665	236745.6131	201791.0151	392275.2295	178769.4629	258632.2744	179899.6436	268240.5789	267123.3673	472802.6917	265921.9305	288123.9244	257583.5333	198962.5632	278264.5301	237398.8313	508153.6129
M349T38	11144.13143	35879.82858	57210.52059	98492.755	18286.94125	34521.0966	72390.04133	84339.40477	23430.13715	76507.82049	39829.12916	26655.54303	52174.12998	100764.457	42321.03375	62538.38666	146197.3977	99224.09624	66690.79704	94993.23319	83245.69356	149827.0859	140678.0648	61676.72409	55442.27487	83552.54178	55694.83267	65886.33919	123659.8347	101615.6524	52248.53052	51217.26941	118115.0509	125804.6716	117992.6665	77419.02721	31179.66595	95252.66396	83017.11398	113017.5038	120815.9529	175184.9983	161452.5221	235162.5408	166609.5953	130242.5909	73354.11008	115531.9888	52216.36423
M484T38	46234.86794	72632.50562	75024.53714	138616.1759	138173.5185	30296.3261	10066.86079	25083.51551	59608.68093	55257.08181	36296.42558	30742.56445	22993.52179	17486.38626	61182.46241	14725.46719	10278.86538	8608.072253	21562.16294	12792.11259	13134.43814	10380.8215	11002.33034	36006.00992	28692.13879	29151.55028	51841.73405	27716.10515	7508.006653	11885.67587	20558.15366	44338.76603	9599.247062	23974.13803	12229.60872	8403.748628	5784.584198	11119.38043	9036.059005	11327.44795	21599.77339	7004.009822	7894.290704	7407.088018	10013.70341	21492.48726	6502.119249	6421.452909	6039.213294
M348T38	180379.1453	574290.5169	886244.6194	1159334.806	115340.0382	85835.10547	190598.195	560781.5751	81380.03743	837693.4027	163038.1679	98214.65399	167220.8064	654806.7549	368406.5373	353132.5622	398842.3736	555631.5664	337013.4049	403980.1928	474791.3654	680132.0029	720612.1739	468393.4271	700401.9812	590548.9458	582651.4033	555527.7444	557420.3963	546470.7827	235350.0508	528151.9437	330462.7683	712145.911	416115.2022	172670.4344	80512.31038	213657.4702	1110053.757	671395.8779	2293238.277	236619.8266	242738.613	84814.63606	840680.0875	2269036.298	149391.6296	55111.18032	93164.91441
M234T38	5150.078499	1488.742667	3955.952161	5835.753345	5789.947919	6035.353815	5603.775102	6085.804828	4803.316906	6419.961433	7593.140076	7399.236857	10253.10149	9911.468426	5384.214179	9569.465838	10460.16952	6209.907247	6942.770262	5328.371767	3897.324677	5891.394127	6175.599203	8738.598235	7468.412185	7925.142145	6308.223743	9401.587842	8480.987813	7352.014464	7953.755623	9710.448136	8078.3676	4700.511723	16761.82763	5838.082444	8678.695746	10999.26762	8055.016861	6520.367644	4786.947034	5295.00027	6707.884004	8761.252985	11541.79985	10738.68707	7964.054988	6749.013341	7554.691053
M311T38	3967.806887	775.2318553	8676.874055	383.297617	40592.49069	11204.34603	6980.75273	7067.696404	23144.25201	3245.978683	5213.920775	13866.91696	7965.837821	1901.082812	1509.958128	8479.839396	2205.209192	2368.755247	7711.170576	7992.426011	1846.287568	2082.048799	2382.196957	2592.584343	4255.337568	5311.621907	4072.986592	4033.494112	2882.80815	1998.867217	1877.87192	1755.542461	9709.958782	8427.343037	9836.740611	7974.255545	12711.33338	8455.143475	2611.31936	4005.626954	3173.447611	5272.972813	7107.804817	8859.80961	4585.653556	1258.96751	6406.796693	10878.19413	12717.96459
M695T38	1094.95779	1146.390734	4800.561705	12527.04382	1003.350025	805.2946512	1318.669643	6479.892234	1252.259106	10841.88233	1819.942962	2736.020715	3209.006007	5258.85193	15289.33137	8170.261996	4191.816076	9785.531002	5680.345668	7786.955004	5891.792829	7114.118492	13241.74958	12589.37801	11653.14485	6079.103601	9717.517837	7296.757307	4653.239652	9154.71591	4904.76656	3698.28319	4684.280277	10823.80101	5678.920174	3315.064422	1746.727319	3522.203448	16656.98898	8879.721747	83601.62281	2508.873983	3077.345458	1685.633522	14006.45667	87875.38835	2141.892808	1794.463248	1903.964099
M206T38	6979.127463	7751.630898	7795.370349	7270.572371	11662.79455	7731.973998	12500.21251	7015.119907	10876.49008	10128.13264	12305.79789	16877.59519	11070.83234	21279.17777	8561.620437	19040.0115	6480.383308	19371.957	10894.76935	15364.19843	12841.46954	13502.54281	12906.449	12115.75135	12705.31458	8805.04882	17246.22733	11360.04165	12720.0654	9386.316301	8310.8465	14691.62178	10587.3933	4775.197152	29882.71515	6060.033606	9011.798198	9059.304961	100159.601	9291.209059	14757.7431	12179.12024	16288.09181	10566.04711	14007.99196	26519.95396	9830.450968	12394.031	15620.44674
M169T38	605951.5273	268483.3626	309365.5144	395651.6389	26155.701	28068.43593	2087238.236	275536.321	518623.6422	31437.86797	344408.7359	539122.8292	652203.2643	1252663.439	501958.2815	940751.1115	700604.4734	871649.8978	226687.5859	313171.1226	272467.7173	1059481.378	757756.7629	1152749.217	518678.0387	478399.9026	464275.125	467358.2399	317944.3642	538823.0416	258462.2585	264908.628	501150.7674	889925.9737	549257.0392	376989.0252	356495.2498	338926.5424	546732.4678	320116.9191	676442.6148	601843.2329	747724.3614	463257.9624	307349.4019	614274.8769	1282957.357	774226.9655	480329.329
M205T38	57758.3369	56060.31967	51857.33994	46322.40503	100070.647	46551.1492	71196.7142	54244.41228	81705.24082	75612.79355	102870.3516	132492.111	89738.92988	178263.7262	54062.49356	125227.1941	52446.11501	136132.4599	80589.10227	99247.08964	97563.61975	105668.0741	93996.37231	82302.48625	87938.70456	55773.32125	115196.0625	58312.06183	115890.3051	57260.64785	53808.5607	109857.7914	83443.08833	84647.10035	212060.6048	55039.04689	71090.25621	64249.18397	92191.74648	84286.58016	159484.3122	141850.329	138533.7084	88554.6841	103928.4314	259599.6819	94514.77549	92965.20713	141827.5635
M204T38	548581.5265	538782.3871	536847.3231	451323.6689	737588.483	452809.9165	720804.8671	512708.1151	845850.0776	712524.4437	1005364.67	1186503.736	782696.0243	1692331.064	515337.4814	1677591.311	593112.514	1579236.395	1030583.577	1327585.287	1174061.856	1216236.39	1207347.755	805088.0475	803604.4759	577292.6328	1116300.249	575537.6444	1169337.081	737565.9722	502287.2791	1035203.732	902553.663	1013285.55	1692317.241	574812.5726	715659.5804	702594.9696	989694.4772	1032700.662	1524560.678	1444371.398	1376732.297	975628.4707	1195652.084	2326362.584	1191947.108	1096008.863	1533227.159
M286T39	6832.363265	18431.33937	12469.44008	17687.44769	33679.82385	35180.21993	4066.148733	12582.64896	49668.47002	5905.173562	24912.75607	26004.70432	16793.37626	10328.98855	3707.074379	12538.04861	4900.812262	3197.296295	12867.80699	8071.87661	4198.523287	11157.07285	8992.627842	10448.3049	9350.002321	8783.963151	9358.788424	7629.752128	20840.38035	11679.14098	6732.451375	13730.7066	19844.05214	21555.01433	12196.33649	23411.5011	18016.29359	18133.07796	9631.547412	13590.94308	15704.2924	19778.24472	20395.04677	23704.03425	15528.27699	6104.905829	21552.22168	20328.83045	40181.85567
M655T39	6002.893897	11592.71339	10773.69637	14761.96571	2337.474967	1880.23581	2731.32526	8484.190118	2103.346118	15280.46524	3873.331541	4212.766308	4143.367042	9179.374837	14170.67709	7372.109682	6208.93709	10849.77065	5902.909365	6215.655062	3782.399487	4944.556269	10120.99398	10995.31698	11966.51691	10455.46716	10139.80637	8405.818709	3689.263162	7375.603824	10401.22123	5940.157662	4012.266331	3994.424207	4759.51803	4028.469263	2173.684355	2313.375462	9843.938264	7877.046972	21052.14161	4036.804583	3533.219814	2197.096661	4483.927102	25331.36237	3575.380414	3309.079922	3560.39313
M305T40	7628.09557	5500.938427	5394.336192	6784.799561	9859.251951	12553.48008	5308.165269	5100.208298	20078.21497	6266.290068	14491.9662	19522.98933	10585.01781	13037.96944	4786.231899	9414.450753	2760.2212	4254.688382	8290.756682	6268.514645	3272.215643	7255.93442	2524.358095	4568.548019	7306.809889	5742.467293	11470.94135	5174.975445	8384.281678	5533.328559	2926.012705	10029.07384	9065.909683	14939.57528	10139.90503	7370.699186	9823.666981	8415.797389	5874.528357	5468.735117	7236.943797	7832.909568	13957.66073	8133.936525	3151.354905	3835.121567	15254.64204	16480.33247	10161.38446
M159T40	84210.86793	155385.365	192666.0937	124573.9205	469568.8656	645607.7549	180730.8652	158606.1939	293625.0634	63395.06885	296789.4144	409868.8676	106397.634	39800.71897	18603.73158	301489.1725	52353.51589	157651.8737	248271.7604	235483.5751	40035.60186	38430.68939	70967.70658	52355.44432	92628.06114	162888.8458	88771.08066	82868.65294	108819.735	54009.11823	35117.69024	41164.9859	294397.9263	260715.8001	181268.617	147765.2615	511900.2316	165714.3608	89255.39069	119484.6455	96256.46712	238478.4342	207788.7391	207651.7443	162323.9085	30455.31521	252767.6367	281159.936	359113.6773
M175T40	26804.11809	360614.8808	61238.67535	63803.24114	245023.4273	192552.8106	32584.18971	41379.21916	146158.3501	19568.96721	75477.78069	79219.35698	22224.91105	27025.58265	923034.4199	100544.8104	23406.04817	37601.49785	103163.7387	88510.95931	44104.27853	12420.60764	32184.4395	10053.19623	31436.29541	49639.40605	32482.04589	1099489.008	35186.63811	28480.4786	11672.4499	7575.883651	93656.24983	117410.617	73339.89128	57019.34578	102743.1964	60752.62325	69537.49925	75237.91971	86372.97393	102882.9721	76591.58773	86797.55043	131542.15	25346.72518	120030.6865	125503.0319	206104.0949
M203T40	37026.14032	86165.33782	47125.37986	68473.30408	61780.07984	39435.34012	129130.6448	30845.6834	82811.60566	48889.24251	47525.42235	45706.11705	35782.88258	58007.43088	64626.14768	67591.76382	83982.0798	90337.51058	74444.10651	82395.91942	27845.1501	91167.53163	58367.25251	59386.1083	72344.65828	94583.16116	34829.3491	46184.12491	67071.78251	53840.6119	32283.2311	53300.90938	118108.0074	49405.90774	56041.10774	41160.03996	45963.83847	68257.15204	82342.50882	59360.09583	52498.83186	43797.10176	34424.61102	49114.99354	101865.1015	87184.30754	62293.58479	110259.6832	38578.98506
M266T40	20103.56588	22526.8048	15363.22923	14353.07975	28431.16955	20026.09322	15136.06771	11033.56047	17702.48424	15040.70861	28783.12204	18068.51798	16395.78344	8572.513705	12324.26417	7542.624925	12223.49469	5496.503549	21257.16762	8696.592663	7655.721284	6400.43569	8359.613499	8186.634938	25731.32843	8820.897283	8578.960554	13490.51612	9960.896299	5132.970391	9242.987452	20719.01382	4811.034971	4495.373678	7297.908343	4761.828759	20122.3802	6232.946325	8511.588432	7327.154255	7880.3644	5852.993796	10241.93886	8699.23097	6084.894064	6311.863986	17503.82684	22206.3934	47192.38988
M295T40	16445.83108	23480.90989	19336.06304	23427.18446	118132.7072	127618.3797	49262.92401	19634.57363	136979.6865	4508.157441	53896.79882	109439.696	19921.60857	12438.65268	7702.63674	17742.13666	13295.7767	11810.70427	30857.89962	16396.27388	10066.27655	6300.319841	19961.33644	6740.675593	16513.04726	13304.10636	420.5428743	23781.8424	21607.84365	4491.603839	9006.40539	4004.25903	64045.49536	40451.14836	35792.16259	30794.4929	100147.9336	33677.00315	14828.30827	20850.53407	14346.23392	27675.00099	37838.58906	46517.81277	25113.52589	3459.183046	48403.73772	83460.46085	73134.78605
M517T40	889.3663797	927.0074001	1245.112266	2129.924409	1328.040715	2654.714252	11985.59924	2545.890496	2941.016882	4168.887981	3631.902778	5850.928425	4024.043723	23469.23627	2478.148164	39417.9143	27638.99019	14194.72789	7604.822862	10688.57348	7812.598091	9162.586888	8582.324925	4859.800938	3908.646637	7471.773619	13117.99262	5243.741248	6397.486751	7363.236827	4718.39763	4909.740214	16352.06832	20982.24306	17445.53583	9129.763841	3695.645064	8595.460546	9529.683074	8683.750166	13635.66689	20531.81821	25147.87319	24911.49754	13745.22381	11579.88954	14860.06107	18647.83928	5099.803557
M339T40	13858.37278	21590.15177	15881.48324	18438.66181	10083.64135	13023.26439	24756.92739	18350.93363	6663.731512	26398.53252	7488.346043	8560.69404	11424.14348	6919.473553	17221.46766	6507.0192	9184.981535	10103.83122	4388.531373	5145.504478	5544.777909	9368.086335	12737.16556	17224.2949	12181.05046	12853.15846	10254.67753	12949.61277	6852.888897	14750.56564	23223.1841	10207.88991	6028.17092	5872.917117	12666.16163	7217.704988	12505.82715	4136.954433	12094.5142	3134.138435	3979.940748	13070.14764	5884.360176	7553.328624	4985.053913	8312.649237	7143.483494	11714.13712	12158.26859
M243T40	28972.04896	22359.77108	24503.30728	33770.29733	45942.76913	28241.46377	12312.02996	26153.42831	35886.44177	49356.83395	29017.25129	19214.84108	19465.98711	24120.36197	35051.89838	14638.65385	20755.9873	12599.70805	17063.90024	14727.57058	28049.41034	29263.47469	19702.11536	32497.5867	24066.41626	25085.96493	31451.05554	27187.15806	14113.3781	23387.86579	30304.9408	33787.52112	15439.47918	13723.17133	26309.24852	15692.76118	12292.13212	17251.77821	17145.44291	13700.06317	22673.65619	17122.38114	11578.08056	17751.10341	21739.22059	19938.51942	10390.71675	15655.15178	16870.41212
M338T41	168965.5565	191257.6435	145098.6068	152034.6916	26941.32019	16422.95223	82080.42738	110005.7166	16031.65446	238812.1646	32815.2812	33791.1279	25007.20805	41720.84077	105104.5684	18882.42955	32172.7994	45761.32619	17442.46341	22349.55103	27865.83724	33345.00052	46615.59867	110407.7882	52847.8864	66061.72339	21999.99638	71263.94355	29260.06962	80077.90637	199383.3065	38790.40427	13383.05828	7550.904653	31947.81755	26383.26284	21081.20928	33917.94764	56195.26912	44931.77994	77223.35196	58257.26455	24842.7561	13275.18097	17469.1091	77584.14458	1479.961013	8846.612548	11636.14205
M351T41	49189.88981	62565.85449	76446.91876	19804.94289	84559.64762	40851.24624	15400.81171	31694.95203	47767.80442	27738.91714	36011.28769	31676.47742	34080.76242	20386.55839	15723.7639	17610.83402	14854.08703	10506.59049	35599.48882	27263.264	18214.28411	9021.23893	16189.38007	16272.60124	52254.70057	36039.97391	29361.73115	8374.721084	24970.35874	15108.8091	21586.5048	22207.18535	20150.06677	18254.9684	22318.33776	15748.14094	13028.23185	20910.95189	26182.55653	22118.20636	23690.01098	29251.31129	19931.41496	28065.09642	17764.98093	22078.84855	10480.91519	26988.98336	13472.39508
M262T41	9301.695833	81495.80132	28777.03392	38464.82734	28628.83059	67998.07299	14022.14902	33497.10237	119003.3957	32150.5106	43532.31721	34045.95336	37160.03531	38016.2834	63392.26966	213887.097	62171.01085	64193.07147	132212.5548	123628.5501	73910.60773	61512.07862	144205.6254	25437.56992	116237.9082	65481.77413	35063.76381	61882.56045	258461.3947	58564.23766	30289.55885	64200.03548	315000.2317	109997.6649	115901.3248	33491.98641	32600.6284	44430.92969	161158.9119	196651.9885	98498.74922	190346.427	77165.46548	127568.5784	131166.0826	109770.9863	193196.2072	74169.36599	98252.91469
M193T41	42214.98945	39862.1437	45466.44942	88144.85322	55612.78562	44744.49445	167668.1176	8556.393366	107660.8777	103203.2863	117062.3822	138182.0817	104707.7804	18420.25158	58264.04332	99872.96815	31799.97121	59163.61527	41005.95979	53388.08825	83298.1366	27379.49825	92696.17989	47410.57978	12549.28226	36286.49426	60089.34671	52360.63586	23646.72671	4910.030431	150889.4281	83959.80266	56727.74491	40183.41143	108273.6728	232779.9843	62283.23595	9008.220279	27520.33546	79143.26876	67138.42602	64954.99788	35425.02781	130450.5506	29694.8181	55173.95333	53234.58394	63139.84528	87611.88609
M194T41	3109.748323	5697.481386	5587.421914	13398.96268	8680.408498	5413.567499	15268.42077	2586.7706	11836.84286	11427.06778	12198.74976	15159.53176	14469.97265	3682.092586	8351.881115	11036.65542	2806.332119	8501.854074	5378.855856	6831.464498	8421.905401	4075.157678	11434.96966	6298.040279	5230.182882	6505.550342	6506.614722	7332.224235	3367.504739	3259.032936	16447.46154	10535.41815	5350.23044	5559.668192	8972.017544	19751.72375	6032.093557	2933.764778	3691.871265	11019.9096	8700.369835	8667.002298	4291.580477	14025.5588	4259.303515	8185.706355	7173.911283	7527.416838	10019.41599
M280T41	331.0096462	4417.680165	6137.223655	3911.701925	14066.24231	34429.83024	97325.26945	5949.334084	35395.04315	2887.712074	17436.42515	19774.97059	37442.37402	14067.23903	18301.76359	141091.2063	55577.44824	18952.79269	398099.6035	690259.849	164233.9474	20371.7744	52712.01515	12278.87958	114539.3377	63267.86999	10831.55525	42017.34676	2096833.581	8413.512476	2044.403546	46938.8507	652166.0177	306932.5678	119400.0927	39911.70347	52617.81055	56641.82147	56876.11791	168099.9146	64789.43657	204025.9152	183780.0839	253378.8293	261992.5377	80657.99253	522495.719	141176.1277	237858.9854
M290T42	41229.89868	70990.50396	38391.40557	55340.42209	16554.76158	14818.62445	4415.220686	13487.36483	11224.30584	46271.34649	13846.90401	9399.001791	16055.88731	41604.27382	42313.21502	5996.631827	15543.69575	24054.39407	5253.432875	15270.37453	20356.9116	27038.63189	14258.57125	49489.87479	16333.11526	26689.63908	22755.45798	16367.58958	21638.80092	34513.62066	32067.18801	28715.1911	15285.28769	5360.411893	8810.716618	8477.633205	6090.219273	14941.09917	14796.51369	9866.060116	21110.65513	8670.922629	8607.761576	8361.136218	46227.24643	21668.88712	6638.849325	5890.090759	7057.618168
M444T42	39744.22687	32654.59944	23728.38058	38122.19174	18480.13718	14974.47442	12213.5073	21912.92118	9754.345615	28465.58552	21502.22931	8071.772842	16237.4041	9744.454427	21279.78659	7868.173514	4178.597752	6950.042425	8800.311795	7099.47361	1634.503753	5699.457921	9384.44338	15129.18858	10472.26509	14391.77502	16949.01074	15719.00233	7071.792095	7596.589909	21436.04906	12568.87881	4960.050741	4329.738367	7462.028026	7791.305799	8636.702573	11291.63686	9338.879299	9987.374678	11924.6816	6475.442462	9395.045856	4761.63608	5471.339681	6662.889794	7083.054672	5856.0622	5940.470165
M259T42	9821.945561	14290.2819	9969.451819	9626.246937	27542.68884	20074.40583	27874.22603	8898.925988	23073.24184	8429.628632	19241.15932	16540.77936	16327.02973	7852.487109	5004.645425	41829.75723	23304.64015	16692.52844	62010.50878	34770.3617	12496.2309	8426.775332	8547.99078	8108.806863	12260.64507	8995.084455	8431.12761	11267.58413	14843.87308	4785.620885	6238.275508	11052.14112	10637.97005	22018.17839	21768.64325	11973.95101	13803.48442	17496.65675	17662.19136	17606.98557	19769.35857	17971.42807	18386.41967	22537.86747	20046.57086	16353.90682	20024.06944	24666.43515	25702.00668
M124T42	185707.8389	239645.3829	225879.0049	247450.6909	260879.09	166933.2385	131147.2216	158581.4993	211012.4122	205145.3522	147835.4662	120239.8667	191134.2467	258029.6899	175162.327	376500.0358	414146.5206	313663.0758	342974.2693	338355.5622	331043.2875	285033.3997	239782.7337	244766.228	226297.4097	242462.5645	230411.2133	215548.6929	283820.2132	222195.8744	217264.0023	232380.5146	203874.4847	317342.7738	323809.9106	152706.7875	148158.389	219180.4312	359734.3233	298760.0553	407071.5419	319046.4761	206688.5685	269607.6038	305844.1229	323782.3961	194965.2442	246618.3142	233219.7801
M137T42	3590233.899	2359410.414	2756667.914	2419641.085	6198396.544	8480085.732	4145410.683	3772723.136	4639818.427	5671655.648	3389467.583	4230029.595	4202041.884	3989466.055	2294530.549	6449115.712	5605473.471	2391343.613	5841073.57	5554602.39	3789187.116	2531600.78	2627595.561	4871115.899	2727742.061	3112300.978	2300548.01	2723480.602	6401620.837	4274298.886	2838668.043	3141058.737	5418247.796	5661114.64	4972472.455	4759549.195	5116383.982	4671876.811	4991895.497	4985641.536	5554923.231	5461935.923	5552448.886	5183294.835	2796043.86	2556558.397	6078995.902	5761087.59	6626450.369
M125T42	10398.67731	11605.93121	13266.44856	17201.02612	15497.95478	12188.30076	9355.040726	9732.287536	9450.630329	14323.25021	10754.87981	8620.967315	12597.42615	12987.1359	10823.4292	18134.22393	22333.20616	15731.42705	17081.58146	17044.19016	18030.89417	16197.94993	14458.20692	14292.25602	14652.67057	14958.29459	15027.40657	13647.71202	13657.51195	11293.25493	13373.68918	13779.04472	12396.94128	16218.65374	17166.47225	9113.134535	8171.640209	11738.1011	18120.8239	15438.70686	18509.15429	16361.00582	10988.07675	12595.95744	14663.74789	16722.42431	10055.85205	12969.74767	11948.19814
M123T42	1913096.698	1998814.5	1934458.539	2056614.494	2123459.683	1499204.159	1135207.983	1582938.969	1598295.069	1452135.484	1313258.797	1246756.499	1622940.649	1654775.65	1588145.362	2330212.037	2685442.25	2137533.785	2224494.744	2245879.692	2264652.078	1880100.031	1845010.2	1627206.843	1698347.219	1745846.961	1612074.606	1588848.293	1858171.892	1615076.411	1630920.343	1677279.605	1594653.687	1878458.448	1886387.874	1415787.239	1423531.295	1601800.148	2071929.069	1867007.147	2102320.241	1918806.865	1632395.402	1802953.006	1981877.397	2035879.954	1698301.803	1883007.305	1885076.516
M179T42	353496.8221	5270.577701	571579.0626	435420.3021	103884.4757	137545.1911	121783.4125	75463.09251	1228.684539	699436.7159	186023.4156	90794.9919	60916.51417	50520.55054	679919.1344	18326.61139	21989.35992	36735.68012	9956.144156	14296.7785	20113.05134	17923.70335	39599.24816	314241.1895	87153.33167	2224.895208	353627.4023	204012.7551	11908.72638	30295.51225	182514.343	5624.483439	21101.12792	9733.720128	43278.61709	35219.5202	16335.9488	44946.96431	32864.5476	26406.25933	31121.33966	17362.60038	18499.6885	11692.79473	6655.704484	31647.83552	6661.247404	8708.641679	4935.518745
M80T42	163854.3437	122091.5168	1203936.817	2242101.601	2286250.502	232436.8829	75963.53793	61754.11518	138769.1962	233039.5785	220180.2064	52988.04502	132777.9874	34839.89989	618765.7214	2176.91929	741.0182311	2193.564388	1533.441242	1680.389044	2980.75464	5979.610545	6678.997849	113715.6674	85471.60881	242541.643	549650.0767	205513.8828	758.2667827	8891.80282	52697.19151	72125.18669	5371.023708	9405.709069	15274.60973	11565.66491	11427.50146	13157.18033	2037.357343	4684.645042	1628.548163	2322.166413	8197.075261	8961.364132	2405.641853	2878.660235	1905.429511	6160.432468	3061.85228
M308T43	3050684.552	3500514.301	63868.42688	1470607.478	22231.84822	1059533.905	596596.903	2573945.356	794352.3796	89931.07079	861197.0101	1212884.107	45381.81412	1278988.397	1622915.582	777170.389	1586601.031	1221927.353	883237.1955	908389.2158	996389.6715	1198141.36	1405044.683	1697932.692	1914416.561	1478758.929	38584.23945	1656485.623	1942482.021	1110909.616	113552.4315	688382.4187	482064.3441	363006.2576	800299.6178	661570.447	463676.8525	752407.8769	1755827.482	1396289.571	2623743.367	983536.2488	671428.1166	462301.3417	580283.9262	1829630.934	566013.5322	269234.9528	372727.7868
M310T43	194726.6538	216347.8089	155419.9345	79584.75442	52973.7114	26260.53447	38475.37522	107972.6316	25002.31604	84289.5616	24839.83454	43874.11463	60465.75348	90450.83247	153148.6193	31844.1655	55833.42638	89091.05541	27005.56591	44271.28481	50637.32451	45467.07837	98640.90594	113460.162	106903.5287	76867.60324	80890.48054	86644.43048	64225.38972	72949.78996	199832.3755	71833.37512	23629.77163	23060.82455	42913.14844	47029.15452	29378.83151	54641.61929	103698.4801	67066.0546	106917.3882	50605.78568	37008.51063	22593.2267	22027.28998	95042.5637	24302.26592	15937.54736	17758.54975
M309T43	848394.2652	559469.7938	409922.8102	219454.4516	49260.88823	99419.85522	103320.1125	212532.64	56907.73044	211540.9191	60162.15101	109564.1792	67198.49168	323129.1864	423002.9328	96293.05988	157044.5285	229351.8	65452.22677	102593.3857	121693.3305	154506.2622	218730.4054	297414.5449	262642.8847	195079.6862	200241.1011	218601.8099	157907.4471	171081.9553	519648.2205	165344.682	62227.95747	44859.02699	100798.3516	107200.2707	68582.70016	124233.3012	256181.504	173192.1858	283151.1452	110010.6548	93547.56032	52520.72929	69464.4086	252591.4363	65051.12941	34486.50614	38687.08983
M96T43	61243.22722	60420.48706	262268.9718	340457.0505	423764.4514	89247.39174	42431.25446	21629.89815	61530.97421	76426.63446	74656.3806	28849.3191	54029.5916	20955.74477	159509.6464	5138.853532	3288.738958	5762.231946	5301.072274	3332.013193	10706.07177	5744.294814	18971.37333	55895.2974	36903.89478	90897.28424	176633.2264	109701.2688	1581.195773	6809.162727	31985.84823	39422.2809	7398.218661	6231.064296	9130.64665	27779.10883	8607.815495	22179.08628	3617.858981	9145.470909	4046.368782	3540.309357	9935.865958	8596.514316	3811.022953	6885.161381	4335.768702	7353.442504	5800.839773
M657T43	862.2114801	720.1001472	1132.274442	2396.681675	1553.284032	2578.980845	5105.46564	3548.699501	3047.063727	3312.815994	3460.268911	3792.711092	2647.640716	4243.616067	2530.969862	11225.06708	3769.77795	2789.772379	4100.976406	4611.536296	2718.122363	3204.95446	4212.509132	3230.230279	2372.324714	1723.027401	4955.542265	4226.088426	3085.134203	3015.77315	2939.852905	1140.628303	6631.482932	5378.945377	9643.459869	5659.777407	2844.497311	7974.845649	4333.864653	5992.160737	9035.667242	6075.780231	7902.717898	6096.108937	4316.3684	6308.721307	4934.777793	3574.901292	3382.837787
M441T43	3631.134117	11484.81985	5794.480689	14398.41783	16439.16519	19630.16028	18007.16787	5713.086379	10527.66015	3688.221715	10833.70406	9336.121132	7812.603169	7231.638439	542.8894796	10222.17795	8123.730288	3138.888574	15055.253	7781.570696	3692.531584	5550.473315	11626.83825	8157.98617	7385.466827	6764.681362	7307.943486	18694.57916	8379.372614	5395.097634	6147.112346	12110.95825	8459.176795	7778.598443	7990.845116	12300.11014	7637.05563	8474.378556	3475.99081	5591.520198	3822.675505	5604.091527	8368.401764	7977.465051	6722.096746	5509.102548	10447.48273	25446.93341	9579.25153
M656T43	1398.277114	430.0377967	977.158717	3830.921386	1241.69636	3999.047778	14979.99667	8541.725389	1864.523267	12652.4384	7792.792245	8664.08971	7164.358526	15062.51549	4847.976027	54911.63563	14118.10707	10453.63243	10478.19033	13166.50999	5289.763714	8761.34541	12250.35103	7823.303281	5151.059361	1603.35505	13059.07756	11254.61263	7688.722039	6565.964521	16317.05715	1995.925158	22843.38168	16583.63537	27237.04467	15217.11727	8624.554932	23203.39124	15293.09271	22567.8496	26712.61711	20494.69007	26443.73055	16836.16116	15103.91875	16685.57826	17287.01413	9102.7013	7567.024727
M139T43	30930.47242	686183.0873	14808.41749	67936.40728	47878.69513	28606.09059	24515.84551	16959.16301	22351.31628	28157.4665	43463.227	24571.36312	38494.03522	46719.00136	32826.64641	42627.05192	19905.43024	18517.61018	80672.12208	51451.03415	9540.678455	1328614.236	22105.03014	877221.0212	19162.17662	19621.17572	27405.48287	18762.47621	17185.2538	919236.0444	461732.4773	7442.845537	45786.79277	55080.76364	60880.67702	63173.57572	83233.29631	73254.57148	49896.53526	64454.86144	46541.37974	52980.59185	57998.36048	60691.67452	31625.48166	34995.25901	56758.6688	67030.65345	61301.04419
M330T43	103947.3027	111706.2236	119706.0581	119775.786	60702.67895	48709.09858	1728.275867	40908.53001	28451.79184	59907.46315	43277.5781	15396.03589	22151.17257	15241.31812	27198.46083	15265.73982	13696.11538	20450.30851	24464.11159	18099.36945	12854.07901	12538.48718	17654.39038	25461.0909	49481.37834	47006.51833	31323.76251	38059.14807	20455.87955	13235.28374	38806.20501	23803.58976	14909.67579	9841.575585	14740.15328	20249.2784	15412.46369	17608.64773	23523.47815	15228.3525	21454.07802	14585.20678	15280.70922	12175.96938	14325.43835	17647.25006	9883.547835	10347.47371	11154.12946
M273T43	313331.6733	300285.61	192754.708	91812.21704	28393.8773	1085811.482	741982.0798	8415.397253	715705.7692	159752.2613	659121.0322	361674.6001	233608.3504	139135.2464	80313.30321	528373.4353	179161.8432	121713.0934	860208.7627	444228.1495	50972.57204	112371.4949	109311.7359	103129.4482	231022.7337	128602.4911	72694.44256	224144.2243	424816.3978	58568.46365	70621.19801	250479.2617	150231.7321	269735.2799	246434.063	160971.3992	405899.2339	238579.2949	192915.5149	234089.2189	240946.2219	322063.6102	262470.1524	294691.8253	251581.5911	105009.9859	819959.9331	600213.0033	821082.0071
M364T43	16094.07706	9023.534577	7578.491502	9546.476483	21487.77146	23772.63858	27732.7443	12665.38463	2144.213641	5373.172063	8049.680209	16490.50254	10308.87998	5486.780401	10868.75152	10740.75399	8978.426394	8469.366016	15616.9294	11359.15631	7099.904683	12193.16802	10692.67552	11579.14571	4039.385483	10395.19093	10511.98796	8827.7541	18012.87086	8766.642934	6288.643406	7680.147641	11762.90836	8433.881088	17623.51455	12067.32184	9947.288976	21704.64663	7611.459995	13442.32859	13525.79034	17216.84133	19190.56655	24367.49971	11893.58474	9696.253446	8102.175045	11078.95169	8351.21999
M274T43	51295.612	61054.13312	35359.38153	41862.56317	123432.6369	118581.5748	108135.4584	43818.06773	32328.49191	41968.61746	2530.538477	15587.77336	58911.04706	18570.45071	25779.71848	51204.18252	27134.80413	15282.97154	82446.13405	46179.07799	14501.47571	29309.75372	24713.12164	27528.03796	48814.49466	27209.09622	25804.45931	37185.04925	68467.82548	22782.87507	25240.96989	48287.31998	23487.17718	35387.20007	43295.66226	28746.74529	53275.1386	44402.47376	28552.04448	28207.67973	29666.8168	37514.95059	35744.32446	39386.6054	38690.74626	29461.82172	86695.17989	73568.4481	84238.58344
M221T44	12282.77493	13169.19286	8087.135779	10048.17638	17944.23976	22031.60667	8730.037136	9523.278162	15767.40999	10813.97616	11485.18715	9239.667931	9774.135774	16013.83759	10143.36029	8956.575242	13512.31356	5197.365023	11882.28592	7301.488193	14557.37401	9658.832646	16096.10108	14391.00384	12056.69916	9674.721929	10700.2828	1359.305992	22395.67424	7244.889669	13426.86967	23695.75743	13246.83018	9941.334529	10589.53085	19423.28584	7955.306956	10742.75324	11123.64296	9852.814171	7434.391609	6889.78381	9754.382247	9381.81931	12917.88621	12303.67205	10227.48387	22916.55064	9238.061591
M138T44	1025958.8	71969.6394	1107134.889	694498.1096	700373.457	2002923.292	1391629.043	854112.112	1512650.25	885972.8266	1766461.031	1122279.251	1340575.811	483767.7592	280317.8636	1523639.141	691559.4371	502740.8081	1743630.087	1276959.959	289240.3496	571453.1725	606404.6063	589746.6949	1012347.074	705785.2054	685968.001	804428.8747	1239697.745	371019.9221	289935.9202	420813.9121	863371.8609	1058161.402	1120729.203	983339.436	1235259.555	1345284.175	669507.1497	776751.7179	719263.2617	1087072.329	1018413.819	1168367.192	708026.7031	522369.6804	1551603.34	1239976.805	1891912.416
M137T44_1	27282.28145	30206.95541	36590.65034	30906.40982	91437.81108	68275.87632	48402.47666	8018.570282	21023.69341	21182.57743	52475.38615	9496.670568	19264.00209	7060.013767	12941.47236	12129.80781	3554.341571	2307.425945	24600.86067	10632.37139	1498.668673	2434.145462	1494.060791	7583.934722	23741.82093	8581.449274	11297.05124	13950.06389	14776.98751	2046.174985	3879.385776	11646.22185	6496.288876	6395.662511	10484.77701	5677.659419	7314.018245	8636.161864	8200.160921	7871.872531	8109.611305	8192.65099	5359.614457	6228.051075	5070.130311	5490.324244	6088.698385	8928.450972	13290.75232
M119T44	673715.3371	597351.6145	1870812.511	2455762.338	3835346.696	1127742.879	477209.3045	356784.6279	747995.7421	702351.5483	948958.4611	422620.1482	681775.7245	132138.5224	1244661.043	99482.3277	26722.5611	45891.61239	106822.9194	82939.58973	24588.10942	38561.20797	40780.43918	325774.514	428385.2411	538148.5998	904532.7514	650069.6346	21472.8364	52313.55027	121783.8332	342427.3267	62352.85762	77084.92202	99953.31527	118679.4693	120319.8581	109214.9683	27875.54498	63711.22662	23506.92075	32494.83042	94181.7685	85975.31395	31644.79069	29275.83063	48403.4712	79308.00371	90490.06338
M542T44	1825.648858	1681.740958	2171.188721	4078.278114	1404.084546	1297.170894	1618.803961	1584.825593	1326.536622	4144.136	1807.152456	2384.4944	2178.454094	7100.214863	3077.345477	3838.798998	9634.25238	4788.143422	1979.037558	3342.20642	5580.673652	3848.096596	3940.197976	4216.707114	4675.91836	6204.835508	7580.088899	6064.995763	4781.441017	5391.638659	6348.171305	4292.263669	3590.623724	3422.164421	3551.767756	2703.139842	1820.317145	2527.081223	4842.753743	3760.631884	5488.795537	4522.508105	2589.831675	3194.511547	3778.089467	6178.573948	3063.966341	4055.520009	2564.941638
M137T44_2	29031.224	29409.88499	43842.54072	40340.16651	167431.5183	92870.89201	80541.79111	7045.570173	16297.52177	34478.74684	75459.23036	25589.31236	58977.50519	4185.523248	10418.52195	11816.80295	2645.606044	1566.632394	36076.30073	13488.68925	915.7342505	1642.408128	1769.007165	14078.41416	49250.22708	13436.23102	16783.11566	20416.10536	28806.63046	1572.514893	3274.886198	15408.82362	5399.831786	11178.73326	20438.41426	2823.386755	42414.88101	6249.881645	4979.928436	5419.117984	5291.505579	7231.805936	4026.568466	3301.134437	4162.336183	4164.285224	13801.46777	9154.320487	15476.55055
M110T44	512092.7381	342546.8173	1336627.315	2096207.049	3047315.877	664175.4911	301399.5062	274723.8597	500215.7584	574116.518	670139.0044	333195.9231	503330.8317	128023.9071	1155469.821	70898.3893	17325.29073	35208.77065	80922.01153	59728.01328	18759.78684	26100.64071	30666.3905	282641.0338	327475.5032	486496.6512	844464.1074	565460.2692	18174.46862	36232.24663	103209.8973	255070.4947	47416.23735	56030.86498	64054.95277	92751.32536	91621.91787	81906.9935	20906.49829	37636.629	26232.90674	25139.51227	82353.64041	44850.6696	25011.6211	23642.58231	39458.71129	68824.76983	56737.48293
M485T44	3280.385195	6775.997849	6299.151791	10939.80972	22437.60708	36986.14944	20808.42843	13237.04668	35522.01272	11327.93028	24392.33021	22600.55547	21866.77316	18879.97083	8946.895357	227778.8494	40595.07996	20554.96543	54866.97515	62082.37372	10798.02043	15921.57532	14366.74914	12581.80989	8425.647863	16852.70239	18980.92313	18057.97342	24230.97361	9223.850096	6834.868128	9903.594062	51501.36669	73562.61113	58516.49531	32258.38537	27587.42021	47548.61032	17677.74941	32212.73828	27995.83703	45049.6211	66433.72312	77325.19815	45462.57176	13869.74127	65171.82089	82024.12707	53566.69925
M317T44	7935.053672	7707.554395	5079.938981	12296.82163	4400.123905	3824.571377	2314.090541	3316.469041	2593.173127	6127.102519	3465.713867	2976.752751	3286.98333	6730.981686	5357.689435	3151.602642	7197.482016	1751.531802	5644.331096	3103.210187	5015.041632	4864.332784	9096.694029	8260.435111	8024.357787	4969.26801	6156.275333	12925.04767	3881.93101	4546.651788	7796.675344	13353.63599	2536.818097	2302.209821	2367.495649	2564.659548	2329.425887	2711.456645	5155.654338	2911.135042	4916.201997	3416.188231	1951.599568	1980.20399	2647.771098	4277.354117	2205.081279	2582.998465	2314.321884
M574T44	14071.7073	7903.5607	6388.057244	8223.447118	7498.709607	3286.668176	5139.607568	3615.359872	3294.580743	7204.161924	4556.787624	7027.253555	7167.847346	5484.726634	8476.515622	2773.64355	3844.41329	2615.8414	8002.999561	5703.032976	1974.121964	1927.168266	2226.789395	4090.454609	16723.32433	4986.88202	4829.704803	6672.528438	4637.948831	2094.763683	4243.307888	10075.64943	2060.873949	1522.494448	2066.463558	2440.190268	2199.237394	2450.185334	4672.028952	2932.806869	4708.8769	3068.765023	1736.791869	1581.425905	2401.654207	4127.368561	1774.091995	2755.865613	2116.045983
M486T44	2113.690975	4150.976003	4013.001824	6979.638915	13575.60226	14662.47588	4675.372347	5215.96413	13933.52818	5243.597951	9467.830862	8632.611999	8579.305745	5320.681371	6226.634455	26520.4801	7569.052124	4570.667301	10630.633	12647.17204	4132.075478	5209.33591	4821.126437	6038.516795	3437.483183	6634.232983	7661.048761	6397.446344	5847.686817	4314.812203	2576.435057	3928.258691	12600.41811	15163.75189	14772.77211	9336.442633	7294.125996	13669.42286	4066.656556	7045.079194	6000.023557	8753.504351	13839.02917	16950.91444	9021.829799	3439.814232	12183.80587	14265.14864	10454.7088
M329T44	532146.5121	234827.1292	149547.0362	195064.5546	91524.51141	27730.07979	29805.86629	55987.09221	31792.88192	134031.9987	47341.40918	55369.65095	44866.82203	55323.32104	82241.41154	14286.43555	31317.37244	23321.40857	40758.9831	31463.85029	17833.74825	24254.28422	24709.06843	51326.65206	190079.9778	46214.30786	57691.52996	72249.29016	41322.34126	23235.22906	71183.00286	181438.7079	6235.298283	7593.546472	15931.4862	41746.95621	10519.39938	6696.892521	38036.92294	31867.84393	43204.28485	25667.53725	10043.27452	20769.61744	12188.68271	35174.786	10755.14775	4676.992991	13961.71457
M541T45	10113.98465	5187.396536	7501.823052	18956.8797	2795.566146	1539.277955	2723.484353	4130.891023	1526.845085	16967.03695	2766.636623	4270.780624	4602.618044	31969.14628	9384.291682	9096.558924	32771.24084	11531.16191	4261.684629	8236.7528	17256.16937	15059.40028	11765.62001	18318.84649	27323.6965	21394.76037	31873.7384	26429.68633	16146.71444	16105.99247	39184.13551	21583.30241	5183.329366	3797.544766	5814.385174	7094.68536	2839.028362	5397.677904	17504.73914	10086.81537	14271.78729	11090.87185	5059.812476	5595.910551	7049.427486	17690.76047	5016.273914	11504.81271	4691.441235
M349T45	11769.10889	18129.62414	31553.3842	52391.77559	20751.32235	68845.33725	48591.42365	44125.06863	23601.0204	72452.68179	42259.82003	45842.56637	69822.43287	231594.6311	25023.39041	723378.3361	791550.3718	214160.881	108103.7503	213106.6032	231002.9209	203467.239	173868.2358	37359.53248	48969.45422	162494.8818	93722.26363	30654.57877	313801.8584	167953.9526	110350.5741	59784.34322	394912.8518	392540.7144	305409.5672	206664.0045	86747.19694	221508.4152	161937.3424	235865.3406	272010.6572	373620.6336	451919.7893	621147.3847	550809.142	218283.7614	254115.8856	340192.9168	200435.9657
M697T45	193.5313005	327.8395769	608.1008848	1059.578689	816.5741615	4594.168814	6581.683627	2142.625379	4578.291804	2628.630244	2349.035953	5526.822761	4307.638386	9839.420684	1423.728075	138832.9317	27089.60095	15928.68763	9053.678181	21447.25466	12183.33216	9816.493699	11049.44124	3215.85619	1967.377754	7919.946725	11330.22618	6920.295933	7359.453504	8300.98974	4208.704009	2105.368638	46980.1424	47217.22221	39682.22157	15131.50636	4232.871414	22287.36259	8653.076376	18882.9532	19652.21566	37343.03289	51413.44261	79887.2773	53561.66544	16050.88445	18199.80088	29425.72748	11248.50683
M350T45	2310.229636	3960.197085	5614.281174	4343.785921	4345.823751	12922.28839	12664.64853	9668.946542	5807.385739	10982.08689	7938.544813	8363.028919	8153.998364	25347.28086	6502.104992	86514.72732	71946.36547	26230.5799	16417.25252	24459.26229	27883.06596	21679.62713	25822.01815	13239.81024	6489.418504	21683.98447	12328.09779	17499.8562	33598.46919	20829.4876	12774.32241	8522.360052	50153.62331	46468.64572	40320.03504	33475.69154	11700.65514	34362.00224	21193.57125	31164.12778	33922.24697	46609.31871	57967.33883	74320.36816	62850.10656	29363.06964	27460.47015	39857.36657	23774.63954
M163T46	7971.387347	11098.94736	22611.45696	16356.92455	8798.196891	13271.28919	7939.91475	4796.463407	10672.20606	21349.15552	19466.17542	9769.054251	9204.699236	4200.033997	9566.185676	5426.860317	5340.757042	5340.319404	5691.252087	4971.736417	3300.674647	6790.975865	4876.520584	12174.61925	7057.610022	11697.03796	8512.587097	9052.835831	15340.71805	3284.162468	8306.430879	6071.38616	9829.070855	7194.301517	8980.480019	12952.13274	6841.431087	3701.450983	4996.773736	8851.675645	9586.286098	10886.48843	5334.661007	10204.60904	5230.120439	10014.21521	5719.262457	9665.3575	7991.165481
M116T46	66920.51418	30440.58153	42125.31433	52878.35429	65074.25313	46043.38337	36255.53173	30378.75886	47606.92656	21859.2256	36174.96475	41226.86903	50917.40242	58992.70629	43055.6079	32220.58824	26041.1472	28503.46202	29776.20499	36582.19181	34498.46811	24371.63622	27101.62297	75589.77729	54593.48416	61980.18932	46329.21393	30730.66711	19435.45762	29877.14442	42680.22508	34545.39419	22496.17755	25041.76541	60702.37002	53790.54402	58664.71014	39651.61881	36540.15599	41416.25041	14993.1546	19635.64759	36799.12753	40178.04971	22158.90718	23790.31656	19384.49626	19897.64455	21377.98065
M215T46	23908289.85	5799041.21	7816847.269	8213982.002	1311478.128	190978.0819	187103.0468	1030057.642	267314.8954	4203813.845	591657.9137	392011.3023	465117.7639	738884.4639	1672435.389	52791.72944	416047.9733	477246.5545	130749.8561	134373.5092	677273.9208	163379.3606	263028.935	2149306.182	7333186.675	2042818.114	1923817.957	1662305.821	239175.1314	415671.8979	4681201.134	201022.1187	78882.36611	22829.69937	59483.34735	166565.0284	80544.79462	80453.68818	419590.0998	212884.0067	256190.9142	157320.7902	49666.99441	40769.45384	29051.8538	375023.4832	36818.70373	194025.3948	38752.56534
M247T47	43295.93987	34448.34555	29848.15731	40541.6033	21279.66718	8502.133013	12846.04344	16118.24774	9285.577107	42648.71512	18974.50712	9217.088532	17558.63409	55603.34184	23462.55109	8654.091053	15048.70001	12260.68041	28991.06096	29295.85918	21975.27839	11499.07247	12705.95265	22595.06674	28324.79539	17257.04142	33700.27034	24834.26344	12060.86731	20146.6521	44905.59282	75853.34563	9713.165776	14291.80914	8744.106889	8992.015183	6253.283828	8709.077713	25634.67926	13905.72889	30548.38674	23667.88468	5547.579061	6437.505963	12170.99725	17816.04374	8750.036959	8077.686935	9504.890189
M409T47	46685.39507	18792.54946	39073.20786	2305.489391	42941.59555	5266.933239	8925.063487	22115.3961	6722.301989	45221.48666	11348.59784	13221.06279	24873.45152	39588.82247	17745.30593	1922.210391	8389.449108	2574.360077	4437.445615	2554.944404	5236.909898	24422.59047	24641.91026	26977.66385	46184.76646	12271.48138	35282.45089	25974.90311	15463.27091	13923.14685	38008.21452	48450.98201	4586.933679	4127.350889	4447.112928	6608.272118	3810.141202	5211.636658	17629.22193	7989.692129	14810.75498	10823.02374	4074.428961	3277.436913	5139.593867	10027.60957	2859.146187	4784.780285	3512.714127
M526T47	8980.818518	5361.919795	3991.268315	6246.405803	1655.503725	553.3695322	36.13821619	1516.027376	1231.368992	5850.764382	1554.739344	2035.999947	2719.384998	5524.47436	6304.801172	895.1996575	4779.667283	2976.699616	1206.984174	1434.056848	3380.462371	3224.147905	3612.732215	7474.648541	7602.124802	6091.503648	4793.460385	4070.34157	3218.215642	4408.369805	6431.118345	10914.55326	1040.226185	553.8787945	970.4551496	737.0074158	537.7763309	657.5023381	3374.58816	2331.39512	1832.14512	2287.413584	503.2382052	950.3629548	1251.310792	4794.800868	663.6102119	630.8421229	796.4512445
M189T47	44891.81219	25054.08701	34685.20573	32156.32509	27381.04222	10959.21349	14697.89373	18372.75199	18460.27452	28613.24037	39170.71042	10921.95647	20987.08298	43049.77298	19914.90346	9582.871182	18511.2385	15930.75205	15033.39766	10258.09358	13616.02138	11423.48249	16579.35063	25473.38591	49886.59043	19595.82187	36838.63656	23905.04188	12544.85079	6975.952615	44752.89849	39360.89191	7853.770527	8399.72487	7097.542198	6813.767683	5576.093674	7183.412059	30952.16982	12828.3374	23131.24779	13885.0963	4796.115738	5836.512951	11164.08004	20796.79299	5732.554261	5956.353382	5792.086855
M338T47	85368.49391	55044.31678	56071.81613	49938.39987	40374.7444	17726.81144	37882.64662	22443.61493	18140.88607	49061.42884	26742.0483	22357.17268	26607.27653	24601.76841	36186.75906	6866.393939	18317.80755	13939.15407	9772.716401	15812.14045	24034.14582	13335.20283	12251.85248	16623.75863	52013.60958	20265.12797	23374.75018	16818.4259	14163.0222	13733.84516	34792.56534	41242.14988	14135.23584	4738.399062	10478.19166	13420.19163	13582.13408	7724.288688	12550.05611	14245.85923	13841.7201	10861.40531	11401.77343	7221.709841	3905.056103	18478.53335	8710.847449	32192.40847	11113.50526
M322T47	122896.8279	97494.84648	97493.6237	109297.6407	78668.96377	61502.87367	36624.06182	49933.35609	29279.28093	76969.24157	43860.04247	29617.76478	44356.33397	55489.59716	54957.88618	29105.61624	14443.62535	13792.76086	18632.00734	10182.64368	11911.46337	38346.93348	41955.26949	38235.73413	98727.73676	44784.9373	49466.31421	56715.72944	38358.81514	30122.03405	50795.31948	74375.79816	17181.46164	22571.80442	32036.09173	25536.64808	15194.20027	25386.38315	68251.59694	35403.89637	33374.20487	29248.8337	18684.97946	20069.44284	13756.16496	25620.36875	10351.97864	19806.43115	17792.4062
M229T48	53466.84498	77542.57781	78477.50152	115381.3046	97253.53263	87091.01698	7421.526454	74465.35385	81818.90658	99792.44284	129857.2762	59243.72466	97879.71078	121118.3113	85005.29021	67013.83171	68382.34298	60409.25073	65396.75095	60502.91059	64075.96249	71873.19004	94176.61014	105874.3523	83556.41524	87736.28143	111102.1118	74725.16637	73136.32528	60398.72942	71193.07029	72361.26517	79835.88051	92794.98398	58987.98026	48682.02823	61297.66012	69484.65016	90244.36605	84141.12328	100074.7775	87547.20421	56898.86821	83595.21105	95633.61115	103083.3738	89104.42228	81755.7029	100397.7016
M412T48	4735.556366	2140.083256	4709.410254	6240.717622	2260.783785	3064.71513	3686.455137	6082.591482	2453.416046	7999.700324	4686.103855	4150.429743	4339.37103	4813.247888	6820.715992	3921.819556	4221.566571	5346.697032	2644.110203	3029.721736	2594.768177	3379.745395	5505.417266	5136.109147	3548.591203	3604.878626	5745.13738	3826.678558	4479.451084	748.6349241	5730.339982	3325.822304	3356.572878	2330.491702	3382.040604	3264.12743	2826.927276	3459.859401	4410.452044	4963.227461	4326.478319	4245.939234	3412.97811	2755.6285	2385.81879	5248.364012	2895.640124	2255.514613	3182.782697
M293T48	2218097.521	694632.3885	1093431.211	1117825.617	197098.6537	33407.89616	27115.82437	88991.9216	28737.70513	433626.5751	66843.38243	66885.05607	79727.58141	236742.8553	289900.3469	5690.123704	48235.60861	41369.65089	23122.67796	23273.18035	55222.05194	43490.01296	60773.09446	228169.5694	954372.2689	273987.8589	515276.8582	296769.1257	105069.2545	102061.4553	470726.2915	526571.5031	13132.07721	8042.051592	14625.85445	16112.39374	8537.604246	17551.3979	136580.1286	41704.0255	67964.34787	37366.24156	7378.588535	7938.589728	12818.79162	62298.50814	6358.363868	9270.432601	5220.125591
M297T48	4329.693841	3941.229028	3291.324259	15999.57064	1893.501011	1669.027524	2180.700787	2942.976391	2296.971284	4065.89079	2621.941613	2789.593249	2569.593081	1616.185429	2923.309246	1815.116999	2389.58716	1903.363319	2138.904715	2063.488695	1882.179652	1422.781086	1908.3388	3235.914648	5944.585972	2677.750024	3349.594999	2800.071796	2837.808094	1351.822081	4792.029282	5429.637823	5407.075626	3341.607329	3775.184163	3376.597119	4518.113174	3643.311847	6274.134714	5043.567297	5555.967348	5261.219145	2515.140959	3125.86864	4035.765965	6064.563735	2967.851563	3296.087996	3647.726185
M277T48	11047.65355	8402.068705	4444.351571	11243.7397	5099.879387	4389.596898	3299.55135	4229.467739	3952.158354	8290.289289	7454.884988	7821.119771	6013.439978	7771.432537	9673.337427	3612.427854	5548.715523	2811.484916	4911.582104	4813.518818	4244.464437	9044.067443	7378.250436	8132.874214	7859.084661	7715.825671	6313.167017	7087.410925	3470.055202	3337.009043	6926.85847	5512.802903	6831.966466	3157.292543	5815.334552	3191.75841	3080.603445	5102.599542	7998.383363	6917.017896	6877.909572	5215.856307	3259.613985	4001.953901	5350.776948	7619.660635	3808.279595	4139.203403	3644.808389
M61T49	57566.43025	265873.1336	47414.51183	149759.4379	85484.33073	46830.91536	92634.63804	88255.23278	89225.46877	79126.09034	82815.40939	53144.89214	93607.18177	79869.33402	56204.83577	62781.21141	106716.0919	65570.49833	52389.83131	55184.85405	73044.85524	147189.9445	133526.1955	130843.4655	132430.5407	101055.0771	29625.2108	50027.41142	81962.6965	55573.12774	67574.02318	76280.19689	132738.0016	96886.99892	76694.49149	29430.37635	40064.96006	34706.20468	115684.1564	82649.75773	102183.4456	79220.32284	80568.07648	107559.8502	81677.44818	70829.51864	43856.36327	94187.6457	103309.257
M294T49	25948.22125	51764.42022	65928.89934	35540.77396	18170.79244	26499.80951	16925.70393	19271.44951	21679.69756	26528.01657	17176.32315	23374.93339	27100.93633	31793.65151	32586.56103	23354.12532	37649.83018	26815.61005	24773.81621	28905.07615	39562.93016	39126.42544	70023.23835	23586.38369	57309.07116	50402.31248	79176.63587	28463.40019	81602.83228	39795.19432	23256.58087	36977.32822	27345.67628	26835.08723	14358.09246	16602.28717	13525.70439	16416.05822	55657.57461	75392.47407	40045.50218	72013.90438	22886.69829	34042.09269	25388.82055	29432.87002	30612.97266	12939.97851	20497.05604
M199T49	10044.8651	16249.22461	19869.70487	31114.72312	42838.21964	41913.10909	6247.527756	16784.89759	28416.82534	21902.25033	36967.795	13565.26266	30049.30655	31556.21805	25445.96779	27704.52392	18878.76035	8751.434387	12182.43009	10700.47806	7010.58345	10731.93959	14773.56199	24751.56466	11338.89913	25937.72208	25257.58911	23076.73728	8529.996949	13494.02767	11862.18862	14862.37984	20273.29997	12734.69803	44580.19283	9993.09226	15605.85223	22013.59521	10851.96817	18785.75864	7786.52588	11386.66596	13821.00265	24606.12409	24891.83472	14798.2826	15924.46443	15860.25592	15942.59253
M145T49	52218.42284	17638.17505	27558.20015	39511.57359	18005.2166	2653.950585	2630.804841	9745.230627	5729.755649	38180.74394	7958.73415	6492.598929	12538.93653	46991.8595	34172.71224	5511.363017	5323.228367	16897.84893	7167.852393	10912.51241	14736.80824	18150.54445	17377.6071	32758.26531	35317.28516	26513.84158	51804.498	27608.29573	24037.45338	13837.71511	48615.92057	104552.5333	3169.81647	2754.422177	4713.431907	3092.724123	2547.311844	3789.620684	19299.05406	7605.578167	11107.49795	8666.301987	2452.991912	2005.68441	4559.998347	17656.30793	2727.03931	2604.957471	2317.767524
M175T49	66665.18569	19077.66895	36220.97531	44964.4288	47042.00378	9848.945206	10534.6368	17566.01063	21124.96834	40379.96968	26767.46024	17965.63594	22053.31222	28148.97425	31020.13108	8723.430181	12709.84667	14413.37659	15461.16653	9803.333087	10332.42743	14571.82127	19856.11878	29032.01617	33368.75329	25830.75023	46561.65646	24770.9577	15926.35572	11489.44239	35927.56373	49601.92762	8191.634306	10214.03544	6659.288439	9710.884006	6131.288689	9524.452292	20037.06681	13219.49127	19870.47482	14752.91711	5430.823278	4691.929767	8771.861071	14262.76432	7261.325441	5797.868703	5765.644191
M166T50	25250.91866	32043.1732	16776.12948	16482.66051	16828.49902	30254.79252	45371.74121	25164.3615	19806.10988	42888.92907	47614.28473	33334.05115	38873.55	24286.73801	23153.59008	31242.15529	22733.59395	31874.47307	34112.28703	29799.67025	20232.26445	34387.8807	31905.06944	29397.67959	14287.62414	27865.57805	28299.61862	12588.33455	35922.62265	22088.91808	31161.43206	1943.89728	32346.06599	30101.29404	26046.9188	19518.65499	23903.03208	24449.26798	30117.6583	31472.44956	38470.53923	35915.34008	16103.72241	21019.45231	21947.0864	28932.41208	34174.59099	34173.8714	30264.84243
M113T50	13232.56493	46493.33775	34406.39932	14679.52462	27014.70931	27200.63611	72681.92515	16200.61968	35248.08178	13762.24549	42706.9401	17382.34016	22001.62133	21590.26432	10326.17912	18715.45849	15127.86899	13671.60874	14680.41099	17476.83692	17611.87833	18132.2085	19506.82599	20497.97158	18942.00344	19709.04339	20342.31363	8629.958962	15469.68839	10142.23633	9029.0895	13633.49035	19671.37755	26157.07333	25541.43857	24532.19102	22813.2965	15837.17256	26843.21547	20614.6099	26275.43014	20123.28951	18683.20613	21676.50056	19365.02306	19770.54	15083.91925	17737.18256	17428.23784
M308T50	1628372.673	1138484.511	637132.0178	1012330.568	452660.3419	155280.3028	491.4312291	338220.9798	278778.2088	1269281.243	614456.3176	156156.283	396859.4862	594011.3016	718631.5796	81517.26063	492142.3082	332033.6415	207830.3108	342220.7341	280908.3486	835236.8602	844503.8499	1259343.122	783506.2124	693159.0915	477761.0541	559191.3518	870282.5548	525009.4013	845518.5405	1212234.375	135864.2646	127108.9832	146849.2216	120180.5956	36118.23271	186793.4856	416003.4208	189384.273	435941.2657	260501.4238	116198.9143	142052.2276	231176.3419	569531.6905	67721.90573	122051.5195	64970.20641
M288T50	19105.22215	13707.70142	13974.02408	23580.36143	12835.51971	1909.04738	6858.180064	10979.74928	5175.67998	21035.55071	8864.386081	5811.538185	8333.184876	21369.87976	9052.228276	3317.689644	2301.355175	6720.45023	4983.827737	5845.349831	6425.825875	7625.037591	8020.42592	15519.41169	15980.23275	10653.01919	20737.84808	11345.37405	7870.015589	4358.432374	19129.94262	36325.25203	3216.719237	3032.855489	3856.001801	3655.137692	2390.983543	3312.603019	11718.58907	6172.506131	9242.296645	6789.128651	2775.474782	2348.99251	4502.099078	8460.736782	2582.590949	3030.048752	2722.855838
M345T50	17950.81533	8837.478892	11026.78412	17026.79464	16747.27197	10431.54579	10389.69557	11711.0057	11396.71085	13255.81828	11740.60368	13516.30495	10333.43469	9272.724909	10044.09714	6266.637535	6657.817434	6388.696286	6835.189659	6881.447132	5899.640298	6801.527831	6912.263322	9143.77507	12655.04478	8807.484379	12693.07959	8067.617093	6212.818984	7278.893691	8498.370313	10392.14961	5497.727472	5952.463121	5987.010655	5292.739915	5695.106969	5509.014766	13236.72916	8916.342342	10140.46918	8477.755404	5163.995063	6136.135815	5121.331931	8402.142522	5696.103214	6246.101695	6785.784525
M307T50	3710319.158	3430720.021	942518.4727	1007013.211	521296.5557	520335.4413	5302.838173	2760928.73	936813.25	2079125.394	65570.63715	20782.14316	27059.41336	1345211.706	1391577.131	197182.1922	1065682.37	1044934.625	832404.9945	931616.6391	1073004.625	2929914.452	2667398.707	2746366.437	66747.44147	1392328.405	19462.1156	1599856.608	4870784.414	752689.7487	3702146.305	4123985.495	313356.5136	433097.6562	333806.2655	230725.1036	148281.6737	271630.105	1746328.062	527720.876	1545372.834	984401.5397	348339.2367	515887.3077	1081549.322	1997991.361	241149.18	402997.3983	235762.1087
M165T51	84055.05796	205077.5344	424130.9055	581650.5074	525135.5918	342943.1297	4729.257503	172672.6415	300415.9279	102165.9915	210820.4766	130233.3627	253403.4345	334515.7696	597063.8942	1411209.174	627702.4971	979431.5175	700844.0498	612046.6389	647037.1621	17386.3557	16167.81931	15411.13113	104449.0364	184692.9274	282564.3639	110136.8669	185436.1058	332409.0579	72950.61832	188772.9348	247726.185	359320.2348	303224.029	457995.4728	304306.0138	393779.0065	129864.0709	180706.4534	184315.9015	212800.0614	401761.1597	293909.1627	117333.981	75786.11553	194445.1502	299604.5871	279814.308
M315T51	206746.6644	110602.3591	96592.63659	335757.2441	4270.744933	20342.78124	19682.17737	51553.79561	26966.6714	127860.9	57196.81865	29106.96304	48646.4279	41956.99571	43925.06896	10263.13407	25586.11666	23410.25799	29035.87428	27742.37787	54640.07088	17339.21059	32863.45502	78761.65316	112826.5452	40276.38765	1569.35583	81941.67179	21681.05489	35663.80698	87759.16175	49317.30744	16200.19679	9182.249034	17814.22639	15690.11029	13377.66049	14949.90308	43332.58317	22941.82929	25506.70433	24924.76312	11286.19523	10432.00398	11772.51713	23803.79819	8641.097613	9006.979804	7282.168931
M163T51	31891.76421	38853.37696	59033.82215	40349.225	21403.77924	28028.17289	45747.68314	19940.74175	37912.54385	89876.68498	77744.56951	16994.16742	29985.66654	18210.91735	17745.01271	24632.6412	39901.97191	62977.01116	43709.24524	20479.59874	13183.66517	20176.451	34450.8229	23542.49606	26003.55676	23944.74997	17882.51494	23135.3644	33977.33492	4646.893649	27757.18664	18586.15255	26793.20931	16411.61221	50769.02247	52731.4575	44743.54007	74234.115	26903.57963	29446.72303	31952.85606	30340.6504	9497.893666	26789.62876	7864.417635	25249.3547	19763.9808	31152.02451	29117.11228
M105T51	12229.19641	12115.10395	7140.524384	8677.90576	4162.997148	5353.267309	9646.498711	7445.099396	9145.639938	11193.81055	12872.26419	12381.62211	10551.04048	3050.372157	5552.667908	4479.134411	6722.956207	2975.747725	7171.347493	4978.305748	3762.333573	4605.967054	6042.114928	13795.30161	22400.62966	9921.912182	13732.21983	7914.726602	4019.225265	4164.524049	10694.71564	15661.11244	6832.618179	9863.159103	6911.609844	6890.396012	6010.190989	5978.021888	10403.47313	6583.705203	29822.36758	29852.97508	4509.788476	4666.567855	9863.791865	14619.43187	8389.612199	12074.39372	15290.94603
M143T51	9633.021493	9904.239862	14181.41645	15303.41978	14129.8964	19535.84038	7905.53226	7239.1848	8562.257964	12361.26167	12730.58716	12859.15279	17461.48917	21849.54095	23759.3139	13265.75496	16936.54471	12967.20009	10946.34594	12238.24284	13714.73183	12202.34419	11876.55779	14616.78776	12430.10103	14773.06341	13565.13936	9862.010972	10772.62604	11551.25144	8191.403484	10738.44864	9452.511033	7641.579733	12343.97088	8193.746286	7901.045135	7667.692021	9210.459387	9034.032668	8778.587484	8874.164877	9147.822911	8125.917676	7089.119685	8111.16394	7899.195482	8771.100418	9456.680545
M106T51	3338.678956	4236.684676	5385.720467	5227.817691	3693.818966	2845.545158	4531.212634	3263.657323	6014.939706	7448.275845	7955.395337	3277.60812	5525.581542	1667.201405	4063.432857	1740.707503	2390.634578	1851.968939	2241.686969	1713.152084	1850.808806	1935.789206	2407.729026	4682.039741	5570.22143	6509.580049	4774.155026	3387.340722	2022.162106	2066.201233	3722.162838	5545.372509	2805.660613	2649.895198	3119.617613	3043.834563	2822.976019	3404.59147	3279.22347	2750.648747	3451.780471	3473.448686	2131.91458	2299.471371	2778.771672	3397.973368	2807.587648	2908.542673	3232.208144
M309T51	148539.3188	119308.0245	62817.26577	96655.05561	45572.38528	19852.41375	532.4011194	42141.67045	33146.17452	144079.1058	68416.29094	20807.5173	52455.32849	87192.9767	84186.15796	6956.494061	24081.70632	46836.1322	23973.04505	31709.28899	41014.68016	14566.26768	19938.33625	136603.2118	91110.34929	80322.04234	55303.5249	63539.14173	106124.5819	66745.91963	89265.00934	114150.357	14077.79988	12782.38168	20426.0634	14169.25246	9136.483629	16594.90764	36620.30293	19629.10988	30006.20102	18086.5994	15060.7342	19616.4842	28450.06759	57613.86236	10672.47135	18066.62401	13667.2853
M88T51	9466.181629	11390.52126	16575.21689	27704.01308	33690.5497	16915.78786	15050.0555	13696.38652	20361.15124	16026.84023	19601.22979	19263.07636	23295.74985	3086.393396	22911.08114	3594.316977	2794.374429	2676.216696	2930.652926	2670.414384	2472.532626	3234.770307	4112.93711	15936.12905	16426.22667	25979.47216	34037.49237	15983.16315	3037.365981	3449.428857	9620.683149	14059.60465	13932.83828	15428.64936	6999.772105	4249.255149	4687.416412	5005.808718	13485.02753	15030.34525	8645.090622	11998.45844	3318.563755	2990.591419	2455.31632	2334.342031	3443.271004	3486.14774	3749.646897
M613T51	198066.8356	252386.6828	100656.2618	245342.4847	82780.81974	2653.945966	1012.829278	159683.6246	221876.956	10720.58193	366587.8674	109971.1375	114693.1902	116688.3995	224906.9117	69576.56728	269615.7797	152723.4152	205979.5975	171278.6566	118250.8699	64997.00607	142414.1836	178231.2333	96077.27805	255302.7442	157468.2238	74299.50698	192181.659	182551.907	138788.1862	234376.3761	94883.93045	128244.27	81017.95474	39383.58482	51806.7489	69603.32991	164562.7016	106909.1956	88843.14349	180420.2502	75916.62029	92066.08167	168966.9414	251462.9914	81125.19903	83943.40806	71369.73241
M87T51	180522.3221	131686.8125	129024.8484	174406.3408	106516.6814	100979.3336	10233.76575	77649.17158	80870.91113	137955.8258	69475.75381	82545.59388	91024.37587	13273.48654	37046.03061	7329.714264	8533.162996	5933.345923	12314.09699	9298.456102	4977.626194	13815.56093	17956.06539	166366.5133	122174.5421	4352.701809	115326.9221	99549.33282	11146.71069	12650.01436	83721.33722	112908.249	11109.95601	15729.66605	11377.55484	21739.59884	20908.62431	15922.80877	17149.67432	12608.72758	32687.84341	33839.10683	9451.65462	7881.773468	11179.31407	16276.09343	13008.92164	21211.6241	25327.59343
M115T51	283508.6251	229007.6859	327918.6258	326011.4958	273118.3798	262722.7476	568416.6271	17114.76113	1076386.958	460406.4247	973346.4165	885000.0915	991102.0395	359537.6683	320685.8226	2229400.449	1992742.803	1809942.458	1545657.476	1973769.355	2109767.614	664681.6043	1008329.161	800936.5433	549399.6546	795683.4014	715412.6262	223098.7926	1372865.445	670863.5833	486283.9732	447104.5796	1832489.074	3061349.429	1483223.304	608017.3596	806256.9634	530919.6198	1047868.935	1558834.708	2337729.197	1142526.749	2158573.314	2574245.803	1863330.343	1278104.779	1295261.978	1469662.301	1810486.23
M209T51	9456.47254	11984.61668	19451.4296	38684.47185	34414.3271	24421.70745	29439.66124	45059.70414	25541.46135	33881.94643	34410.64035	17471.79901	50578.73505	58868.50861	56492.46987	19402.79364	25230.31667	18747.41043	23630.1121	28137.86096	34821.39522	54366.43664	64104.76382	23424.21808	18333.01031	9653.540886	41238.49523	11410.77445	36201.64821	20010.91418	24287.8121	29025.21419	164681.8958	28899.62504	58267.90794	20510.0465	30728.37648	22218.50592	35071.62473	27943.91577	35234.41714	31425.13162	31045.51732	44973.48482	30447.03227	29193.5562	21102.18098	41438.73225	38255.72281
M128T51	12529.80534	6222.992995	12028.52979	9288.94174	18889.76269	17524.74242	11835.27042	6637.167657	15034.79973	8378.075101	11262.02528	11232.00555	8964.157813	5495.560186	14314.38053	5716.492785	5540.748732	4041.303013	4912.295332	4824.389231	4770.619345	6126.548207	6790.906788	9873.308822	14997.69424	10346.47597	14392.01604	11702.27624	4690.709813	3941.542884	6096.332761	8779.270946	5305.599049	4873.144719	6889.984751	4920.799064	5452.045457	4844.508905	5216.668082	4790.801914	5103.114016	5070.399125	4819.463017	4427.304216	4240.241725	4828.623267	4268.765887	5439.362729	6084.185854
M325T52	4161.607078	3673.152485	4341.433736	9824.629097	7114.367748	4036.740595	7729.77231	7377.346494	6210.324993	8604.950495	5773.616825	6256.873509	4290.822254	2531.09383	11617.68007	2336.275432	2042.245236	2816.075399	2612.243546	2533.364692	3183.286763	2903.715158	3297.333917	4180.049595	3869.410814	4260.815273	4672.498173	4278.829444	2683.422695	2230.599312	3362.844431	3281.035949	3653.158808	3243.040718	2865.443413	2577.649776	2517.180959	2858.67668	3378.119996	3025.437144	3026.546071	3335.936145	2622.819632	2749.226422	2496.555717	2983.274479	2714.058513	2479.55619	2616.734301
M127T52	44190.4789	58167.93353	33922.19151	37831.3215	33936.01863	62424.01385	38270.1107	29160.08025	41361.30322	51115.84506	43785.41882	42944.50331	43270.59415	32324.38222	43179.50527	41959.23523	65895.05336	33746.08453	43889.36882	44952.18178	43619.44135	65220.8462	67813.69109	86288.4163	113702.4463	81388.77161	52099.03035	41905.37957	52089.20359	36836.90136	41941.75313	87880.76118	50667.1999	52446.33905	43572.82017	61645.44789	27675.82181	36945.28075	69314.84889	35989.21036	75278.81757	35557.01423	38619.26957	39565.0116	50232.64673	61756.67934	52202.32694	56284.62358	76414.47345
M153T52	261805.5698	184608.3439	65644.59187	159119.4072	13585.77257	183659.6652	470498.7276	78526.43782	256610.3788	6246.837682	133704.3138	371006.9723	232546.3826	119101.0662	7836.390273	201855.3798	117562.6674	70175.67663	189003.7569	138728.2636	83808.27212	85427.65381	86204.84815	102071.8634	9187.050942	131708.57	6027.123495	159339.615	254956.9763	74288.10337	90863.06227	191165.453	199262.1018	300825.3276	181081.4122	137740.8484	307441.293	154323.8384	285371.1057	235556.9245	284183.0593	303950.2121	240669.8348	334649.9133	105338.7843	140039.1272	324402.8324	430070.5127	405848.2776
M357T52	10094.90524	11888.66035	11987.34929	35142.7565	27820.93278	7827.912978	1285.393743	6987.782478	9619.895552	12844.54395	15992.89117	5184.609215	10568.73964	4510.530646	17650.07823	5472.892098	3865.699058	4649.995176	7050.148617	4919.452908	4540.733008	2104.813305	2187.898122	9973.052182	6959.886506	10672.16805	10721.99596	8857.633085	2293.012654	2444.643726	4709.397633	7293.0596	2640.446558	2407.491856	2832.488909	2753.460364	2707.572628	2976.299261	2787.982289	2472.949649	2461.178357	2602.310944	2584.741644	2896.284916	2107.532197	2623.257403	2375.803492	2353.029938	2032.479428
M227T52	9117.24978	11651.08883	13759.98537	14320.18484	15529.20061	16674.086	16099.04243	9819.314113	14178.1513	9228.45356	9910.953557	8144.003434	11836.1517	7784.682047	7658.861647	10421.53779	7858.638436	7892.731041	6607.592887	7632.048541	6373.086113	7807.811974	9140.050532	8204.120517	6683.120437	9932.352918	9743.961727	9048.129186	8952.919864	5998.7875	6810.26684	5057.551093	8051.82738	8509.410546	12221.48143	5069.668295	6735.738521	10263.52708	4613.277279	7104.778218	5110.874219	6383.175312	6785.087688	9303.97118	6715.394825	5492.808166	6546.891932	5853.944232	6150.70118
M253T52	5391.00119	5209.8303	9238.443562	10735.77343	8929.297968	6294.353108	6061.030998	5714.000677	6358.610842	4619.565193	4408.056183	4056.646629	4973.579156	1982.757908	3032.9986	2712.665736	3092.702895	2928.0164	3430.59984	3647.355092	4325.473089	2110.112161	2640.786407	3297.770358	5773.682557	6637.064189	4730.678675	4259.267648	2433.438842	2076.743245	4037.498356	2926.783579	3321.402079	2166.69781	2602.38565	2914.534591	3090.382092	2583.425583	2250.414173	2236.116594	2776.546416	2632.276966	2054.447249	2079.543887	1839.950192	1747.444643	2100.238597	2716.697084	2563.576417
M354T52	2006.231886	2365.775257	2026.439656	2556.933274	2095.938382	3671.142804	3685.169971	3352.420996	3289.969718	3137.235565	3488.617329	4711.142147	3373.216371	2849.853883	2871.731423	3838.507601	3548.909319	3170.798492	2834.914473	2991.113045	2975.007335	3097.689194	3536.577693	3217.06984	2810.472993	2983.656389	3011.358393	2838.60488	3495.635148	2673.958428	2519.118049	2262.483574	3130.505708	2615.792104	2608.810394	2180.055559	2365.534786	2274.853283	1925.82825	2166.324056	2775.389656	2991.111651	2455.932151	3203.368703	2121.65268	2404.257896	2902.480189	2318.105754	2618.958405
M262T52	4361.301038	5474.79047	4574.468551	6397.506155	7956.819245	6341.569559	3072.407973	5636.901721	7359.082606	6503.679688	6238.389296	6432.501587	9738.623955	5392.0052	5755.118309	3667.81618	4354.646113	2639.297275	3134.19259	3129.453966	2578.369678	3031.376461	3262.840468	6093.041575	4515.629271	4928.828877	5663.625382	5328.163346	5894.493884	3226.575659	4408.013798	4942.264854	2713.51679	2229.6791	2688.098111	2141.088744	2705.519841	2535.384185	1540.997346	1774.769887	1629.198284	1663.506362	2152.299432	2422.69192	1566.856067	1441.585688	2106.159646	2626.22914	2424.373102
M234T52	3422.998085	6060.076725	5716.030902	7493.938807	8099.066384	13175.3014	6030.198119	6410.157126	7704.632802	6666.303109	9448.373871	7247.535077	8266.270897	2670.744632	6512.704581	5908.586523	4598.751528	4144.282135	4409.598218	4305.829109	2196.629763	4076.457075	4236.628549	7551.458431	5448.064582	7475.614357	7675.182237	6277.847471	5975.11742	2680.246384	4608.662312	5323.137212	8605.32251	7620.504534	11403.94075	5080.16045	5231.157972	8587.249743	8823.179387	10193.22061	13240.91514	11232.74236	5620.212502	5443.427314	4444.071678	3754.996686	5718.123523	4007.697551	3202.129261
M304T52	5643.796024	5540.022601	4789.500495	5790.346984	15497.79677	11839.04389	28220.77859	7029.210607	8253.647875	6144.753691	18724.36066	6208.576961	11079.55515	11851.79794	4528.176693	6587.935535	3470.691524	3160.404271	14370.34857	6044.593321	2754.083016	5395.032635	6620.415456	4609.098293	14328.04014	3855.249743	6368.211214	6587.934464	4412.586343	3235.380843	5541.831423	7276.609783	8990.556908	7884.348814	7724.913547	4315.106902	3998.637113	7742.931434	8548.973068	6569.788451	9667.436731	8360.477031	8207.417919	5431.121604	5710.013883	6512.211164	8033.392285	5061.254073	7813.780565
M190T52	13530.86375	30475.95471	17545.62782	22198.24477	29310.4761	37886.05696	34194.99367	15778.33602	22270.4974	20427.38691	24407.69094	14677.5477	32117.52141	21061.31791	12343.6108	17812.19362	19413.13343	5839.058382	21141.14509	12278.99376	5068.54323	24355.54672	33124.98186	16455.77306	36432.19045	18194.67497	20282.50796	18535.45838	18337.84535	11961.49827	15647.81374	19701.41758	16885.85515	19641.76922	30793.43873	9287.735246	28903.88156	14806.34994	13691.77629	14866.39575	15982.65766	17630.90436	30842.79954	26789.67596	12986.32788	13646.95276	32594.53406	42951.52119	83044.71506
M256T52	6084.306742	10010.24891	8714.833596	15754.60643	11839.78462	10548.39076	10471.27157	8854.583725	8771.958854	12983.95675	10884.82918	7746.192464	9137.883664	4288.00143	14865.43335	5269.606032	4084.024985	3790.409485	4444.227273	4180.212359	3609.408269	4290.362034	4400.19351	7814.764418	10889.51489	10014.33705	9066.254593	8521.325354	3891.050328	4124.61468	7110.783883	7191.057251	4358.45975	3918.781605	4338.529133	3692.6319	3724.934498	3895.585987	2750.283434	3585.259364	2961.77576	3333.99999	4325.303627	4049.224255	3425.767221	3602.252094	3130.340317	3901.871159	4116.172925
M130T52	732217.7197	988438.438	944978.9012	905331.6624	1670975.94	2698167.023	1736192.63	898381.8301	1769503.901	979206.6827	2282904.685	24519.94284	2020879.923	920797.5054	493059.2222	1512195.31	774984.4273	386363.5313	1478380.688	839888.8793	279909.7526	810224.9149	1185829.205	754592.6058	1079961.658	1062118.239	1074629.065	937534.5211	645915.1853	498268.9421	554066.0463	848209.3516	776486.0408	1288598.946	1466156.226	507787.6267	1526354.142	799940.4997	583914.6762	708391.7781	620270.3955	767366.0788	1353490.329	1094112.012	819548.7132	663460.3252	2323601.972	2234922.279	3891148.89
M342T52	2640.641381	4874.749679	2876.457133	4757.304573	3240.358133	5249.112912	5319.139576	5066.60312	4687.603072	3608.878813	4716.482656	5716.651504	4036.225683	2208.306253	2330.454044	3452.593108	3241.93803	3023.43464	3257.805765	3559.518293	3288.942161	2587.364576	2472.187831	3348.433381	3676.932724	3594.937562	3976.422844	3636.653927	3423.330922	2467.914834	4018.07722	3179.540643	4944.044331	4876.536574	5537.024602	2919.222965	4295.806126	2674.150913	3322.221816	3328.310922	6254.347796	5084.851791	2699.849236	3068.450548	3057.459125	4073.268353	4058.969879	4790.296105	4885.727128
M250T52	3721.208961	3528.239349	3565.117224	7602.759247	12563.54193	12441.80359	11898.36665	5226.128553	11290.90964	5352.49161	10434.48166	8431.169432	7575.279337	4758.327603	4756.458597	3975.188057	2363.199444	2124.919557	4881.665631	3169.348116	1886.998436	2863.657771	2517.379511	5078.297165	4607.897267	3994.10287	4137.668985	4532.074469	3694.911633	2569.813158	2624.969363	3366.825148	2946.450683	3304.67679	3437.860285	3823.836354	3352.010637	3192.136314	2025.51103	2479.866379	3846.233851	4525.884499	2735.106524	3146.374509	2861.263052	2288.950129	3255.250703	4115.948908	4738.588983
M184T52	5502.672954	14354.33126	21820.8402	36467.39583	22638.34428	17521.74645	7167.707889	2709.997174	13780.2643	12312.21384	16205.78877	10327.51137	16090.5868	25204.31469	33373.83962	49597.0118	38991.67237	43390.64569	36870.63366	6569.414767	4786.971382	9375.032013	8185.495968	8359.179586	17775.01317	16078.0454	20420.86498	11255.75699	19280.74441	21293.82185	11142.60243	19109.99481	6319.962709	24640.93823	13838.28181	8197.499193	10015.53311	26497.50699	19453.43206	19515.66896	23985.6527	10996.56587	10609.97386	22466.11941	14098.07278	13217.3439	21218.64495	8595.079076	8898.347021
M148T52	55409.02971	49417.96424	115042.2833	60168.969	50082.36352	62394.94875	112649.6431	47295.22758	98396.21858	56318.91829	56730.80836	62844.06631	89164.70953	155144.7441	55367.5738	72632.75193	47672.22908	103635.0094	78866.84869	77892.27659	104592.3789	166623.4658	70549.2064	103654.4441	91680.29278	86745.1326	67261.58627	51637.99	104919.9761	44785.00993	67653.66561	66867.57296	38549.42728	50625.44924	111646.0879	82212.39134	55334.41946	84369.20815	73354.50511	75926.95526	163515.4905	169698.7972	52661.53412	86416.12812	28335.61328	122473.9306	82962.38889	40570.70532	93190.83718
M614T52	56136.88998	69664.79382	24389.64279	71235.45185	41586.32955	15537.17839	439.0977478	40348.98186	34561.37642	77016.50647	29804.63409	22364.76214	66194.89511	59917.89366	39057.77659	17121.00182	55486.28725	34586.97615	33075.4484	24596.80814	32347.69916	15685.81632	27888.19401	15971.54275	53241.83233	60525.27374	36111.47481	36454.46783	61999.1786	34950.7528	37923.18434	54107.45356	9946.575317	9813.826564	13738.61464	8834.500541	6957.439095	11441.2156	62633.04154	18174.38166	24633.87088	17928.23398	12260.92639	29553.76471	39668.46402	67986.3186	11273.7338	13947.08117	10959.83475
M152T52	11834.24724	17348.80853	25675.91615	15774.63202	52345.8278	145344.5857	95291.142	55311.51486	97003.50374	21554.18425	90175.6618	48284.1932	6117.581213	18466.34312	13537.57265	128277.2808	51372.33943	26672.06727	166145.6547	100892.3384	24953.24969	34244.19104	50027.87204	22237.77937	30180.98595	23482.67491	24162.49201	36088.04582	61027.42123	21175.76464	22012.52524	19139.48843	51423.35796	76233.19519	111144.3458	54331.87571	207754.3878	75615.1711	30197.86147	45672.584	34717.50701	50684.1578	132747.7782	71290.19213	43562.79886	26328.6352	279169.9	197077.8301	571095.1519
M131T53	29638.14735	71074.51872	42513.14611	30730.06217	75481.62278	131803.7237	95894.59692	33804.36243	76561.64272	35594.08196	82090.08423	37497.26912	106823.423	51746.40106	22043.48775	67296.31764	42162.99864	21023.09922	77451.63007	45152.50198	17256.94206	42633.01792	61297.61026	30474.39055	70005.15527	61604.02397	43951.37294	35855.11664	37929.5188	26132.1488	25081.44494	40055.1529	41477.53641	70108.99791	87800.12367	26935.73331	96086.35517	46427.18633	32710.78919	40178.46101	34898.17545	46494.53293	73100.56282	56862.67585	45667.41533	34847.05473	131460.7633	130414.757	287370.695
M84T53	191087.2325	274914.3349	752644.7079	1469058.616	1860908.114	505130.0795	282915.916	251275.7216	568688.2417	579091.9339	1113218.078	191790.7005	589685.2079	136566.487	896213.2361	65499.33057	20835.32372	27201.6651	60691.09458	39091.12486	21064.29701	57987.89779	74051.22009	420968.1417	194659.8324	558721.0132	696066.794	362013.8965	12962.18328	44501.58163	76577.58393	165047.6092	58116.26866	96912.1404	170113.4458	67956.49654	182537.0478	93840.03426	22782.18401	40746.41332	19255.14672	32187.11955	138252.2162	88432.01879	29098.4964	30318.49819	105820.9397	150271.1101	213728.7187
M197T53	81889.67457	21906.9306	49842.26462	76545.03036	3049.343543	24660.26722	34968.47379	19732.41945	32369.58109	36949.79594	32651.28046	17994.65649	30224.17527	27724.6939	13335.70305	8546.178883	9935.594589	10081.10653	30217.56603	17472.53311	16159.70758	11028.1968	18177.2287	22427.70988	75406.00378	16497.30805	30684.38463	27319.61437	6928.396394	4234.196302	41100.60567	25813.18347	8365.532571	6877.225598	7594.004706	10728.50323	8482.13805	10514.54271	24387.23275	16183.1115	17832.7787	14154.27488	9008.382304	6404.26503	10205.0645	19224.61346	9291.66761	8702.400027	10262.5999
M118T53	124598.0445	163052.1884	194049.7978	323772.5536	270619.9545	204428.9037	207443.7134	145498.4213	186070.5654	173280.8001	201165.6073	159341.5084	372179.9436	265483.0116	244311.2359	235611.2275	395386.3666	337995.055	308179.073	321381.6139	223609.4866	292973.1295	463243.7133	299241.0355	447700.8068	361799.2515	301644.4116	195111.0205	275118.994	342854.8366	208769.6887	282384.9387	304733.8622	388846.2209	453605.6676	269494.4284	123637.085	314117.315	605250.8735	272987.3658	505082.5326	19044.69328	9450.341139	393379.0694	395915.836	427560.5505	357757.0637	468062.0841	483979.8964
M312T53	684.6030527	9379.424167	5839.810864	5254.924469	8277.741636	27675.71574	27150.0496	6918.813857	22042.47546	3184.456477	8294.134615	11232.79585	20557.74653	10334.30514	9942.334495	97107.90618	24459.37845	21572.7413	63309.31976	94438.08151	56112.963	23562.12993	34781.44794	5493.300196	22893.7897	17678.47221	9750.614978	13168.0811	484514.8235	12601.44911	2166.780799	19866.87511	268948.2885	84460.7839	35513.58766	22214.56721	22952.84213	19013.34363	26836.26437	95111.81009	31536.35746	93665.25405	73204.42517	118678.9896	70583.77546	24898.44444	157859.9355	39248.84939	78492.06822
M158T53	6204.823858	10455.53261	10462.18258	5117.19277	62671.28765	7721.004993	6888.792382	10274.74971	3929.121877	3554.830766	8290.267443	7225.462808	13498.21744	6155.189724	5791.340128	4541.195339	5968.46835	3805.591654	6096.663572	4872.157032	6522.275393	4307.505653	6417.224024	10454.71218	10381.50551	4699.047141	7610.678465	3672.611107	6637.454239	6321.150661	8876.25984	6711.02517	6597.942853	20747.62872	10420.03944	6905.307191	5156.548813	8046.515899	4802.701236	4547.128536	9210.555368	8860.970787	6077.798329	5059.431293	4813.277948	5732.536477	5133.02365	13340.97521	12172.63274
M281T53	1605.872721	3510.388383	4588.21664	7518.584779	9566.681129	19329.65793	18675.86265	10854.20403	14896.69395	4598.399293	17352.27031	8751.014094	16451.51444	2406.468916	3870.153419	13150.88885	9892.842896	6127.382232	30058.44855	9020.690795	7676.754382	11200.09936	1220.687023	4121.449507	10640.4152	5660.494556	6152.556664	6550.587418	26945.32385	4600.467752	3112.308715	4688.387894	7121.633374	12279.62936	29193.5398	9278.904925	68975.88512	19137.97337	20858.04811	4254.756533	16511.13338	3836.91221	22470.26903	12556.53673	3384.080964	1861.28217	32394.97441	31909.77466	92815.64037
M311T53	2802.659506	5899.830856	5220.198675	6717.532164	10534.26344	14458.94629	6045.243405	7702.420507	11833.36912	3856.057001	6067.84866	7890.062917	14192.10047	4286.038134	5650.112829	25121.27124	11039.99739	7094.712051	22969.39094	12070.94723	4415.862691	4635.563021	4745.664054	3251.097095	5242.306613	4875.596638	5472.06338	5737.415349	8333.295244	5222.898454	3791.860983	7189.716833	8208.707812	13791.84956	13303.4419	11225.47138	16427.87887	13690.12611	6393.319066	8412.185113	6990.275928	11510.64784	21060.63239	11557.64626	6385.061565	4166.132685	22328.76939	21085.77744	32529.93299
M241T55	267394.8844	798703.8719	263726.224	432896.6231	258297.3939	150148.46	132427.2989	355190.3505	242313.9508	318600.3517	36841.48037	189417.4178	10955.5582	94369.91846	12265.80922	143502.7075	230346.8862	39532.83623	232219.8874	60695.69685	251188.5091	89775.67918	91330.46807	497554.3395	272421.8471	342677.1683	5119.504366	7586.823602	435223.0715	78754.31416	16127.47443	356535.3983	46028.41166	159730.846	134015.4406	75658.44651	46152.42724	72182.64978	198912.6351	156524.1812	348156.4436	87150.94847	50393.4169	64144.7954	73633.9929	197989.6081	59414.06857	131325.0906	89200.75746
M344T55	22932.10499	26198.94882	24830.94473	41655.74181	26573.95848	13586.0197	29844.96362	32085.96136	33352.53544	40405.37847	34359.91591	24082.24464	38153.41918	25252.40671	31563.87339	16920.04662	27912.42994	24420.57466	22066.75637	21318.12638	14494.28862	19707.83344	18583.42578	24667.68055	32513.87763	20466.58985	28293.94998	17765.74302	11981.71831	15397.55219	17503.09594	20657.9193	9642.49644	13078.77172	17085.14044	10484.37881	10584.73644	13181.39556	14060.58605	16107.56791	15600.67691	13721.17757	15475.91933	16526.87552	11221.83283	24248.18876	11345.99473	30314.30121	17857.75208
M205T55	954814.3606	1142565.354	33711.79828	40573.51596	10545.45553	73433.4371	73254.35449	78733.73989	47850.48781	382054.0259	106799.5697	16681.2156	101244.6456	294091.5221	314767.7341	26890.18203	126647.7462	52703.83313	29968.28551	21530.46836	16521.23919	16959.01566	64896.75287	261511.267	650416.8642	5450.318779	10062.80943	307925.4275	21902.749	76227.88619	527456.5971	235065.4833	12102.9646	13052.33733	16176.05069	26403.85845	13150.25672	21089.88415	96020.42042	32793.74499	71314.1717	42691.64638	13858.915	10912.4728	22187.18406	79237.61007	14389.58494	14714.05069	12006.97461
M206T55	44343.81877	61145.8141	51457.92027	1690.455799	40939.0859	19318.03024	21030.6061	18429.6884	10665.3795	35161.54466	14238.92852	6983.468575	22553.06407	34136.68546	27784.01335	10727.09624	23226.2755	12097.92344	7520.706481	6217.853265	4304.689674	5246.481117	14051.68241	23183.00672	37446.17228	18464.76339	29363.07048	29257.92817	6275.424222	12247.42202	32289.77925	22770.73448	9149.527461	11128.67396	9087.861185	9468.638588	6330.045104	10862.01009	19602.68002	14671.88424	20379.44161	19634.59956	6591.365943	5877.494406	9339.94426	15398.46324	6419.773717	6744.008331	6454.642729
M318T56	32449.12933	73239.45316	43909.52653	31454.83179	47468.47824	51985.56282	16272.08778	26655.24224	38610.9291	16155.07491	23658.77467	18946.61376	38300.94585	8819.689801	18838.26	29514.78974	8049.678635	7864.908355	27982.95407	26608.61511	4926.363342	5947.825941	8584.179348	6506.307308	26536.70802	20395.94177	14847.66347	14407.2288	1740.211211	10644.00483	9420.598716	21910.14355	12807.13648	14846.03736	30202.00079	21387.00633	15911.97597	24074.6553	21530.45201	11871.72585	13008.33737	11410.63938	12646.38744	16505.92587	15859.57238	10293.1377	26081.23467	28386.57476	40469.65025
M291T56	28770.65545	31893.1662	33598.73735	54023.39648	29201.51049	14412.37698	8410.569383	12469.06741	12044.20459	41802.54442	24265.4464	7179.981672	17885.44019	16305.26174	39044.72202	5182.628903	6257.558161	10692.48808	5477.549275	7126.891982	8202.431255	9727.486738	4682.015397	36082.61615	21324.55543	26111.44902	26533.66402	20720.3334	12025.48561	18396.73145	17935.6384	20914.08501	8421.314805	8293.248416	9044.429369	7511.7933	5748.658627	9454.250014	8881.898732	7783.23941	7944.360001	6801.397333	5736.537767	6643.946364	9724.203401	9298.877521	4058.628888	5492.063689	4056.184413
M186T56	13864.3767	22736.22911	18321.81921	22411.1529	9994.196174	17328.58672	21671.35476	14450.06199	17544.65335	19601.28393	16952.38923	16677.24752	26280.50235	21925.53203	20425.69901	20143.45521	17960.9424	14537.3636	18343.84232	19304.32913	21411.52838	17575.10694	18662.23771	20119.02171	20363.31113	19263.32636	21099.75969	10957.92202	18747.58227	12732.78752	14698.10294	16911.13065	36031.46229	18155.0263	25353.50351	14706.03643	20906.13212	9049.454611	17722.0101	11218.65089	15125.12653	14235.88272	14286.12156	22268.3693	43109.83759	30469.87891	27148.11701	32005.26731	28476.50315
M270T56	12984.00878	8012.226722	7416.302701	8415.40342	12470.11862	8881.793433	7519.388079	8555.229705	14386.96952	6900.311825	13444.88531	5513.775009	7224.120993	15277.98833	5981.513632	8049.087153	13728.76163	7639.099288	8028.828266	6672.92444	6788.383305	4587.434113	6011.476661	8016.511968	11918.9612	6174.597359	6327.953314	8769.756595	7828.004382	4836.657926	9953.754033	9538.631422	5813.016078	5883.986855	11075.49769	3354.457788	5686.732002	9228.865291	10221.93146	6760.320031	7295.754744	5687.448947	5095.837004	8708.557212	13347.00866	13484.32456	6549.375134	5242.060455	5824.618832
M356T56	25577.93613	22665.66945	19947.67134	65743.42583	52027.77045	9752.45954	7055.764698	9445.208835	11127.90222	23143.38385	19611.2169	5843.567658	15873.54557	9447.631518	21471.75568	13694.87635	10374.90981	12748.09856	24521.42478	11958.05425	10975.31946	3578.736487	4408.979868	15072.24746	23669.90804	14839.95173	18104.83727	14509.37617	5101.356829	4551.488366	10612.71049	16766.24737	5159.551967	5716.324649	5374.392577	4499.616842	4366.514182	7375.280407	9194.714525	7926.268676	12699.0554	8780.407019	4908.726562	4076.841348	4198.28674	6090.629392	3930.82331	3966.727756	3044.473418
M290T56	116614.5239	230898.9084	110878.2518	173167.8963	41166.8305	30464.99681	25128.75771	9120.197175	19732.14754	140195.2489	26564.94642	11215.5596	33834.52102	78517.87113	130663.8108	12523.29983	24422.0012	39760.68912	11022.30677	33358.26106	33101.9554	28085.02611	29164.44033	135814.4996	41202.21572	64363.76671	60642.97642	44872.90451	64767.32713	91869.20749	82423.57525	80073.1322	27306.9103	11470.7694	17298.71609	15789.10234	7778.795996	28050.11363	33579.48227	28134.71495	37397.69741	22650.34313	10848.95254	21091.02394	74790.17291	71597.16922	7170.35631	5351.690093	7068.899691
M171T56_1	8079.370571	6606.645305	8920.979535	16806.31484	8706.979315	21740.75022	20284.37193	21963.25604	10003.78001	8361.318094	13502.77568	35264.38603	30190.17375	11099.36098	13320.1169	6654.331448	15116.33785	12849.40054	19702.3636	16316.02617	18563.95409	19232.10689	22083.26714	23753.55797	11619.57757	17361.63205	19793.32276	14377.79766	22559.2899	21361.68184	20626.58483	14896.76869	38330.64991	48399.6594	21834.33893	50597.91233	30739.93298	18089.88492	16929.23036	17906.51158	20091.46718	19880.79992	24359.2455	25191.14531	38527.95544	19406.94524	28697.82511	22570.75397	17738.17026
M374T56	84449.90376	69699.57264	77315.54039	92640.17309	20658.76034	9000.708918	6057.232191	19983.68494	11390.27989	35901.22778	8281.473436	13527.86453	16768.27836	16522.92143	51663.51995	9183.228573	23189.67329	26501.52274	9814.606183	12706.89717	23758.8476	12114.74645	11371.76236	15136.64981	84721.71096	54308.59167	54281.42339	23038.95247	11922.93308	24949.51865	36520.66169	76379.33008	5448.265687	4687.661026	7203.380955	7889.255659	5186.797357	7390.6156	25531.66184	13007.86614	20345.06405	1549.414503	5904.809386	5368.741018	6071.266325	25312.13642	7621.251827	7201.648405	5410.05504
M320T56	93666.4565	126906.1164	54970.60659	94683.5838	15920.28957	17378.78844	2170.70834	24108.38248	9752.470548	92646.1691	23169.44541	6276.081274	38321.30904	32832.42059	77671.45465	9597.6609	21291.93556	28701.5921	7994.017626	18646.90901	31155.95499	33368.18235	35342.97325	59248.4531	83811.81479	50895.25155	48887.52588	58885.3204	44423.02496	21683.15071	85234.24182	68330.00192	9226.675497	11136.36906	11445.69531	11342.255	6946.411993	10793.58876	60744.08518	32474.75134	46117.72931	30164.28492	8225.627585	7711.081672	12345.95943	30583.3011	8937.238881	8662.157615	7522.736657
M171T56_2	9767.510759	8482.273605	11970.62562	20622.74997	33315.30299	17377.00334	15713.12095	19845.14087	11332.17345	11950.22009	16142.43325	28799.22418	2092.4873	12042.16736	14481.16159	5566.829017	5085.689413	5854.662795	9063.821407	11092.43499	11534.48258	8560.131918	10821.86484	21408.9433	12602.02119	16079.31055	19103.07096	13764.00923	11539.97149	15808.58675	21767.52314	15907.39747	6814.656039	25180.35026	18949.30452	21359.98195	20698.98027	15944.36866	5840.667165	5998.570886	18283.26974	17623.49993	16532.04089	18964.76611	7078.280895	7115.797688	7578.893736	24305.95367	22515.30653
M194T56	4651.127667	4153.967801	7426.663935	7625.520286	6145.942302	7044.479228	4979.095214	4786.945859	5392.29886	8247.804176	5521.078932	4109.041047	5191.188313	6387.126308	6162.983292	6529.218101	7422.56719	4914.303047	5714.327862	6062.090348	4621.929356	4400.313385	8314.927783	6406.013825	8624.490309	7246.759872	6974.134321	6613.58265	2641.304143	4853.774926	4666.131031	6469.898767	6910.077693	2528.112206	7695.453747	1972.117314	3466.836464	3321.557876	7219.108021	5110.982156	7274.002262	10077.74604	3515.1598	5510.568306	2662.390976	6261.631095	1273.616362	4508.453385	4251.906278
M269T56	97001.37774	63500.91959	44647.48287	38356.0261	60635.43027	63718.29691	6287.910056	4599.779896	145480.846	24298.25741	107788.3239	34739.55185	51763.03058	68937.42284	28395.2715	57782.57844	117976.5046	44530.08275	47463.82082	38205.54243	42396.72827	30158.08121	46077.99216	56817.39507	93131.53414	41076.33084	2983.324365	56248.06442	78032.6729	25081.15695	83905.59129	5488.031897	41296.80478	30963.19037	78711.79807	21435.72307	33835.04592	49282.5587	71382.17554	47083.52934	49917.23193	39300.70615	29222.96557	52012.47537	92242.5068	91967.46051	41276.83164	33301.96151	41418.02635
M248T57	16353.00773	13280.30019	13161.35041	21487.98765	41156.89259	14476.37733	16219.91752	14677.10458	17443.29809	24387.84321	28795.64877	67366.30503	18888.8045	48040.11887	13891.36858	22103.66664	11028.17006	37336.42176	18903.62601	16346.21889	20147.37603	9353.95816	6998.225858	16311.18476	31908.03876	12267.75242	36181.70422	13251.12528	23782.46588	13816.21475	13675.06955	40345.61986	19139.25171	19658.22637	28779.31068	22028.54343	20129.48931	20631.92239	33523.624	33604.97461	33858.82772	32306.19001	41308.63658	53093.66458	31390.00511	74756.85058	32114.42571	22693.38031	24302.12638
M203T57	4304.701546	2976.400775	9661.59678	4129.812865	3578.368386	5935.881211	2647.313884	4454.897292	5858.608315	11714.46436	3525.492099	3340.810333	11024.94298	8377.539461	4834.19688	10355.19313	16499.52369	7249.271151	11373.65442	9928.42617	4242.327544	3765.833834	19413.29006	7297.301568	13059.38264	8868.12391	8169.956412	6237.253228	6625.164865	7351.399861	4316.989283	9430.150733	10628.08155	3876.957086	12818.78951	2057.737428	5692.559971	1474.239932	12925.11267	8884.021987	14620.36067	13958.11831	5776.748024	9720.992904	3909.168271	8071.963159	4830.559503	3820.555464	3046.064034
M404T57	5569.590105	6394.609073	13244.08735	8789.137817	4369.752954	6203.641258	8805.652057	12731.22421	9919.809281	16909.75677	8936.883747	11238.39967	14856.31857	13869.67998	7534.088005	26272.09693	29292.09385	17287.58236	24992.92105	22932.08166	4863.144491	5946.130997	28638.15699	10404.37023	14673.19015	11703.25588	17574.12375	5483.719125	5049.898364	8209.286003	4810.666836	6858.398504	22161.47389	7374.428765	22573.91175	3439.529335	11518.1051	1127.05975	17799.87888	11769.18497	22010.81389	25521.73823	12478.1833	17707.67514	7235.454609	10163.8985	8264.480366	7696.551059	6584.912714
M215T58	2665.480112	1141.507974	1438.18237	3181.522505	2545.563277	3142.572986	3984.113721	2604.149619	1311.584834	3572.189862	3265.094225	2762.332465	3418.250327	4581.140306	3112.988136	6507.246995	3636.791211	2902.912983	5437.817794	4617.520577	1967.954716	4176.7627	4256.145386	5282.36155	6896.71551	2219.451008	5003.339132	4996.252009	3425.448861	4210.930032	7065.9261	2781.855837	4103.139366	3984.392728	5550.147989	3128.586764	3126.433605	4141.711802	5817.164185	4475.11565	6077.179138	4920.702177	3029.264255	4459.198265	4188.199893	5633.564429	3255.043707	4161.562042	4197.955461
M282T58	22427.05039	22587.68764	15152.29743	24184.83992	17521.99411	11357.3435	32118.33099	15828.48393	11845.27233	20997.94598	15460.60014	8765.46632	11956.5816	17779.38278	18483.46879	11523.15175	9792.347	13146.65811	15488.52759	12785.95474	12462.18499	13892.95271	13578.61636	16471.90616	20939.23957	16456.50499	14685.00396	17783.16158	18731.02152	10907.05708	15746.82792	14159.85607	18445.7392	15011.65182	12119.77456	18634.30835	9767.966902	15345.5152	26813.27279	17895.03009	17644.63748	15972.38078	10214.0506	11237.08084	12335.61643	16219.2873	18774.35939	10487.56321	5866.923532
M93T58	195652.8137	333546.6056	173450.4645	385207.1023	177867.885	66394.27807	252689.2261	255105.0567	230576.2203	265714.0751	318106.671	540716.6129	479273.9828	295488.9886	287829.9936	417846.3893	1439781.15	245029.7599	372047.7392	436223.788	607363.5626	406559.6705	1042595.807	426300.8457	359112.197	314961.5188	401678.9734	75494.61252	216299.2648	213314.2918	231361.8141	258867.7429	528278.0643	428031.9631	461684.7175	120938.2713	193797.242	150072.5445	462872.8702	113168.9065	299504.3878	312316.4059	226980.5447	567111.5763	598644.557	382598.9085	644600.2733	405712.3737	1043852.172
M141T58	31554.84118	13319.65363	17247.40024	20278.23281	25774.17192	12624.95969	10838.17412	14472.39287	17037.49124	18137.46939	16799.38574	17233.89295	17617.54734	9736.590926	12118.54282	11939.45816	6702.521805	10175.21626	14822.25721	15470.68591	14728.63781	2396.334027	10286.76029	18047.1579	20368.02989	12696.15803	21925.43183	12886.68335	6774.526101	5720.183326	10055.00043	12409.27967	13334.82487	8484.742705	6798.021037	2691.657754	13150.97897	9002.317072	7632.364266	8213.416971	4251.999412	7658.200412	13556.37318	13057.58949	8256.097563	16281.5529	14430.17279	13147.77457	19533.97093
M263T59	11436.97646	22309.13894	19554.69734	25295.50867	16323.27237	19205.12658	19425.87274	13956.15166	17741.71623	22489.31838	16955.12678	9137.143443	12373.95112	17941.69887	17290.04507	24256.91382	13934.26888	12940.49434	18878.87065	16781.5992	15758.43467	21735.20147	31934.3755	14690.83026	32830.5653	21491.02569	13152.33316	29191.82469	26570.18758	12320.3997	21473.67466	19536.50129	21643.77483	16451.30342	28099.82969	7932.131245	8127.243411	14522.76041	25649.54198	23240.86796	23404.74613	19629.87163	14055.73279	15436.38709	16211.88346	26083.65088	13610.38222	16353.60234	21891.18293
M101T59	34053.17573	19481.2712	19264.30696	22828.93856	19813.06336	8982.346779	14497.76498	10761.1049	42548.53122	36504.59417	19311.15615	17449.98382	34067.15197	25673.92598	12599.13762	32686.08785	18258.91109	18375.49475	25234.50558	24615.16867	23995.82051	23245.3576	36828.71279	46291.60378	54371.24693	24419.26099	1322.202462	14528.95658	27341.17062	21750.11243	19817.86754	22617.86337	21856.01971	22646.71877	14272.98708	14011.41104	23961.15375	14588.4854	24077.83164	22563.90832	20360.92747	21051.6176	29845.28044	22769.9985	16902.23589	34971.06552	42200.66971	50332.90829	55009.21589
M113T59	20192.93999	19075.48462	12562.10414	16431.07383	35310.35206	21823.22919	5389.399073	35349.10013	58314.01738	26379.09371	50022.10212	57070.26079	75175.35651	35276.12823	28557.79194	67554.77785	20373.36211	14171.30975	36363.33093	61802.46106	22967.13759	11888.41155	23640.56022	36924.47179	24959.20012	23487.69376	35643.25586	29028.96038	24601.67446	15145.67823	16680.33127	25671.4619	30655.90933	58973.1916	49918.19582	23676.79953	27178.87296	25551.63021	35590.37451	32914.92179	36621.17875	57265.39101	35406.51349	35569.37192	27014.50048	31809.21831	66215.18009	59870.88466	30490.83979
M262T59	77553.94499	182123.7684	151088.6555	190454.9184	121795.5627	154367.188	158917.1786	50555.90155	150460.5842	169109.9703	130194.4681	54511.09124	89873.88427	129393.5743	123033.1271	179500.3421	102812.9546	89520.81838	147706.4695	129163.2663	114716.3295	168579.3435	267642.0467	93475.90342	263844.1366	170823.6082	83454.73958	96152.12489	235880.9683	87716.52819	172913.7495	152747.3203	165945.1335	109619.1474	211829.7323	41815.09407	76627.02915	100644.4732	200273.8863	200612.3891	222173.7267	170194.9625	93855.08214	131966.73	151000.5374	193989.6643	115913.6503	121457.7634	174491.3547
M474T59	3197.380041	5543.500928	3150.199492	7131.42539	3591.61237	3631.732131	6322.22349	6379.599782	5083.121376	7060.876423	4118.145768	3636.611567	5653.296959	5659.146968	7040.574318	5380.554429	11195.66753	6740.954132	5167.482595	4803.284211	4739.638421	7877.26615	5432.939877	4877.997272	8367.409327	5628.583101	6111.27101	5148.775546	8238.087247	6049.670118	6063.524576	7346.114772	6864.101332	4985.195722	6047.147684	5179.148651	4527.893207	5093.10501	7007.220807	6020.958802	6604.969944	6441.068337	5896.266291	6972.212511	7194.750828	8105.250015	3483.82373	5880.96289	7542.128987
M332T59	2580.291377	4000.471434	4112.669207	7376.910079	7161.430192	13166.75355	9556.036516	9264.314138	10718.95954	5710.157219	7527.461715	41228.34505	8568.994035	5479.413666	9653.021746	33715.46398	20737.97652	19849.33128	10030.43912	16138.63799	20012.36617	11279.11727	17754.9855	9960.18678	4040.037856	11020.13395	8918.957392	12452.2448	19748.83833	9234.938467	5268.766235	5390.988862	31692.38776	37407.59191	30147.57077	18663.85324	20345.10083	30272.34132	10823.90814	23340.19517	23462.13926	27180.9302	23775.6776	54543.00931	30526.7985	14178.06275	18954.93475	24795.18394	19421.86407
M115T59	587670.352	639284.4172	516624.4132	572077.6528	486334.1573	375818.9617	595402.8948	808320.7025	777225.7302	548669.7389	801609.7525	930747.0783	1266750.281	255734.0119	330378.3572	907323.7598	938351.745	805045.1473	694142.442	910475.0699	1090850.168	1423307.949	1165365.154	997712.2663	596962.8955	909629.2772	662291.6476	271108.3776	236941.9188	1254011.978	600204.4104	479017.6155	465299.2851	1435874.406	2977335.769	449206.7716	755343.6165	564044.9823	400084.3966	867177.2184	1222614.028	1147461.52	1090797.035	1367157.642	1206351.978	1053491.588	1288632.246	1464145.687	1623213.398
M229T59	74566.89834	100473.9785	88111.212	123706.107	138449.1515	144825.4897	2796.762657	87037.09674	122786.86	2099.950533	2685.639204	68624.68389	135563.4154	101237.457	17137.36926	48741.75388	76175.47385	44299.42109	123074.0042	15399.85113	74300.86602	66858.09102	90561.36211	114664.0748	76728.88497	106808.4966	109381.8815	73214.24469	111489.027	74162.25474	82983.71059	79482.64637	71178.30851	80793.65257	52794.35661	38750.78233	61693.0918	62020.30218	94985.9465	86171.66637	79289.21074	72138.3432	58949.55149	92049.94364	105692.3719	99854.65796	81365.06475	76324.06035	109173.0783
M356T59	9465.028638	1692.776604	6508.162118	5370.790783	6719.867621	5899.190014	12032.75782	10010.79135	9882.342986	8049.40138	11023.35509	6089.022246	6845.244267	5939.079627	6662.33248	9385.89957	6012.029859	4924.663665	5098.222739	3083.766923	6677.050699	4303.121545	7325.886476	5191.746144	6253.024112	2716.169558	4446.738141	3073.206384	5892.365806	3649.715787	7036.619168	7184.541849	9836.501676	5390.31303	8980.721918	3573.388376	9670.27759	3677.916824	3233.413724	3696.260847	3704.855416	4033.000316	9081.878401	11714.36217	6235.457947	9468.311349	10188.49291	12614.8025	13592.09321
M374T60	4481.119359	5225.192928	6828.868907	11457.38589	9342.577178	11359.5061	13139.46529	21475.26835	14933.44723	10754.47417	15311.37802	6035.843546	13393.57035	18296.60806	10549.807	12501.03416	11710.62794	3669.185288	4234.784097	5496.212688	5247.034055	37056.18166	29156.92549	7531.71868	8937.117922	9198.407425	14448.04532	12607.06561	31734.29367	25498.38578	9522.695473	20918.49321	27619.74002	13340.92409	15373.26646	20594.74934	12304.54551	15949.42273	15007.39996	12724.46284	19562.98275	16870.06841	25341.0251	25750.03246	20780.88312	9574.187063	17174.28675	24892.50953	26080.24876
M473T60	11292.29999	26235.9334	10717.53828	21880.58859	7710.341033	7172.79527	16166.24599	18228.25365	12120.1102	24088.98096	8401.237595	8264.601618	14032.4232	15618.5928	23996.5368	13641.18045	35426.73401	21490.65542	15756.7835	12482.20947	13501.57785	19255.3868	17617.49574	15057.88977	34222.73938	17371.32911	17713.20258	13556.26354	21256.27192	20848.36356	26680.90556	27082.56874	6750.136739	11266.62589	13848.27059	10541.54286	10498.432	11084.83287	18811.13092	16263.23006	13654.861	12556.88927	10250.20944	13038.51833	17986.26779	25228.99981	9634.236573	12760.88952	15805.88595
M471T60	1574.707247	7096.81366	3227.838864	3193.724164	1747.728182	4169.136804	7218.73753	5042.088519	4302.653666	6102.63728	4218.176319	4609.685395	6563.366665	5397.258375	4939.508612	11404.15271	10269.19035	10931.47986	16507.39227	12572.74995	8717.20805	9495.723142	16723.60339	4074.766169	11043.24036	8165.331985	6502.079971	6080.305382	35851.00735	6628.01944	3383.96098	4262.149773	21235.77108	5526.832029	11073.00006	4170.865034	4352.06241	5712.961584	11115.19456	25805.36224	12731.70333	11916.73644	12598.45949	8889.043106	10435.8846	21193.29762	19274.98665	4033.91835	3931.601565
M95T60	56592.74286	80899.50783	405213.2722	1500585.064	913252.4	58583.36905	154234.142	108919.5579	164352.1823	173988.8245	275950.7301	509467.6519	182340.4777	73689.06935	459411.6443	34408.91919	12628.56193	26834.90781	17120.76769	9641.437498	14016.8573	32870.01679	26142.26989	153503.7075	150231.327	277388.6757	595625.2827	129257.4255	8749.527019	50855.28016	38850.29909	139895.4478	30861.61086	32830.30251	26643.10347	80042.63238	31998.66196	46184.64434	11215.69689	16129.13144	21775.94428	24459.29363	37601.66641	23547.63269	12304.87762	9818.620121	17819.92943	35483.13933	42485.47378
M470T60	2168.483223	2175.987571	2157.928405	7451.739379	1398.081078	12051.28479	35751.74087	22686.82295	3312.402898	16712.2678	11906.61536	16483.57829	20878.28949	10858.05279	61985.78507	52504.72336	49325.06216	55864.34225	46551.64214	64953.93825	31741.49063	29894.99866	63484.49161	17643.32779	35269.31595	2498.908683	24589.79447	23287.57443	215815.2854	17756.3494	16456.70223	2552.133241	139382.0467	30947.58308	68256.35432	20017.69008	18315.37424	20043.48094	69684.08112	134316.2504	67263.1299	61655.16264	39055.87269	41394.21917	51242.54252	103634.279	88406.87062	12985.40349	16005.98914
M91T60	115551.0547	140022.7878	838281.5463	2149536.822	1967436.814	171110.3187	250989.8729	200580.8295	371385.586	359965.8367	535329.1526	99340.138	294934.9045	90572.17365	593623.7193	16171.04738	5794.396394	25436.47801	10415.93088	10875.80188	6636.018619	40319.56046	15584.33399	303631.6906	212348.1367	512400.0849	986676.6387	249278.197	7417.48922	36890.68235	65650.19381	191325.4205	29828.97853	57817.22448	48767.04421	83626.56908	40732.07642	42122.48382	9023.981038	13737.41624	9932.400641	14193.51456	39387.6681	28196.33492	10072.80302	14810.01939	16824.01039	36065.288	24278.97223
M184T60	28113.41715	36779.6768	37428.14181	64380.34985	39336.65188	36459.21093	31172.86523	34336.93443	27145.75671	26673.71462	26116.10871	15233.6551	29082.65492	25133.53004	27549.63686	38173.6579	39604.86546	34797.50581	17467.67273	24665.498	14650.22247	44211.86293	29702.10085	30702.21738	50635.0346	34526.16572	39656.5644	23461.71811	42968.17106	34527.50775	29872.38115	50032.24558	23983.12555	27202.4578	17559.29678	30462.4221	29510.12268	22080.04501	35877.36425	23941.17844	37509.48219	32853.93795	39938.25473	20778.09901	19073.37247	28402.96356	19748.42014	30380.11535	28828.21279
M183T60	284741.1899	425618.0308	406466.1737	639030.5079	336197.5057	335183.4146	153645.2132	364254.2176	249079.0031	241688.1088	222911.9211	97279.21597	248545.6672	254953.7182	231242.4202	389692.296	429500.319	356363.545	310079.1057	244481.1665	267611.5267	470399.7908	176343.4134	293634.9481	564362.6739	343871.2948	372090.2998	210058.7071	481684.8904	350980.259	285980.1467	530153.0432	246245.6838	291570.7929	199142.4757	279189.4052	161600.2514	236798.1711	312972.6904	226972.0088	476851.602	340222.2649	276003.3498	268579.1396	306077.351	163580.8888	205439.1164	494596.5726	342003.811
M119T60	17726.22996	17045.87793	15082.93465	715064.5464	20051.71916	182504.7145	879823.0985	256015.1441	25060.73286	17612.12253	35808.33838	315973.6372	22712.95826	46985.94515	465917.5131	96396.3942	95694.58832	62901.67283	51204.99421	26020.16334	3037.802877	92053.31393	39312.57674	822365.2228	29752.30728	15358.34131	938355.1611	348243.0301	100387.1341	76268.39962	17267.79321	19137.09887	109068.0405	94006.04284	71565.50973	134349.4371	58091.4803	67494.01636	64508.75995	85045.41121	101158.3646	79157.33501	65292.89515	59554.52421	47420.11359	47923.78938	59671.63569	76732.33868	110308.0779
M147T60	3811.956871	29898.08886	215746.4013	127817.7738	105236.7918	60201.08633	113899.0476	117742.4996	95517.53047	107369.0594	127011.2224	47995.55448	105394.7864	66915.44595	184657.585	49181.13689	64710.40546	35793.69336	51349.83454	42457.18143	45702.1108	76298.21878	38714.94603	140389.9225	63690.08722	58975.9071	208301.8721	57878.65624	59809.51874	79304.00173	97706.50631	135884.0811	70991.89511	82390.80285	51061.12245	85397.79303	45807.84075	70410.56771	64312.08441	53466.07564	77661.17557	75543.45178	68299.85123	84432.91417	47578.26331	43726.13982	55646.70522	80967.53596	83465.78051
M166T60	70315.43596	101938.6123	101319.1461	144763.2089	89721.39561	86761.04752	76813.02598	62322.07978	61497.20943	21180.9637	48952.53134	28067.69836	53306.03858	36853.32227	76775.76903	66398.10749	67417.60939	56115.15765	44354.42606	38637.16437	40225.9612	71703.35795	47045.85631	39560.88762	38575.3007	29361.7964	93937.61362	32113.09074	72025.48053	55485.26073	45282.43874	35549.88767	50116.03032	58818.66996	35995.34236	85311.35859	33537.96199	43328.48964	54814.57868	41806.92783	69690.73887	94329.26811	48425.06138	41651.59364	37354.39389	48531.96567	37782.25881	54093.92868	63004.1137
M165T60	796678.1926	1044831.746	849486.0729	1552030.38	701125.2016	989205.6379	819477.4721	656966.0481	713603.5473	685475.6641	777027.6808	247908.731	621962.8631	429751.5557	543779.5695	740153.1324	739869.2587	623202.8467	483684.0971	395741.4732	427366.0465	842880.6876	494360.6676	393231.3974	424807.6082	789094.0807	354502.983	185347.029	749556.9142	643626.4046	440836.3939	414505.7437	630409.6327	647694.118	404514.8611	707328.3756	381376.7566	531846.2854	695211.6702	477139.3443	893610.8138	730133.2249	593500.951	510880.1926	433278.0231	315741.3349	438933.3772	992251.0261	791166.1925
M137T60	67946.95127	165154.914	46705.52756	83983.65027	75051.01323	92097.38429	5462.051477	27602.43863	98927.66479	80537.09089	72718.44795	43727.61245	79361.72366	44035.47457	119188.4024	79756.71129	55221.18559	53353.30176	39375.53404	35653.87477	34530.50807	59554.04248	40585.40715	48972.82624	117661.9547	47455.31182	110753.9728	44811.10875	44648.4931	39544.65005	20074.44843	140189.3727	46747.72185	54472.92711	32935.37247	79172.32977	33222.75034	45160.51011	55532.2866	29834.38421	72769.5874	42481.521	45381.83505	34034.16365	44250.51423	28270.95009	35682.34155	50528.44156	58959.05721
M136T60	865469.2247	1035683.396	644608.7306	1511871.471	1589208.394	444769.2621	1165274.948	1110936.865	636981.0641	922695.1232	409392.8994	157604.6167	912621.5893	490384.7392	895557.3017	831288.9987	619123.6024	585408.1829	433916.0693	369122.3789	368033.868	726026.6864	440603.5392	1293282.408	490026.2346	542823.4708	1786443.696	650067.3558	506114.3253	691447.7722	255371.0268	1208472.402	578005.2944	771272.6321	395840.7056	694608.4152	373626.6059	510975.7072	491932.2739	436753.9178	628299.0215	926124.792	592839.9916	471698.9796	378359.6433	311970.608	479420.1605	731565.1779	782578.7553
M182T60	2682462.63	2209760.778	978157.549	534861.5355	315220.6039	1429193.275	1275865.204	1255136.002	2374309.458	2175760.867	59827.93163	1003688.24	1195532.369	1559393.586	914030.7588	1640581.851	2352617.742	1278814.937	1260514.226	1195178	1181116.991	1737090.251	1567790.031	74529.02112	105814.8341	3039216.672	61060.68473	1406376.425	2891282.393	1382774.238	84900.52683	118144.9032	2217571.984	2209298.587	1432933.507	1583924.34	1130266.142	1449780.734	2704830.522	1824332.348	3854089.744	3036187.008	1661515.998	1637084.629	2021434.825	1669911.967	2060666.93	2186787.522	2904479.902
M426T60	5521.284554	4298.668037	3914.441268	6499.537992	7552.396395	4448.44997	4155.172613	7659.315958	7297.358833	5370.188095	7355.320767	6826.986683	7065.404028	12263.39092	5761.168341	5011.974239	4240.644895	2253.287807	3248.600844	4713.852457	1716.89429	7008.745953	11358.55103	7725.426201	8031.282958	5635.160169	9200.279783	6277.297638	8026.420523	4044.833087	4865.667815	7679.166223	3192.376452	10130.17047	10149.75323	6637.793895	2728.845154	6459.595228	6119.416469	6589.672248	4343.80164	9765.333413	9742.285101	7056.485884	5605.931295	6429.093703	9324.108376	14542.6473	4893.097655
M328T61	4389.367142	6621.794974	4428.108204	9967.443869	5791.067634	5403.314482	1862.054355	8334.377974	7073.473651	7744.404565	9972.238274	15504.63886	6983.330957	10272.25793	5511.366519	5789.31721	8890.799843	3421.982812	6192.993348	5486.777911	6306.787522	2082.483279	4875.907054	4148.494092	6385.936853	5189.140155	9468.710656	10413.85411	9508.901991	6176.83444	7540.779526	7694.843479	12489.73861	6368.269371	7955.85442	2952.185715	4141.084533	7008.255785	12164.45209	6203.797858	7589.427915	5362.012285	7254.857454	11876.17546	11027.99941	10091.27171	6571.452483	3887.034433	5412.221419
M363T61	27817.85323	42649.41018	30378.7256	97579.12481	26023.6499	19052.83447	51973.87143	40152.32891	20900.0886	18622.53166	12515.63483	9332.357822	26245.58907	45277.28732	20693.82422	29796.51248	33273.33697	33677.69817	18285.76168	14000.75209	20934.61092	43071.96097	24393.33379	42513.15718	60901.02608	30577.81803	34985.38663	6602.830687	19975.94421	33524.59526	15100.95056	49116.49253	20362.75472	26930.66132	13768.28431	34492.85389	11871.0387	24796.1427	24743.55736	15603.71324	43055.11856	31984.67587	27335.60064	18911.57407	17943.21301	18736.0474	18213.63349	40144.83926	38952.48439
M364T61	6793.446577	9959.410984	7109.817718	21494.99236	7292.987641	5340.507836	11884.41311	3892.654449	5985.544182	5623.668013	5824.349186	5042.014438	6209.969976	10943.04715	6585.563157	6913.447566	7931.63458	7993.797248	3234.798717	4590.514845	5028.509076	10672.33023	6585.359131	8480.476427	13559.5165	8440.787941	8953.495136	4552.807826	5677.335381	6570.326871	7118.473025	12018.27541	6117.572673	5646.375499	4489.387999	10414.82544	2359.626982	6664.593038	8547.580342	5743.992152	6404.663168	4588.676651	6692.907828	4244.00422	3237.697474	5792.830542	5721.340094	8634.176244	9068.575195
M219T61	6768.342122	9454.657371	5932.906105	9423.478361	5476.82503	8503.819022	439.2577327	2427.384543	6775.891436	6336.707429	6596.787587	8728.369221	10117.09708	11976.26263	7082.351608	10830.96486	7626.301228	4022.006234	7066.711728	8239.462398	4919.465529	5731.241355	7413.651757	6961.814702	9295.20091	9293.600333	12654.65976	16522.65715	12109.75856	11196.04054	15264.66682	12662.65272	13116.4427	8754.018631	9815.277987	3071.496564	5025.295884	5757.988878	13244.92543	7458.498521	8114.423248	5820.24787	6400.060032	12102.74374	17637.08788	18048.1073	6340.027103	8687.169432	6281.648056
M204T61	19645.46194	31425.03113	24478.66643	42798.20873	21126.31335	18054.22474	20560.81647	23064.1958	21647.73703	9149.404711	11383.00624	1099.156512	14045.66002	8478.817832	5532.612439	20386.24511	12657.20982	16911.8779	11649.74909	15934.96079	18238.28238	11761.25251	3448.390636	11523.31443	10368.77952	11394.16723	9606.728586	10080.53002	13449.90786	11884.38375	8344.744194	8281.862878	18872.99484	15854.5364	9264.111194	23084.69891	15267.83595	14498.25735	8969.702767	8429.918323	13257.53064	16558.37885	20930.20544	12362.98056	9040.658915	9354.7607	13527.29227	16606.02188	16583.94967
M219T62	101739.0035	38016.31071	38505.76202	40435.68244	48259.21641	10939.63293	16597.22768	9749.15587	30481.22054	53349.12397	980.9805632	19609.88438	24125.15349	26104.60218	31775.67212	17796.8616	25902.2453	32218.80697	37065.92516	14990.27042	27674.75823	23141.92207	14536.55402	32440.30092	59631.74871	26436.07781	47597.59221	46000.74254	21210.00348	11423.99831	66185.71015	65155.16126	8885.827897	9130.527484	8874.102268	5929.304888	5660.675521	9158.937474	38194.07272	15172.86395	24829.84192	17396.43953	6276.587594	9071.164262	20169.63192	32678.11675	8912.209499	8398.852744	6866.517883
M221T62	72158.39613	33085.21286	26178.99506	93132.37707	37043.42019	14766.73862	17514.25771	29756.04748	23162.58781	37115.00271	22142.59811	17939.76685	21326.64844	39072.46894	57291.76055	14348.5525	13336.839	24443.25307	16602.96337	16110.6818	37825.44204	12250.65794	18247.47623	32677.75941	47036.51495	23874.64066	30966.17115	34970.06492	41202.37068	12319.39806	60260.71255	70982.41679	8448.116393	10158.32856	11900.38537	11673.79354	9991.833105	15128.98378	35700.19525	15170.02655	18807.09266	16565.06092	8236.226464	12514.76518	19044.42147	30692.45469	13219.43343	12968.70817	7936.519629
M260T65	52659.72361	45311.88869	26333.74327	33956.75025	41780.82724	10696.91323	1550.057061	28072.17179	37652.49748	41887.69602	2398.023847	22831.44592	24410.83828	6709.031803	2157.925046	11799.31953	13796.90709	17390.36132	17569.26619	12799.99037	14311.39403	7437.228735	8032.934226	33058.30215	39039.66032	11975.96315	35457.92594	35770.7059	18185.89914	7026.204001	35431.11511	4235.202023	8248.199926	7586.039434	9176.096087	5512.702197	5682.955154	9893.444097	25851.50468	11229.75131	20596.32627	13687.3315	5605.952121	9751.245981	13653.11728	22087.84288	6731.673376	7445.287491	8380.541576
M69T65	49545.8083	50525.84134	285741.2871	428790.0466	31945.62445	87341.8436	108852.1005	93662.86733	80341.79175	66539.21357	111193.6648	85385.58128	94761.99168	47340.28897	310245.2317	21462.25192	10078.10752	19873.53071	17690.74345	17483.57175	11006.55089	19988.40082	19947.03188	153349.1457	124726.4779	176532.8286	326533.8013	110585.1017	7087.013942	24727.30172	33588.23405	88640.45265	22105.878	30250.31681	27817.17144	44365.87068	32386.00303	33939.63595	15086.15816	19094.05076	15263.21136	22125.53363	27939.84878	27061.8286	11878.47724	11463.84301	20639.80786	24774.95551	22992.42497
M233T66	48320.98635	26313.38846	17665.55311	42145.13721	38172.70249	23010.84602	890.0844722	16274.08749	36231.17084	48549.78795	25427.89962	29691.03344	10954.05206	24115.04194	1387.821932	22871.159	17534.77669	23408.79945	30766.10444	21046.52404	69749.89637	14370.79816	10972.23288	33614.81076	8290.473094	27046.51208	31772.22386	28022.00756	68286.65034	7051.70069	27070.51115	31599.87052	20267.6739	20789.36892	37540.88845	11458.48187	17972.67501	23044.44126	33297.59429	27956.31189	25344.65524	18906.50479	30165.15494	19019.50494	16502.34384	20071.30136	35210.85581	15880.67703	22504.80552
M268T66	15953.08856	7801.443579	15722.63244	17758.45698	30762.12551	14365.51684	12413.61854	10023.34683	15708.88877	9753.732212	12474.76104	12333.82475	11676.78288	5743.194057	10717.50794	14683.33445	9588.570901	9495.581815	31404.04707	19480.73226	3278.331887	4093.244289	4230.784116	5362.237333	14842.40547	10610.63183	8481.981511	9707.982644	12801.94036	4849.037783	6261.904707	10036.16195	6399.668632	6349.640376	9405.586824	9794.131177	7295.866351	6008.926906	11490.40468	11356.07997	10678.18662	10846.24106	8048.836927	9639.400212	6430.913576	6251.219537	4030.543876	7888.363975	14876.69035
M245T66	55480.00426	26175.85764	20400.11763	28481.98704	45453.84183	25919.51339	32796.13535	36925.9342	30072.01024	48266.41046	32620.91824	68731.77763	44661.44821	36184.72839	23792.04214	48134.23358	21202.98451	21155.91999	36566.42081	58825.83272	23878.67591	13406.80927	29895.99705	24621.56857	25671.34131	20475.82569	34724.68995	25224.06635	54792.01114	15811.01555	19168.54854	20224.2334	23529.41173	38501.90133	64990.11913	19238.40052	34452.3253	25883.821	30624.21513	43084.06122	29107.19977	34668.79252	31606.82669	28918.7723	21217.81959	26081.56965	36761.97562	57914.74247	17651.86404
M113T66	78679.598	25818.55608	25166.11859	32876.18302	72260.41181	36044.55777	204281.6883	49869.97203	92678.14682	71418.16341	111038.1996	87333.16793	120091.0125	68911.89655	55176.76075	117866.6039	36882.10831	31531.37796	60849.7484	104985.9108	37736.43464	25754.38288	60465.95478	19101.90987	30965.44986	58190.7116	61025.83807	48551.00971	63433.69752	25657.85649	18073.66609	26354.94784	56663.90886	159149.4888	162078.4324	39040.68506	87298.57048	86272.78331	50124.60453	58861.81936	52808.88671	66651.95962	78257.4579	67537.57638	45482.73522	77312.17951	105448.3455	145550.2682	55955.28556
M283T67	7829.629363	19324.67969	10141.33039	22270.96909	38672.68366	12481.11846	19132.78836	7785.402532	16758.54453	3487.52276	979.9070951	9937.630468	11171.9794	2560.122478	5488.92344	14972.60324	6463.364864	5233.847336	10121.76608	19364.72181	7874.534099	1905.348888	3799.144956	6228.278078	3950.567498	6129.042401	4353.862726	6092.222147	5353.927816	4523.418576	5125.515632	2548.148423	6485.087229	10367.37742	11268.6901	9153.715734	8903.934346	6381.13945	4961.179189	2293.768182	5862.418313	6688.576274	11965.32215	9538.496031	6152.677283	4669.770398	9978.779976	13439.40204	5486.777327
M267T67	25542.07274	30311.70276	21876.6934	28104.07511	53977.53678	24727.14256	51531.40384	18594.68962	38638.15601	10646.85257	28675.83226	16572.75117	29916.58079	11595.03263	12776.71431	24630.08762	10956.74118	13576.75784	22393.61828	32908.51024	26029.31391	6455.765011	7324.60667	11210.44518	4302.333634	13718.00119	7913.247989	15384.1236	18661.00559	9889.003059	9905.646626	10954.74148	16351.18707	22088.35632	25350.83992	25938.13638	25366.22852	22061.58584	20207.77461	15728.03405	16715.58019	19903.21097	27133.31078	21250.62062	10086.4899	13483.11733	23453.74325	35081.63292	14223.08056
M376T67	10466.34421	6727.573926	5113.275608	8064.301844	11674.81152	4915.759614	22339.14657	7850.5752	10223.6724	7585.238753	7914.537244	11324.99421	11213.23991	10978.89791	14330.17688	23650.83747	12172.51139	11371.18861	16552.02292	27828.69514	10391.36605	5221.887653	9046.033163	7646.467588	12004.12201	8244.870534	11435.61559	11228.94383	15413.87304	9902.002046	6396.304267	11145.31048	3032.267105	15275.25437	13891.4192	11707.29753	9792.594568	9403.680537	12180.92513	12911.09033	16345.55012	21531.75745	14034.63171	11504.63871	7069.521591	9893.8493	16793.06641	22337.22305	10086.02519
M263T68	14243.15227	32339.8871	51436.24008	84055.71844	40812.20238	15207.35793	13939.36276	9246.765728	20158.11674	14411.58125	17444.24215	16632.36241	16419.364	9912.749873	34784.66735	6374.767356	5216.702813	12421.16942	10435.03298	6752.770186	6829.259198	6709.329103	6530.975419	17811.81189	27891.61718	20727.7978	35695.23222	14792.8576	8441.692613	64638.99408	12886.48079	29840.20139	5310.731753	646.2144072	7638.183732	4815.589377	7240.644998	40270.76028	5235.178598	19202.46608	21798.75705	4405.614835	5282.903138	9160.282531	3795.625055	4441.304196	8577.518242	9244.569197	5977.734659
M398T68	3153.007194	3409.212074	2494.873236	5779.109647	8155.525565	1851.170028	4734.802045	3641.209437	2823.846229	2975.14897	2729.775821	3523.378967	3929.841871	453.9901073	10084.56668	3992.765838	2466.089123	3100.413439	4870.6109	4579.54802	6023.418551	2930.246901	1626.74971	3956.537683	12668.90504	5946.316883	3524.283932	10007.39186	33112.24787	2779.624625	2662.227586	10706.97942	2347.94668	3121.640085	2536.062152	4597.172714	3211.365184	2921.501498	5973.55165	3960.605278	4485.747946	4847.22872	3153.671885	2868.850166	2662.031872	3206.458164	2878.737337	3540.743725	2406.547063
M324T68_2	9227.908279	17116.51637	22672.76187	32448.55163	40497.20294	41363.52556	35190.39035	49229.61101	62415.08979	28197.86775	53204.01688	39515.70081	31717.98145	36479.29308	25539.88459	22760.76357	22763.07046	23741.26819	37665.47687	38723.20438	17450.97523	63562.69715	60084.40127	16328.24069	19105.65462	27329.5826	35051.0619	43119.79757	64299.34166	45636.25934	26035.0079	44078.68005	97886.48103	76854.68013	114507.0704	37196.11719	57488.82857	55656.78992	49707.79094	45229.89197	45583.04416	78993.82207	87694.87554	84584.60687	65707.85025	51227.27086	72971.34478	97093.7846	74185.59851
M323T68	3832.942127	5466.824061	7665.002965	11400.35504	14191.96753	12512.74033	10354.6938	12761.77252	15767.0459	9056.185749	14994.55188	11246.7457	10932.42526	11525.51671	9501.940948	11822.55289	9060.231863	9233.351634	9410.591375	8969.418392	8176.85829	19388.97525	17069.83591	5365.527218	5799.903933	8801.794455	11061.17328	12213.70133	29127.6889	25612.96304	6918.255982	11237.86751	16958.95062	11419.53639	29958.58301	7546.66299	22474.71521	16401.69494	16629.61941	11226.44312	16210.98987	19375.37472	23254.8729	20189.71047	14376.0226	12560.61081	18087.1199	16722.27129	17476.17084
M86T68	1331321.789	497925.7824	814956.5539	1910124.551	1010094.454	1016112.187	1644595.626	1663431.863	2092875.524	1228148.016	1718033.298	3324417.188	1495690.562	1472151.474	2179202.921	2702464.946	2996565.608	2313931.961	2303127.223	2408846.767	2119647.253	1247262.559	1941002.102	1432742.656	3595227.956	1390225.821	1483029.731	1020915.395	1952582.084	2216367.187	414605.284	1545291.696	1192078.476	2707591.006	1245451.612	2357706.12	2314307.87	2206811.611	2710449.943	2595923.906	3135171.473	3054870.689	2297466.263	2406590.582	2658371.318	2444455.926	2828652.271	1328169.359	1746453.764
M132T68	4602306.655	132501.4035	68158.3504	1298184.791	33150.97435	1924250.597	1790109.304	1643046.64	146136.1548	102018.4551	4921421.757	159923.2045	1232409.388	1875464.992	907271.039	6152083.14	9078366.64	4650977.294	4730904.932	5153909.833	4493468.164	3951482.919	2444497.99	2576066.144	143183.5861	2926382.874	102846.3814	2135600.739	4745773.092	2765859.496	519151.6228	4157339.578	3399918.182	3125777.158	3086947.507	5481388.875	5300268.422	2776777.233	3217723.945	2619995.872	3962209.633	6917428.822	4539115.194	2662891.408	5944807.685	3725465.853	6035674.441	5619456.995	8143140.403
M264T68	5315.699067	7077.160476	6103.612645	13792.39453	10312.15752	4632.205052	3930.064394	3884.404095	6363.173567	4738.12354	6710.592747	5678.423732	5828.485274	4754.160261	6349.551108	4283.757062	6139.761366	8977.928465	5738.016167	5023.356767	5435.052061	3426.232907	3276.682107	5745.02316	8055.38762	5791.720285	5594.870427	5338.959848	7506.081727	7488.311195	4742.669155	9320.672666	4513.628967	5950.817413	6034.074506	6070.858161	3341.741708	5820.550572	600.4873664	7482.320301	12651.83021	11174.7347	5120.485587	5274.129547	8390.358172	7426.734941	5870.551532	3640.359197	4329.735488
M87T68	88132.55116	237933.766	237475.9696	6256.166783	152914.6527	143778.5595	238387.9445	175021.077	146791.2	77717.93935	270428.8908	250542.5869	140911.9872	114256.0008	108492.529	177389.9608	215695.8509	153973.6563	132874.9768	146539.0019	121041.1087	139996.9798	115379.8771	94523.10612	9338.896072	210570.4634	260799.3225	6595.788257	223324.9247	170532.877	50169.69469	57793.85186	170970.4272	257153.4947	195689.7439	255958.7276	216227.5377	211640.0369	270873.9297	224096.5528	338299.8072	343491.5321	178705.976	194210.6349	181362.2266	141036.2258	197789.0087	212612.4896	329182.9927
M324T68_1	61505.00474	40330.29865	48922.84284	62937.19238	22610.75903	6473.190725	6588.859719	16514.65622	12220.54899	29062.76596	10969.26668	16140.20506	11624.04484	9589.457605	40656.62013	7519.540889	21003.82054	23791.04244	16866.78784	15991.36515	23241.66957	6683.422699	6888.392697	19143.47797	56374.2702	31654.41252	34830.86523	26835.59563	21236.2354	17924.4673	31451.43661	42360.19331	5682.15058	6826.551696	7689.001295	7337.539587	5231.661649	7782.78376	22145.13419	10830.44085	15966.27504	12521.77275	5965.143226	5931.001255	7201.947842	16461.39669	5629.942983	6289.757104	5483.183721
M102T68	32601.54379	17647.9457	36689.90899	98578.10822	91924.69038	23799.50414	40433.36667	29403.27632	23022.08237	26915.28115	57647.67345	24214.33402	74687.76752	19872.07961	77263.93094	32308.3886	13097.53258	32025.63957	5959.907486	34077.61943	7842.950157	4005.704973	6564.278518	23209.47131	61925.97051	29892.89585	85674.52701	30350.07083	3420.429365	4334.051874	16190.77587	18194.5778	16224.41966	17172.80272	6844.164085	7145.688215	5050.299315	22000.07683	15598.12113	19024.76708	13396.11725	15785.02836	17046.99078	15434.0774	2984.415709	2219.455661	3645.595203	10858.66402	4113.915847
M154T69	40137.44716	87203.44948	73061.63064	58268.38155	69803.62112	60098.4965	25275.6047	33858.01695	23296.13529	25974.63178	54884.22552	33860.12159	18102.64515	20990.30568	24403.3124	65352.80055	64831.27363	62625.23356	57802.14695	63663.27648	52581.50433	16007.78615	20265.88322	25545.39004	37422.06955	47186.33859	28880.12165	26798.28154	47153.32668	62986.31634	35110.33659	48272.86871	47884.61065	52056.82733	32132.74305	68174.50608	52020.52407	43888.02017	49113.86538	38123.4525	65220.76176	68431.60101	46512.74863	44097.70367	34356.52789	24846.38958	35842.19828	41228.75064	65840.09547
M132T69_3	12431.54484	17022.37596	28746.58924	75469.1759	22432.71258	18932.43162	10071.01483	4542.250631	10503.71842	11241.64345	9326.284768	4981.853106	29160.27993	25569.08466	24290.16559	3575.90098	5016.35092	4125.875328	1411.484027	1609.29419	1128.318542	17560.02952	8275.968034	16855.39265	17957.88964	8512.507134	23261.80094	5799.103518	1811.414872	10013.87217	7120.768804	13680.91921	4305.195208	3495.671279	3189.317624	3847.259871	2727.228685	3142.862192	5382.653839	2291.217451	7045.224482	19959.31861	1504.530359	3069.588394	2551.378607	4726.918062	2630.772621	2904.49932	6707.590023
M133T69	256345.9624	942489.4933	840279.2065	978390.3983	863106.9773	989736.0352	338173.6085	766189.6034	1168237.009	616724.0268	840213.4778	1105944.165	698195.9143	916574.2613	684578.0941	1740771.299	1931704.164	1473074.106	1292123.367	1379132.95	1093439.333	1175063.379	972672.5181	1181398.81	1302650.324	960328.3436	1160816.923	701693.8588	1656683.911	1497500.359	708377.5516	1261828.817	1124664.241	1554834.367	1092047.911	1421911.532	1213458.147	1121847.693	1711755.187	1381482.567	2286407.393	2383723.787	1001818.89	1155601.466	1081291.768	1072663.441	1260016.284	1262047.358	2157947.55
M263T69	25793.49602	41183.6031	37989.33771	66826.99113	35064.71406	19766.86636	20801.8359	16379.10754	26921.37103	19960.3452	22893.71289	28348.61291	21953.47571	23225.49516	26768.97526	28528.71397	44555.93874	47184.02308	28837.96935	28653.21884	25535.08825	18889.60529	11268.14884	31989.75769	46171.81035	24687.91325	31566.67119	21158.95308	36003.95451	47241.59263	26444.94856	56000.07879	13973.61348	28062.25649	16178.60401	31843.49655	20213.73469	21967.5852	46629.77962	16721.68082	55584.23987	54191.66278	16686.3731	22936.50213	17699.76996	19242.32161	13770.64656	23102.15851	37054.34118
M134T69	46764.27122	62155.65508	55507.30539	74605.41917	62185.70592	67241.96743	58806.30677	50261.65175	72203.66239	43578.54403	60020.49035	71473.40408	69236.47173	50502.75059	53241.84639	105082.8729	117290.1428	96553.57181	80222.33359	84448.30148	73363.00473	76607.32945	65397.76767	75995.29234	85625.11153	68217.88084	78437.50941	51552.33619	100773.8649	94326.37013	51981.59964	78916.45406	66790.99385	78745.91863	76865.96755	93240.05226	81369.60198	79551.12065	107313.569	87206.3844	127624.3636	135000.3888	73620.67902	79287.96741	74061.89978	72614.68793	61785.54295	83956.6209	121835.7339
M453T69	4347.587309	3891.165487	3348.479215	4238.620949	3578.300818	3431.65813	5868.771021	9211.864006	5071.976818	4681.745737	5928.788122	12839.12385	5610.465718	6048.23252	5852.644512	15678.91064	2484.105716	16101.86988	12236.97203	10821.9181	5670.456079	5208.08016	1772.424669	3511.794074	6768.397743	3536.193417	7597.870749	3853.16997	8017.965175	7257.858415	3409.838727	5724.795044	4542.177818	6954.758681	8242.036329	5661.847684	4471.066827	6149.130429	13852.47804	9907.390145	6998.117333	7327.584464	6403.234571	7171.530221	3808.000834	6659.824809	5393.788298	5391.315633	8824.124688
M132T69_1	14959.8804	22784.34213	34641.07612	67527.83203	32817.86616	19587.68943	16647.75036	8617.433843	11947.19917	16332.55049	14503.77683	7939.784336	14462.83123	20071.67233	18750.20478	11316.33555	18463.60924	14892.77346	10129.50674	9905.178838	8260.557987	14468.99726	10471.30492	35801.90114	51098.48958	20685.3836	37043.2652	14427.67133	19157.55434	13525.83607	11576.55878	25540.04293	9824.558031	9256.311445	8526.567803	11081.03224	7631.508775	9197.31353	22431.91611	11576.34878	24211.9125	21529.64387	6424.036244	7978.536225	9164.32826	15116.40897	8217.273022	7936.453726	13540.37757
M279T69	1186.676545	2346.539512	2169.802329	1181.005996	1646.834011	4061.434476	2833.987096	4625.208946	2928.15084	3788.705793	3141.918184	4186.172416	7940.384426	2217.527891	3526.027929	14138.22703	4493.514981	2293.616016	4700.860981	3168.571086	2888.018503	4351.264561	3610.551592	3842.773296	1309.875847	3323.213292	2712.399745	2812.068759	9104.638212	3037.496577	1453.937964	1250.577469	8843.408001	6968.442388	3804.804809	10479.96824	6393.28414	5007.081119	3056.482387	5309.666892	4870.356325	4922.818814	16272.75309	2476.869286	4022.832112	3224.979524	28319.75902	8897.004824	7914.668953
M132T69_2	17828.68501	19445.63161	50289.17056	84513.74486	31993.70355	15981.72833	16863.04024	6372.704609	6271.51023	24052.96042	14387.47945	11253.95889	21056.11209	19349.97058	20886.15854	8458.743641	16500.92098	13983.94807	10830.35953	10380.47953	8139.943809	14861.93188	11046.79869	73416.65678	132666.6266	35364.86014	75108.8223	23290.68788	27516.14241	16847.51321	13955.15432	32759.7554	5315.836249	10322.79122	5537.385246	10932.9823	6677.166685	6450.261394	24884.59782	9205.815417	27333.47597	21515.23215	4651.372818	2869.550032	1800.422463	13726.61111	6245.278448	7362.916894	11118.0407
M344T69	1546.197196	11608.53695	7808.276719	8361.386525	13455.19334	33444.10898	44358.38082	28044.48081	47216.19521	6519.756281	17088.83316	22173.67338	12825.24378	24580.43085	28415.75358	132537.3093	57883.03922	48577.31343	159911.7368	179144.1345	61698.08857	75046.03364	10707.80701	12470.36973	17061.71277	44075.65058	21461.43045	24436.31277	809921.6035	21137.48155	4772.53446	36103.42172	445467.8685	146661.6038	82014.62971	26969.14278	33308.59393	26299.37146	51817.39886	144664.063	58253.22362	132114.1547	145000.2978	164679.1716	115133.8711	36250.1571	187883.212	101960.0079	121084.8044
M325T70	2898.064882	4900.951775	3768.681752	7319.828596	7487.610171	6122.089499	5138.019279	6350.989461	8450.509701	5115.237415	7772.306886	6677.731131	6776.984038	2630.944441	4637.807851	5111.10134	5916.685956	4560.192229	5887.73122	3439.778068	6909.355721	8572.146881	9612.529904	4300.078141	4331.740417	5521.824279	7263.220616	5846.773417	10419.91477	5736.268604	4525.797303	7510.521432	14862.5164	7539.91314	18519.47734	6327.75639	8186.630916	10647.47746	10825.03988	6332.077513	10849.27826	11566.62743	12913.70493	15639.98598	11747.73381	5197.955028	7391.373082	13959.57561	11216.50647
M578T70	1336.412765	2268.585842	2262.64111	3442.655944	2416.440045	2024.350696	5510.193039	2192.662336	7385.891026	2609.111656	7901.179618	7661.516485	4820.777825	4465.141512	2788.634854	4576.755657	4812.679849	3177.138369	3043.748347	2637.819013	1760.869987	2096.573194	1769.438107	3251.269847	3026.110967	2221.461536	3105.070423	1582.393168	3009.356248	5902.346784	2752.478324	5987.153023	4588.375689	7602.066728	5335.590335	5913.041438	6319.50736	1803.503179	4093.110885	2509.350028	6638.018155	7541.418536	3834.262768	7282.127985	3797.538514	4465.106062	3648.665324	4647.18445	11436.11516
M374T70	5084.806483	2389.978034	4696.783676	9505.836713	9715.406126	8087.285723	6989.726832	9085.463947	11669.25122	7674.770362	9771.425425	9466.228571	10487.94637	4972.190171	7210.385699	11505.90172	9710.907705	7337.309257	11841.96442	3072.843518	4535.58094	20994.43407	17452.84813	4343.55787	8076.792583	6688.861238	7631.67999	8907.985169	3975.383121	4967.352231	5886.914282	6280.913265	11428.10968	10142.87562	6295.5009	7986.48332	12312.43342	9671.586234	6790.818559	6866.734187	6151.202196	6245.189906	9812.974017	13691.57303	8628.580086	5939.286038	8363.787782	7504.167116	6706.899351
M447T70	2667.80298	5251.481857	4160.479247	6827.743528	5644.488207	3915.479119	8214.099023	2381.686541	9315.555718	4539.873144	11085.37943	8964.107154	5421.558044	4091.769008	4754.683081	5345.103719	2386.876652	3198.29208	2976.186431	3205.296389	2469.489685	3140.588603	2694.942237	4655.600916	4296.508945	3221.786675	4310.882394	2765.389104	3226.045483	5098.285067	2799.599488	6856.487418	5638.584595	6413.724478	5515.114241	5474.707322	5738.862666	4516.55745	2632.729871	3886.452513	4853.922743	3944.349066	4709.093559	4921.643929	2604.159984	4115.74468	6034.906256	4349.389648	8014.783647
M188T70	5005.874821	3733.105701	4184.691417	3320.742866	2963.13717	3489.707044	1304.404327	2044.675371	4513.267981	4359.407073	3382.351734	3845.133134	3469.387963	3966.847436	5592.22966	8336.748527	12364.64631	3214.419699	10680.23597	6674.785769	5434.941124	1952.469782	3184.0226	3397.64833	6668.662627	5391.331592	3612.878163	5365.001537	6315.903092	4678.968249	4764.909597	4826.460394	2712.073604	3247.440106	4102.99152	1896.143289	2503.591495	3492.495641	5132.075543	3774.4218	5558.336609	4114.846812	3015.276405	4230.058431	6331.745296	5482.784453	3089.179879	3469.953471	3416.429775
M231T70	215452.2299	175081.7984	9700.036419	28392.69318	15788.16017	15021.595	22356.45086	53296.18657	82976.47644	21623.81557	306374.359	254913.6539	204999.2273	31972.16148	7634.243422	142484.4885	9421.860965	434851.4243	234337.3107	398517.4741	17436.51365	10186.7943	6460.2446	9611.670797	31547.31392	10677.30391	128700.276	13350.6725	19685.26022	15575.89528	8340.117937	13524.91745	30528.42011	81588.23078	33842.96492	28049.11421	43001.51295	37922.0438	40006.99046	25502.65352	63073.8476	92238.29412	76085.87865	24972.71385	6135.361393	65302.41318	154010.4355	7712.508275	16598.11827
M340T71	92176.78967	8117.411814	6299.981347	12987.25995	4469.339072	3869.09433	55221.85773	35385.11899	58775.85621	22434.93421	149571.8826	116867.6169	134597.4775	65008.75421	4372.857016	43280.12581	3642.138108	120886.9538	55761.09859	83165.28431	5232.553357	20977.02473	3113.170091	6021.248656	88843.25488	7530.926891	246511.5622	7136.560056	27463.73882	3922.828358	7280.418584	25877.49538	5239.882881	33110.8494	79449.41723	5179.926298	16867.43803	8016.846462	2922.025012	33237.08987	80933.75907	131789.0984	79975.82168	38158.32423	2916.803761	88363.83706	127396.9392	5520.92468	21300.18909
M341T71	18052.3364	5496.609071	3961.627231	4215.270399	2758.702815	2119.059004	8930.253862	8686.369931	11832.21294	8479.67342	27578.59294	23316.70628	20352.13276	13281.46231	4084.391782	6316.022223	3402.126908	18207.75755	10582.86002	13124.56454	5051.147439	5037.09304	2879.194811	3071.61074	15269.60727	4034.261839	39157.69353	5536.970753	10931.80546	2873.041195	2956.491191	6311.718019	3615.659018	4806.780081	12654.94456	2403.427639	4717.728626	4699.937679	2233.304287	6621.608044	15634.28893	23264.7284	12767.82703	6304.167225	2139.580839	16772.68208	22322.91397	2263.470183	5253.713833
M247T71	52246.35459	15447.90577	14941.8161	20945.0566	37298.99874	17278.4404	25420.15034	22542.29393	30398.56903	21909.57389	39823.09029	29270.12691	41604.81416	26471.62951	26123.47967	43628.5628	41522.40031	40227.9497	53278.46886	39853.6846	26604.45255	15709.28283	21778.42048	20743.18438	27576.4233	24411.81877	35573.98045	29463.92058	17507.25126	12147.49871	30309.01519	23482.00369	36422.23433	22045.12597	39716.30864	24001.70332	14892.90378	14895.01446	28261.51284	38365.27061	49854.39131	49878.55756	32481.44056	17627.3878	19906.27056	38572.45643	42995.55106	10302.12709	12350.99781
M205T71	675149.4577	22972.3126	110901.516	95988.35705	18038.40549	9689.961348	136331.0641	188969.3295	72746.67842	16673.05105	560679.6925	83339.91522	257483.9891	829084.8217	21182.85576	448330.7073	10788.71381	612368.2552	726358.2658	616311.4629	10003.13389	1920.892517	4384.1911	7184.777242	618566.9038	7668.916973	654880.7324	19239.23259	8881.171885	7642.370908	9647.307573	170729.6377	5802.721914	8181.681536	31891.44999	6306.501655	7458.267309	8870.983559	18293.57783	16241.54335	43545.68463	424485.0933	20417.46228	24641.2351	8964.877579	22805.11664	43209.3651	8052.209841	10147.21084
M217T73	23572.7666	15509.1597	15684.27352	15439.21655	15694.0737	11435.08329	6000.060566	12955.92127	13903.91347	12269.90085	11431.78941	26060.81483	14780.45651	24205.12767	5549.601405	2153.385396	2726.104217	2033.535821	1806.134134	2074.937766	2282.013425	31143.01588	28080.10703	54397.79118	16341.48176	23605.30161	33007.19671	9368.65353	16252.80801	18765.00014	18362.09714	13884.95926	13063.91383	11775.59601	12335.28841	12635.05434	11808.8732	7373.761095	12279.36305	11003.9702	10299.46815	10721.00609	7844.09978	12223.72361	6376.419988	8558.831228	5875.461527	9054.435401	7472.560462
M356T73	645.6867648	1638.745677	1133.777022	1483.988759	2403.949427	2840.637093	994.4918536	1172.853373	2565.305176	1147.984581	4468.691318	3840.234172	5707.963669	3158.561846	1270.269073	12564.64025	13586.19903	5513.697598	7486.407848	1640.106833	2922.524467	2424.546305	1099.943787	2817.947784	1766.347154	3539.192559	2638.584604	4558.947798	7109.092836	6880.386015	2272.824956	2375.256709	6381.435344	4399.293789	15988.14602	3853.715374	7166.510699	6885.436073	6555.557818	6629.23943	3978.203798	3984.796379	7051.547569	7789.772709	10187.50127	4735.905754	7578.815393	7627.804469	9318.65485
M174T73	22999.88845	14410.03534	7396.788766	28852.76073	18315.10703	12136.62481	7654.47866	15924.61932	20741.60317	25966.51901	10335.54087	15304.44073	37686.73884	24312.80372	21050.88832	24890.03983	19247.13619	21809.81285	21420.40049	18747.5382	26241.09659	20479.41881	22609.20854	25282.95334	16395.22515	19648.38316	21128.63796	14807.65817	14415.34526	16363.26076	25773.45135	21642.92053	19578.38899	13988.24367	20078.37832	23612.37591	22838.24754	15961.41114	28542.82738	27612.51902	24276.02113	22937.92365	18552.48996	24419.77997	15055.88663	18733.58329	17315.99274	26737.43534	18564.3771
M260T73	53107.40537	53859.86704	31031.75442	46158.14465	27073.94176	5536.81039	13471.02751	18223.59004	11535.95478	45071.38105	15562.7526	9428.927121	18787.87672	26789.49424	31009.13796	12860.79343	21850.49488	26106.5148	30702.11592	22421.05141	18261.22213	7668.706695	11725.10376	46950.25756	54996.15058	24808.92931	36248.50935	31379.13515	14972.68997	6392.10417	61100.65617	41318.2198	6468.759915	8072.588374	5666.860146	6868.467032	5183.678675	7781.790031	30884.12308	11250.5621	23445.66784	14948.28652	3726.472033	5626.879589	12847.1211	23767.20801	4525.899777	3947.799974	4594.187072
M177T73	297241.5276	638680.718	558249.3098	233387.7358	170586.803	369884.7587	644695.435	182581.9497	226123.9151	583184.4604	729384.0974	437433.8997	166305.296	130207.3921	306502.5108	731717.7835	532503.6379	551365.7102	364181.5173	447905.8396	304938.7194	191255.5798	535301.7435	507536.2406	332736.3137	526288.2499	169666.6501	300438.6013	249515.5845	11671.38026	405015.9933	394326.063	1021388.332	596660.3372	836742.2971	841235.8729	709103.3334	353565.416	261057.1724	389518.868	448016.5228	502603.5364	353448.0567	616246.2035	321998.7865	425432.2816	366979.2205	485259.7062	650296.3494
M178T73	32503.46267	58407.97925	54401.92723	28840.91365	9002.632832	18495.53349	26351.10041	20887.26567	51940.96383	63275.83048	109060.8217	56871.01572	19197.12445	14386.74767	37996.91497	79922.28637	58309.57367	74764.48325	49906.15758	51222.9874	29049.2163	17712.86669	49336.37497	56951.6745	35013.25803	58799.90243	40428.09645	40338.89114	30273.5944	3611.486128	44041.92635	39582.1698	82081.05485	62998.72049	70468.22448	83788.62828	61481.66791	26831.18311	28992.60845	49243.77992	60109.70834	74358.05308	29353.77467	68721.90811	38777.84643	54619.17385	44016.66229	49963.93751	75990.21989
M264T73	867.9603627	2380.412564	3020.841263	2469.982324	9732.217921	15362.13451	16354.42401	6099.259172	17661.2068	3014.795727	8409.465694	9756.447444	9568.440276	8549.017608	6120.071403	26760.67189	15617.11517	10681.87966	25010.01966	39558.94451	22190.89786	16488.84011	15901.24996	4255.787259	9836.84536	5935.227823	9018.835275	6672.173998	116178.0105	9750.182461	1940.223196	4309.357074	61691.83041	75826.50848	29658.40085	22030.10315	17780.66215	13971.90822	14286.41353	28032.1563	31772.46629	27705.80861	34276.75523	27349.50679	27855.38091	16455.25136	38655.67922	22166.89233	19606.42085
M171T73	10993.77609	7471.192816	12080.62301	25685.69351	10475.40982	15278.56378	8724.089697	7114.347454	7531.563067	13916.79733	11228.96519	13805.07331	15575.71606	7783.40995	19795.9685	13146.62234	6893.858666	10331.77935	12961.0185	10637.40031	18915.31006	7556.008222	9635.059569	14645.98028	8076.499186	17493.23024	26348.29848	20776.15474	6422.926919	11182.51306	18498.23332	9655.629891	9711.163092	12060.54673	8566.395344	9244.129426	8214.397542	12706.59531	3185.858212	9711.782775	11012.39345	9050.600066	6191.847936	10310.83377	8625.888055	10673.67294	13138.67228	11240.39119	9068.867255
M87T74	34574.25783	6938.480571	7663.912096	169406.8031	179859.3365	55899.84357	62927.77674	51168.16388	86086.0668	39068.4371	61445.63645	50525.19847	10990.92226	24406.30465	36534.95221	34614.0101	9590.067407	22209.49312	20570.56505	21524.09131	29897.66875	31792.90619	40402.86611	62017.97728	46463.74065	14250.702	28581.3966	28785.13456	12649.42481	18513.9638	21229.80849	30773.34782	5834.603333	94507.18082	168963.6379	15755.38672	16059.72506	172356.1401	18779.7311	36522.0202	20255.91996	30774.44755	8171.865414	14383.11994	20074.20972	12541.20931	25704.1697	3638.57404	51187.3316
M86T74	386691.9043	1381514.09	159896.3371	214844.9808	210137.6581	115239.1603	102547.892	106871.7891	145668.1488	179512.867	64924.07691	187359.6601	212366.8751	111349.9643	333414.6784	118119.4194	110101.4777	115513.1928	119879.8833	105807.6993	179895.7632	204128.5685	197120.6717	446362.7411	179288.8035	441439.1785	507535.8378	153308.2625	200113.6719	192295.1646	182412.0488	109523.4189	81407.56557	99189.95252	147048.5306	165284.5708	186927.9096	81322.12839	156111.5027	128098.794	96419.25254	90253.69933	169930.1539	225761.0004	92752.39606	106144.3051	80962.3564	146310.3003	125568.4065
M385T74	35815.85877	86484.11427	98428.38074	160558.5584	7728.661267	5291.545794	4809.377715	35111.90154	2229.662771	76408.91439	16524.50771	13427.81448	2820.243378	47772.1194	56457.06241	15737.87111	25229.13003	37138.83895	13219.22742	17591.26116	39240.00571	19792.05921	25789.96262	56708.24934	11750.58941	52697.84062	67272.00806	77791.74267	38183.21824	37344.39177	101083.7532	85198.18608	8296.974209	10775.51112	9077.969613	7006.268322	4585.713595	7607.12343	54254.97301	30690.59485	60635.61262	16560.77469	5157.995123	6011.990763	15432.29265	53326.24947	8599.580515	4403.08174	3253.284103
M170T74	27189.67581	29681.14778	28308.82699	58995.25795	10021.29337	9279.927461	7437.419227	5188.095273	6733.592605	60187.75394	20734.61005	13021.37106	22145.64702	19887.34051	53143.79396	22702.2687	32661.35433	31575.00232	14746.68925	21054.65263	34050.8132	8392.765281	13904.15656	47609.79157	81197.75276	57423.88858	55262.09251	61389.09418	36969.16392	45976.64247	70877.55139	60075.23188	13231.32347	9988.824632	10272.57455	5590.603198	9259.105633	7996.447356	32837.35402	20707.18776	37883.12575	10154.15108	3805.653395	4392.68623	12587.87652	41635.23487	9319.697961	11118.62532	7423.596518
M199T74	35679.96859	29088.76867	72636.66503	121978.214	90670.46249	50309.40524	25370.81672	14374.26142	18063.7295	38088.79111	41644.72985	19346.16488	24650.27029	8176.027389	42390.2443	7719.870636	7150.988602	8981.844831	11256.37862	6981.623748	29927.65529	4023.274545	6562.517186	31203.0446	19235.16474	33453.4321	37020.93599	45421.99081	3945.352437	5603.847649	27175.29387	21433.17807	12082.99147	8224.553365	11457.02607	20031.07053	5975.168732	25188.36726	990.5893959	35142.26262	11218.20938	7681.452921	6801.442116	6351.545813	15763.69928	10419.54223	4530.116118	24036.06193	13533.7291
M366T74	2958.871846	7058.279674	3280.213378	4037.090825	5844.390937	5146.521185	4879.956825	4584.728849	5736.91261	5190.204908	5958.946504	6927.100347	8953.123052	5272.081686	4235.006779	7156.648537	9400.12383	5064.700711	8572.04911	6099.670763	4456.060246	1976.910996	2583.132122	4731.695384	5019.381327	6274.131771	5890.059131	6300.514127	6094.737947	4928.413223	4389.610008	4856.730916	4947.466189	5186.291323	13824.814	3612.960371	7574.857449	6416.328174	6333.58174	5458.589532	4165.151172	3509.304357	5882.875286	7715.173681	7983.68336	6344.330529	4726.937945	6248.527187	6713.611629
M193T74	40846.53995	84957.70658	155393.5691	153289.4815	8802.954332	9028.143467	6401.956252	27773.16261	3997.437923	103311.3072	29752.72483	18321.76324	46049.33503	67417.2388	148901.3494	52791.03589	85698.2029	94808.7844	41793.22617	58622.48229	102014.9865	23168.52589	41241.93859	98642.54461	197507.3462	133985.478	143293.6861	160777.3721	84379.39595	127018.4231	154545.2509	140021.4323	15203.72362	25916.96227	20790.53623	10880.80827	11004.22105	17934.01953	119727.4396	74034.40241	139651.0584	30621.48199	12020.33263	11431.37383	34621.65498	155597.4854	15992.7891	8732.361821	14416.69933
M108T74	62686.28354	28485.20658	33883.09392	46211.57213	42386.8136	21558.97646	27379.15604	23505.01855	24674.3231	39293.95334	19664.35932	42425.81464	33734.1165	7870.207471	42537.14292	23735.64261	21095.68546	28375.10763	41367.98163	37151.28679	64889.9138	15815.33665	16097.49389	42322.9778	42956.43388	38195.78777	51382.23597	27883.17616	25972.40622	28528.86354	32031.84278	22088.31766	13190.33699	12752.78965	24960.69039	35726.09964	35787.23073	20829.58984	26281.57287	20890.70773	10235.96024	16739.17708	29265.9122	33418.61751	11116.9532	12403.3643	14255.94561	20041.88685	15365.30559
M320T74	23283.118	32261.96273	25499.43443	33917.20182	12334.55388	15098.77592	26467.54656	14673.22808	4152.380118	32079.28872	14413.23453	10562.84642	16357.72029	9911.934653	31202.11219	11967.1242	25256.7417	22304.76667	12891.99376	18189.69071	28362.05011	16201.57454	17860.71716	21380.03492	33812.7152	29417.84299	24479.37764	23327.05814	22420.96106	12736.74933	40670.19034	16525.45402	9931.602506	9036.397603	16978.3655	10649.49956	11034.23759	9092.038201	31079.25917	32415.74617	25607.37163	14375.55506	14061.59762	8451.285109	10485.36903	32312.47829	9281.04552	5164.228001	8389.986436
M176T74	2042.771114	4479.340798	8833.275178	8463.864102	15672.15077	97337.8646	70864.43319	22158.02551	74068.12833	14659.11499	55260.33458	44096.05991	23992.6386	21109.51739	18501.43566	252347.2694	59155.87511	41793.81631	30949.40956	38774.67895	20988.80874	11368.57274	15979.25348	14386.62576	2420.738285	15345.44141	16042.32055	16416.14501	24175.42426	66849.00201	7889.957692	3348.646756	145717.0864	127546.2021	205520.3391	162119.0164	253344.4352	170436.384	35359.90776	97468.51591	50040.02483	109425.8527	197125.5047	147412.6004	27494.52671	13913.76497	160502.81	88429.3764	89886.52242
M322T74	16798.12304	18023.54442	20851.47095	19118.87485	7912.441429	5783.950731	10009.5144	11377.2616	8571.947152	29887.95999	17932.66191	11048.69942	8316.413596	5641.528729	21633.6066	6570.11357	18266.72148	8904.047879	10497.02374	20749.56996	13015.09335	5217.06114	10465.48835	13267.71194	11855.4825	9073.471054	9612.456567	14750.41837	8729.50844	7479.913458	19118.06909	8617.711438	5129.179176	10085.97199	12849.75765	8712.377746	7182.247827	11462.4656	2495.518936	13419.45525	10480.99243	5942.965028	9811.10797	14202.77268	16058.65563	17476.53034	8868.235291	12704.64403	14327.59322
M640T74_2	1440.712317	1972.902522	1550.530567	1883.090876	1853.811168	1754.181774	4916.845179	2093.755262	2629.403365	1622.272434	2006.174082	3239.324717	2165.640601	1933.091013	1538.466094	2569.527385	4428.590735	2624.481387	2926.443636	2633.01851	2380.015851	2569.390188	1196.858005	1842.160028	1729.860608	1679.276259	1684.412916	1531.700935	2011.710705	2632.150476	1768.117933	1745.606523	3175.612457	2570.295007	3631.583369	3196.066218	2306.502423	2823.128978	2081.395477	2635.83167	2137.349623	2392.280602	3008.971748	3569.809925	3117.298687	3158.199063	2553.690257	3437.181175	3527.626254
M616T74	10219.80818	15643.28739	11636.97441	19180.67308	16642.23846	13057.11877	25637.93487	10995.32252	12628.58784	13316.5749	9372.893118	11625.00483	15589.09056	9624.828684	11645.29309	8871.207809	14340.2601	9280.478178	8569.574626	10193.98158	7722.291698	11577.06227	9649.647046	12238.27274	8974.805348	11157.78653	11027.69344	5505.063592	8841.005203	9807.308812	8202.787742	9632.314409	10874.50817	10117.3623	11872.32059	9224.413138	5683.66302	12302.05777	9480.247221	10717.6453	10808.06382	8908.465382	10468.04776	11554.07078	12127.68589	12863.25178	6297.190684	9101.196533	5756.12877
M614T74	85930.08027	144660.3046	102913.3184	167944.4428	151505.3469	120471.3173	260863.0664	104441.9956	134567.2245	94985.86057	86072.36498	118959.0959	102599.8111	70240.0047	87730.46132	84566.18433	130806.2752	83303.24137	91183.74421	101247.9359	73666.38157	88523.19299	83854.95744	102222.274	61395.94609	95282.08477	91908.08778	62077.1005	84553.07395	89651.99442	69272.03741	75448.57846	110882.3644	105697.661	138715.8276	78860.87748	57725.10097	116799.0477	75452.56342	96791.02841	95811.32579	84161.03245	113182.1966	128792.5214	112127.4761	117715.7045	57299.14723	89760.68753	55948.3544
M613T74	366217.9629	550133.8324	405360.6522	493578.5936	435487.7452	418592.6383	920566.2227	407766.898	500072.2826	384376.697	340356.4656	441726.2414	401693.4718	292676.1288	353577.0158	334371.3774	497914.7622	295926.3803	345926.1913	373530.9065	301976.3815	344590.7017	336355.0656	405337.8343	106185.7061	375683.2602	352267.1628	106935.8016	357625.6268	358383.902	266818.4515	310134.509	405476.491	386444.4682	471089.1133	332400.2482	231847.6782	426347.511	320339.4573	374180.5466	395972.3645	334287.809	402384.0327	438474.3747	417183.4134	431051.3533	240330.1227	356948.7753	232448.3429
M640T74_1	1906.318933	2646.581596	2127.550764	1999.134708	2358.444422	2843.621481	6542.245607	2568.085288	3660.152023	1972.600335	2511.259498	4023.119387	2783.505983	2466.725286	1778.054801	5972.809025	7461.449954	4477.776325	4933.488065	5369.869407	3919.587298	3433.017554	2682.408101	2193.996397	1701.525078	2333.671079	1922.185985	1633.750034	3645.541754	3926.233846	2265.803652	2538.156607	4295.830584	4477.766655	4784.334872	4995.235438	3525.648658	4578.017767	3299.935648	3269.700187	4050.300561	3644.534155	5553.86038	5723.28218	5184.934513	4570.043775	4201.625695	5678.367563	5144.075416
M919T74	1059.441552	172.042941	141.8704229	2029.736447	991.6112613	1402.246891	10653.91828	3135.123008	348.8046963	1981.483303	1240.002358	8338.865459	3569.577495	2435.452954	2838.233184	10801.71291	23885.90458	6236.100703	7040.184983	9486.934417	5007.132687	7938.422917	10019.20717	10690.82418	3504.636024	387.153102	5275.749772	3720.403024	9845.461996	12469.62314	5123.663715	650.2543363	12257.63141	9590.709427	13817.81308	4869.738454	2328.64804	7593.076303	6326.529308	6058.985223	11103.12178	6485.60326	8758.435013	10345.38305	13963.52397	16291.83313	3698.970258	5650.278942	3656.756539
M615T74	41728.84346	65016.85858	49139.843	79974.51498	72150.25988	24896.39893	129176.5295	51057.35604	64987.01015	46189.44809	44093.59519	57850.53808	48048.10877	35869.18521	43000.40104	41872.17857	66053.88406	35890.85048	44919.65446	46146.40837	36243.13947	42841.08852	43109.59935	50018.63245	32022.4224	45201.46472	40994.77877	6996.231868	43412.37986	44347.78942	32138.96815	38290.76301	47940.30024	45478.43912	60786.39263	37655.5401	25568.20291	49065.56719	36430.15686	44013.36121	45553.74489	38858.54306	48873.26185	56137.8214	54748.76743	60936.63786	27544.38775	42801.90831	27994.13942
M299T74	8818.93119	8297.523206	8337.5885	8180.345519	7901.942921	6688.303987	10616.37028	6314.822519	6464.969795	10398.43896	8158.804966	5762.07705	4230.810035	4305.636127	3875.720851	3237.030449	5900.366357	4186.754993	4886.603251	5053.249076	3753.481	3665.892924	3679.613031	6858.562657	6749.78466	7152.531622	7953.544269	4937.169361	5212.997222	5067.221917	3713.661783	6015.00113	4660.604284	4737.344129	4852.382961	4210.371018	2928.066437	5584.136233	3689.751461	3949.803279	3901.278719	3498.671434	4910.837603	4724.604875	4794.164021	4790.618404	3605.002582	4568.371235	3307.231996
M617T74	2855.621859	4025.923009	3198.900303	5383.568084	5324.382017	3754.430097	6956.516013	3134.923605	4027.70914	3529.725152	3242.501226	3084.896573	4253.090206	3428.590007	3379.936831	2546.148068	4454.114845	2817.514901	3170.632452	2669.088092	3134.741989	3389.216024	3752.200336	3825.213587	3199.621476	3747.053568	3553.32926	2274.973014	3382.545104	2299.294017	2771.513179	3199.581194	3519.105299	3339.029954	3396.911035	2644.090973	2103.184672	3259.370263	3036.261917	2988.051377	3381.937872	3481.545343	2908.422612	2808.874521	4184.411225	4174.933349	2512.684998	2588.107363	2038.4155
M309T74_1	58404.62547	72705.08357	56964.72904	61376.95899	48789.22769	64229.04878	55252.31761	42060.12655	38658.01581	48889.45199	43679.70333	42535.42582	42394.96488	37569.95895	48046.13783	37818.52601	123746.6744	47438.77005	48299.41881	55383.13876	54041.00072	58382.41318	47983.22101	54759.03198	54720.76639	55071.11987	44448.30033	46695.85949	98822.57493	60991.05349	52489.38114	53963.87327	41622.65335	50140.14758	55727.65542	41375.01242	29887.02315	48867.14518	49424.97056	52121.55405	62011.19473	45655.41741	48221.39304	55884.36131	57160.55689	68565.18054	33408.12457	50606.11592	38471.34155
M920T74_2	499.4026531	157.6976146	149.5951052	1486.218761	476.4118676	1213.023707	5518.652343	1643.048241	439.6601791	1385.379831	914.1811764	5580.598825	1390.717645	2219.366628	1775.130631	8060.570242	14439.14785	4962.415541	4648.085144	6789.853666	3459.591333	2939.959032	4082.922228	6479.557937	1954.513985	531.0604411	3267.011352	2433.158607	6063.881755	9199.118408	2898.753009	645.6146646	7384.436254	6084.627902	6980.217919	3193.263714	1312.108723	5118.58746	3598.758274	3791.851009	6341.785926	4070.869981	5129.057935	6344.557308	9179.202744	9671.82622	3123.787589	4041.087954	3038.307786
M920T74_1	189.3013143	174.4696603	106.5488082	1191.452756	770.3524267	1185.705189	1995.733012	742.7054134	459.1575662	413.2724638	1589.943276	8232.322507	1376.419837	1582.105406	2232.473508	8396.655446	19802.59147	4709.569772	6323.095648	7662.485018	3633.693463	824.2284614	1079.650167	10099.58735	3246.705702	83.2085777	4048.977575	3106.060995	9897.702198	8821.498341	4610.737011	304.6452299	9383.169842	7208.868808	9889.218198	3156.711145	1403.39178	5592.731559	4301.953157	5573.817867	7955.417087	4597.26174	6136.129939	7235.773717	10000.70623	11114.74819	3036.959825	3350.55441	2912.061137
M484T74	100113.9689	117764.6698	286422.4761	512135.0153	398164.56	96334.99009	107120.6897	49506.83456	76641.80019	105381.5622	85100.20613	50712.41191	61079.72435	21074.97764	72344.38327	7664.575586	9276.349688	10459.32745	12607.20027	8623.648328	9241.461019	5157.397423	6623.405548	62120.10073	39280.83732	82624.13998	126092.3068	60603.61088	4431.843623	11835.55397	12966.01704	41969.66447	9691.595671	12474.40668	19773.30453	17007.66668	10581.99206	20347.58735	5491.850481	8556.49838	5666.763344	4886.797163	13432.2287	12558.8135	5838.083403	8763.471681	5134.258848	8990.059308	4973.377237
M243T74	3598.271418	4323.252108	4047.842559	3912.301269	3743.61326	3634.251093	2170.265481	3606.775525	4139.330979	2873.435316	3782.769532	3376.478991	3769.968614	2285.947639	3942.280685	3185.896943	3757.159701	2153.374467	3313.950742	2809.936016	3077.910284	2593.115205	2348.722076	3662.475212	3582.857665	3869.141091	4911.994964	3443.110049	3256.790889	2641.058002	2567.73702	1397.668226	3209.127425	7363.213919	2885.594664	2630.234769	2036.327778	3132.885133	3232.523466	3576.320133	2822.50366	3181.525611	2192.572367	3040.95767	2749.421506	2676.238428	2294.663764	2847.710227	2546.525818
M270T74	4158.29127	4972.742293	4894.939826	5478.37715	4033.520949	3886.035585	6126.723535	3626.696925	3611.692649	4704.118412	4233.551341	3808.540209	4392.345381	2335.845456	4097.012202	3052.823134	4509.465985	2321.577027	3805.633996	3052.975806	2441.753619	380.2384595	2040.898245	3770.894224	3690.034247	4326.171608	2717.550335	2975.440419	3299.283043	3335.886159	2535.18093	3468.339205	2337.615357	2862.168239	3777.24701	2342.625415	2487.729097	2598.122814	2792.783857	2726.795472	2489.651782	2102.167859	2611.373203	3169.326	2317.989999	3387.56929	2123.162897	3170.654935	2567.853453
M308T74_2	337135.0211	404703.4742	361530.1782	359651.8866	285815.4736	329262.0319	308244.1792	244860.1127	221828.3397	296187.2558	252326.3042	233191.5335	236401.9222	200093.7452	288212.1922	193572.1384	444416.5353	241562.152	254120.1637	266622.7232	254485.6159	284356.5926	222192.4369	302192.5699	291391.5205	300552.3131	272230.1491	261062.2253	452336.1732	310817.769	274177.1143	289068.9123	197176.8306	241488.8398	281917.9921	206811.8978	151290.2392	258190.7377	241503.2078	245255.1017	283592.4746	205679.0317	246762.9537	270270.0382	260918.1289	321179.9418	156941.2447	245637.6387	184928.5095
M309T74_2	20924.35474	24583.68723	25243.76515	30129.73063	24371.57371	21898.58764	18326.27223	13537.20552	13940.96076	20763.10569	17076.28929	15031.67427	15465.19582	12538.20189	20644.83558	10765.61924	22258.36566	13849.17143	11949.16245	14827.4982	15427.7421	13486.16989	11258.01127	17966.52655	19686.38326	18890.47747	20320.24487	17255.20756	17526.57367	15291.72192	16796.2282	17841.52591	10531.68074	11693.91432	14329.4418	11638.46271	9568.994143	13504.23447	11134.27584	12572.80591	12869.13913	10296.11429	13173.93855	13146.23177	12692.10563	15353.13211	8610.094599	12893.20609	9982.542679
M308T74_1	478234.4458	549350.5122	431740.0325	413764.9959	348546.8532	441628.0861	506188.0593	347454.0901	345540.3162	379406.0713	368104.1014	360414.1288	350418.0594	361580.5416	366898.4971	395215.9619	857057.7307	470305.3923	464268.5542	522325.5769	491027.966	429202.4839	439464.7017	432692.8858	422253.6417	422385.8742	373208.8359	371218.0704	810086.3769	539869.4664	425481.1922	450749.1693	357990.7672	435397.1311	491546.5657	362944.1752	285801.1187	448172.1976	452857.8811	459363.7276	558083.9818	421270.2474	433576.9817	502334.4218	527629.747	595990.0173	316468.7764	441373.2088	378727.9702
M310T74	2698.849587	3140.743039	2698.180419	3132.551909	2857.398337	2728.072365	2628.870062	2051.290184	2212.720972	2428.702242	2334.367953	2708.128356	2649.610997	1777.844742	2975.871156	2779.09116	3883.323196	2749.969072	2608.54478	3196.906956	3167.82335	2577.26063	1959.42071	2736.637774	3211.377617	2986.010234	2842.027493	2590.85425	3579.814375	2983.783	2563.410511	2849.918008	2951.696011	2462.925387	2488.8205	2218.024736	2033.563328	2395.496914	3099.831191	2758.550092	3432.227571	2594.304588	2757.046534	2733.465556	3032.359919	3620.880735	2324.124705	2414.4191	2503.062268
M380T74	2002.163679	3232.202157	3569.233727	2592.13134	2723.810048	4491.662992	4586.279136	2047.844237	3058.826778	2478.546386	4253.287955	3762.853507	3247.407374	2889.595245	2408.071785	3260.99752	6976.173611	3281.99556	3777.784826	4750.071984	3641.487276	3440.279103	3449.413804	2677.287638	3068.450926	2865.856127	2237.760355	2432.902613	7607.94511	3661.710515	2932.799515	3024.560962	3477.469723	3616.867191	4750.30996	4394.415257	4018.545149	4265.815416	2610.569125	2232.855316	2713.374059	2227.207804	3893.134571	4799.808054	4827.532906	19527.86846	3331.355551	5653.397132	6031.146884
M355T74	107901.8237	111677.3918	410053.2018	848793.5144	686322.2852	118444.0045	76910.29809	50818.63922	64018.85197	105921.3919	92825.30173	40171.44418	68425.92363	17048.94376	224897.4296	6556.714487	4586.443266	5554.292392	6935.727414	5500.394566	7458.348747	5183.970855	5337.991161	50256.84095	36669.03265	83095.23866	137887.3785	72381.96157	2090.632233	7291.921187	27739.07652	33757.12742	4790.568821	70443.53992	10882.91155	7399.92764	5689.508461	12148.75357	2530.321436	4044.891298	1948.693607	2208.122798	6879.735278	6427.769403	2271.245422	2869.574111	1950.741543	3547.105334	12068.23948
M276T74	9808.719936	8547.053819	9895.215881	10590.5818	11330.44523	8303.126803	13206.29204	7833.510054	9101.754485	9791.573159	9315.891572	7805.626765	9773.869307	5285.043657	9007.460847	5544.643302	7363.565031	5078.400926	3647.236039	2921.379101	4407.668825	4104.051181	3957.667393	7389.736093	7914.809012	8820.287182	13138.70312	7129.933465	5589.226998	5546.07071	5183.25916	6712.549182	5334.322624	5737.318855	7010.95162	4403.153351	3905.905294	6295.187188	3589.8954	4540.607317	4730.807362	4299.769146	5762.429922	6702.425996	5163.61936	5761.339517	3075.263001	4752.685322	3662.15929
M334T74	2829.475155	526.8977928	5232.215614	3438.980083	3357.773959	8146.508247	6476.097605	3211.559414	3244.294484	3561.119495	4944.543659	5130.331365	4012.696109	2475.961618	2972.966076	4594.364105	11029.29711	3823.302949	5079.740547	5518.243614	607.1155377	3978.025096	4475.946979	3146.062525	2838.132586	3000.514157	2870.596408	2730.546754	5797.58438	3902.267142	3622.242887	3118.704876	6241.914393	5490.617643	6409.107521	6841.775421	6575.101206	7429.304033	4399.236725	3931.557594	4141.922555	3282.858534	6052.57028	6835.715594	5734.080935	3755.722744	4448.793588	8024.137189	7485.650992
M921T74	59.29244313	133.2919483	153.1918497	736.458649	221.6194088	675.1970872	572.4410924	110.4715687	368.5457608	357.1914885	749.4810267	3457.083487	1170.916989	1071.407263	1004.439847	4582.753887	8191.171141	2425.101521	3750.765476	3618.865634	1599.918898	123.1236155	3565.686251	4268.820796	1163.879865	227.3525662	1725.537021	1637.40319	4185.267697	4567.027479	1141.975711	565.0347452	3454.777181	2847.909693	3235.214312	1240.055202	749.3035454	2078.646184	2331.030096	1902.364038	3495.062472	2213.839507	2317.325569	3067.026135	5378.484921	5687.427123	1228.382371	1822.577257	1256.625732
M220T74	389.0578353	722.3026116	2650.145521	1923.385704	7545.492805	3298.148802	1093.490138	994.8818054	3488.504553	2888.553452	3620.075038	1076.871443	4539.829159	13287.36337	4401.306273	40276.02477	49081.44944	29391.03191	17251.15644	15022.22727	13307.39478	1216.134789	4528.171442	4568.728767	10686.65447	1676.306684	4481.269161	10313.79988	4900.923611	4904.476024	13107.42293	4324.101295	17059.20222	11352.20778	7779.653079	5044.681915	5365.813677	6008.020028	15644.93184	15245.49853	33415.6651	31454.43138	1401.314687	1109.128188	21321.8733	23447.25129	29263.96888	14201.44025	14512.63546
M194T74_1	3853.182572	10725.5637	22224.8292	19520.43246	1845.731584	1956.81175	944.125886	1657.788277	907.4254341	8718.779148	5319.89532	3953.166261	8439.247831	10989.01722	21700.66755	12113.70096	17652.44887	17415.46885	8366.408542	11489.18874	17753.62551	4872.342751	8114.199099	19120.73623	35261.47188	24689.25363	23219.32514	30799.38386	18738.25908	24123.55285	27995.60893	25450.52543	2739.150136	5215.996914	4864.15775	2982.153811	2596.61307	3410.153057	18855.78818	14003.03022	21709.8	6129.466153	2076.701202	3692.414731	8827.905589	30458.37006	5174.949638	3394.633522	3005.365644
M307T74	963991.0714	960118.9507	721710.9779	689376.7746	618622.3229	728179.4591	765877.4918	632786.5447	572529.8608	635000.2565	641964.1848	615774.2827	628076.5514	731854.1734	661458.9623	1124808.075	2008136.373	1210238.354	1244750.613	1374599.452	1032511.085	892646.9162	898650.8607	771590.8409	734124.3096	715350.517	637211.2273	691719.8389	1321510.898	979282.6569	805388.2763	791268.8488	731841.253	809383.7131	786233.0886	728597.0954	629983.0489	771860.5016	993143.8369	922379.6341	1121369.218	875329.6161	789765.3916	842592.3169	1068265.849	1208348.773	779968.3669	891726.478	844763.3872
M386T74	5984.124186	11104.72985	13142.07147	18914.61934	11045.15441	5522.120477	6043.848057	7538.52515	4930.084317	12841.36633	7606.511996	6579.085278	10937.19826	9319.42278	10196.7291	9286.066994	7869.972197	11282.51859	5455.563817	7148.493581	10534.32815	6903.778192	8301.969698	4603.006073	16621.70111	12523.86966	12236.96423	17116.65017	11724.39292	11385.90207	13891.76718	14720.59977	4562.121396	7002.88587	8601.587799	5104.11839	13334.06401	8035.190498	9153.696241	8085.920685	9533.375021	7321.528072	6948.215437	8715.914289	6951.171922	8197.636828	9819.183656	11921.39306	9671.56551
M157T74	31720.47861	29991.14257	20754.08787	110176.5082	44219.69496	31786.77095	56888.72514	38031.70798	55418.7314	49371.9142	47300.47668	104134.9691	116396.4398	115183.0177	88283.63431	147803.6724	134770.283	113589.3365	117735.9694	107426.2485	136061.8067	150229.3133	155672.1935	155484.2341	84877.58549	112505.2147	129036.5221	61909.83039	113281.3349	94873.20622	207398.8683	140691.6138	116597.9228	90190.41047	130678.1686	142386.3109	142181.7799	79487.68781	174898.0869	158910.3886	154660.8453	145949.1871	110133.994	152471.3521	96553.09139	97752.70642	118782.6679	158468.9992	127710.7012
M250T74	2614.244591	2190.102547	2383.091056	2860.580311	2502.266794	3011.654666	1340.541438	2148.071533	1658.584782	2748.412257	3199.846943	1912.819327	1889.041663	2345.040911	2906.15806	2671.252233	3717.658412	2930.278998	2786.819767	2557.849764	3402.035316	1915.581609	1488.757829	3287.795209	3793.851288	3218.193927	2691.917595	2968.900591	3495.5722	3489.269441	2583.643305	2585.084271	1945.794803	2138.118679	3492.950618	1468.658178	1885.941993	2399.684468	3051.593353	2334.741526	3023.056591	2441.316468	3319.223414	2700.010983	3101.083074	3827.95911	2735.180576	1716.474563	3467.987179
M171T74	1940.093256	2363.074758	5757.609205	3930.503865	909.7342414	1150.639638	627.750142	958.6457865	991.7668647	2807.361227	2870.078316	2103.186422	3455.938921	3628.846813	6697.9157	4176.15018	5820.518055	5857.642861	3489.798257	4078.391481	6641.378457	1859.730663	2732.025397	6299.484022	3999.465214	8959.476677	7823.581979	9157.15687	7667.170091	7913.726376	6894.090001	6638.6041	2827.197089	2524.270212	2132.046331	1526.811644	1095.27551	2252.323974	7273.504083	3200.781492	8856.777234	3889.1561	2045.964244	2052.291656	3881.354372	8272.128166	1814.753364	1528.703861	1897.332412
M158T74	8062.763076	6270.284253	9296.135824	16226.73982	11956.30282	8671.624267	7759.783404	7062.939659	8407.349658	14219.62059	10927.91051	32552.0439	11242.58195	10366.93852	13560.34556	9075.090768	6503.565756	7623.030525	8736.099044	7913.566519	10409.72028	8449.926436	10823.05943	12315.51934	10486.90203	11101.3032	13553.51795	8909.755575	8639.598245	5942.633434	11725.48334	10077.95789	7894.441314	6249.123009	10761.96596	13634.47836	11695.13512	8564.169016	8281.553523	8846.804983	8074.504788	13104.57004	9068.748073	10798.61144	8207.241653	9324.484281	4733.94134	8902.457138	6561.310412
M194T74_2	6166.94797	6986.331288	8632.531192	9802.285507	5979.56227	8162.355737	5145.142843	6840.391698	4263.813173	9415.197539	6616.782448	5292.642178	8216.408909	5962.261885	11530.64169	13793.93944	11323.66209	13137.45204	6434.293237	9618.105018	12278.06933	10187.49404	12773.30765	12004.69245	18294.11494	16316.09545	14525.82841	18108.24054	12217.14636	13382.19097	10222.79791	14016.23552	8061.880658	8594.732467	8818.866608	7795.803611	7837.837684	8560.91252	10244.81238	8842.21523	11717.01776	9755.038216	7612.602117	7732.276075	8835.12343	10951.57788	8837.243007	10274.23112	11518.51663
M156T74	271503.5865	321699.3252	220950.3846	729727.5138	390302.2152	239716.1482	530192.1404	364534.8606	490187.768	425290.7642	450495.6355	898402.19	881083.9309	811047.5999	593272.7998	1269453.19	1230386.074	1035500.085	1021356.024	1044068.406	1159005.12	1271620.187	1298043.972	1114620.533	726798.6528	865385.3202	876722.6841	520288.1233	1121711.528	894238.2566	1349611.157	1069789.034	1098407.459	886930.653	1075483.522	1055125.264	1034195.267	761176.1827	1450033.713	1337042.09	1391761.055	1317370.08	987563.1205	1189720	961945.8581	859025.576	1070373.697	1267349.355	1109657.348
M288T75_1	16703.71716	19123.89215	37986.24053	59777.16222	35119.96927	16813.365	10327.09564	7260.034825	8353.305133	21214.19548	13677.43035	8485.319572	9540.319347	7270.619465	30521.00708	5259.845544	1786.597352	5514.150247	6794.512374	5735.090715	6689.982536	3874.706124	5266.087002	15918.6939	14210.75847	22685.66703	21558.52101	22853.09729	20327.32462	3135.974211	8783.25045	10244.63661	5253.398787	5288.778965	9733.464335	7672.320224	6917.295943	3364.98156	4417.555727	4285.40552	3454.527027	3852.427271	5663.123892	3677.057109	3307.861536	5122.309504	3826.575209	2459.677594	5859.005223
M359T75	4367.368885	5947.148989	4040.874151	6634.49048	5514.902035	5278.211235	5265.674879	4077.625862	5356.267035	5037.471208	4751.507232	4822.742024	4838.23047	3202.747755	4273.598344	3358.82104	7228.322414	3735.590794	3859.368629	4205.344837	3123.229671	4670.146453	4052.462224	5005.359403	4611.466271	4075.53609	4320.036563	3915.829618	4281.618042	3208.837764	3812.864341	4655.628031	3184.642433	3469.822808	3552.514367	3472.308056	4181.585939	4772.937707	2775.76245	5048.923245	3828.926453	4098.455866	3876.102342	4071.208393	2695.656046	3795.769647	4327.556662	3987.959095	5726.544532
M281T75	3218.431554	1815.599234	2428.175968	2035.270748	1579.077517	1002.734668	1074.107231	2540.659554	1089.994812	5626.746067	2460.969779	2072.147815	1601.085715	2357.051418	6595.6651	1463.086078	1369.043406	1527.339053	1398.512663	1673.7208	2525.1975	857.028258	1166.832594	1675.555182	3865.785501	3180.130811	4277.010451	1593.320472	3572.807399	2239.644354	2118.765424	4141.682451	1437.502329	1225.545919	823.5899203	932.6514526	723.9717333	1201.471139	2897.537719	1582.426423	3011.992843	1780.98105	1007.324975	1226.125193	1755.691347	2220.482968	759.8742609	645.1614952	661.8569844
M136T75	39288.84514	66654.10741	486831.8334	860726.0758	149432.9185	31077.1943	17916.06424	44192.78553	17190.25301	174247.0203	80452.32768	28847.87046	93271.73267	45412.77138	368637.3176	10427.91959	5527.915065	11206.94515	6958.050948	9037.249715	15513.59661	6692.800089	8962.246522	114288.2326	111673.0017	191113.5357	354586.0846	200101.6816	4097.609513	21386.49492	70128.89637	71270.92849	8454.325419	10646.38392	12149.28142	14907.78078	12032.80898	15789.38991	7704.140704	8753.515496	6609.869008	6343.769539	10341.00578	7901.533048	6747.003506	12997.90503	6359.103493	8460.44374	6088.302862
M204T75	2304.23891	2760.441689	3457.024213	2548.155867	2077.768217	2951.451439	1381.513196	3374.125562	3326.81181	4645.493379	4687.256529	2677.961713	2225.363014	3080.202924	3709.656748	3046.072732	4921.200668	4364.440024	4935.770238	5290.110964	3864.819137	2657.157055	3437.526966	4199.405757	5292.671525	4388.130296	3366.149158	5470.998298	5899.651707	4244.602269	3802.528736	3738.286272	2581.141975	2796.645024	3837.707601	2443.846922	1344.733445	3244.058989	3223.71104	4767.363253	5385.462787	4131.783235	3035.077533	3735.087581	4382.887297	5572.711075	2808.228881	2436.117069	2900.460759
M366T75	14651.47642	14934.30657	16796.06056	16435.41805	7604.843959	10154.26542	11552.78642	23113.95731	7213.323145	22573.36619	26787.83214	12059.82507	16549.48458	11397.27316	17301.33505	6543.099086	13262.80733	16108.05403	8290.881747	9278.757387	7103.343002	8365.444635	23174.00154	16853.26367	10726.30003	8281.935667	10909.92067	13452.03575	11813.04737	10850.16555	21177.74765	11179.64512	10153.22296	4494.337353	7659.218939	6894.821106	12176.03052	10431.76193	7587.012074	20013.78949	7654.486156	4608.622119	12200.72604	7199.754637	10168.08061	16461.64133	15689.5508	7962.843408	18232.14455
M775T75	371.1484497	2134.361732	1222.540913	1216.004103	1902.98176	4645.83291	10295.11139	1977.66557	6443.341293	1665.797842	2971.849354	6063.072569	7534.063919	2550.394297	5171.288799	22713.20717	12408.45306	6943.824765	12527.48464	18812.85014	8183.869614	12156.2177	7695.858362	3291.796516	5240.400846	7603.486852	5377.197018	3335.210782	34445.29574	6553.350786	987.0295416	3682.940503	58072.24913	17305.49774	21770.44575	3057.184414	3347.386642	4573.830123	7967.556795	22129.54763	8663.829872	14611.75159	16252.82882	24909.26064	27421.13748	16087.18074	24302.5964	7177.459758	6538.573104
M265T75	8182.930922	5382.08146	5494.679799	6590.782136	7042.85505	5445.776582	8868.058394	8682.232032	7270.861341	7355.58227	5663.022282	7775.117474	9039.224179	9559.454637	7885.464436	7358.540561	4966.257086	8777.662675	12092.87667	7735.810479	7303.110533	7006.601375	8058.598639	6247.826612	11511.67295	5430.456693	8005.236986	6765.102908	13205.66377	4168.329409	8878.739331	9496.567139	2857.836058	8693.387984	5462.3639	4605.184553	4764.21231	4168.806496	7142.083042	8266.445814	6786.450732	4536.425089	6669.684267	5788.806818	11263.91615	10736.2206	3837.073929	6723.130172	6173.444281
M215T75_2	2362.755966	4493.907587	4202.514471	1290.431952	5599.789646	14559.42876	3926.676667	9713.938203	2876.589184	1308.501828	2657.348248	2454.011194	4990.638441	5385.52937	2948.447675	6071.446056	4551.686158	4202.724642	5754.810222	6257.423395	4572.472792	4908.836218	4378.86274	3316.318353	2409.493522	3413.923623	2672.327765	2363.967376	5906.054445	2721.423878	8178.772699	7555.971578	10375.16406	14076.32157	6932.366804	6189.779735	8000.357127	4703.840263	5853.888074	7005.862386	10453.87133	9688.621644	14582.91715	17577.90737	10331.34158	5583.605746	10795.25258	11452.8755	10913.36129
M233T75	71286.9542	33888.50557	58581.05372	104227.8569	113240.7141	60370.31698	39281.30206	39334.23883	38265.7202	57356.27405	50174.02648	31694.25333	26985.27496	43469.5038	43481.85921	16605.10939	12491.92699	23905.98626	21116.05611	17049.82943	19991.66592	29270.40209	31532.21871	54259.70856	41892.60335	44161.39043	57076.70367	56898.56001	22927.73609	9995.698826	52280.67165	49052.60683	30869.18046	4173.395374	60151.99633	27366.15975	28051.39431	48152.23603	10253.75681	91955.04689	13959.36263	59735.92459	67168.49075	6324.538022	11920.27367	9671.595064	110683.529	56839.70871	2099.066523
M390T75	345.3194867	1431.368227	682.0176641	793.9136126	945.652682	2638.915786	3015.502668	1230.255849	2481.030434	939.8227001	1517.429246	2336.011766	2693.187458	1660.472797	1694.862571	6976.458361	5093.849724	3293.578601	5798.848319	8154.936387	4885.749954	4511.679809	4887.920569	1371.700479	2873.337282	2640.380902	2075.408554	1852.236243	30486.46303	3380.557179	691.3685192	1822.436981	17768.5969	7803.448989	7749.868346	2128.398505	1988.036113	2292.656823	3241.619772	8613.790335	4041.800494	5305.605256	6528.02832	8986.448961	10671.42338	6877.919306	8777.260631	4040.776721	4352.505199
M389T75_1	1037.627161	7252.63858	2759.081247	2844.134147	4147.064713	13574.7431	17993.23532	6071.516104	14351.83168	4704.08286	6751.202354	8394.441377	13011.91829	5873.918402	7546.808597	31141.93263	37267.64033	17158.30893	31931.73698	53278.276	27417.34591	25546.12779	30246.85812	6152.325188	17007.77041	13941.04197	7829.770965	9228.047001	292175.2853	15446.56887	2849.771848	10961.32602	116908.0244	50524.91379	48986.76555	8052.713762	9245.814879	10970.10061	17138.6547	47840.81248	24108.41376	31943.93321	43933.97648	66449.11085	63760.34633	32506.49542	60120.01075	26476.55051	28573.87251
M215T75_1	11700.39333	10837.61619	23320.20089	23286.07206	41856.78324	33827.38151	16281.91137	20822.10513	29575.72203	15420.24941	33212.18026	18925.196	11551.605	9919.358035	16893.65766	20251.78116	11113.78635	13020.94474	7923.107255	18898.48715	11144.71191	17809.4224	20485.24361	9011.436512	8390.709918	15195.41207	5379.795289	14993.9001	11695.21539	24101.43287	10054.12507	10036.82629	7050.381219	21172.33893	30618.60269	15592.63192	29808.903	12847.52519	15251.37245	15880.50715	19407.79023	18162.87564	32343.83389	28343.30769	14401.85634	14747.64119	23635.7554	27435.8866	28177.40293
M389T75_2	751.57727	4424.943003	2221.006074	2686.270036	3137.776714	9234.505909	9934.959414	4516.352082	8566.597478	3272.780272	7271.858018	7251.092183	11644.73616	3695.863471	5693.228513	12121.03993	17220.93786	7567.071851	17356.57618	25144.92387	16559.10386	17357.49736	17628.43015	3889.036507	10148.74954	8471.098878	6167.952822	5851.74655	125182.3136	8893.125283	1851.35898	5670.514563	62191.33534	25802.72767	25811.64781	5575.232071	5893.109531	7562.726814	9385.198128	25297.42678	12520.56502	17010.37469	24096.69354	35152.62463	32879.3677	18082.48633	31144.31022	13992.66037	14262.61923
M388T75	3277.766161	20105.32919	8694.157919	9627.028978	13016.30511	40658.6124	53306.2459	18532.52778	41604.26624	13775.76066	19721.88543	27458.17487	38392.63623	15755.29625	20841.88472	72827.73626	101102.8967	46590.38216	80225.47371	133220.4879	64382.28079	85804.4367	76783.29305	18690.76924	53899.13403	41479.52589	21026.71494	29511.82405	885407.7458	43250.19369	8263.585568	33003.51408	307529.3567	148216.5963	135771.501	25043.94502	27886.73241	30965.61903	47285.36718	116892.5559	65065.97324	90111.18749	133860.493	194657.2785	155239.793	71202.84259	164427.5942	86219.77428	95895.49081
M288T75_2	5968.523211	5202.983919	4717.205911	5541.604577	11770.24982	18947.24266	12241.99491	14943.98318	27992.32607	5656.148067	16570.90198	15318.78231	15339.66685	10486.54395	6017.650712	40581.07551	8625.486543	20132.88907	9069.932555	8816.119497	21992.26989	14543.09641	12232.50754	7218.979937	3316.765645	7290.049013	9555.487046	6957.231242	14691.10785	5535.999627	5255.782162	5009.651187	21464.61338	35420.7188	18366.12823	28958.08579	17842.73263	26923.35707	11864.03303	18420.68644	19172.83977	25456.9973	47039.05476	33651.45536	38408.18143	13062.06664	39789.86946	25853.34689	51328.27719
M122T76	9373.291898	1954.312739	2511.01382	3437.770086	3460.14966	1502.423736	748.5379461	2606.650403	3400.08241	4264.425763	2608.323085	2864.260327	3886.741261	5801.03788	3616.194347	1395.59654	1565.046555	3554.292349	2019.414533	1719.471608	2201.888585	3087.410481	3376.895935	4901.120127	3901.967389	3895.396661	7493.941734	5466.263202	6571.047263	3113.147717	4589.755068	5001.066298	1599.943401	1575.194589	1902.499963	1410.864724	1117.439893	1659.850721	5267.898059	2699.241289	4049.284123	2626.984651	1389.928853	1749.74895	3257.450502	4797.678233	1407.04242	1813.036342	1576.654431
M129T76	13865.53595	47208.29518	18793.73052	2061.979303	32446.09136	19466.23151	18827.53384	12538.02112	58675.57895	1773.156008	20751.37553	20086.10188	18672.85782	38322.49386	17750.5288	14706.02939	9872.769614	15109.40495	9872.923322	14457.21026	9556.315085	27806.5598	16177.91705	38156.89068	10125.80953	45763.52186	20799.58989	12325.067	9327.466859	9243.991292	23729.0801	32504.69947	11575.36232	23545.07762	14604.14082	13960.41203	23561.16823	17749.18674	13907.58108	10610.08681	14455.38773	17211.1313	13248.48583	15316.24057	11946.18231	12092.2677	21916.80001	22887.21297	27437.83525
M242T76	117072.1559	124512.1061	130974.7601	123285.6602	117104.7619	84049.76307	69001.80748	70643.08991	70558.49507	107567.7539	77360.10231	55410.47018	72912.40119	94288.99088	105176.2066	56637.70324	74338.03914	56215.55858	46590.85185	36009.59467	48085.45424	39680.59411	59831.60939	94555.95892	83999.82138	115370.258	98036.03009	85856.98733	65074.47405	53118.428	87135.47575	88728.99522	37239.78211	54649.22726	49672.90146	39797.59733	50768.40367	55622.83083	55045.51181	49103.7347	60432.95354	45704.17356	49511.94192	51605.54169	48598.09136	52401.44703	27766.20367	58287.88803	48637.32515
M241T76	720342.3812	1042337.492	1067104.245	1265943.461	1256766.623	615233.4101	606621.8172	559244.9938	664832.624	868042.222	625534.9748	338987.8433	521704.5953	591086.9637	780668.1067	436214.8087	558276.0179	408408.1119	326152.0883	396345.2026	260838.7448	287976.2649	410130.721	754311.655	774815.2459	876451.962	741354.4383	646731.5849	469586.6778	400060.1985	563952.0084	504368.4569	268884.3351	298515.8499	481697.2036	301965.9213	400185.1876	421906.3523	428129.4692	390030.8132	481229.4426	355846.1441	382370.4274	508904.3698	375586.3582	413884.5073	227268.1359	328053.9277	383335.0702
M211T76	31082.13622	24807.40461	51436.24733	67492.38943	47437.59469	15691.41367	7486.27905	9335.272187	8854.841671	20377.78076	12917.16363	9702.690081	12152.93046	14461.81482	31474.16086	3433.667666	3742.732717	7977.224986	4181.377054	5143.243157	7087.218529	6351.273321	6136.614935	15180.0832	18852.38769	18363.80243	23986.29946	17102.77245	1941.153981	5846.966286	15344.19736	16665.3251	3074.341809	2542.407792	3992.822064	4109.747956	3141.831542	4102.09283	4032.256174	3670.709642	3203.909398	2425.458533	4728.112265	4454.397117	2172.659785	3647.145463	1989.068657	3766.18701	2589.792359
M251T76	10165.31216	5995.260212	8601.977088	9448.768013	24819.7181	4671.77407	5116.264125	7218.903979	6307.486224	13401.71771	7054.16916	4435.626381	6624.732349	7047.757405	7524.312238	2556.335051	3208.142925	5378.070099	3650.559581	4746.155816	4248.069712	6650.264171	7815.946188	9476.46267	10410.92635	6763.837255	13991.89723	8885.969037	9574.342196	2753.371847	12544.85818	10245.09494	3641.206509	3480.84134	4227.71339	4267.122908	3459.116213	4004.178163	5668.743843	4419.944349	5641.70798	4616.32329	2981.592076	3033.039867	3902.624423	5416.235249	3150.69401	3166.371956	3515.101166
M268T76	28130.38937	29795.39746	49467.20044	85453.03067	18509.87609	6272.655301	7163.954873	27985.09197	6180.243376	42902.85677	8540.433377	9459.17484	7002.087851	49636.33341	17607.61703	8757.683223	23107.32117	16729.98131	12824.15548	10832.81902	20894.73876	23918.01056	27199.60848	47292.34312	79683.39696	34834.6895	19031.67242	34290.94806	17713.41758	19753.41513	17879.66474	35217.73465	8665.030853	12942.02079	10151.98712	6152.659765	9589.688428	6534.812	32693.10311	19673.13832	62294.03396	7722.255971	4038.846716	7097.940157	15800.83652	65142.02664	7931.702843	4233.22026	4973.83583
M365T76	7897.673812	5891.076131	7633.112297	6025.405945	12364.3739	9029.696975	14061.90829	2814.350529	6835.944855	12451.38527	9920.523447	6179.667387	8397.110585	5390.982877	8849.6702	5802.388148	6239.650049	5617.092514	2297.388258	4763.860072	5557.074546	3776.395625	5615.022241	7545.620202	7100.965114	6822.998541	532.1737036	6268.111109	4289.564919	5195.677024	15477.50889	8049.09133	7016.688326	4616.543867	7481.411911	2527.865297	4954.476343	5610.05709	5728.924634	6637.353387	6321.834269	5205.73555	4701.856517	7207.829864	6644.265568	4601.537723	5289.022813	6784.232674	6502.595074
M338T76	1598.614544	939.3743912	1305.190242	413.6688895	713.0282383	343.8266163	352.4277961	1012.752858	2614.585656	1978.331122	3240.712637	1273.940915	2004.705771	3303.100159	1575.461975	1633.408361	2042.171275	1165.692534	3179.002482	1349.342197	1389.629578	695.1917337	990.7487054	2096.040094	2128.832825	1569.790291	5156.856517	4797.564998	3008.550049	2840.296166	1938.732724	2385.409027	2834.954354	1854.553772	848.3517001	1067.110593	1106.577327	1315.398436	2959.938727	1691.152467	2673.884713	1362.549384	969.9139506	2323.093554	2717.184381	3272.656509	1084.613204	1458.139267	1347.435194
M218T77_1	161682.2264	111582.4729	527691.0744	909000.5131	2003011.25	606183.5457	308527.1349	195914.5715	472332.9469	242911.7394	410304.6123	219801.4073	301822.3007	14385.38574	362837.2091	22749.32761	5581.302951	11813.62272	15558.52994	13247.10868	11287.51609	12621.49197	12917.14283	189573.2963	113417.1684	224765.0691	565244.7132	183145.4248	5055.731848	9352.878971	63678.09882	110869.7572	2533.725088	5021.557196	916066.9253	4054.543792	381625.3034	403033.4078	1990.053792	3983.013656	1380.431582	3458.036703	974851.3959	507584.3136	528433.1886	1866.127231	434655.2458	3277.122688	348913.2308
M379T77	1634.613581	3773.913403	3589.448729	3359.184149	3690.896916	6613.729809	5283.935878	3085.10456	6584.07698	4821.200385	4843.841322	6289.963653	4970.592759	24362.30991	5082.498985	9443.751863	44792.77484	5329.316375	7685.41384	9472.593661	8856.899209	23624.91231	33366.34	6082.678222	7571.210947	21694.04603	7859.595785	4139.305328	17990.52061	8744.070701	11990.01963	8018.018456	28226.78107	12277.39775	15087.54248	5396.74787	2622.159118	7236.7068	9688.004214	19375.48352	10523.34276	12303.37416	12621.65054	15402.96133	17833.16539	15873.38512	13783.55861	8226.663526	6597.755772
M162T77	11382.05228	5799.534983	7869.018444	4701.580205	4787.017506	2130.101551	1090.599469	1880.505018	2532.090804	4126.349353	3079.811752	1770.748988	1865.428012	6148.450934	3640.746439	4764.753771	1137.709361	5395.033598	2610.587321	1741.719694	2712.171869	6097.233618	3939.209403	5726.158323	12970.45268	5621.400405	7072.700805	5952.258421	2789.181158	1655.753253	10502.28325	6374.03364	1183.638984	1302.847925	958.9049771	1012.404269	523.8426252	1131.720893	6196.788825	2851.966093	5347.642926	3315.141973	964.3076586	1105.713409	1948.168311	4389.044051	1287.205936	1171.023189	1242.128145
M288T77	15692.07782	21429.0956	28089.41633	23902.87822	35364.32884	17550.32497	8418.482784	8318.663943	9232.603449	18602.46768	13722.14336	9769.450273	13203.55869	3432.000821	13268.94051	4105.304652	1636.581026	5017.630609	3035.246472	1926.964899	2911.33187	5644.608498	4971.456214	17295.32783	15726.58837	23126.29079	16017.61261	1271.061249	26945.99039	4095.871548	10135.46707	11527.77826	4333.878055	5064.459181	7665.445107	6210.48919	5575.892785	6450.660755	5460.105283	5259.114523	4635.237927	4857.335403	6944.335614	5681.805038	4147.794541	5665.669926	4937.66238	6705.348473	6231.846393
M466T77	9581.183403	29550.91119	13462.84847	22222.30758	274275.7788	8437.217603	58382.67915	3874.900468	8131.348136	8249.466148	28607.84514	8589.794656	11002.14865	5673.434362	14142.32934	1862.93492	2178.992796	2664.934387	41007.41242	14899.42083	2682.539929	1704.788652	1826.092895	7839.205294	67730.56329	16756.05236	7109.463412	12776.39046	6520.289974	1667.338543	7006.795721	15284.19174	3005.556561	2913.198274	4106.430554	3515.870331	3104.19778	4346.427881	5215.184011	4474.864507	5023.41962	3641.146035	3245.707841	2862.705653	2690.868583	5264.033357	2284.143471	3106.451364	2278.110066
M164T77	14159.05287	7854.307473	7640.94158	18480.2652	10644.21176	27443.35867	11612.44331	14157.58668	14176.10153	27945.52752	53579.17968	22009.37325	20730.1886	11150.16794	8457.406826	6731.567162	9890.216523	18993.18734	19975.8341	9606.97185	8755.794504	17144.63414	9605.43326	12449.46597	22956.06527	15432.94892	21332.05796	7710.926736	8885.922124	15135.01537	16701.43467	57097.65101	19168.25759	7196.181385	9915.694233	21950.35364	7438.03325	10682.51828	7595.697567	8001.966065	12812.09194	13379.43921	16839.78388	93283.71153	6208.306013	13046.6552	29928.79288	9935.431335	25843.07478
M136T77	3694.272772	5616.625641	17845.58706	39814.39811	38906.56234	19881.29427	7832.777239	4555.107165	9751.386076	13983.51249	15690.3001	12168.20212	13420.29928	10431.50382	17633.57964	5583.714858	3729.941552	2992.843734	5680.821564	3817.871544	2029.969909	10847.05663	4860.668502	13719.83478	13557.06541	19803.46146	21319.24916	11304.74641	2396.119859	9299.481364	4756.845813	7156.69253	8707.440971	5667.955678	17839.13465	3098.04336	6335.63378	16579.21829	2265.65561	4172.083266	15945.29047	20820.98112	6597.111444	3296.944857	1792.427918	5005.926885	3833.059614	5718.280007	5816.1424
M147T77	17101.77516	1213.788507	11260.73717	15057.38564	885.7424871	19447.67573	12033.03685	13552.36303	14553.44055	26736.90605	55236.31791	12496.26909	22932.05972	8749.545847	6952.967231	9730.470646	7212.310428	12784.83755	14183.28364	6329.67957	6003.300786	11370.06023	6149.55505	18117.69759	22135.83261	14669.59807	8770.250627	12507.15046	15029.47936	11254.70065	1275.462297	74118.26951	17566.26501	6427.39686	9696.900294	24136.09833	8260.168353	10063.41646	5548.103918	8547.305253	14222.03509	12676.34982	17707.46053	99062.13686	5240.501399	11827.7309	29551.5505	8449.536924	27326.10276
M219T77	54233.42897	17770.03954	64285.51856	49156.11615	58741.14686	38316.51994	67077.04707	63811.17463	73817.48941	57494.77598	49348.42703	53434.9305	47507.17859	113462.5004	43744.28867	44017.31157	55249.82045	40759.54052	66793.52651	61922.22492	42803.44713	81327.76555	46610.44742	57757.74376	83210.7524	38931.55921	86414.51599	30101.38541	83627.22172	48138.11907	44354.65337	72249.22641	38126.79701	51107.79252	122534.9232	38013.2815	38106.76281	47773.46677	58776.81956	62248.73841	83692.76331	64333.87735	86751.99129	57480.23221	77577.89179	126261.4109	38241.51992	37628.08083	45483.54161
M220T77	9250.824037	7179.501937	14934.56487	14583.36492	15582.21162	8718.731335	12048.86865	9346.888438	9861.309277	11863.92027	17698.23346	8993.361274	8686.283226	17663.62057	14608.6735	7901.48564	8235.355831	7035.599682	13824.4657	7930.134114	5329.922715	10887.867	6999.715851	9460.255665	21993.82704	8169.872343	13039.91004	9734.633779	9931.979946	7172.523698	7784.9477	14763.40859	8047.425863	8963.221158	14064.81235	6642.186592	8715.367339	7100.301296	9817.135593	7566.67394	11275.05964	9428.512077	11328.52955	8305.531726	11558.42011	15941.39278	5398.625424	5262.128146	6609.734587
M218T77_2	533565.0827	603361.8606	488746.6001	372591.976	403421.9364	379273.6006	531198.0322	531517.941	608908.9581	456700.8669	448145.294	445488.895	441911.4591	860566.1689	357151.2764	472267.713	542636.0027	424101.3813	602485.6004	584943.6415	425340.826	765566.5095	489558.4691	487612.7552	308257.8626	345850.509	557303.033	258995.21	819511.9794	504315.8569	383706.3403	569072.6363	364453.3205	554527.4969	1112550.978	334563.4215	351238.1236	416982.0008	562710.5719	611724.4847	887189.3346	692582.2208	811572.6856	565873.929	851729.1979	1192330.219	444500.6959	384101.6094	460182.6422
M295T78	344.3435671	4582.919213	3466.525099	2494.326116	8482.631246	22271.35916	27321.34442	5351.780355	20922.48667	1921.496838	10063.37992	10308.36241	22220.11367	7341.705351	8768.875945	99535.46941	15599.52829	22830.55319	90598.74424	148068.8983	45657.70383	19867.19975	29813.79554	5867.288367	37695.05572	21271.39503	8269.222901	16903.15131	636242.2234	8037.182361	1135.334197	21071.89275	236773.3619	114381.2978	48167.39808	20708.08134	27268.36337	15170.04337	29264.57984	71735.54685	34308.74315	89083.11878	64953.47768	116670.0425	75023.10259	24731.73834	169235.5492	57195.25214	110149.9747
M260T78	3592.728927	1228.772031	2017.178609	3678.747103	2711.660828	1531.844961	2193.006471	4125.959976	1001.229736	4198.301647	3142.455397	2552.531578	5138.154012	3444.365605	5327.438764	3337.084068	5181.358097	11899.05466	6176.250256	5603.732641	3805.326783	6329.25858	7014.809826	9783.007643	5830.637574	3051.671441	4495.951049	4939.733081	7752.43851	3191.059495	9689.594839	6749.904709	2879.309556	1605.389067	2575.501461	2498.954417	1787.44757	2472.366546	4507.465816	3162.484884	4552.705895	3244.882714	1970.425101	2356.978282	3530.865397	6370.169868	1947.313247	2224.059142	2351.468887
M294T78	1562.163497	23261.55223	13434.25129	14114.47586	29511.35355	80676.52672	181601.6194	15899.60939	118040.4512	7113.912528	49929.05192	45384.03308	122971.7446	33308.64611	35461.67407	183822.5667	91643.50384	58386.12718	615265.4514	1046374.373	257957.8713	33653.09489	85839.87324	38188.86061	155340.9701	142170.9667	31895.33959	20718.99981	5641289.429	15365.07419	4580.488221	101675.7937	928930.5109	626070.538	232018.0227	106775.3739	146727.5825	76739.8273	105345.9544	250558.283	163069.8526	311846.1167	413147.8225	645019.5024	461581.925	129528.2677	825497.8849	406087.1036	725969.4174
M380T78	2096.748553	4803.795139	4163.827281	3668.735087	7275.094126	13027.08984	10409.02299	9368.759266	13401.9898	5052.592274	6850.722837	8902.974551	7486.037634	13081.28392	7104.066293	22270.40162	22184.13021	22223.704	13755.55217	15321.08998	19093.32875	12609.54923	22293.68975	6682.742575	4472.297551	10334.41622	6120.70576	6931.551923	33891.13523	9662.347357	5045.930684	9661.798153	41863.51149	30989.93795	30839.38364	10399.8364	6271.407933	31614.34315	13091.9121	26615.64741	34673.7519	16888.18531	22708.28254	25697.23605	27826.0071	25172.88363	18711.3699	7943.354707	4938.244943
M187T78	2017.063061	4223.471065	4847.259403	7675.098886	14288.86547	91347.33708	32731.38917	14370.40328	41537.40444	6489.915899	28611.48698	30040.09907	27742.69322	14741.43533	6254.559861	48278.86502	14289.17227	10253.78834	38274.20214	39409.42849	12573.98619	20718.54091	22827.84811	12964.8922	4618.022904	14929.55591	27900.82359	11635.20322	24817.50195	9600.861982	4518.173956	6137.828436	155327.609	24807.20803	103671.7133	62811.63105	47008.79558	35947.00594	9751.607948	42037.88656	12704.15767	22290.54704	109138.5868	105977.5883	20622.04195	15858.10411	122391.2146	48628.42713	47887.99386
M277T78	1135.374895	2500.549694	3032.86907	4560.556817	4977.993127	15267.86394	20000.38196	7919.301443	20123.00343	4467.74719	9557.033945	9714.230271	10596.35632	4498.910967	6959.552618	22963.29124	7004.782595	14557.1885	20816.30275	20185.34741	19117.07923	22381.66529	23805.98864	5341.35887	18427.89172	4621.642476	7753.641501	9036.485996	69331.13398	8445.657884	1405.794775	10609.04071	78649.85203	35438.51741	19950.57687	8899.576615	12514.5762	8723.125315	14469.1305	26042.54982	12587.37332	30791.99822	20695.84709	32372.94672	20176.41274	9487.296887	39996.574	16255.44511	26326.37115
M153T78	20456.80151	61281.16568	74032.53315	153063.2149	125236.6948	90916.95758	122692.9403	29050.36489	89030.17034	79929.48107	31883.34378	73008.82577	113354.4808	137428.8355	53798.74085	124490.5221	138954.3458	19106.15624	98169.92629	43509.9134	24698.0825	287850.3036	102043.8965	97113.36553	209800.7566	13437.36789	95907.18913	38226.79123	69016.18751	271282.4436	143286.481	28456.90419	164124.5041	53680.56988	360029.9641	41587.44059	80064.67068	271056.4792	60809.99553	33428.54022	610326.6818	723590.1937	72007.76925	55364.64606	46281.01121	126673.6619	78965.34006	129844.7866	213120.3389
M276T78	1205.751384	2550.688091	9999.450713	15228.22157	23640.87483	65130.15774	88178.02648	18309.42141	22742.8798	9468.819028	47146.45483	30317.3638	28318.58692	18396.54462	35197.73523	144939.4403	54897.09593	26050.23351	144645.6759	198086.1294	92929.10384	65762.33106	99704.06691	27993.9623	164844.7281	20348.46161	29543.21312	59786.21783	767731.493	35940.49667	4103.673451	26264.69218	607437.8359	253520.606	125653.0503	50291.34296	71912.76029	37778.2549	65343.2261	139771.2723	79130.80257	173833.1756	136438.5434	238766.2196	149830.7456	59901.33683	303456.6791	119376.0894	221504.8723
M154T78	7293.198002	8994.284356	19158.43619	17099.75396	14296.64343	15172.56823	9201.06085	7399.674226	12472.92167	5630.875047	14678.46061	7739.991721	14665.43575	17127.1189	9393.623837	10300.55406	8054.686479	5891.538865	8849.556484	4484.436839	6364.83452	22953.73407	9562.483161	10747.82083	25729.96587	11137.42505	12538.72625	6191.529707	4949.917493	20409.2698	19630.3582	11694.32284	13723.44428	5619.911616	27302.7576	5028.61275	8151.105854	24294.09113	4883.714046	3489.366373	33971.79018	41467.03699	8047.10256	7794.506447	6330.701577	7901.318234	6262.993395	9978.909651	14017.10468
M144T78	9540.122668	14586.66058	27276.58436	42231.12923	46728.09354	16182.3008	17648.41781	10369.41349	17777.93823	14106.2108	19833.94989	14769.06006	17358.86967	13688.87071	34414.04932	9089.151103	5962.814391	8429.519982	7703.892047	8335.290274	9619.762987	7979.04638	9729.332068	18157.66361	35967.89362	22264.11678	37158.55433	18292.94075	2982.891369	9614.672408	9164.262166	23704.73335	7923.908031	8914.924339	7621.585197	7061.692871	7044.680112	5814.92566	3425.636106	14699.65517	4423.353558	14091.68417	8685.189839	8228.655476	3671.422941	3288.085916	4673.240517	12280.56724	9971.310766
M143T78	7463.212715	9832.382361	8153.93513	35142.71208	20469.30289	22469.4969	37485.79641	16097.52177	23468.83433	15717.49469	2992.919932	23599.5211	35352.45904	81736.13053	54932.89989	110124.6892	90667.02363	71515.12987	86115.25399	84697.67527	82915.58109	92274.09472	101895.1378	63469.95336	65451.05869	54595.65273	46076.08569	31769.76154	70610.92425	34005.43243	48940.69636	46364.72824	73892.64596	89066.90816	40401.97122	38837.623	41026.27602	28503.80756	59065.46907	35247.96763	103516.8965	75335.60048	71150.58602	82783.07943	91433.2767	65637.87237	82089.09446	78390.06859	86417.73355
M562T78	200.8011745	649.4935744	571.725939	1005.008552	1195.199285	3269.783518	5425.670478	1435.801686	3625.222938	628.7355282	2046.12302	4424.598029	5296.674271	2881.837636	2447.701232	17814.04956	4667.349264	4621.114872	14252.14954	25947.57983	9224.366825	4433.247476	4768.250991	1892.139636	7071.509975	3064.481083	2174.47084	4364.285135	72858.14957	2686.741709	429.3827325	6191.610897	40668.75282	25661.48684	9397.344401	4063.959326	4745.005002	3735.976331	7386.163698	13267.46297	7921.314948	19072.46414	15745.21013	22340.24331	15537.17811	5063.191005	34139.27915	14905.47309	11661.36573
M146T78	10475.08525	12239.00196	13801.62183	17838.78525	17616.27073	21934.23497	15065.95493	10087.82841	18209.63908	16359.50814	16453.16803	17527.77663	19113.03894	12384.80321	27959.00071	23530.67939	13735.78222	13699.14424	14120.68989	18980.69456	20456.44551	14424.30592	21935.98556	18990.82514	15863.15694	23353.353	23677.95867	14730.1345	16076.64182	11339.92024	11940.82812	14041.68176	20772.14797	18580.03692	24428.66702	20575.32467	11613.94128	17015.50185	14886.66247	14561.40548	18708.02382	17936.88232	16159.433	10870.31479	13574.17657	15063.43283	19219.33414	18755.57119	18095.62673
M168T78	16017.08399	12094.54433	18965.8404	28304.37186	22819.9816	23165.71313	16904.80419	10201.73251	19848.75763	19924.10842	17544.51612	11964.97534	17730.01353	11845.55924	16048.64716	3849.53813	10712.82193	6280.881728	7368.136822	6596.307313	25483.18222	4623.458712	11630.74139	13511.11062	15433.49917	15025.13169	16260.65817	20262.04395	8035.345528	7892.056355	18131.74499	15301.41701	6435.308789	12274.83762	13980.71782	8927.447606	11143.91394	9911.882748	10778.74834	5981.691178	13047.46251	817.071656	13084.53475	6130.10283	11676.82855	4880.057954	10376.53845	7871.573992	5422.517476
M336T79	3545.766887	7333.39319	4388.098162	8974.439591	10968.5242	14830.81688	10737.15506	13975.55412	23564.17292	8702.914968	11899.99354	19624.00801	14852.89358	6240.671343	6495.01499	12643.42137	27258.58238	13907.35068	15933.49505	17702.12259	7552.279488	16780.41943	16174.28889	13724.15369	5119.825744	5130.99305	7722.764237	6604.192932	11016.03798	12618.32991	8424.773683	10285.71301	13504.2069	16506.18845	19101.12581	9709.966826	18074.28936	13351.0601	6552.519068	10109.20955	9373.276949	8342.745121	18028.21633	21430.62007	16804.98226	26117.87637	18512.22208	17259.31578	52482.50507
M138T79	233660.0382	101536.5362	176106.3945	284094.6244	69296.00948	60794.83389	36997.54244	138676.9215	55725.91066	88390.838	103415.7638	146128.4765	124588.0682	140556.1883	190836.631	84153.09172	50477.36204	78793.95788	55903.36207	76554.30909	76839.63161	43281.32831	43791.66783	122296.0924	86279.75018	124825.146	143364.9642	120911.0328	82973.57191	52451.62596	110417.7842	159371.6827	36955.87791	77525.6179	55573.06593	47446.42134	49326.25956	59579.54531	59425.11009	52139.1684	60854.28404	53536.73833	64979.21287	55625.02706	53793.89782	55218.34666	62045.19856	107204.3961	42208.0029
M537T79	286515.3295	61421.65625	67222.5467	224812.2156	13309.41345	10727.68055	35080.378	186191.3534	19880.63362	144584.2846	60895.9065	190928.0319	120477.2779	213584.121	136516.3861	119406.5546	85481.30689	141599.0486	78771.90933	127138.5547	128873.9631	61978.00452	63112.36948	64033.62177	98243.0451	102022.4285	100059.9595	134059.8419	191966.7097	78171.14747	183383.1586	259413.2008	22159.19556	85297.06982	45988.89139	57354.37676	36109.66871	66136.35319	104826.568	73079.36848	114338.1613	75180.41457	73944.23145	61817.85648	86906.87846	87126.47883	83087.67304	179230.8159	35799.03298
M137T79	1963704.965	1124559.371	1363298.325	1887145.66	1010772.761	849712.4598	640010.1363	1396450.733	851809.9952	1445236.536	1177362.277	1490726.822	1704597.878	1290179.484	1303443.294	1132921.551	791732.2114	1012229.164	952821.3326	1066972.352	1000216.897	753772.96	735757.4233	1266366.092	1061613.655	1255463.059	1302088.3	1222642.726	1098044.643	784887.2695	1168825.335	1419231.912	650299.9194	1027268.623	816419.9328	750708.6237	772934.3845	838415.2427	898005.3946	800289.5564	988890.5424	918135.8486	915267.9708	859998.7705	848340.9317	785266.8289	973601.5998	1277308.543	685560.5594
M269T79	966424.8318	456573.6217	429884.7375	689286.2207	155725.0206	149025.5704	112864.3439	464726.0864	138066.1489	487765.9099	247145.7348	362071.2084	350808.6159	490873.842	31226.64425	248775.5561	269660.3506	322863.554	248767.601	304427.4352	332458.8049	236411.1613	233281.9346	333711.5073	343379.1654	305916.3954	288923.3576	347278.6187	504142.3027	255408.4235	450176.7641	516389.3981	118811.2905	261154.8532	198264.3564	199711.4606	162713.0544	227356.1122	319398.8637	246056.809	326611.7103	240377.9097	249909.3439	227218.2263	227667.4448	222450.4145	200829.6515	432453.3023	150539.8472
M270T79	138867.1187	59044.81959	63012.99363	109130.9428	18088.0621	17461.14418	13747.46679	62798.62791	16516.59189	73586.34897	32519.94155	50767.93818	40959.5315	63204.01445	46535.23886	28850.80289	32231.18057	38020.4804	29011.11674	37675.78071	42513.80061	26902.48516	27175.30488	45276.81586	45152.40689	40458.46782	39572.05242	49286.86471	66169.01225	29599.56856	59948.7741	70115.3269	12701.39525	28278.06212	21647.72528	23778.15775	19171.26041	24721.94547	37275.22436	26015.74436	40734.9201	28265.89323	27295.47954	24607.60684	26796.35551	30490.90189	22557.38491	47571.36291	17778.34123
M538T79	62393.7969	16336.74373	16695.16104	52816.94314	5067.648508	3410.368759	8669.889502	39238.3128	5375.161177	33603.35924	14465.25619	42983.95122	28184.4824	48721.42565	34255.1224	26794.67093	19869.79257	32505.80327	19802.00716	29473.36343	30056.97165	14405.52867	15270.793	29732.75793	23594.69767	24174.77769	23367.17752	31257.69361	39533.27877	19157.98048	41228.56692	55885.44821	5853.340824	18053.47201	11976.51867	13863.23278	9596.961336	15010.81668	24194.69877	18284.42144	24617.66267	16995.41965	17017.94238	14963.91531	19713.33614	19300.17174	17578.9094	38544.13654	10490.97239
M284T79	6629.899055	3637.684389	5026.486724	10252.61002	6211.90696	3595.929528	2773.228476	4362.856266	4435.728114	5608.817842	4276.144526	6080.614742	4273.803974	2768.45851	5411.147206	4732.330822	2877.424546	5341.687769	6235.498771	2596.148104	6006.812339	2492.969007	5307.756955	5537.583752	5008.109227	5414.906596	6725.366579	6396.157307	4278.853401	4545.578381	4501.306643	5178.944673	4276.003252	4374.955066	4207.198167	2144.736871	3423.982024	3471.358279	3730.997654	3992.6026	5046.266526	4324.225838	3965.291327	4492.334601	5019.320599	2155.675085	3190.176224	3693.508475	2988.070556
M539T79	24467.55542	10658.35223	13682.62014	13229.1838	7541.704134	2596.468812	2318.648339	8947.985916	4089.312988	10415.34223	5882.920486	10149.18485	8570.110861	12819.96349	9332.280944	6309.010253	4582.154377	7047.396148	5461.450829	6751.413507	7210.843848	3898.400472	3325.022361	7946.303158	6407.962363	8775.845136	7267.481092	7265.003846	8114.349814	5549.701164	9760.058699	12237.42133	1715.535888	4818.13859	2984.897013	3344.295558	4239.620127	4223.483228	6728.467986	3484.502195	4318.905255	3387.933186	5631.788421	3730.524959	4867.711242	6703.702311	6193.865646	7326.965658	3224.304003
M559T79	21534.29951	18651.29385	9013.086516	30331.91734	5245.011893	3695.857907	3851.178544	7557.048061	5311.629903	7490.91438	4891.024249	4431.382245	13160.33852	4865.963983	3188.173075	3551.328263	3986.231617	4664.195813	4938.724959	4817.620597	5173.262136	3165.355775	3772.218644	5410.34913	3515.35209	4988.997848	3780.74549	4640.632329	2859.741579	5378.869896	4306.867353	3431.990936	2684.498591	4012.027442	3384.271139	7835.972669	6516.192536	5130.738647	3564.191377	2250.163283	4736.268492	3376.051829	6499.720347	3859.797274	3680.92339	3764.010815	4095.582316	5951.870222	2703.208134
M291T79	132610.9892	101209.1822	94099.00014	220525.0271	55331.34775	24810.85313	9574.66882	29224.43391	20298.70184	33172.46384	25228.72887	26251.65561	42821.67411	11073.83565	15579.35548	6515.378958	5502.999894	8701.612346	9564.523836	11594.94398	12333.27897	5492.518216	6738.610986	16024.54362	7220.810495	27721.3359	18360.57515	26346.70025	8301.839607	8644.803399	14213.8254	13760.55548	7427.692137	8103.445273	8195.359817	15152.89235	13324.58118	12038.28525	5509.555309	5855.584888	6645.135868	6431.222139	11729.8669	8532.347676	5070.327876	7288.866237	5401.643586	12484.73621	6321.61688
M110T79	29051.07863	9159.61814	38626.50835	123033.0092	43476.50742	5629.078937	7714.847298	20437.76889	12526.69095	39990.55246	29057.44104	23626.37521	34045.82448	22610.69446	117566.6002	6992.434575	2684.728404	6261.776482	4660.85047	5902.718969	6115.799303	2979.625851	3384.234156	39129.76988	22060.3564	45258.26833	79427.71343	40157.41549	2988.07761	7993.262561	22062.62136	41042.24261	2931.524218	6971.687474	5909.54036	5972.726486	5750.676043	6485.613307	2699.291537	4223.392641	3037.222244	3388.881807	7185.522123	5573.618769	3212.67837	3718.618682	3810.449137	7672.838004	3858.465171
M307T79	110166.607	2379.827383	10567.913	69402.5022	24697.22172	28811.46678	9251.956862	11006.00541	4326.806125	28968.18063	18209.08535	9585.250219	14986.47835	4155.818833	6707.553963	2851.364014	7187.214428	5565.95405	6092.572064	5195.655694	6717.116807	3509.560768	4930.672325	7214.035007	8086.295193	6243.604586	5127.546191	11933.85982	5311.4683	6883.994744	13177.63081	5391.443991	4862.925811	5976.22488	8357.797283	9793.343507	10017.25235	9701.935683	3483.309515	3077.198535	2986.71456	3335.524534	6840.921218	5605.960888	4479.004989	2850.156109	3624.069246	6927.623002	5223.301453
M119T79	36926.58343	15494.71039	65459.24603	160444.9709	67622.98891	18656.2984	8955.556642	21788.28946	14811.71696	43102.70993	34375.34073	23680.93936	35494.91398	23400.92869	109538.5396	6495.077923	3770.876027	6134.470468	6616.504013	4542.308418	4887.200533	3694.512574	5001.691203	34914.21017	21935.31206	44540.73431	67406.21148	41237.26472	3572.727028	6404.840648	21765.98012	38654.97207	6690.956014	6170.665181	5691.779457	10180.79656	7380.218746	5950.214794	2946.25646	5237.083715	3960.203361	4100.455979	5462.247467	4131.432311	4273.949803	5291.988414	4009.378492	7997.350087	3127.561281
M249T79	66606.88322	51694.90151	69817.98627	107359.9404	429077.0044	47090.52384	46380.51394	28721.5699	81775.39692	53116.87006	75007.49202	42514.3735	38607.14743	23301.07395	48259.09876	13112.97649	6570.739912	6959.79856	77125.96149	16040.73286	28217.56732	26275.56895	11270.56534	28671.20281	82932.85181	39489.22987	55514.53368	29948.34254	27221.3679	6138.885968	46245.28438	65099.48903	9945.623095	12190.67388	14753.50556	12209.8479	10770.17317	13831.58004	14651.11951	12938.92818	14746.58523	12219.63072	17586.63818	8239.675821	9034.511442	16622.23466	4195.236552	15859.59503	8719.744387
M529T79	9432.299816	5375.917185	3873.726848	16204.23132	4654.041414	1230.558838	5017.587043	3789.760109	3712.535657	4675.309028	3723.046562	3070.299068	6789.836514	8028.335937	4396.973524	4143.174375	6832.37432	6076.558876	5619.017302	4459.707393	3504.231426	1958.59415	5918.454447	8549.844582	10249.00511	5932.029822	6791.79709	5322.524457	2819.609509	1793.812801	16132.88187	5235.907704	2268.090964	2433.04229	1936.300422	1895.676332	1309.050538	2047.957637	4638.121051	3508.612175	4350.110829	3263.048734	1737.37087	1766.291209	3358.427286	5556.506404	2508.201532	1989.166215	1728.00921
M364T79	3309.57174	7370.34678	8379.018172	8872.153411	8135.103935	6132.908134	7582.659599	7730.024563	4528.167642	4049.497741	11222.30094	6087.771953	7882.155502	4049.943091	6831.871322	7311.16739	7696.208578	4406.509156	5666.062207	7377.956271	2101.874812	4620.251308	5351.180327	7205.352356	8715.541468	6359.646198	7861.61581	9141.963465	10236.35169	5907.832028	7587.719355	6667.092845	4996.018423	5434.558748	5311.601298	4767.187418	4543.54275	5175.72933	4850.55049	5450.400647	6621.006192	5575.791879	5479.617856	5635.524865	4876.352802	6175.742866	5696.659741	8987.727969	6891.157839
M337T79	1427.341715	2588.957634	1820.513857	3009.865899	3869.83741	4446.735745	3563.133278	4312.177737	7130.981191	3468.362382	4005.392818	7075.249073	5404.467417	3084.755816	2593.126	4858.141687	9206.344408	5862.131917	6032.429072	6036.198906	1509.724642	5017.289321	5635.71281	4782.022076	2189.181164	2104.784044	3647.53203	2703.8512	7544.102456	5651.230096	2977.686926	4513.087374	7537.557526	4708.165711	9033.905079	3150.087934	5888.808527	5178.097497	2692.125843	3817.021712	3628.979169	2949.123775	5496.21696	5945.018646	5579.979984	6108.695336	5485.585251	10278.74781	17794.67188
M236T79	4213.049783	3669.539796	6169.746664	8228.94912	6526.400903	5451.435796	4046.407883	6428.663314	2943.610968	9661.656333	6308.293888	4287.440464	7353.033705	5143.67533	5578.717946	3261.994453	4626.911484	5451.968293	2835.577815	4266.94077	4469.320379	6275.230493	5489.315205	5400.91639	4395.256693	5148.112497	7442.631316	6045.658157	14469.59253	2197.543665	6492.636254	5868.236372	3865.985219	4475.438495	3863.192688	3061.762972	3288.178009	3689.501292	5136.943112	3676.947942	5372.412653	4810.910162	3266.496172	3097.527103	4016.439811	4587.163923	3494.96715	3496.867981	4020.811585
M517T80	151109.6185	35614.33402	38238.20036	68158.10683	8801.506674	2307.931275	6642.03234	40757.01596	6737.671708	59745.1721	19491.62618	47757.7457	12055.62189	94123.69655	26682.51791	10887.4631	23896.60442	33745.25432	15442.94166	18985.98315	23885.02126	11989.3899	12228.44216	66642.24113	105835.4706	71780.12752	69815.81594	65025.14425	29926.41503	34356.05514	72887.3261	109189.3624	2937.280602	4062.772325	6326.422988	6983.782843	6392.582206	7323.896334	25564.69785	9873.047626	19459.96947	10410.2059	16838.68281	13647.78171	7564.13733	25214.58639	7676.982459	20115.40026	8706.871076
[truncated: 3,250 more rows]
[truncated: 53 more columns]
