# Supplementary material for: A Retrospective Metabolomics Analysis of Gamma-Hydroxybutyrate in Humans: New Potential Markers and Changes in Metabolism Related to GHB Consumption
Source: Front Pharmacol. 2022 Mar 3;13:816376. doi: 10.3389/fphar.2022.816376 (PMC8927817; doi:10.3389/fphar.2022.816376)
Supplement: Supplementary file 1 [file DataSheet1.zip › Data Sheet 1/Raw data and R code/NOMIS/samplemeta.csv]

name	group
TXC1	control
TXC2	control
TXC3	control
TXC4	control
TXC5	control
TXC6	control
TXC7	control
TXC8	control
TXC9	control
TXC10	control
TXC11	control
TXC12	control
TXC13	control
TXC14	control
TXC15	control
TXC16	control
TXC17	control
TXC18	control
TXC19	control
TXC20	control
TXC21	control
TXC22	control
TXC23	control
TXC24	control
TXC25	control
TXC26	control
TXC27	control
TXC28	control
TXC29	control
TXC30	control
TXC31	control
TXC32	control
TXC33	control
TXC34	control
TXC35	control
TXC36	control
TXC37	control
TXC38	control
TXC39	control
TXC40	control
TXC41	control
TXC42	control
TXC43	control
TXC44	control
TXC45	control
TXC46	control
TXC47	control
TXC48	control
TXC49	control
TXC50	control
TXC51	control
TX1	positive
TX2	positive
TX3	positive
TX4	positive
TX5	positive
TX6	positive
TX7	positive
TX8	positive
TX9	positive
TX10	positive
TX11	positive
TX12	positive
TX13	positive
TX14	positive
TX15	positive
TX16	positive
TX17	positive
TX18	positive
TX19	positive
TX20	positive
TX21	positive
TX22	positive
TX23	positive
TX24	positive
TX25	positive
TX26	positive
TX27	positive
TX28	positive
TX29	positive
TX30	positive
TX31	positive
TX32	positive
TX33	positive
TX34	positive
TX35	positive
TX36	positive
TX37	positive
TX38	positive
TX39	positive
TX40	positive
TX41	positive
TX42	positive
TX43	positive
TX44	positive
TX45	positive
TX46	positive
TX47	positive
TX48	positive
TX49	positive
TX50	positive
TX51	positive
