# Supplementary material for: A Retrospective Metabolomics Analysis of Gamma-Hydroxybutyrate in Humans: New Potential Markers and Changes in Metabolism Related to GHB Consumption
Source: Front Pharmacol. 2022 Mar 3;13:816376. doi: 10.3389/fphar.2022.816376 (PMC8927817; doi:10.3389/fphar.2022.816376)
Supplement: Supplementary file 1 [file DataSheet1.zip › Data Sheet 1/Raw data and R code/OPLS_DA/GHB_NOMIS.csv]

	Group	M197T15	M99T16	M257T16	M112T16	M129T16	M204T17	M147T17_1	M147T17_2	M203T17	M146T17	M243T17	M107T17	M123T18	M125T18	M191T18	M165T18	M181T18	M247T18	M219T19	M249T19	M251T19	M217T19_2	M235T19	M233T19	M267T19	M243T19	M281T19	M265T19	M209T19	M239T19	M115T19	M113T19	M117T19	M223T19	M225T19	M255T19	M241T19	M409T19	M425T19	M207T19	M283T19	M227T19	M257T19	M141T19	M99T19	M367T19	M83T19	M97T19
TXC1	control	4.330069517	6.07973819	4.251060568	5.123751042	5.607740418	3.828936145	4.362969514	4.093808554	5.851829113	5.08835388	4.766102391	4.45810233	4.495668784	4.119920089	3.245170868	4.83738714	4.578265335	3.644042436	3.796835966	4.376631092	4.040088155	4.405444735	4.159039952	4.532876172	2.73704804	3.54062603	3.944647802	4.123069539	3.946519971	4.334276952	5.182688884	5.529338122	4.128622226	4.334037877	4.216880471	4.050661821	4.079407339	2.845486688	2.751249006	4.196274862	3.82335653	3.476393138	4.023941	3.288645272	5.036651403	2.870916193	4.904734846	5.405058668
TXC2	control	4.71464367	6.178074585	3.626859309	5.520157991	5.416575427	4.838598977	4.419047078	4.500284663	6.14512751	5.766101548	4.971258793	4.784013193	5.174247316	4.166785165	4.080459559	4.595395179	4.737742097	3.734443237	3.890887095	4.438919318	4.048727396	4.481936675	4.148986285	4.603136442	2.917131983	3.567300558	3.94959765	3.062675412	4.01629322	2.64818723	5.836137055	6.094811496	4.84939951	4.452199546	4.250047566	4.204088254	4.085065246	3.684814556	3.654301988	4.292192273	3.944679272	3.677572502	4.252450732	3.813589508	5.156349271	3.626121214	5.120701758	5.657729549
TXC3	control	4.485393037	6.271739326	4.40248674	5.782099951	5.289605128	4.602609052	4.663898263	4.573464808	6.102470481	5.851932272	5.144525795	4.93727123	5.303966353	4.452285571	4.427124101	4.732936389	4.854673018	3.666090928	3.833467871	4.35390379	4.021867127	4.520769485	4.024643544	4.74029503	3.826733432	3.800979033	4.018816497	3.517830175	3.956726508	4.522649205	5.94882667	6.151842071	4.897385095	4.498302025	4.366230727	4.378998949	4.289872681	3.469673069	3.635040856	4.165593027	3.858312695	3.598652404	4.43670437	3.864988744	5.211125095	3.579900138	5.04717545	5.615532682
TXC4	control	5.033807275	5.04224979	4.423094002	5.195843077	4.250558916	3.666695102	4.728413587	3.815047782	4.852534642	4.867093139	4.372928109	5.035771594	4.889679176	3.818886273	3.666968433	4.874818732	4.814746429	4.0393456	4.205784555	4.089547759	3.752757252	4.59747862	3.845210291	4.793757968	3.846252601	3.697806194	3.967977069	3.945791128	4.373837523	4.567617843	5.947018275	6.123618309	5.030819315	4.836521024	4.43460777	4.423893454	4.524422745	3.460569078	3.947297087	4.179232638	4.240593937	4.025739977	4.331675222	4.081768049	5.834704301	3.458916209	5.646050874	5.741569339
TXC5	control	4.86560044	5.875780443	4.786148879	5.601985463	5.367091737	4.045612792	4.595862942	4.141877064	5.283754009	5.083936689	5.169509905	5.044771524	5.118119911	4.3902104	4.245212684	4.773107441	4.822540359	4.004298087	3.783503974	4.357417149	4.014820852	4.189370098	4.086415735	4.466162992	3.85383386	3.632553369	3.629979173	4.082957302	3.67945936	4.11032364	5.692952405	5.849833707	4.777040579	4.2345952	4.1521439	4.34794585	4.163845513	3.259960729	3.281545347	3.903263364	3.644785001	3.659414545	4.208400219	3.614406926	5.174752205	3.208727473	4.872231133	5.50706958
TXC6	control	4.456143453	5.127713978	5.176854357	4.67842832	4.529127564	3.645138875	4.540351239	3.575358667	4.736308627	4.563149521	5.224729466	4.99890392	5.123685544	4.228661213	4.128658244	4.463300206	4.443495949	3.731051503	4.38578026	3.992328068	3.69746981	4.495281714	4.177775345	4.129247732	3.60762595	3.742019422	3.326372658	4.05244681	4.069030213	4.134054093	5.358232901	5.599833184	4.562595693	4.242361949	4.04833424	4.368079972	4.324351092	3.02614024	3.304442407	4.286758166	3.439342951	3.634454903	3.987862717	3.565028903	5.044887358	2.922771119	4.767288171	5.465062373
TXC7	control	4.0504286	5.276763447	4.652205429	4.580224365	5.004968956	3.719781082	4.53793978	4.022307461	4.816838236	5.040814404	4.721555486	4.597791703	5.123706555	4.157367605	3.968602977	3.041143781	4.118316478	3.629721804	3.861704447	3.867516966	3.780521117	4.047459311	3.844851464	4.245763351	3.49705353	3.14010057	3.251570713	3.601312785	3.716602988	3.774491513	5.203136623	5.380728007	4.053475087	4.064697001	3.671557843	3.888175205	3.897506368	2.916063857	3.14278529	3.814856077	3.268405696	4.496486079	3.704277193	3.354425815	4.70422727	2.867128972	4.306229147	4.88013701
TXC8	control	4.213870291	5.308205077	4.879385676	4.751594192	4.701122575	3.945605508	4.648880937	4.02446406	5.043208308	5.11401501	4.820085936	4.853296567	4.94653166	4.003700239	3.727962079	4.115138433	4.049124298	2.579203937	3.875595663	4.088485115	3.757354145	4.422730296	3.906879534	4.515772906	3.472009936	3.145504586	3.443217331	3.827452766	3.84425031	3.927887299	5.371946632	5.524353029	4.427284395	4.074105188	3.895671724	3.815278632	3.899117916	3.389511887	3.207445624	3.974826851	3.410753161	3.40132151	3.703859224	3.512326603	4.843356515	2.92388735	4.581976506	5.38996281
TXC9	control	4.29176339	3.987672425	3.169436712	4.02558248	4.73376383	3.326347082	4.326935386	3.246771888	4.134309026	4.050908534	4.094499777	4.139366982	4.389884586	3.575469531	3.219311539	4.172776039	3.988823874	4.020022167	4.093893101	3.876781814	3.602916783	4.507925255	3.621055197	4.061955604	2.934595172	3.104344069	3.186355261	2.600189598	3.674291826	3.763198049	5.539064108	5.34385786	4.244064368	4.455960368	4.159870572	4.28702501	3.908051283	2.942903007	2.884471976	3.716655501	3.110744446	3.293194038	3.709657725	3.251417616	5.052393892	2.839084641	4.305873705	5.319217933
TXC10	control	4.486537034	4.965898045	4.854725514	4.978575026	4.400228065	3.945722983	4.634053873	3.863757867	4.973499131	4.97559042	4.769927291	5.025040153	3.820954636	4.590282736	3.896335642	4.027005039	4.367539903	3.811679212	4.244670068	4.319905149	4.58105309	4.71209497	4.060996735	4.445560344	4.491265337	3.478807015	3.810776816	4.104245225	3.887693308	4.214780989	5.935286322	5.806805139	4.927175048	4.254142118	4.103176675	4.120793172	4.631443018	3.22474247	3.341226726	4.061766487	3.68098406	4.074775635	4.08839675	3.514660056	5.059236387	3.164691284	5.082174126	5.515199073
TXC11	control	4.295516851	4.943575761	4.580940658	5.090513379	4.791472443	4.07581286	4.56807421	4.03238676	5.118530095	5.134035099	4.768469451	4.771170211	5.194853366	3.472493772	3.733757887	4.38241892	4.566048443	3.757379214	4.055019318	4.287554513	3.816975027	4.436901367	3.88607952	4.303023564	3.652019568	3.332756166	3.550197213	3.607559675	3.839991414	3.981981461	4.379888778	5.515014156	3.463819311	4.13504039	3.961606613	3.999697061	3.987623191	3.310643687	3.39419672	3.929043252	3.459266125	3.562982769	3.944870897	3.523985754	4.492884442	3.091528111	4.524230996	4.157516739
TXC12	control	4.245353197	5.044523544	4.939326491	4.714083008	4.589407897	3.993735437	3.943109703	3.993954454	4.985833257	4.953375823	4.89371371	4.774680432	4.751883672	4.113860905	3.601659498	4.617281718	4.051435213	4.006828013	4.116167548	3.937571772	2.581803114	4.67647648	3.875517251	4.315886635	3.516057063	3.087672747	3.439594058	3.777756138	4.074990226	3.747632241	5.085956111	4.386448153	4.443857968	4.289896925	3.915131693	3.725745037	3.745474987	3.407323305	3.318188601	4.128183795	3.410313272	3.565287759	3.778393195	3.672318654	3.787820015	2.98203804	4.528077653	4.233757073
TXC13	control	4.612738013	5.692321539	4.806196618	5.035345333	4.956197669	4.048267947	4.758070577	4.364627721	5.132919722	5.369924995	5.018594625	4.929591308	5.152959611	4.230580083	3.590447852	4.49436743	4.359009937	3.841777426	4.043320932	4.261119406	3.959127209	4.341375985	4.053020424	4.44947278	3.635109114	3.408273756	3.508863785	3.793663497	3.922599746	3.995563428	5.317948099	5.509378551	4.476532255	4.224275772	4.037134644	4.038512485	4.008139257	3.379747103	3.337790962	4.128471453	3.527276718	3.536691172	3.896434269	3.697575708	4.931770752	3.13503508	4.633902457	5.378481189
TXC14	control	3.284646348	3.886018297	4.310082072	4.236031631	4.482690455	3.514297942	4.165097599	3.921667243	4.862567894	4.909921998	4.221537852	4.244779279	4.776631609	3.974819992	3.575758385	3.856164011	4.393514318	3.643955318	3.951116368	4.101920939	3.693182292	4.533066997	3.87080893	4.649846212	3.732795892	3.539521081	3.914222225	3.876534876	3.696257675	4.006029016	5.38887226	5.592417701	4.713119626	4.220848648	4.125176552	4.066935105	4.464189206	3.415694589	3.721920134	3.997334848	3.691684851	3.970115702	4.49146834	3.566842	4.682669715	3.88086485	4.260050447	5.105409764
TXC15	control	3.345082539	4.51872404	3.089899693	4.542606197	5.587419523	3.406214862	5.197453188	3.139423267	4.28338303	3.578551076	3.392842454	3.244696563	3.827233789	3.485227641	3.078261016	4.319221416	4.032677038	3.82193895	3.332674061	3.584247991	3.174681164	3.949911301	3.396765832	3.714167466	3.147340845	2.883198546	3.259488803	3.118853446	3.476833841	3.377048108	4.743492936	5.082484675	3.832593581	3.830730068	3.543916288	3.843677554	3.557082901	2.848022557	2.816255901	3.660620095	3.199915436	3.278380296	3.864807869	3.651574366	4.548718556	2.934794721	4.647120172	5.015628537
TXC16	control	4.30501111	3.380963833	5.142989355	3.782700951	4.103746128	3.826656536	3.947929808	3.891948721	4.516362248	4.663083363	4.915447587	4.74292425	4.807933428	3.989150157	3.847409294	3.982230082	3.988291861	4.127015955	4.163423897	4.351977375	3.794650847	4.388229693	3.769742772	4.199255984	3.596781351	3.673937653	3.209979179	3.791967779	3.835631632	3.839861183	5.170996685	5.273469069	4.25243255	4.216246536	3.932271712	4.268457773	4.259156379	2.948456685	3.098143881	4.002106599	3.233986024	3.490397591	3.833373568	3.503463499	4.532748232	2.875045444	4.056537341	5.057514735
TXC17	control	4.16004306	3.988671946	5.081291926	3.417153847	4.355079781	4.102012527	4.470467159	4.154921021	4.946534395	4.945991423	4.831970616	4.503822053	5.176181469	3.942157984	3.973514918	4.170809433	3.911657691	3.964439994	3.7310943	4.076004477	3.760140892	4.516508229	3.728776137	4.184041421	3.701121169	3.334965279	3.310420019	3.880466955	3.787079733	4.114494222	5.432056404	5.631993564	4.205312569	4.104882648	3.908934162	4.25307497	4.322750778	3.189976849	3.366960513	3.892271393	3.735267323	3.461685895	3.810233657	3.847210646	4.836934388	3.506835654	4.158035478	5.059856127
TXC18	control	4.295930443	4.86009013	4.677752655	4.356252979	4.579984444	4.359763968	4.08460924	4.219744964	5.363043968	5.326046903	4.857780033	4.738934057	4.682550933	3.907550303	3.912038811	3.868946969	3.809059567	3.596675459	3.932915732	4.170832996	3.832329895	4.345825104	3.954716241	4.373222083	3.639403273	3.370301338	3.425700195	3.798567609	3.986950607	3.855287601	5.016132365	5.289825756	4.042727145	4.239366432	4.07888359	3.86488465	3.941105568	3.25838912	3.332705682	4.072012323	3.521005348	3.519228483	3.82812691	3.568831277	4.550686735	3.223359849	4.218369566	4.961918148
TXC19	control	4.465827472	5.260661851	4.450312029	4.164983487	4.866031711	4.146377644	4.395890429	4.366872848	5.298830028	5.442791619	4.796991358	4.522215576	4.848882746	3.921461125	3.953551638	4.135241169	4.032152256	3.521392489	3.852197077	4.141124845	3.712782743	4.073062237	3.806541532	4.313942737	3.54916719	3.392257486	3.324976352	3.857896695	3.750761493	4.004524984	5.074223234	5.313610375	4.122368497	4.249215373	4.01324475	3.995617401	3.889072325	3.163078426	3.313643151	3.980650416	3.551738247	3.480757704	3.906993748	3.468081701	4.462895176	3.135209648	4.18416048	4.907142091
TXC20	control	4.079904781	4.386814693	4.877825726	3.842172897	4.716833045	3.882332363	4.179051695	4.278526478	4.801842873	5.309589006	4.837068653	4.694338787	4.796880913	4.254604289	4.18030377	4.352898714	4.014587589	3.652529821	3.76004062	4.007864012	3.676653631	4.115130972	3.769875168	4.198276081	3.499737027	3.252928416	3.25598422	3.6898145	3.779445399	3.83108348	5.089627978	5.3676568	4.113316014	4.183712348	3.952234595	3.894014145	3.828200477	3.226141188	3.250912311	3.901057081	3.28053842	3.376274333	3.739131216	3.510799439	4.571507437	3.157062851	4.214199342	5.016267555
TXC21	control	4.433817071	3.785133028	4.6544616	3.879522438	4.302514867	3.352175078	4.93718486	3.832666814	4.217230206	4.91233289	4.77512157	4.661303266	4.880049425	4.247103536	3.702415443	3.922543208	3.83563944	4.114467606	3.901049293	4.471047846	4.179098115	4.705620597	4.092368308	4.266127718	3.986975414	3.403657383	3.738786917	3.605206728	4.361446951	4.256523714	5.095684651	5.406983862	4.438201108	4.162723253	4.024909864	4.111235751	4.175228225	3.257671102	3.701470553	4.043265668	3.882535208	3.461370708	3.962487519	3.617213621	4.600133386	3.174126804	4.330031059	5.263846981
TXC22	control	3.124113827	2.91674216	4.760023356	2.902820808	4.510469152	2.527271815	2.973355264	2.859194738	2.752490548	2.546459906	4.473741419	4.674740166	3.827538896	2.882886833	2.917553534	2.886566086	2.39606921	2.938546431	4.91655209	2.3279132	2.373195658	3.327297634	2.809167198	2.894920228	2.479236663	2.344831031	2.126355051	2.034826099	3.646921421	2.23655335	2.916219393	2.863906417	3.031676467	3.13635489	2.392592592	3.021172072	3.191900462	2.364039826	2.286801098	2.788531156	1.262967324	3.045226126	2.451834805	2.404928528	2.788708771	2.001565526	2.859635324	2.667989029
TXC23	control	4.333354093	5.618432335	4.60352807	4.067622733	4.8857858	4.525792615	4.423664876	4.302295956	5.242617581	5.61205045	4.863060174	4.523849826	4.895387143	3.97348307	4.015311249	3.931299635	3.930445205	3.570569872	3.963249761	4.352572479	3.949002285	4.329595981	3.971586197	4.446588046	3.415103842	3.085246934	3.424115646	3.970901152	3.969238221	4.017092044	5.188386719	5.49690853	4.231886029	4.268004675	4.07429029	3.894980723	3.98318334	3.341093761	3.524450719	4.039072776	3.46766925	3.442492779	3.844177733	3.56980946	4.688128616	3.185996062	4.314100259	5.146212649
TXC24	control	4.023676564	5.154182315	4.465961042	4.907332374	5.192005926	4.188484562	4.685659388	4.394750768	5.275490989	5.470861043	4.854786064	4.712335778	4.940824693	4.065718888	3.891550157	4.190226625	4.181773424	3.593763493	3.932658244	4.229188675	3.898477662	3.946466433	4.039088155	4.44309458	3.490972906	3.388364284	3.687473104	3.91371698	3.682706833	4.109823767	5.405970225	5.619039518	4.485803874	4.254512584	4.078976628	3.909035577	3.974853869	3.490169818	3.55949544	4.112173725	3.60611324	3.621631064	3.878995052	3.711946043	4.866267532	3.247017973	4.609814403	5.307014065
TXC25	control	4.513126523	5.897959241	5.031848183	5.201741953	4.908241043	4.55809684	4.140892944	4.681310988	5.562142503	5.772956207	5.076983382	5.057620542	5.313799992	4.646408097	4.318625139	4.321573056	4.648331064	3.948462014	3.731703086	4.666736248	4.018616888	4.586484968	3.982395081	4.519868319	3.671360147	3.794194069	3.659882963	4.631068301	3.780798344	4.278389868	5.306063005	5.511009302	4.379699659	4.23373222	4.4572045	4.420375326	4.439078293	3.467462224	3.749480024	4.215339981	3.903391488	3.88710364	4.409541937	3.78231454	5.235159867	3.523591085	3.586678388	5.678516571
TXC26	control	4.443316315	4.794015952	5.103160007	4.738458418	4.797444475	3.784830713	4.494701729	4.008238077	4.772952042	5.065466281	4.867213334	4.988596233	3.906722094	3.060720704	4.011847118	4.278840884	4.178413127	4.092445107	3.431009528	4.733567418	4.002150444	3.837000353	3.936066169	4.348350854	3.568625489	3.408088911	3.552683923	4.058040353	3.82167177	4.402434636	5.115148425	5.668149643	3.681330187	4.679199956	4.475375602	4.493276876	4.080668665	3.386807483	3.302718752	4.025917494	3.552358482	3.54991991	3.997238895	3.704420689	4.890404079	3.292227547	4.847392616	5.757923624
TXC27	control	3.227366293	4.979682989	3.030593068	5.295471369	4.601722554	4.188854896	3.914133981	4.346593504	5.275412862	5.460349876	5.05210023	5.097453308	5.292374125	4.567976202	3.935566502	4.635562132	4.327310856	4.123253468	4.303750727	4.319563993	3.629960258	4.712494427	4.030898479	4.417513335	3.799946751	3.964264368	3.716993819	4.600957972	4.083617937	4.310685217	5.723481726	5.943651505	5.026195834	4.266731951	4.471112601	4.623164993	3.726769538	3.382012047	3.449175229	4.225386566	4.185667011	4.068465398	4.457965485	3.873368185	5.023620973	3.316257608	5.049824644	5.402212368
TXC28	control	4.314600969	4.363900434	4.776251379	5.073294424	4.826793589	4.210021693	3.987112148	4.230394586	5.227508685	5.296580566	5.045683281	4.885550284	5.337868165	4.166542021	4.034708585	4.00435398	4.088355836	3.720127456	3.717322204	4.109324868	4.04189469	4.144534338	4.247741484	4.236892677	3.625597189	3.342162187	3.386581535	3.909890517	3.645271898	3.886190412	5.386267624	5.552654787	4.41952154	4.091259888	3.836868651	3.955885245	3.937661782	3.247898148	3.316876488	3.89107758	3.413936683	4.637824261	3.911418815	3.495357133	4.800944458	3.162319244	4.1432345	4.85449675
TXC29	control	3.908325363	4.83755856	4.891669255	3.798138379	4.976054152	4.312775172	4.202623197	4.647186895	5.240846782	5.43421209	5.019820729	4.288278791	4.703547081	3.733810831	3.82552201	3.820833338	3.718190855	3.51411795	3.979391862	4.055625267	3.703624614	4.220217389	3.884508618	4.30746679	3.55834154	3.157373722	3.263386151	3.78672364	3.816696757	3.807915477	4.844493237	5.198052324	3.908048861	4.106174312	3.860574201	3.63889495	3.788581771	3.295580578	3.386335755	3.922768382	3.176950606	3.422658766	3.489550876	3.318855297	4.460367343	2.956650612	4.108983568	4.95315856
TXC30	control	4.030498689	5.310086864	4.57471555	4.306058039	4.624750186	4.175475108	4.40219082	4.274813055	5.112165958	5.54220839	4.891045978	4.445390024	4.681413699	3.894367634	3.878082816	4.054832982	3.783314852	3.32252078	3.796944549	4.096846453	3.781001737	4.355082478	3.881978388	4.29953365	3.33201239	3.160099283	3.312331063	3.707924312	3.784689538	3.791407586	4.989291119	5.298804651	4.065874599	4.055504753	3.937100581	3.70053736	3.789542396	3.301601878	3.365046743	3.852515264	3.312974959	3.345452253	3.719519376	3.423240476	4.476050883	3.199175297	4.149259246	4.853157782
TXC31	control	4.431701179	5.877370563	4.637811146	4.90011865	5.165512368	4.41157165	4.59610272	4.243337098	5.478483709	5.395512093	4.861731789	4.566934105	5.073010875	3.840272447	4.134880904	4.323615689	4.071698728	3.704481214	3.735132319	4.151201164	3.496842236	3.725874178	3.875275011	4.285231889	3.836307949	3.299128605	3.691724347	3.667823159	3.781822746	4.125853217	5.322260333	5.586817734	4.395394121	4.098239663	3.948904321	3.934154849	3.934681448	3.339417316	3.547990172	3.932311988	3.554715493	3.361533822	3.908396623	3.527381349	4.676210949	3.304783064	4.432167184	5.092211427
TXC32	control	2.972170494	3.379687169	3.055420179	3.720988456	5.305341876	3.850809538	4.994047147	3.036387056	4.248836032	3.380156213	3.256394395	3.038229533	2.752953815	3.043724965	2.591887227	3.770991141	3.39524987	2.812075206	3.699955012	2.530388645	2.440465835	3.30765882	2.677403375	2.800792161	2.488014623	2.013065792	1.726847714	2.201589661	2.966813495	2.318392934	3.370371627	3.557765147	2.944961564	3.228969837	2.734068821	3.175322306	3.020317937	1.968271875	2.258273205	2.677658629	2.389208092	2.926902401	3.094295646	3.146386511	3.592347946	1.771701339	3.964323198	3.939325733
TXC33	control	4.700545574	4.495761087	4.810744364	4.591691651	4.676781807	4.540500511	4.615293846	4.755013481	5.756063584	6.068979921	5.252473588	5.151200955	5.393954044	4.297030927	4.457043784	4.345065673	4.579831159	3.710899448	4.1921741	4.738721579	4.362709749	4.886889697	4.438860005	4.91398955	4.17306748	3.613898808	3.801103138	4.337489072	4.238346993	4.453348084	5.531556177	5.850300585	4.513172615	4.596312044	4.439204962	4.019911075	4.19557367	3.808900778	3.874701564	4.464419052	3.776525129	3.663540611	4.079265546	3.844507607	4.867575677	3.761178899	4.604353841	5.288541257
TXC34	control	3.889840343	4.525378832	5.077891197	4.15281937	4.275513207	3.971072709	4.346287057	4.413635127	5.103085088	5.758191447	5.090598358	5.018773671	5.392059967	4.273846962	4.251118951	4.431523895	4.270178461	4.345422627	3.994640882	4.635708753	4.293702613	5.056662563	4.34772781	4.783488143	4.129278224	3.707926533	3.6338041	4.411832322	3.988119013	4.425654347	5.55097051	5.824360401	4.510985739	4.500197822	4.362065975	4.631231937	4.45691704	3.496023477	3.607547133	4.262466445	3.64108799	3.479842724	4.227265147	3.661822753	4.77102786	3.519918195	4.615472033	5.206172637
TXC35	control	3.602492519	4.89582102	4.883138483	3.970460734	5.190461367	3.833854445	4.978766586	3.949678974	4.989001837	5.096446058	4.690274041	5.01895052	4.820636864	3.822932085	3.813010162	4.066481835	4.048732772	4.059806655	4.034679187	4.258762306	3.927580881	4.460672167	3.926132072	4.377505292	3.793423048	3.393501292	3.472712583	3.951026558	3.866737272	4.144259002	5.229886938	5.505441906	4.260831053	4.254787237	4.050048733	3.910671488	4.049060149	3.190642152	3.190499138	3.965411794	3.510706029	3.597698336	3.858295829	3.575243658	4.69373425	3.38169427	4.381013214	5.110262775
TXC36	control	4.128337805	3.929685941	4.642047251	3.309054289	3.349944225	3.053808703	3.054664351	2.74132541	2.91926341	2.930609335	4.824560128	3.44400697	4.1339547	3.146940087	2.886765663	2.767293088	3.029637595	3.075644612	4.289267468	2.897516261	2.985795442	2.972036694	3.108910935	3.255884375	2.599664649	2.610736588	2.589317967	1.978675127	3.716408716	2.861430095	3.446574691	3.380150047	3.336376443	3.29567544	2.614778268	3.268428551	3.311465415	1.657216785	2.468549145	3.230266554	1.879866363	3.134442984	2.399113984	3.046650148	3.390495248	1.156192906	3.47446899	3.300415935
TXC37	control	3.517356103	4.476168224	4.852736144	3.959721924	5.518079298	3.832790271	4.128836155	3.553521348	4.800766715	4.613267785	4.80955615	4.972330246	4.761258814	3.849382912	3.942821957	4.074309042	3.672513484	4.144478365	4.122038501	4.496768215	4.17381745	4.779526501	4.242909298	4.671982646	3.942176433	3.536422382	3.656271207	4.233771676	4.059035715	4.341401995	5.24290601	5.521283597	4.243519275	4.471963419	4.30388618	4.036945631	4.19635367	3.343636245	3.364614855	4.212500253	3.659111745	3.630815065	4.098662161	3.624224925	4.64487122	3.420907992	4.414240101	5.051932692
TXC38	control	3.610276219	3.968751313	4.712433165	3.936724667	3.365738106	2.932428812	3.197235351	3.280671929	2.958770641	3.568538041	4.692026788	3.475785317	4.086406481	3.195330976	2.796487008	3.488633608	2.976175881	2.94253189	4.255512406	2.414750571	2.386992707	3.011144743	3.29614415	3.437333066	1.838667744	2.630828174	1.406133883	2.820996064	3.667106221	2.869773978	3.547441605	4.239427417	3.482259327	3.366341684	2.667890242	3.357607079	3.370774013	2.89690637	2.849578506	3.372824524	1.907548806	3.420489348	1.957818954	2.475510823	3.450988091	1.19152778	3.536212636	4.189134973
TXC39	control	4.093764701	4.327584668	4.848257521	3.912506381	4.479572306	4.337558585	4.148390022	4.431145989	5.556177413	5.578375169	4.946498688	5.035605833	5.206382562	4.338585609	4.244472449	4.084792966	4.194178818	3.876675558	3.851318542	4.441082573	4.117391197	4.771724737	4.327117739	4.682459774	3.952844129	3.680912461	3.856589183	4.203411957	3.957183775	4.432782823	5.781223085	5.829165136	4.477606712	4.433538886	4.364381245	4.144383004	4.334956263	3.76166948	3.645094813	4.279853547	3.777723665	3.730892156	4.053333231	3.710793906	4.910130756	3.671169592	4.414938941	5.155639947
TXC40	control	3.639627265	3.509862276	4.511352703	3.329283478	4.556929043	2.901962938	3.018172296	3.098138784	3.217890875	3.158254863	4.503011987	3.08821531	3.666685886	2.93741136	2.764708043	3.325168731	2.265626795	3.21467504	4.136285253	2.662037252	2.63896653	3.370029548	2.62059042	2.995172445	2.039821677	1.18848731	1.220951793	1.560902812	3.496091682	2.4470273	3.183261569	3.114825592	3.053875773	3.109720045	2.52568703	3.270569922	3.264041815	1.473230708	2.12849632	3.133552621	1.653555824	3.11035398	2.287673607	2.695994457	3.088120111	0.853366596	3.089875966	3.821225077
TXC41	control	3.911400085	4.395590471	4.72665571	3.811006446	4.738078645	4.268839581	4.648691124	4.413534452	5.355051496	5.675667834	4.934984522	4.893798147	5.118725615	4.126139838	4.3010085	4.205114851	4.204331692	3.725067014	3.825946777	4.449485097	4.097662808	4.400524564	4.258868863	4.586324379	4.027697306	3.628395669	3.744831991	4.236119716	3.855145293	4.363961258	5.502567922	5.769523656	4.454174336	4.356112655	4.250179172	4.179785087	4.14235639	3.568101011	3.585918895	4.159100447	3.485545014	3.530988213	4.049578404	3.621759477	4.710504379	3.524847675	4.257553879	5.090340588
TXC42	control	3.44741908	4.112245057	4.609989118	3.708370206	3.705197199	3.704727841	4.370176062	3.843922135	4.406055709	4.612635809	4.509745158	4.545088978	4.746531928	3.722355675	3.720532253	3.830497092	3.966894884	4.27951124	4.1249301	4.33068538	3.95498255	4.76408418	4.109121767	4.500795641	3.851723831	3.552637772	3.578304487	4.071714112	3.812209564	4.250490388	5.450421808	6.068349412	4.590174447	4.278454469	4.21134353	4.336025376	4.290632361	3.486958168	3.423759818	4.436125191	3.528560651	3.480070043	4.217543321	3.583665731	4.693190814	3.360268328	4.57456318	5.35227583
TXC43	control	3.271403926	4.007274331	4.615709311	3.489699696	4.479443959	2.887846089	3.054715704	3.023985585	3.110370855	4.208388323	4.517136364	3.882443812	4.038897379	2.977058356	3.038715035	3.436151857	2.695028906	3.098004903	4.239409335	2.883318189	2.785249093	3.46531299	2.863528917	3.080006901	2.595141351	1.227851477	2.231085606	1.683387568	3.512113396	1.634545	3.29347993	3.885834381	3.14322908	3.353734949	2.645591112	3.212890363	3.23439354	2.542732507	2.636377295	3.017578761	2.162014874	3.149675781	2.487687397	2.778422099	3.18088074	0.853072397	3.876096407	4.202824599
TXC44	control	3.836105687	4.743264311	4.566755797	3.484730126	5.429067155	3.397141184	4.938366532	3.266224212	4.283879844	4.000920623	4.61773223	4.056585764	3.839337194	3.012294504	3.076807556	3.462121423	3.378211082	3.137497779	4.063244506	2.613330441	2.636206171	3.545987836	2.941090438	3.291468243	2.020146123	1.954952896	2.551655508	2.40368969	3.530784333	2.841365197	4.035738592	4.380441945	3.358312758	3.24599221	3.142533916	3.24839602	3.260586257	2.382676159	2.706019422	3.054472777	2.565560503	3.125648731	3.00800472	3.17215798	4.083162298	2.674518121	3.853539147	4.507125516
TXC45	control	4.428361735	4.472975001	4.729157258	3.993265676	4.769119642	4.425146319	4.259105308	4.202999989	5.344980272	5.266938551	4.895172704	4.660811508	4.879889364	4.061374532	4.169051228	3.920617502	3.875381571	3.584948569	3.795655787	4.308658033	3.964565439	4.294761865	4.069687769	4.499608431	3.828823385	3.423560195	3.493655332	4.085435234	3.721410918	4.118970021	5.27311188	5.586102432	4.229166291	4.164673705	4.060415699	4.038573821	4.017042243	3.492858036	3.353205481	3.92164877	3.407132823	3.357527399	3.898329743	3.402137095	4.549986329	3.347505966	4.089877693	4.95460767
TXC46	control	3.408996206	3.531713237	4.323551958	3.248779564	4.504992591	2.971183101	3.046963301	3.115960728	2.641699481	3.240178174	4.280728515	3.002891808	3.54227192	2.790950242	2.596612702	3.397120183	3.015063755	3.098903099	4.015600403	2.290861789	2.274657305	3.161567218	2.347890295	2.746450438	2.081353735	2.641002186	1.285106294	2.024653163	3.545221178	2.131009398	3.177071837	3.081680538	3.046980709	3.05640597	2.492589126	3.169906568	3.214998149	2.380844855	2.447983022	3.03444563	2.469519283	3.137508138	2.344453424	2.682990825	3.036613511	2.128989935	3.132196568	3.3891188
TXC47	control	3.435790173	3.974456408	4.430374326	2.961925284	4.345589529	2.720346609	2.970038411	2.713339602	2.79519383	2.726707254	4.346476237	3.573147802	3.574118318	2.607987782	2.785383089	3.190481953	2.64352941	3.268114947	4.083021408	2.45291102	2.387238145	3.282052753	2.368958342	3.059018399	2.14241784	2.36525047	2.071569266	1.890709138	3.558444676	2.229548879	2.705916089	2.913453237	2.758908685	3.038555957	1.978884064	3.006995813	3.200866934	1.220243954	2.467991774	2.626758806	1.350884289	2.87773147	1.871505351	2.811408514	2.950555643	1.889860815	3.012679889	3.832276585
TXC48	control	4.675743876	4.735096078	4.889647641	4.588522806	4.660799726	4.498585436	4.815542301	4.446072899	5.713574428	5.611085412	5.096931082	5.066830924	5.24706094	4.260784329	4.316685924	4.165084204	4.313133587	3.756068993	4.115473799	4.574964593	4.24035163	4.713889661	4.392473802	4.808480529	3.999990478	3.61447966	3.632752334	4.234729221	4.04446308	4.337021036	5.445200599	5.716880522	4.367700871	4.477668407	4.337900376	4.081025144	4.140176533	3.561823714	3.530176581	4.301254544	3.629740971	3.59916123	4.0149467	3.62614844	4.757413955	3.516899057	4.361563849	5.164508668
TXC49	control	4.699063645	4.687253274	4.369036914	4.497536101	5.081281728	4.458085528	4.805626832	4.72504243	5.406208912	5.943168952	4.885640901	4.780385471	5.015087305	4.260220423	4.338357243	4.333486954	4.205808615	3.71078861	4.108971959	4.588151984	4.225709876	4.655630554	4.362619591	4.764005737	4.03905284	3.540414265	3.528201588	4.252258213	4.024804388	4.284322685	5.30483485	5.613578779	4.297050163	4.423769887	4.245809281	4.111795703	4.152906898	3.380789762	3.433603124	4.196067604	3.387913447	3.608581756	4.007417073	3.564393952	4.67380347	3.433360356	4.212131846	5.067863007
TXC50	control	4.382869526	4.696544832	4.875094795	4.408912369	4.284670673	4.253252169	4.316258234	4.418727055	5.290939472	5.51828087	5.105778233	5.196046841	5.071885717	4.369577447	4.357187652	4.625161272	4.428853826	4.016075733	3.996224013	4.654366335	4.317715465	4.963570463	4.470538684	4.876185938	4.193161592	3.692015923	4.002170231	4.384859764	4.121551092	4.557140878	5.695160965	5.971827107	4.718670794	4.611415459	4.508666073	4.154880245	4.349450902	3.859495986	3.742560027	4.438060439	3.904324882	3.719328958	4.246714866	3.8883083	4.900064135	3.763821011	4.562013257	5.22907092
TXC51	control	3.234573072	3.388748522	4.621982671	3.266199882	4.230605652	2.445696926	3.208417756	2.911414748	3.008326218	3.044434421	4.366950688	3.678459722	3.299305582	2.770431332	2.812653404	3.359872112	2.955826777	2.810320357	3.961257592	2.829667402	2.480691999	3.374088314	2.585456658	3.115468101	2.029074759	2.369249276	2.313833898	2.092447518	3.411009215	2.328524466	3.897609274	4.238221157	3.02428276	3.035375036	2.43071045	3.18666364	3.272100367	2.07143527	1.516640718	2.902721234	1.553443606	3.185573125	2.63935213	2.57625932	3.788172778	0.765242996	3.652602723	4.121951065
TX1	positive	4.514373916	5.779146715	4.393056005	5.546758795	5.404658997	4.842382944	4.644033929	4.548764604	6.115909656	5.819793866	4.924528803	4.839996969	4.868941892	4.291650897	4.205693416	4.517341414	4.40058864	3.594657847	3.8366055	4.462611291	4.198836271	4.421299934	4.205041502	4.637006215	3.893350499	3.763026895	3.733626988	4.149572526	3.86670248	4.155175505	5.49426932	5.693467062	4.501077795	4.392473039	4.325303832	4.290508954	4.1517606	3.668421575	3.604216087	4.006711811	3.801261759	3.582787483	4.214239584	3.646117548	5.032308822	3.629181768	4.727096276	5.366318428
TX2	positive	4.164924585	4.224710914	4.685401653	3.973869808	4.667592666	4.188343463	4.425959331	3.79358147	5.228215806	4.805171084	4.761866992	4.70455099	4.845504384	3.826413928	3.674860254	4.518970486	4.113031362	3.642215611	4.214337708	4.197072542	3.738162009	4.647549179	4.280241407	4.28371613	3.477979094	3.298479038	3.35109098	3.519580661	4.061610927	3.843130726	4.956545822	5.236433915	4.06052426	4.090793355	3.987706884	3.731166649	4.082933923	3.735422182	3.687451348	4.173433424	3.293014875	3.683258234	3.76013067	3.35772578	4.562555879	3.238614711	4.388010934	4.844430749
TX3	positive	4.137068324	5.393526301	4.319871938	4.345018321	4.953466735	4.172250234	4.481127648	4.165029931	5.473047506	5.311037627	4.602121892	4.896078808	4.836575624	4.141639747	4.092206652	3.009632572	4.292751295	3.796495977	3.725033767	4.072604595	3.805476171	4.226213468	3.891627681	4.270938191	3.535447391	1.60762805	3.416452657	3.761726006	3.732996086	3.84952435	5.229512087	5.506969001	4.281314872	4.133704054	3.967816238	3.822688427	3.872293448	3.429262862	3.368662427	3.849660582	3.383005085	3.35674382	3.82939416	3.500149936	4.641474551	1.013082654	4.300144707	5.055142454
TX4	positive	4.214381765	5.118372343	4.912620389	4.218117417	4.76823604	3.602662634	4.273271995	3.758316454	4.534419364	4.743429145	4.903033774	4.464728195	4.506132663	3.912346989	3.772415013	3.748897237	3.683844082	3.874529527	4.093076634	3.761634938	3.81421826	4.505291923	3.830653226	4.728505997	3.379128317	3.134299153	3.255613189	3.484714759	3.959557354	3.863724153	5.000645929	5.224333219	4.16464886	4.042029903	3.794516341	3.792635883	4.002388119	3.194307792	3.371599282	3.894050292	3.17681341	3.425936371	3.641509123	3.265405894	4.699947869	2.602375952	4.345981712	5.170597067
TX5	positive	4.584044329	5.853967788	4.715190397	5.391778905	4.740119141	4.28500354	4.772932866	4.268989196	5.531617011	5.390055893	4.892956858	5.047618417	4.068773646	3.125542179	4.089214587	4.27083298	4.553331532	3.583868997	3.793537952	4.07734294	3.733535413	4.514172925	3.716951759	4.803881723	3.685466566	3.445038126	3.650733307	3.163003771	3.803350106	4.168869172	5.602447124	5.747678843	4.667269932	4.176517583	4.03589225	4.435135401	4.032168258	3.020914315	3.227818495	3.95937888	3.301079634	3.396237774	4.20022448	3.444946744	4.946304882	3.149152821	3.508506667	5.347826424
TX6	positive	4.124376991	5.179714536	4.672798613	4.633703196	5.10978655	3.950672334	4.425725222	3.945621185	4.939636388	4.895266083	4.794601909	4.317576166	4.334458798	3.897693932	3.696401004	3.915152296	3.859294302	3.746857072	3.979709878	3.957677422	3.615861948	4.138352325	3.845145202	4.233650448	3.437273101	3.198768243	3.379005428	3.680856172	3.864781934	3.801900763	4.185365264	5.33624515	4.27130084	4.026899936	3.864704249	3.791712916	3.848021397	3.235959226	3.265246915	3.939180233	3.311177333	3.409914633	3.6166738	3.472339985	3.63659703	3.016408332	4.359927471	4.163630307
TX7	positive	4.555167111	5.408953467	5.01166358	4.911923923	4.722625043	4.005872485	4.533060221	4.148353317	5.036865901	5.138523126	5.019724279	4.994450815	4.99195617	4.133817819	4.083545231	4.608328327	4.598896378	3.463931548	4.00488008	4.063538479	3.685704812	4.496385843	4.045341811	4.348924963	3.523034173	3.336957138	3.427870038	3.702089077	3.910709259	3.889396528	5.369296564	5.557135108	4.505788051	4.153468089	3.990672581	3.925796243	3.870027745	3.353379777	3.332963523	4.105590154	3.511319497	3.484143081	3.655703912	3.682566521	4.952562931	3.172888296	4.662361555	5.424551181
TX8	positive	4.521497602	4.887104068	3.161037545	4.079647436	4.566119497	4.342920916	4.075275142	4.234301113	5.388337884	5.418806843	5.157448925	4.919236296	4.870267297	4.364775009	4.086721787	4.269601571	4.213181983	4.251489498	3.899515223	4.34325267	3.963351766	4.70492877	4.122472454	4.539368773	3.860003193	3.562035896	3.582336924	4.093847725	3.931589449	4.179996135	5.599681709	5.658879051	4.533701044	4.37395243	4.218858016	4.047233544	4.214861121	3.465910838	3.516649327	4.191802428	3.714233033	3.71272422	3.989394206	3.603126931	4.959460968	3.423738123	4.4060466	5.159344253
TX9	positive	4.359212775	5.143293103	4.890877442	4.347205796	4.909922629	4.683580262	4.363938919	4.224475439	5.724558659	5.321194685	5.033907458	4.618133809	4.854289061	3.906280411	4.00061267	4.46074036	4.171930027	3.774587792	3.991514432	4.614248128	3.882710861	4.651655395	4.370246791	4.46925485	3.553522136	3.51290832	3.435255194	3.959428557	3.915195748	4.092131218	5.183216521	5.517615914	4.299469059	4.288691688	4.152317018	4.124970434	3.973914491	3.377791084	3.362293666	4.138800466	3.579444384	3.568234177	3.877112627	3.467854905	4.662798472	3.346048113	4.219217563	5.047590084
TX10	positive	4.155511577	5.051892118	4.841776922	3.995326731	4.989517657	4.241161576	4.265392248	4.000267435	5.107747312	5.214635736	4.952889148	4.554608616	4.593212822	3.774123553	3.915830364	3.839620238	4.04891107	3.885567141	4.061529583	4.14922002	3.834513787	4.387102623	3.988113072	4.399980165	3.595924633	3.379462324	3.325111168	3.805648484	3.94700394	3.92677593	5.000925717	5.29174953	4.312591445	4.254619915	4.077898223	3.954583714	4.046282964	3.159880244	3.225986606	4.097807768	3.400122979	3.543211401	3.756286502	3.389692567	4.479913422	3.03433049	4.034677992	4.966093922
TX11	positive	4.469281106	5.457530638	5.164225995	5.115450428	4.862355704	4.463335515	4.032144195	4.170649107	5.452428423	5.156290071	5.155424898	5.097237154	5.061936953	4.332759395	4.24258537	4.250648917	4.148126508	3.980687008	4.123850854	4.257775543	3.898252031	4.76567055	4.089293869	4.501982805	3.742769362	3.424434205	3.573699071	3.986469613	4.153736551	4.443623477	5.45560131	5.659819436	4.546016116	4.523310669	4.115361953	4.120389254	4.302883982	3.499962528	3.519485366	3.237551754	3.661366394	3.589353375	3.99741919	3.702113158	4.982095943	3.290528462	5.039201609	4.374602188
TX12	positive	3.036408002	3.966077372	3.247122329	4.209692875	4.391599642	3.621936508	3.451697656	3.340040889	4.531244369	4.143773669	4.314831148	4.642297208	4.778613744	3.771662926	3.469747281	4.153147988	3.949202896	4.273198506	4.093510612	4.147171836	3.768694841	4.386392589	3.860052279	4.227235637	3.658921483	3.442056892	3.441094943	3.811559013	3.862748526	4.09367524	5.454154959	5.658400623	4.54740701	4.24805511	3.948672489	4.215210289	4.111373424	3.175718834	3.399052902	4.099883318	3.536859486	3.653713948	3.900911234	3.581094822	5.098349883	3.17270692	4.457007861	5.248826686
TX13	positive	4.557901953	5.669721188	4.475496148	4.581718439	4.956613351	4.568472311	4.607290749	4.673136533	5.852120905	5.787648531	4.798397116	4.480849301	4.645979276	3.899383251	3.922603169	4.435501799	4.378590279	3.498282218	4.048629252	4.293502455	3.931207496	4.520454401	4.139315142	4.55185519	3.725463597	3.521496486	3.589171099	4.003376995	4.052285245	4.096896591	5.280401895	5.621691093	4.298055645	4.398835913	4.259936262	3.99139664	4.02060985	3.431542007	3.544235111	4.274392819	3.750328767	3.612314645	3.950125876	3.638433664	4.750271791	3.541003243	4.41674095	5.20110558
TX14	positive	4.774303098	5.490737458	4.611442431	4.88141883	5.258137551	4.735018737	4.406938266	4.715514673	5.798036745	5.882843168	4.909510974	4.553465814	4.897899379	4.081338241	4.041529435	4.286092097	4.342694792	3.553026589	4.056369384	4.446553339	4.073419581	4.493735765	4.179294166	4.611009335	3.816892154	3.600781061	3.428440803	4.124370152	3.931224071	4.149286429	5.376358689	5.654754662	4.376665513	4.378505673	4.222352403	4.069405611	4.039351299	3.489921448	3.625856634	4.192969571	3.66830913	3.629204702	3.996499503	3.52436847	4.72795996	3.596623977	4.381018546	5.240164124
TX15	positive	3.174403879	3.689659182	4.378223189	3.603185576	4.301401746	3.437227284	4.697653815	3.704402924	4.272493751	4.589500325	4.255632539	3.971076821	4.167159693	3.601992667	3.566072061	4.06351961	3.756407991	3.849290199	3.686990039	3.873461465	3.805694947	4.550245911	3.927053716	4.61902542	3.374768044	3.31816682	3.231294211	3.599597112	3.708220103	4.19071985	5.499278561	5.643283497	4.111172012	4.253785094	3.958425656	4.271204479	4.17265772	3.227385335	3.235776567	4.238143419	3.41779528	3.57610575	3.7823595	3.453287989	4.538533861	3.159645815	4.298044459	5.064973708
TX16	positive	4.795962866	5.841121062	4.629755056	5.062518333	5.129412239	4.668667451	4.490386106	4.343430479	5.674227317	5.466238067	4.864571396	4.995920213	4.927778645	3.966935037	3.950495136	4.660545545	4.50668464	3.866741916	4.088289985	4.396757765	3.917136564	4.624246336	4.125435592	4.518318279	3.714406557	3.555631251	3.630314624	3.870022439	3.971466254	4.063958333	5.371928054	5.656153815	4.3651688	4.386234963	4.260142902	4.003677228	3.968826622	3.54876182	3.410947921	4.264670235	3.745772939	3.615415505	3.99037636	3.674256986	4.789986047	3.484946071	4.457891053	5.20327371
TX17	positive	3.292429013	3.238226467	4.402287636	3.142097645	4.255391401	2.586100265	3.036361773	3.096392114	3.095104434	3.108454503	3.936527232	3.205497308	3.235983897	3.113839735	2.975736995	3.209815107	2.818304699	2.771672428	2.949837067	2.72453932	2.123154513	3.366902565	2.506351444	3.066130688	2.809617953	2.126228959	2.03799618	2.495371035	2.925523236	2.714467467	2.972666439	2.872728735	2.963418418	2.56810019	2.583576596	3.26999088	3.344172486	2.028798961	2.528508153	2.558490084	1.498732773	3.08679622	2.745730636	2.749695385	2.647482753	2.18729782	2.927522251	2.833324305
TX18	positive	3.144437437	3.057410467	4.504106982	2.983676074	3.059322821	2.734038656	3.010208287	2.953312092	2.045933195	3.124993477	4.152292102	3.107970064	3.152418527	2.965162021	2.783034535	3.1019559	2.800771907	2.809404469	2.86410353	2.599286428	2.774192642	2.734862228	2.644978381	2.987216487	2.488438484	2.603518228	2.273178379	2.088438699	2.751531143	2.513288721	2.945833217	3.031972477	2.997190708	2.673566066	2.626201605	3.27122059	3.387184785	1.214987025	1.479068118	2.554094838	2.239732203	3.191215804	2.548114923	2.826003949	3.145123807	1.966036457	3.24261943	3.13776123
TX19	positive	3.163693014	3.657724873	4.525091397	3.865436114	4.534684894	3.768491648	4.002799716	3.777361306	4.718880965	5.067540993	4.407508325	4.407759714	4.504563619	3.72958678	3.725596473	4.143670203	4.121837385	4.022421353	4.144139414	4.44280506	4.190399577	4.466478115	3.79407122	4.537113064	3.585191018	3.382905074	3.318376329	3.907338942	3.736701826	4.000450456	5.311837964	5.558522916	4.502117228	4.152648841	3.965825465	3.992296748	4.148937195	3.279426817	3.373566888	4.12974768	3.388320161	3.65669356	3.910453661	3.5306515	4.639865891	3.287963573	4.547318777	5.297742782
TX20	positive	4.475653949	4.681810459	5.197215168	4.019630946	4.671412734	4.36735198	4.934485722	4.236929235	5.475624677	5.361359149	5.092358435	4.92247655	4.987117713	4.52011372	4.44384538	4.402931715	4.370550633	3.929976766	3.860493485	4.343761591	4.016102645	4.764454438	4.463379784	4.612335718	4.184495743	3.770562667	3.657222554	4.144456237	3.916842973	4.488066104	5.472860872	5.666505511	4.421504798	4.342987295	4.415315554	4.288736616	4.36292335	3.829240384	3.68666594	4.37025903	3.709566911	3.495205513	4.219548142	3.701510612	4.782223968	3.926370969	4.507729744	5.402556782
TX21	positive	4.459495827	4.406743606	4.935872523	4.364453371	4.667042594	4.123095847	4.273054214	4.285668983	5.10186901	5.198368789	4.815711274	4.784513049	4.906717183	4.313781331	4.189843451	4.729337165	4.57726864	4.178389342	3.805643485	4.090906299	3.767671495	4.69254482	3.942663494	4.639510481	3.626381609	3.342562949	3.475829024	3.71451248	3.868113245	4.300375263	5.388364044	5.801405221	4.522310446	4.243973406	4.073142808	4.103522021	4.21281673	3.381480336	3.442831764	4.048477698	3.521394323	3.636744164	3.802809418	3.927826421	4.692198469	3.338565439	4.709497088	5.34034272
TX22	positive	3.996672263	5.50664417	4.815328804	4.391058023	4.870826701	4.94970739	4.267500721	4.48969601	5.955886743	5.528617628	4.780108828	4.454613064	4.802840269	3.924403381	3.920334077	4.031655044	4.001587358	3.39682406	3.847387914	4.285048572	3.987824033	4.347700771	4.039214025	4.436534777	3.853218964	3.352130848	3.649758987	3.973354263	3.919499127	4.105375755	5.249514198	5.544576565	4.280604331	4.233464637	4.08946645	3.901299664	3.968128136	3.597305975	3.647638578	4.054043691	3.640242675	3.5072716	3.920872423	3.557588118	4.718219418	3.504260028	4.363045784	5.12529143
TX23	positive	4.180277496	5.280714301	4.550291075	4.5450892	5.139953937	4.568509718	4.403094934	4.440428804	5.487626453	5.717351483	4.882621827	4.439026663	4.694661764	3.855613188	3.868294328	3.945587214	3.862432718	3.432005372	3.923403965	4.162085256	3.801738462	4.318063731	3.948494105	4.35997076	3.668972713	3.312113252	3.389612949	3.85420657	3.841343375	3.880170766	5.080181822	5.400779011	4.130834402	4.184594391	3.999536181	3.789766489	3.841229017	3.426950095	3.456808148	4.03841221	3.475611977	3.535646655	3.739672555	3.52333422	4.563403015	3.333386087	4.29323074	5.037469969
TX24	positive	4.284098561	5.034683925	4.785820698	4.546635277	4.626870329	4.774352621	4.448030833	4.61334629	5.85551858	5.361442863	4.982409495	4.991959816	5.165554381	4.10221293	4.290088997	4.74526291	4.451438582	3.643835843	3.759808138	4.39187515	3.859145177	4.552387091	4.049039175	4.438744609	3.72761762	3.377052346	3.630531124	3.943277694	3.778784723	3.994324468	5.364293062	5.62478293	4.341286674	4.202561276	4.235230376	3.847879033	4.164118624	3.643839034	3.588115859	4.053294583	3.637763778	3.542288287	3.833673494	3.884589809	4.740187573	3.54464312	4.527955141	5.069782152
TX25	positive	4.306105658	5.804525598	4.497824386	4.876749035	4.944248474	4.616015571	4.686091429	4.482314332	5.711638466	5.596716185	4.929501484	4.673160007	4.793394764	4.136367312	4.252893378	4.17541648	4.107646278	3.360745459	3.696638129	4.217987452	3.92425752	4.250586319	4.016272777	4.405487343	3.503467235	3.483882207	3.555651008	3.966929633	3.704093857	3.954683254	5.307565866	5.562054597	4.31791259	4.192085799	4.086042361	3.912048952	3.879146756	3.469765282	3.480821716	3.914826159	3.617775678	3.391636313	3.886103654	3.540562472	4.701413692	3.512533526	4.319192903	5.02585866
TX26	positive	2.923532165	4.07253362	3.05350929	3.792784505	4.452558434	3.735924013	3.88662465	3.891318321	4.920650857	4.977830072	4.928080282	4.789671117	4.617191814	3.791182703	4.084588205	4.234768823	3.713398283	4.32814181	3.850274325	4.253331717	3.638442796	4.440047107	3.862986639	4.236737827	3.757317776	3.158518326	3.218140711	3.604729269	3.831329716	3.68796979	4.862836684	5.182543788	4.254151823	4.054655312	3.909200936	3.919769926	4.05439502	3.097594613	3.085868572	3.868684084	3.279598655	3.47120064	3.497768115	3.394855107	4.467903129	2.936655511	4.440115286	4.903159769
TX27	positive	4.267403624	5.04380852	4.696126352	4.383964301	4.917320805	4.308866201	4.593332707	4.405173785	5.340326037	5.178210803	4.938937746	4.632318572	4.830494741	4.121658833	4.03569566	4.074505022	4.035935966	3.501465204	3.521467896	4.120850589	3.822252482	4.059946399	3.87145446	4.243654512	3.695133112	3.354603371	3.373018785	3.890921089	3.624477489	3.879522566	5.223168914	5.478387347	4.219067693	4.040779724	3.918495593	3.912618047	3.902579581	3.270404266	3.339647814	3.737005277	3.358744306	3.496697435	3.898195717	3.352008424	4.51907211	3.221858601	4.064746242	4.869707898
TX28	positive	3.002663548	3.532230094	4.617057278	3.65920795	4.413573	3.793868317	3.873579255	3.630266163	4.242715233	4.440690771	4.477830538	4.258185369	4.564756781	3.738014856	3.537011948	4.157758619	3.520001573	4.050057057	4.18790352	3.761486085	3.734421493	4.213659906	3.604393362	4.023882347	3.582267626	3.269032795	3.273842849	3.446299643	3.759041443	3.629490367	4.916739352	5.213655652	3.986191214	3.976013493	3.820254823	4.144190019	4.14643303	3.122271401	3.158378016	3.822554534	3.233608576	3.774537893	3.936504652	3.580534857	4.441551872	2.897298182	4.318766454	5.152724723
TX29	positive	4.403961457	5.303243884	4.617674963	4.225344858	4.796843963	4.436516742	4.338681225	4.286399345	5.581008895	5.217823425	4.874857753	4.236964474	4.680999265	3.7670077	3.726628232	4.084625781	3.815593537	3.241231065	3.84291321	4.009453557	3.712902657	4.161112637	3.766936514	4.201232388	3.284356496	3.015736126	3.317797987	3.707555671	3.776640011	3.744559573	4.884554533	5.208100911	3.997644573	4.022577744	3.874410328	3.704293819	3.802432012	3.297122611	3.315823482	3.84107087	3.305866666	3.331090473	3.608151826	3.404186288	4.39570326	3.100065324	4.051947162	4.802582957
TX30	positive	3.052484488	3.287349273	4.519929771	3.315154937	5.368217188	3.369588069	3.277921571	3.046895705	4.213270203	3.869110187	4.293464413	3.136418533	4.045519225	3.131653217	2.997122917	3.884421337	3.653669727	3.956202094	3.713279949	3.275169605	2.36278193	3.832083185	3.262941616	3.544934884	2.199028174	2.961180934	2.628807945	2.936290673	3.387142251	2.920832013	4.635897808	5.001482712	3.727649448	3.600998887	3.17158491	3.626982271	3.315698484	2.019526621	2.763247424	3.600074998	2.772589628	3.272617229	3.192151976	3.316364848	4.332635663	2.486142382	3.933232683	4.609233567
TX31	positive	2.923583873	3.063682447	4.65808779	3.154883995	5.269806119	3.131874581	3.256957231	3.369306899	4.300560493	3.919028367	4.226561036	4.343358909	3.863627395	3.206752933	3.17026954	3.764339518	3.476352715	4.080362582	3.793693942	3.57340483	3.262405516	4.105448825	3.472175799	3.999623804	3.135523116	3.17711974	3.200649358	3.131149863	3.576567678	3.56316547	4.728996305	5.393009674	4.208200305	3.923014049	3.712945231	3.759601878	3.791992744	2.892610364	3.112221957	3.86191508	3.253913866	3.412526422	3.524030693	3.271308517	4.293741774	2.997803468	4.013505588	4.711035622
TX32	positive	3.358675255	3.543119841	4.887257795	3.483148664	5.509284458	2.919268873	2.878709537	3.191264926	3.003198677	3.152157352	4.759315211	3.325410787	3.907551679	3.100748986	2.870197912	3.531680528	2.931682656	3.142989645	4.543866316	2.387703109	1.789531545	3.67283387	2.962506954	3.144081905	2.277742373	2.51861937	2.310048708	2.328327279	3.418629887	2.679888962	3.15242218	3.030564825	3.238369902	3.127365562	2.68981511	3.273215654	3.253615266	2.113608213	1.703242351	2.997029968	2.21388541	3.376678291	2.613246936	2.769269583	3.124598428	2.165928882	3.132821627	2.995419752
TX33	positive	4.583471407	5.54915221	4.554945228	4.150340587	4.762737431	4.312149739	4.251991283	4.380987321	5.379502634	5.5071758	4.595166323	4.338749844	4.638715686	3.804310484	3.772020814	4.197880436	4.114888107	3.509134122	3.587950143	4.137167396	3.852791018	4.075070713	3.845813251	4.251879137	3.731393403	3.315848061	3.552671112	3.930984445	3.672053382	4.029277472	5.181321137	5.47494541	4.237875844	4.112147272	3.9343816	3.845307974	3.890314233	3.465287382	3.590928579	3.822461736	3.50777073	3.31623475	3.842919167	3.430219669	4.495070994	3.41186633	4.135010883	4.898781529
TX34	positive	3.139553026	3.418848204	4.705668928	3.304688511	5.444223531	2.715598017	3.077227656	3.122746321	3.032235867	3.027236272	4.526821734	3.927416154	3.399605438	2.948983935	2.937981236	3.314878288	2.441265375	2.947734676	3.875195163	2.414155801	1.574635661	3.334795212	2.519606318	3.079301789	2.500115904	2.72178851	2.217484007	1.605998132	3.361851752	2.070395195	2.976470601	2.816683454	2.996834956	2.770015364	2.7137777	3.390422021	3.146040769	2.205536649	1.536578838	2.741370978	2.15491875	3.216903097	2.302936844	2.690979412	2.723443411	2.103948578	2.719006214	2.497515953
TX35	positive	3.107687541	4.283988237	4.844123355	3.157655045	5.298707063	2.83316523	2.992847911	2.927755561	2.85488685	2.665651209	4.713032993	3.146099132	3.526630461	2.844951017	2.037218434	3.241255566	2.618430436	3.061468573	3.836609346	2.035274073	2.485977864	3.34402347	3.144968043	3.078959312	2.32913561	2.376312208	2.099867143	2.245561994	3.174485827	2.384949176	2.899770798	2.768215022	2.895085278	2.687839756	1.555587684	3.121381512	3.340525838	1.219250638	2.293514905	3.047521459	2.061966156	3.112166222	1.994322031	2.720611618	2.76936454	2.306100257	3.01460831	2.788950798
TX36	positive	4.280525653	5.573641824	4.648947519	4.533933942	4.709867223	4.515102779	4.188677401	4.741397409	5.394360322	5.650175688	4.309985765	4.297671786	4.72039124	3.964347134	3.839101999	3.873030835	3.91457306	3.258646823	3.58686857	4.268047455	3.925839498	4.090843423	3.919263538	4.314440969	3.897017089	3.40427785	3.550099164	4.087091807	3.614298558	4.077909774	5.251205247	5.572184779	4.270555445	4.091691344	3.976499674	3.93839442	3.900253403	3.426516383	3.563577925	3.781930255	3.474909501	3.335996317	4.009404375	3.329437873	4.510319286	3.543263594	4.082859175	4.865674169
TX37	positive	4.163560946	5.519865971	4.661502578	4.558344631	5.010023736	4.71695366	4.2509649	4.601701131	5.984692744	5.932249784	4.589066601	4.507465453	4.575860438	3.704853502	3.699480955	3.915064673	3.90530257	3.350268574	3.679075434	4.044485371	3.787866328	4.163596834	3.889812722	4.245783069	3.5922214	3.313618163	3.504226995	3.741686573	3.764260131	3.891719542	5.10052851	5.410777892	4.130059462	4.059351995	3.940049533	3.732361556	3.730561252	3.495797754	3.502720246	3.906340472	3.504357365	3.423527715	3.794520258	3.526566777	4.478422691	3.319582974	4.180035509	4.855028461
TX38	positive	4.423083963	5.03234651	4.704435149	4.256268545	4.8325634	4.101197911	4.334749957	4.097128767	5.383827829	5.678776447	4.822635247	4.890212781	4.812698395	3.93370671	3.805181099	4.610278625	4.199731506	3.64230731	3.821240997	4.221497224	3.897279098	4.692734492	4.021902088	4.403622489	3.757513763	3.366073071	3.536493257	4.013401524	3.866513158	4.008488565	5.166279184	5.498590771	4.20060356	4.18559919	4.071018479	3.902886445	4.152968951	3.770682655	3.53366058	3.999388342	3.49153172	3.50183179	3.763857409	3.571181751	4.544069161	3.436938908	4.242247152	4.905475653
TX39	positive	4.762203949	3.928523158	5.190124187	3.901812831	4.628517907	4.362221737	4.327681062	4.196728149	5.585725701	5.372988807	4.924087902	4.667073697	4.865969692	3.742202322	4.124016972	4.88276061	4.493337033	3.538831547	3.95035688	4.043034946	3.711186776	4.385781206	3.9468635	4.28696571	3.691657146	3.235132002	3.282165853	3.865481115	3.700853661	3.853674917	5.220276889	5.65303785	4.012987977	4.020556828	3.725856225	3.910222689	4.045477494	3.103123895	3.350696871	3.900308209	3.306889607	3.429879923	3.587633124	3.34178786	4.328134456	3.142938704	4.004926378	4.838386839
TX40	positive	4.46472747	4.244107351	4.709633564	3.380959671	4.20823321	3.869794995	4.233051455	3.84859082	4.738774274	5.128690648	4.827574946	4.440893253	4.594027536	3.82337145	3.894586937	4.003485977	3.864874171	3.712087411	3.92565443	4.229103835	3.965377454	4.443977294	4.121922517	4.525901591	3.781724142	3.28796337	3.578056259	3.931980329	3.845540119	3.953512606	5.117960205	5.39893691	4.10994164	4.188003105	4.086344052	3.813102302	3.935294997	3.583305258	3.394345601	3.962842012	3.420511467	3.597047669	3.731778478	3.478286812	4.494624915	3.364887656	4.110482211	4.866955967
TX41	positive	4.967827024	4.763624546	5.047218019	4.48996984	4.869647249	4.565919911	4.602296825	4.648575567	5.658768751	6.033917487	5.247231221	4.871525089	5.110092161	4.071724209	4.299613025	3.907380478	4.13059018	3.801204048	4.032299978	4.67045532	4.278608317	4.650115032	4.435776417	4.851054907	4.075093804	3.689791932	3.730465101	4.430618269	3.930860245	4.427044068	5.321773801	5.674900288	4.283888629	4.48345038	4.378594335	4.235462242	4.227001177	3.53312547	3.546891689	4.295602944	3.74162325	3.662560374	4.12445717	3.451213618	4.597068963	3.635674844	4.154983134	4.97517214
TX42	positive	3.160644354	4.145625968	4.770720944	3.168844544	4.132439207	2.571180142	2.861725955	3.043165776	3.120195561	3.899337051	4.503264971	3.119027807	3.803311477	2.791221014	2.92781756	3.201827914	2.662758005	3.02026119	4.037615393	2.118321392	2.371672131	3.218176451	2.609985627	2.901932282	2.589609777	2.552590951	2.868577136	2.262112071	3.418302905	2.368262489	3.052042668	3.190245136	2.818525112	2.901516594	2.557280644	3.212295402	3.165667722	2.517630658	2.714198582	2.92437546	2.2458372	3.169963404	2.610419593	2.857405028	3.112155292	0.81270569	3.085890039	3.344905191
TX43	positive	4.547148946	4.288238006	5.290886718	3.966592072	4.904440196	4.309041692	4.370166214	4.570216919	5.452146313	5.762713346	5.337656002	5.057090235	5.298981508	4.231877084	4.237964451	4.257376844	4.019734881	3.851569334	4.127960271	4.58689991	4.200776483	4.781953014	4.246810188	4.718445447	4.1817547	3.558781025	3.475349529	4.313880215	3.997260173	4.288905091	5.568734802	5.664272106	4.307507967	4.424308819	4.225304915	4.156948077	4.178924404	3.466188724	3.62290075	4.242151848	3.513684809	3.557918228	3.989149205	3.479405333	4.741632281	3.471975877	4.290352181	5.162955514
TX44	positive	4.227155976	4.585431904	4.69508104	4.025958898	5.935817596	3.749984082	4.298762887	3.619738139	4.811544385	4.582485236	4.662339764	4.937398353	4.462972931	3.668545941	3.698823466	3.860103928	3.923008785	3.861546148	3.780962579	3.897829687	3.545897893	4.293850541	3.672325128	4.15223926	3.340891694	3.245678397	3.248328075	3.570540184	3.510007631	3.7255892	4.793476323	5.117522022	3.794432075	3.969825652	3.784975103	3.706088439	3.659513858	2.850763992	2.868290304	3.710960319	3.237838538	3.319413029	3.41515215	3.237316484	4.368802825	3.039532111	4.047767441	4.711266418
TX45	positive	3.98705517	4.8758979	4.717972085	4.020255127	5.148898386	3.934073952	4.636901998	4.068522703	4.896007729	5.1427288	4.650683842	4.944756748	5.086618925	4.185583586	4.195348062	3.957619509	4.240111597	4.386339473	3.98149115	4.746394225	4.326280192	4.720563524	4.260228517	4.694557528	4.390766572	3.608052368	3.707966888	4.684265821	3.903203763	4.553349648	5.676509245	5.936339504	4.781772224	4.331697755	4.181617476	4.463897672	4.404308687	3.413200445	3.504211444	3.984541358	3.695113396	3.626278835	4.476389733	3.498156252	4.749656158	3.485458022	4.579575632	5.468232988
TX46	positive	4.525808369	4.25233231	5.0361701	4.315778249	4.704133866	4.285568748	4.193268979	4.346817886	5.476958542	5.715407333	5.156980983	5.304683539	5.660130746	4.462995944	4.460839706	4.421600911	4.370952971	3.988929484	3.988221637	4.811793118	4.441658439	4.939697194	4.437734455	4.878921716	4.370867384	3.789839662	3.738439158	4.631928719	4.019320231	4.537898698	5.834328099	6.110457688	4.596522026	4.504314484	4.39689031	4.485003768	4.448283845	3.539660811	3.637273579	4.24002357	3.720127324	3.783033276	4.355820249	3.549355355	4.802417115	3.66886932	4.334843594	5.204600442
TX47	positive	4.051068368	4.487492263	4.796723379	4.119219185	3.864181146	3.721601409	4.574872947	3.976706434	5.136117721	4.935954392	4.860331933	4.744949348	4.76314061	4.203139676	4.063185358	4.24903449	4.032312943	4.454275443	3.874178026	4.652110858	4.285357061	5.044627895	4.30277206	4.758898444	4.11279242	3.758022004	3.772588529	4.351307685	3.966225354	4.425229367	5.700598415	5.92127563	4.82008065	4.818513684	4.377760736	4.205048095	4.513453598	3.54577842	3.729854549	4.543913591	3.795973675	3.856690854	4.237512214	3.750380866	5.290918867	3.687856745	4.912930116	5.597938339
TX48	positive	4.422279038	4.215738691	5.068449324	3.954457928	4.28292234	4.254314704	4.427303073	4.448495519	5.413079996	5.69170742	5.162307801	5.038528975	5.296571433	4.218075215	4.52453797	4.305808436	4.394854076	4.300270761	4.145776884	4.534372961	4.177363175	5.091325082	4.397846983	4.818814058	4.124908319	3.516251815	3.660389369	4.04791373	4.159849618	4.234775547	5.436995089	5.679826984	4.476364215	4.524209758	4.353448689	4.073726636	4.057027301	3.621617417	3.841844372	4.431682502	3.67245271	3.77546782	3.909859931	3.708895065	4.795881199	3.506733286	4.538646111	5.16198473
TX49	positive	4.349326003	4.624833072	4.691589505	3.966935652	4.88064402	4.223767401	4.632189373	4.443887851	5.253019613	5.391045502	4.887088312	4.711674029	5.095358163	4.202842936	4.349608622	4.063306146	4.123143015	3.658240065	4.091143869	4.568100537	4.27097768	5.014374899	4.325193296	4.732770367	4.146593953	3.651433526	3.627978745	4.30098089	4.095388671	4.362454325	5.384711218	5.630111087	4.350719437	4.463805404	4.276882504	4.175498899	4.240400667	3.45310139	3.535132026	4.245013251	3.433266336	3.629288654	4.112365489	3.624717946	4.685873454	3.459052529	4.2821088	5.090253212
TX50	positive	4.743556971	4.906534611	4.927535404	4.767442031	4.798056838	4.833504023	4.496072016	4.71031833	5.666742836	6.202495176	5.225675753	5.180411743	5.262273633	4.725871754	4.398595583	4.424032052	4.324139039	3.800930468	3.965511414	4.70263219	4.307636502	4.629500954	4.391256394	4.74713083	4.223084751	3.75187927	3.864656032	4.535769903	3.831693748	4.480276145	5.553102228	5.860921667	4.527562056	4.45354455	4.388513806	4.346618228	4.164977887	3.63858299	3.634471185	4.266140532	3.776938648	3.579586472	4.328190619	3.566456941	4.780000157	3.653685912	4.377215274	5.11961783
TX51	positive	3.1677142	4.699256754	4.63430459	3.536904559	5.623200169	3.382443258	4.587706351	3.277153679	4.205823574	3.706946039	4.469923423	4.030356901	3.461777575	2.946078437	2.638680608	3.568156135	3.411584559	3.037599048	3.76072131	2.823332068	1.570641724	3.398983703	2.506476601	3.126895836	2.164610354	2.142618965	2.465157409	1.636361557	3.254012963	2.48757319	3.848190619	4.143795137	3.17825581	2.885856132	2.847060257	3.164614319	3.164184855	1.486477181	2.043918664	2.609301923	2.156471923	3.101231805	3.05571926	3.164875587	3.955807468	2.12080138	3.715396669	4.273088349
[truncated: 3,865 more columns]
