# Supplementary material for: A Retrospective Metabolomics Analysis of Gamma-Hydroxybutyrate in Humans: New Potential Markers and Changes in Metabolism Related to GHB Consumption
Source: Front Pharmacol. 2022 Mar 3;13:816376. doi: 10.3389/fphar.2022.816376 (PMC8927817; doi:10.3389/fphar.2022.816376)
Supplement: Supplementary file 1 [file DataSheet1.zip › Data Sheet 1/Raw data and R code/OPLS_DA/OPLSDA.R]

# Pareto Scaling
library(IMIFA)
Normalised_data <- read.table("./GHB_NOMIS.csv", header = TRUE, sep = ",", dec = ".", row.names = 1) # We excluded 6 features here, namely, GHB, GHB's isotope, and its adducts, as mentioned in the method in the paper
Normalised_data_dm<-data.matrix(Normalised_data)
normis_data_pareto<-pareto_scale(Normalised_data_dm,centering = TRUE)
normis_data_pareto<-data.frame(normis_data_pareto)
samplemeta <- read.table("./samplemeta.csv", header = TRUE, sep = ",", dec = ".", row.names = 1)
study_data_meta_pareto<-cbind(samplemeta, normis_data_pareto)

# plsda --------------------------------------------------------------------


library(ropls)
par(mfrow = c(1,1), mar = c(4,4,4,4))
ghb <- as.matrix(study_data_meta_pareto[,c(3:3915)])

level<-study_data_meta_pareto[, "group"]
##oplsda validation
ghb.oplsda <- opls(ghb, level,predI = 1, orthoI =4,cex=0.2,cex.lab=0.2,crossvalI=10)

par(mfrow = c(1,1), mar = c(8,8,8,8))
ghb.oplsda_1 <- opls(ghb, level,
                     predI = 1, orthoI = 4,
                     permI =0,
                     subset = "odd")
