# Supplementary material for: A Retrospective Metabolomics Analysis of Gamma-Hydroxybutyrate in Humans: New Potential Markers and Changes in Metabolism Related to GHB Consumption
Source: Front Pharmacol. 2022 Mar 3;13:816376. doi: 10.3389/fphar.2022.816376 (PMC8927817; doi:10.3389/fphar.2022.816376)
Supplement: Supplementary file 1 [file DataSheet1.zip › Data Sheet 1/Raw data and R code/random forest/random forest.R]

# Ramdom forest --------------------------------------------------------------------
# Using The Caret Package to perform variable importance
# install.packages("caret")
library(caret)
library(randomForest)
library(caTools)

########################RF classification model 10 fold cross validation
library(caret)
set.seed(123)
study_data <- read.table("./GHB_NOMIS.csv", header = TRUE, sep = ",", dec = ".", row.names = 1)
datamatrix <- subset(study_data, select = -c(M105T51,M106T51,M128T51,M127T52,M87T51,M88T51))

TrainData <- datamatrix
TrainClasses <- datamatrix$Group

Fit1 <- train(TrainData, TrainClasses,
              method = "rf",#RF
              tuneLength = 10,
              metric="Accuracy",
              trControl = trainControl(method = "cv",number=10))
Fit1

##########################Random forest classification prediction
dataset = read.csv('./GHB_NOMIS.csv',row.names = 1)
datamatrix <- subset(study_data, select = -c(M105T51,M106T51,M128T51,M127T52,M87T51,M88T51))

dataset <- na.omit(dataset) 

dataset$Group = factor(dataset$Group)

set.seed(123)
model <- randomForest(Group ~ ., data=dataset, importance=TRUE, mtry=58)

a<-importance(model)
write.csv(a,file="./RF_classification.csv")
par(mfrow=c(1,1))
model 


################### Random forest regression 10 fold cross validation
study_data_r <- read.table("./GHB_NOMIS.csv", header = TRUE, sep = ",", dec = ".", row.names = 1)
study_data_r <-data.frame(study_data_r)
datamatrix <- subset(study_data_r, select = -c(M106T51,M128T51,M127T52,M87T51,M88T51,Group))

lmFit <- train(M105T51 ~ .,
               data = datamatrix,
               method = "rf",
               metric="RMSE",
               trControl = trainControl(method = "cv",number=10))
lmFit
#######################################Make predicition by random forest regression model


study_data <- read.table("./GHB_NOMIS.csv", header = TRUE, sep = ",", dec = ".", row.names = 1)
study_data<-data.frame(study_data[, -1])
data_RF_105 <- subset(study_data, select = -c(M106T51,M128T51,M127T52,M87T51,M88T51)) # remove GHB adducts and its isotope
fit_rf = randomForest(M105T51~., data=data_RF_105, mtry= 88, importance=TRUE)
importance(fit_rf)
round(importance(fit_rf), 2)
b<-importance(fit_rf)
write.csv(b,file="randomforest_importance.csv")
varImp(fit_rf)
varImpPlot(fit_rf, main= "Importance of features correlated to GHB") 
