# Supplementary material for: A Retrospective Metabolomics Analysis of Gamma-Hydroxybutyrate in Humans: New Potential Markers and Changes in Metabolism Related to GHB Consumption
Source: Front Pharmacol. 2022 Mar 3;13:816376. doi: 10.3389/fphar.2022.816376 (PMC8927817; doi:10.3389/fphar.2022.816376)
Supplement: Supplementary file 1 [file DataSheet1.zip › Data Sheet 1/Raw data and R code/random forest/randomforest_regression.csv]

	%IncMSE	IncNodePurity
M197T15	1.57131511310657	11549074380.4643
M99T16	0.419940203134186	3573646348.16457
M257T16	1.00256470761691	2023456544.8044
M112T16	0.906370281528744	253759.046252075
M129T16	0	33113310.4902168
M204T17	1.05328412094647	168466519.671685
M147T17_1	-1.00107762623076	1228400169.28649
M147T17_2	-0.984299706611651	4428629506.63143
M203T17	1.29196869418271	1355871366.55463
M146T17	0.736480103034938	37030304820.8286
M243T17	-1.30947741849002	11041688450.6321
M107T17	-0.996930811633421	6282033940.69819
M123T18	-1.06276566101629	2576431200.98644
M125T18	-1.16949311299905	1701157838.4301
M191T18	-0.860868253448672	29587983272.0507
M165T18	-0.817779279073331	1207025842.38941
M181T18	-1.00098061838871	3247667121.3871
M247T18	0.0380902486484428	1607749007.0009
M219T19	-1.27844004506761	15170447586.0057
M249T19	-1.01129221617627	1572975896.18289
M251T19	0.329728265298221	6564565449.86213
M217T19_2	1.00100150250438	5667154081.97374
M235T19	-0.729654457043746	1179301306.18403
M233T19	-0.632016751992265	6688174587.02799
M267T19	-0.426082669955144	5968433109.48839
M243T19	-1.36865533862936	17751327.4668301
M281T19	-1.00100150250438	2707423316.4996
M265T19	-1.02423531292298	2767868.61650146
M209T19	0.78025001721382	14914504562.8605
M239T19	1.07652761757561	115682.039750488
M115T19	-0.00376560943830216	10733642891.9071
M113T19	0.690204797028018	373767470.107902
M117T19	1.00100150250438	12580850494.3781
M223T19	0.391364814076913	29793105394.0969
M225T19	1.03741808449308	2192308800.72702
M255T19	-1.00100150250438	43087.7325537109
M241T19	-1.00102839880697	404291711.346152
M409T19	-1.01356796519682	15661323540.3045
M425T19	-1.09283588959446	4247853003.95844
M207T19	0.756988032494345	6187536893.75595
M283T19	-1.00231588137371	2596646494.48906
M227T19	-1.00100150250438	1567991847.05428
M257T19	1.00100150250438	376346974.707056
M141T19	-1.00100150250438	105935547.975092
M99T19	-0.99037923601595	602861138.269494
M367T19	-0.982673354566386	4917121872.14488
M83T19	1.37638075153996	4970123049.08714
M97T19	-0.390090320223147	6067431957.19411
M81T19	-0.99983708078989	185386396.68749
M291T19	1.00049710092069	693201730.360737
M247T19	-0.720038872052436	9067245491.21018
M139T19	0.505435992231652	27602308719.7315
M199T19	-0.886431104468315	8850256409.31306
M189T19	-1.00100150250438	344228869.512409
M289T19	0.810790778713945	409032.707404297
M217T19_1	-0.9673496105277	5961634162.20808
M287T19	1.0119449948744	90284468.4230286
M273T19	-1.04948545526574	1569685197.70494
M173T19	1.00033567706097	835383399.565845
M231T19	1.0018112917873	42588514.8410116
M229T19	-1.00100150250438	186159471.282833
M213T19	1.10683942163226	721916177.315443
M215T19	1.00729743777954	86793791.9163769
M171T19	0.807105063363411	8756491001.16408
M170T19	1.00100150250438	1993503042.33512
M186T19	-0.807688045143359	354140300.935747
M155T19	1.00101628258544	82174175.4587988
M280T20	-0.762834819444036	103309147.140511
M207T20	0.500343162291438	6851823321.63676
M191T20	0.356528629239835	16389525662.7096
M140T20	1.00100518945923	5222683287.57169
M220T20	0.979063954272279	38833471.8976366
M221T20	1.12201092779704	1077469464.81404
M219T20	0	0
M104T20	1.00100150250438	259493285.846531
M151T20	1.39833902734387	3567064499.11724
M105T20	0.99883917514763	2366538424.68225
M148T20	1.36236839825474	7068800767.04839
M277T20	-1.00143295337449	204961.309079102
M169T20	1.39665271517145	360152412.530876
M175T20	0	19111.7210195313
M204T20	-0.960008675707152	11182412770.7163
M203T20	1.357302848485	965251316.182145
M156T21	0	0
M384T21	1.00100150250438	522340.518144897
M163T21_2	1.18441929471116	4919886712.38337
M162T21	-1.00100150250438	245779329.337502
M159T21	1.00289780983664	1130553621.88209
M120T21	1.4585940287511	65317368849.3689
M180T21	1.1578477560224	4257203352.61478
M115T21	-0.998213116631869	1166446363.48908
M147T21	-0.947967782983585	8077575996.12328
M149T21	0.998917912467028	683448438.910761
M176T21	1.21819971714535	87023981.8772198
M148T21	-0.997691378828347	13793791166.6811
M114T21	-1.10908850831817	2732820.7455416
M163T21_1	0.980018543551131	951414371.590526
M90T21	0.993408210436349	315450316.558257
M365T21	-1.31334734967775	12895867539.5274
M258T21	-1.00214303009764	863994449.697059
M198T21	1.1302221670272	29837212362.5505
M61T21	-1.00100150250438	1253199179.1856
M255T21	-1.41171564072866	8116163204.52439
M145T22_1	0	406098132.664786
M325T22	0.11403726880096	29304299266.5023
M153T22	1.00142992590212	10772349.3885311
M173T22	-1.00100150250438	2969666157.83959
M97T22	-1.03889813891531	44244825.3707637
M129T22	1.00100150250438	15714184767.8992
M381T22	0.994940352691418	52682608.1419687
M146T22	1.00100150250438	3459903601.4112
M323T22	-1.50851702429603	477394244.726288
M133T22	0.994881354113466	3122955938.47926
M191T22	0	22092.3439003906
M104T22	1.01418180741577	28715679.6106716
M134T22	-0.459230535340852	731663865.928556
M138T22	0.948834637252093	551595188.937333
M85T22	1.00100150250438	391236.547062866
M185T22_1	-0.823837846190384	771478369.194558
M94T22	-0.779892922238459	1759785260.1813
M132T22	-1.05333752373931	1009599670.56071
M75T22	0	222283065.48543
M204T22	0.381589151950449	12138030153.1774
M161T22_1	-0.915158698831623	16195131.5972787
M222T22	-1.01866926067334	298783578.839379
M93T22	0.858496918956718	42208374842.3919
M217T22	-1.00100150250438	942169.343432373
M116T22_1	1.02891285172152	3120933375.50122
M131T22	-1.05586277609726	6913563144.6069
M359T22	1.00445452716544	46360087.6181095
M165T22	1.00456508515712	3003408750.47457
M357T22	1.00099247700592	38255354111.5718
M70T22	0	1029.45950048828
M429T22	-0.924361935656332	1510358557.20577
M560T22	-1.00146455641736	32470815.0903339
M180T22	0.326196506798589	20121665242.1747
M355T22	1.01304704106394	207043.566914551
M527T22	-0.275169219736366	1509827254.07539
M358T22_1	1.07397210066722	1647388812.87145
M428T22	1.00303994742662	255159203.02757
M231T22	-0.298053773814894	246070126.154821
M117T22	1.058304513953	25191236194.6599
M161T22_2	-0.99871559330037	5430939271.76176
M179T22	-1.00123403381334	398974642.272275
M427T22	1.00100150250438	1954992288.45433
M116T22_2	0.829345766977759	12800922875.76
M215T22	1.02940863064902	773697620.665299
M214T22	-1.45056651156715	6607232908.02751
M230T22	1.00273327253581	131044.836294434
M160T22	1.01018255099272	395394.50856958
M185T22_2	-1.00100150250438	3712391315.21901
M358T22_2	-1.00217305133065	3678173275.44602
M145T22_2	-0.981132798637832	475163115.062823
M346T22	1.00100150250438	186389755.790505
M144T22	-1.00100150250438	281.070436157227
M99T23	0.990675916452401	3015615219.03695
M135T23	1.02394348069677	947121969.855825
M206T23_2	-1.03677158791898	81032053.2979507
M134T23	-1.37776117568311	17429802529.3012
M115T23	-1.00100150250438	7604782.30687986
M136T23_1	-1.07489374613069	7633399501.26782
M201T23	-0.796546920081007	303788883.827452
M187T23	-0.699709466910693	264686911.022529
M441T23	-1.36013026779931	263368151.484644
M146T23	1.36009708732558	16293984006.769
M176T23	1.86566486271317	9378089662.267
M206T23_1	-1.08752739048343	6886586.44368115
M349T23	-1.00110227270279	4931669930.46192
M357T23	1.00105177062205	731431.381688721
M188T23	-0.99521976788177	1092324011.688
M205T23	-0.332699169923272	2151227.91880127
M204T23	1.39094611905195	4212563491.58381
M369T23	0	72.3117646484375
M473T23	-1.03659025306769	6108932212.84917
M249T23	1.68970850946757	1481063960.82339
M141T23	0.312185686529194	15249064877.847
M200T23	-0.882607539291415	344994469.453823
M348T23	-0.982787180520836	77168893.4929724
M88T23	1.53296162995028	168574.437217407
M192T23	0.0360987296086207	160137643.874386
M203T23	-1.31096769746571	7952908017.04373
M136T23_2	0.970994290133029	474357724.074815
M198T23	-0.979007145374878	408550.980806183
M186T23	1.32451106507481	37155735.6961067
M338T23	-1.00100150250438	1488067043.50441
M466T23	1.26270442879533	33927346014.8515
M230T23	1.00749024520976	21731926.2832267
M229T23	-1.27906616682327	5006160164.52826
M428T23	0	103237.249251465
M162T23	0.716031254864166	4746028161.31416
M119T23	-0.230600850614703	1455668565.24087
M638T24	-1.20040267957747	5428084660.20356
M293T24	-1.05551889804834	7937318806.4961
M247T24	-1.00100150250438	423885.861407227
M660T24	-0.995911049375192	4626652513.60045
M140T24	-1.02829268632522	8521854474.5166
M118T24	1.18608078386422	675588633.627682
M640T24	0.521050794935821	25909450659.6655
M463T24	-1.00100150250438	177497928.853286
M629T24	0	19679.4861450195
M332T24	1.00186045169231	16460850.4338198
M333T24	-1.49904041095078	4970181362.77053
M317T24	-0.322685797294587	2494807640.34742
M119T24	-1.09748231630053	18569966261.314
M607T24	-0.879321987264606	251024756.672297
M120T24	-1.00081123735989	1491364316.9987
M331T24	-0.994538303929576	87672777.6900542
M73T24	-1.16100021858123	885743501.515978
M72T24	0	4289.03287133789
M316T25	-0.12300617205785	5299.57727575684
M315T25	1.00100150250438	102944435.065873
M295T25	1.00060574721883	75843981.9747966
M284T25	0.177641136829945	20459717273.1605
M613T25	-1.36495374440918	835190832.546378
M235T25	1.00100150250438	8944723591.32868
M148T25	1.62550179540158	46547008859.335
M294T26	1.00100150250438	768928.553716919
M160T26	0.374152057226572	19389612179.3996
M600T26	1.00100150250438	20170.0302277832
M601T26	0.572758928745613	243575597.793104
M307T26	0.839921216670694	40672800127.3279
M308T26	0.842252841586302	6575500600.89051
M310T26	-0.291207976101925	11885222521.5057
M222T26	1.00100311429757	10221534727.6768
M330T27	-1.00104453377737	42046123.0929346
M310T27	1.00100150250438	56430010.4188533
M346T27	-1.00100150250438	6658793801.58027
M237T28	-0.764783451398656	35239637413.3661
M253T28	0.987193586514337	412756242.853147
M538T28	-1.00100150250438	204972967.860972
M179T28	-1.00097782144885	21571168.6165425
M309T28	1.00100150250438	208526859.465079
M280T29	-0.0868611370500784	39905169664.2002
M210T29	-1.20330442507371	5320033057.48332
M215T30	-0.997355195110722	6045988139.05483
M231T30	-1.01879942456532	3197946727.64883
M211T30	-0.570506878733305	59420204.6453176
M169T30	-1.2984290989477	9470640191.55383
M216T30	-0.994450442871974	14158568807.3191
M233T31	-1.00100150250438	156054.450922241
M232T31	-0.891378919447499	6714607685.26087
M407T31	1.00100150250438	16869.0530456543
M193T31	-0.992830711465912	15940280911.1749
M428T31	-1.00100150250438	1770668207.61476
M73T32	-0.999744573520982	63230809.6120051
M175T32	-0.883631434978396	4332643540.88881
M72T32	0.972524572746586	6985759485.9085
M118T32	-1.00960707687134	76885571.7971309
M120T32	0	23334931.0982882
M191T32	-1.41583210564489	12385620429.6664
M119T32	1.09174884942208	53444573.7529642
M157T32	-1.00100150250438	391546921.482264
M312T32	0	13851.8642800293
M192T32	-1.01705886268051	708089050.595223
M139T32	1.00100150250438	4626.62983666992
M217T32	1.25117362900956	12488300181.3515
M265T32	-1.07641795103224	712224355.117962
M310T32	-1.00100150250438	1175.79059033203
M129T32	-0.956427628616653	1790907693.75433
M311T32	1.00100150250438	9439287.41963867
M147T32	-1.00100150250438	2932011908.88142
M409T32	0.810414753339731	12583975431.1421
M111T32	0.912931003471077	243427.305520264
M408T32	-0.592294083808316	1516480036.68908
M361T32	0.869445216360736	1673499486.44056
M148T32	-1.00100150250438	20475933000.8741
M176T32	-1.04525431070401	11344851658.1162
M115T32	0	6797662.85928244
M87T32	-0.995295905044202	17650977400.6617
M177T32	1.00100150250438	1476457.56834181
M130T33	0.786570586362254	39217859089.1339
M165T33	0	0
M158T33	-1.41902909061923	45777178880.7019
M69T33	0.997463537175788	35345746753.2075
M141T33	1.00100150250438	784697111.606932
M140T33	-1.1700827231226	488464.646993164
M438T33	0	0
M195T33	1.00100150250438	27595.7801973877
M194T33	1.25684186899132	10643112219.7056
M112T33	-1.00100461299066	1665835244.14281
M377T33	-1.00100150250438	523957280.470759
M385T33	1.00100150250438	890491899.998581
M253T33	-1.00100150250438	231611898.050617
M386T33	0	2873.08899462891
M387T33	-1.00100150250438	184239447.339687
M384T33	0.941622554391877	2146327974.01359
M383T33	-1.00818045716141	2969831141.16033
M439T33	-1.00100150250438	2761.52390942383
M362T33	1.00100150250438	89877644.7250709
M247T33	-0.431339838719209	21864556067.967
M152T33	0	827014269.551778
M308T34	1.00729518840422	19759613.2679656
M148T34	0	4089805.46645111
M131T34	1.5429355567055	13075812051.1226
M167T34	0.886611771310898	222265408.422144
M189T34	-1.00118224946161	17231650926.5345
M403T34	0.973910083178568	13026916354.4036
M130T35	1.00100150250438	18512018945.5267
M339T35	-1.00100150250438	24155912181.2449
M173T35	0.99368110012432	13838697717.0132
M186T35	1.23612178195945	230829.266880371
M131T35	-1.05853101414676	3346414951.07545
M342T36	-1.00100150250438	57.4178376464844
M93T36	0.479106089459291	43241824.7017068
M131T36	1.67278662022819	3632678.8522002
M170T36	0.998051174585736	4888959780.17875
M189T36	-1.47619730537151	38390860.0765127
M91T36	1.00623406121062	412525934.556782
M487T36	0.217254687469957	36558076724.3847
M113T36	-1.00100150250438	450806878.420813
M146T36	-1.19370437061046	10960919953.2822
M241T37	-0.77495204232766	779333431.180524
M391T37	-1.6045544463786	17768582356.986
M243T37	1.00100150250438	6367496647.80081
M339T37	1.00100150250438	6711.73817871094
M130T37	0.403736532236656	51308414.915676
M243T38	1.01613192584694	15506698678.187
M562T38	-1.01006507297783	57926927.8547041
M152T38	1.27970526297973	38961795.7112151
M104T38	-0.87695666026	13513506202.796
M150T38	-0.127450515396155	1052592370.41174
M151T38	-0.430529301552585	3183036107.79774
M133T38	1.00100150250438	116481558.104151
M349T38	0.981654320394167	2618098779.29763
M484T38	0	97.4238000488281
M348T38	-1.00100150250438	723453293.80834
M234T38	1.41654667009239	11203643146.325
M311T38	1.00100150250438	77743.6514934082
M695T38	-1.00085986304246	4899725407.46195
M206T38	0.96512410668128	3512478662.2087
M169T38	1.00100150250438	440222514.54605
M205T38	-1.40412108969423	128325975.390341
M204T38	-1.01699829132933	20337357.081381
M286T39	1.00100150250438	99127707.335005
M655T39	-0.86127651106958	3442230.73059619
M305T40	1.00100150250438	264151294.744239
M159T40	-0.999896575096594	363909469.004847
M175T40	1.39298264984806	9415367222.7853
M203T40	1.00058161002242	388510218.37013
M266T40	1.00100150250438	4983658609.35034
M295T40	0.83850549153636	211317375.342976
M517T40	0.969651172935664	10213676066.5208
M339T40	-1.00100150250438	10031061.1193965
M243T40	1.00188902547792	98299.5621091309
M338T41	1.00100150250438	279536842.096456
M351T41	0.965924930195081	182448190.534204
M262T41	-1.00141951769951	802969675.474927
M193T41	1.00100150250438	22809.6006550293
M194T41	-0.696386564777171	3865502564.49914
M280T41	-1.0009404750198	23175193503.9067
M290T42	-0.942513446327878	157839188.644653
M444T42	0.998623344260222	27788.3572265625
M259T42	1.00100150250438	2695216684.78582
M124T42	1.00100150250438	28909279597.2784
M137T42	-1.00100150250438	0.00621728515625
M125T42	1.00100150250438	26001.6616455078
M123T42	0	0
M80T42	0	20108.079862915
M179T42	1.11415081651685	1917872001.03336
M308T43	1.00100150250438	3314810284.01755
M310T43	-0.87195341586487	6915408929.9398
M309T43	1.21876574145736	252654.855737793
M96T43	-1.02170693390823	10856871631.5699
M657T43	0	0
M441T43	-1.00235703247296	1406728881.27478
M656T43	-0.980654071674234	25433400122.0046
M139T43	-1.00100150250438	2865728256.8172
M330T43	-1.00100150250438	40942304.0735066
M273T43	-0.985634311157667	36608426.184679
M364T43	-1.4161168950152	985510200.025288
M274T43	-1.07592695046086	6041088685.68797
M221T44	1.52226538002233	28240097835.6829
M138T44	1.48351554882939	3358842169.34433
M137T44_1	0	0
M119T44	-0.999964812020502	1830337.20922119
M542T44	1.00722148092757	611586744.422221
M137T44_2	1.00100150250438	85574463.7484215
M110T44	0	20237307.5818315
M485T44	-1.00058568716841	127485211.198656
M317T44	0.942008130285869	93308.4569299316
M574T44	0.52391636806015	3009349780.29767
M486T44	1.00092068247989	646882592.43232
M329T44	0	72756.1043725586
M541T45	1.00100150250438	138851115.689463
M349T45	-1.03049004782234	9332690145.44908
M697T45	1.0012014336615	1036489134.7858
M350T45	-1.03098897697691	1112809918.76167
M163T46	-1.0750718791914	1003324006.28566
M116T46	-1.00096588946183	13033885926.9802
M215T46	0	1003553.54944043
M247T47	1.00100150250438	1146315369.16915
M409T47	-1.01945438500227	1486838061.68791
M526T47	0.984425138492762	11913752.2077588
M189T47	-0.793070484689459	1360776.12937256
M338T47	1.37510189944581	436847.73991748
M322T47	-1.00706992098074	158329460.218403
M229T48	-0.687888955019175	14209137913.994
M412T48	0.970510594219098	4730938118.74844
M293T48	1.00100150250438	87687215.3589289
M297T48	2.76226064092277	84638785175.2378
M277T48	1.00061475975892	2238187442.33441
M61T49	1.38750716393238	19255392814.6151
M294T49	0	532261456.571424
M199T49	1.14668102217808	10428404224.1721
M145T49	1.00100150250438	11095775346.625
M175T49	1.41120140918576	4808838046.96086
M166T50	0	7733.14672314453
M113T50	0	447492707.045724
M308T50	1.00100150250438	14436082703.9062
M288T50	-1.00100150250438	192910147.546842
M345T50	3.36535711365383	195585217490.847
M307T50	0.122642134125687	15269333469.7057
M165T51	1.38780323556032	69046201287.7583
M315T51	1.00100150250438	2349901.96374121
M163T51	-0.642567373602477	102726327.113927
M143T51	-0.681275180939222	2198111876.15638
M309T51	1.08714163236978	21761342654.1044
M613T51	2.04098699335701	57241187416.1
M115T51	1.00100150250438	1347160225.0091
M209T51	1.43964555170145	10481813695.4696
M325T52	5.79975207082426	572574522243.068
M153T52	0.976872599307975	330826074.72415
M357T52	0.827246752653438	36384155286.9886
M227T52	2.21057582581901	50884859967.2468
M253T52	4.40580230973718	519678889980.893
M354T52	6.18393429276657	577559276667.474
M262T52	4.27521878621037	339869791092.583
M234T52	4.30792607934676	238378960997.891
M304T52	-0.0995627366261107	2496630502.64559
M190T52	0	0
M256T52	1.50356244053523	71108249548.2117
M130T52	1.70573181360749	2385884505.59345
M342T52	5.81213469506274	495538437003.2
M250T52	4.33066336543516	336519915450.954
M184T52	1.00100150250438	508535062.509422
M148T52	-1.37979659443667	15197728481.4318
M614T52	0.588246340881199	7156546680.86869
M152T52	1.00100150250438	136680161.999904
M131T53	-1.00100150250438	6017355.50819238
M84T53	-0.90714898252069	2164830.12011621
M197T53	-1.15273627570761	63582758.6508691
M118T53	1.08150333119488	700707.413526367
M312T53	1.00101959856568	123770644.02928
M158T53	1.0383609571691	15115044153.0436
M281T53	1.3695298139782	8761321463.72047
M311T53	1.00102373204752	3267380311.71729
M241T55	0	0
M344T55	0.551490752967645	119953373.2302
M205T55	0	7219221.31232886
M206T55	-1.08143273492733	5364056570.73211
M318T56	1.00100150250438	1764.98832495117
M291T56	-1.00100297109336	13783451957.1046
M186T56	-0.755839342776127	22373878829.4159
M270T56	0.894660983660449	1208244305.9485
M356T56	-1.00100150250438	1377612408.52075
M290T56	-1.00100150250438	302741.536974976
M171T56_1	0	0
M374T56	1.00100150250438	3808270601.27874
M320T56	-0.98962755902285	276268.390833496
M171T56_2	1.03962118957325	63662162.6755254
M194T56	1.00100150250438	18863431.1939322
M269T56	0	29184.5141240234
M248T57	2.0854623153425	64982106546.7387
M203T57	1.39009389203429	1626643953.52441
M404T57	-0.872664148567132	2178544250.88049
M215T58	1.4111156132855	2226763778.40237
M282T58	-0.99208728909285	5275474829.85997
M93T58	1.14741414829762	374302841.380867
M141T58	-1.01230078320858	386749529.261732
M263T59	1.00100072383522	71915770.2454271
M101T59	0.967057964269225	3546811722.7043
M113T59	-1.09026951427561	1074340174.99307
M262T59	1.34904286867165	17041077578.7932
M474T59	-1.00269840826226	9288218708.83076
M332T59	1.00100150250438	2869873.60509879
M115T59	0.581679084444303	96303360.5966659
M229T59	0	0
M356T59	-1.00100150250438	435209.719336426
M374T60	0.998653234612993	2239130837.04029
M473T60	-0.939381797661596	1245665.81101453
M471T60	1.00100150250438	689194876.615965
M95T60	-0.99359502857469	409294788.174369
M470T60	-1.51508362604824	835631.602093018
M91T60	-1.00100150250438	1371660539.12642
M184T60	1.13491996914486	500230260.003281
M183T60	-0.834108859962715	3916189337.64241
M119T60	0.932912969714893	1080672520.18295
M147T60	1.00100150250438	2045899641.66732
M166T60	-1.00099546777622	6357899642.92902
M165T60	0.257202007872875	16642.9545820312
M137T60	-0.986051695244793	1031732046.26397
M136T60	0.869080218735109	31622506.3889902
M182T60	0.602893314393912	9100517811.94294
M426T60	1.01350168696288	84914.7798806152
M328T61	0.959569692280969	2109631103.78349
M363T61	1.37348400748867	722392870.420561
M364T61	0.930385666505688	3132495600.22649
M219T61	0.629464234130898	1660254391.02206
M204T61	1.00100150250438	28005708.4869941
M219T62	0	28415006.987331
M221T62	-1.00100150250438	6143554363.05672
M260T65	1.04148463728322	58040958.4819263
M69T65	-1.00100213391366	439303822.588793
M233T66	0	5166150660.5231
M268T66	-1.00100150250438	11707.9062124023
M245T66	-1.00100150250438	569278780.264246
M113T66	-0.935770981722454	2042843382.28407
M283T67	0.833980735500047	1066953765.42402
M267T67	-1.02992912853061	555506453.761821
M376T67	-1.00090251354664	1569809742.41998
M263T68	-1.00100150250438	1804.67304846191
M398T68	-1.37735778144892	9688837401.28134
M324T68_2	1.00100150250438	1392825395.27484
M323T68	1.00104670718204	2559222354.07212
M86T68	-1.17788447533561	17729166367.9922
M132T68	0.984952606136179	5787970462.24194
M264T68	0.270128544674879	1269840353.09911
M87T68	-0.586198378136529	784896481.118689
M324T68_1	0.988753226208853	262966392.800503
M102T68	1.08253277754434	10168424589.805
M154T69	0.993538393151146	202141389.472149
M132T69_3	0	0
M133T69	-0.994186312932288	1104828994.97877
M263T69	-0.916078620252179	576239234.256552
M134T69	1.00100150250438	8160805.5143042
M453T69	0.309526096242243	3483659754.81007
M132T69_1	1.10505364734084	6845252861.10895
M279T69	-1.28446723327682	975427.41659729
M132T69_2	1.00060219063804	1645045076.06394
M344T69	1.00100150250438	288038.507460449
M325T70	0	467014344.321209
M578T70	0.964133968577915	4707914937.21143
M374T70	1.00100150250438	9514.43178125
M447T70	1.30831208841268	9178869406.04799
M188T70	0	250398268.121706
M231T70	1.00100150250438	186760739.731778
M340T71	0.761860447014985	1961110028.34048
M341T71	-1.00100150250438	286729886.509251
M247T71	-0.973328634117434	4540069991.62517
M205T71	0.474362418905028	1279341895.93539
M217T73	1.04287913200177	1949126179.40924
M356T73	-0.892445795927461	103674490.94974
M174T73	0	3671631052.13505
M260T73	0.947679204059239	3007907388.88218
M177T73	1.13143597519785	2732932039.89724
M178T73	1.15733733870843	322544818.148448
M264T73	-1.00613186733692	416967276.440516
M171T73	-1.07031306701731	13309757054.4093
M87T74	1.00177121906697	33966490.0995042
M86T74	1.0270673652997	4633523737.02102
M385T74	-1.00100150250438	164503542.260736
M170T74	1.00100150250438	600721863.820657
M199T74	0.316770436098588	18674196154.8183
M366T74	1.00100150250438	1129660810.86995
M193T74	1.00100150250438	5165201216.15726
M108T74	1.00005110750918	4464848580.86139
M320T74	1.22978255403968	1299791613.34986
M176T74	-0.999634301383635	7493770.21374013
M322T74	1.00100150250438	3742642942.3618
M640T74_2	1.00100150250438	113584143.542582
M616T74	0.267821910727137	4998042262.13639
M614T74	-1.21916338106035	119363246.673191
M613T74	-1.00100150250438	4589546685.04159
M640T74_1	0.998201520844523	13133842469.7968
M919T74	-0.997853154067494	12191298153.3271
M615T74	1.3656988372836	49554375.7584888
M299T74	-1.01481882869657	1124871001.79901
M617T74	1.00092842151145	399974006.162005
M309T74_1	0.547939647642856	8553045408.38007
M920T74_2	1.27226528186728	5719030987.96271
M920T74_1	1.00028961451067	2019548555.21042
M484T74	0.760723082120154	5356470792.09428
M243T74	1.38240526326165	4970791078.3986
M270T74	-1.05816575526192	7343732508.08265
M308T74_2	1.00100150250438	7425674.43335693
M309T74_2	-0.750644342561569	81854398.7767904
M308T74_1	0.985647026010987	6185238357.77182
M310T74	-0.967541249303641	19772454.2915569
M380T74	1.24537426577325	396932462.593952
M355T74	0.569853024743692	46685862.0893283
M276T74	1.00100150250438	51249.9692727051
M334T74	-1.3689483088705	10344352348.8117
M921T74	1.00667705087595	13735638469.9372
M220T74	-0.980525297598948	4614165428.31192
M194T74_1	0	0
M307T74	-0.723689925497818	5293468611.67367
M386T74	1.30396494870706	284312639.759963
M157T74	0.39244950227494	14760235261.9916
M250T74	1.41528552239603	9390399843.29328
M171T74	-1.00100150250438	251925591.121782
M158T74	-0.606441447835233	50482589.4753155
M194T74_2	1.0027902303971	1074106.92023792
M156T74	0.396264908236559	3741763701.37425
M288T75_1	-0.933472118114528	8367809867.76424
M359T75	-0.993421231880319	1840094625.33072
M281T75	-1.02911887429924	4047287167.27913
M136T75	1.00100150250438	16215151590.1418
M204T75	-0.878514926985795	24185441686.6471
M366T75	0.894050506281543	1168849974.75452
M775T75	-1.00986693557853	10214770047.9352
M265T75	1.04310638806842	1918462521.01952
M215T75_2	1.19374391868478	9998402760.53018
M233T75	1.15047403210211	895786822.332766
M390T75	-1.00100150250438	44065.5597717285
M389T75_1	-1.30665337392849	466901322.041247
M215T75_1	2.08103145082755	78937723039.8916
M389T75_2	-1.01332823238118	8311583750.23618
M388T75	-1.26562314155523	13055757526.3154
M288T75_2	0.93590494376547	1393978641.22588
M122T76	-1.00100150250438	2860956.65827295
M129T76	-1.17192375964268	390821.305458496
M242T76	0	0
M241T76	0	6566537605.36545
M211T76	1.08848249237324	1131685895.00552
M251T76	1.01761863159508	559944753.664461
M268T76	0	484.394318603516
M365T76	1.00100150250438	26913.5218679199
M338T76	-1.17794121378112	1762780335.10761
M218T77_1	0.996902211639334	193220857.103391
M379T77	1.00787379802784	479785463.944176
M162T77	-1.1460512071918	1950313136.31527
M288T77	0.69072586960055	9710871596.81471
M466T77	1.00100150250438	2412479.99072656
M164T77	-1.22874681175854	116970724.180838
M136T77	0	45368.2596371765
M147T77	-1.00098858230923	41456165.3085945
M219T77	-1.26080251323026	1263681160.99158
M220T77	1.00199915242102	17089414563.3656
M218T77_2	-1.01790670109196	1621433213.44996
M295T78	-1.00100150250438	146251.650838135
M260T78	1.00100150250438	462058493.147071
M294T78	-1.00100150250438	3663771.59589911
M380T78	-1.57015694505765	11038058.3531514
M187T78	1.05769371448738	4736667027.83549
M277T78	1.00100150250438	105165.64855542
M153T78	-1.07811561205089	4662526934.52459
M276T78	-1.00100150250438	1092525.98289917
M154T78	-1.06598780786002	7122409069.18047
M144T78	-0.999689187949304	745687422.518752
M143T78	1.00100150250438	10986218180.9363
M562T78	-1.00095806796125	313614391.20068
M146T78	-0.380420243445709	6869025556.53945
M168T78	1.00491535937235	82765547.1197856
M336T79	1.34722623584075	13345839860.0897
M138T79	-1.00591382877151	731220008.473494
M537T79	1.00100150250438	1365687646.33577
M137T79	1.00100150250438	296165008.775374
M269T79	1.00100150250438	10825087.6581089
M270T79	1.07896443572514	88722383.4064561
M538T79	1.00100150250438	6628912038.96067
M284T79	1.27435254968443	692225624.357412
M539T79	0.844520255875954	21360558.0374072
M559T79	1.04608055802924	2512729.06876587
M291T79	1.12881014965218	41584389491.905
M110T79	1.00101993683244	992677093.808522
M307T79	-1.06972416295767	2401127781.32541
M119T79	-1.00100150250438	9454391609.27247
M249T79	-1.02255588763793	1996245916.78409
M529T79	0.285960885294491	4818618607.46243
M364T79	-0.94277389916105	3047659789.31649
M337T79	0.385155567685199	33971987.6605469
M236T79	1.0505860323296	2519457387.44227
M517T80	0.972077384417037	605688.03234375
M222T80	1.00101967753884	1884370875.51116
M518T80	1.39563960189717	206205142.814451
M542T80	1.20575456417897	52198159966.9777
M201T80	0.960652051983103	12956733002.8983
M70T80	1.42990299621463	13188076525.5495
M131T80_1	-1.12100750212625	547916639.438688
M189T80	1.1668064046693	3910203724.48005
M260T80	1.00372115453686	3412956483.02017
M375T80	0	226331495.853387
M261T80	0.999738838899268	73543059.5334479
M166T80	0.841232537601753	4906767294.76338
M165T80	1.00108180478823	550278296.409436
M188T80	1.1617299441642	173409137.87935
M376T80	0.984772077817853	7306363215.22386
M147T80	1.92239538346551	32278720842.0724
M262T80	1.00662880443964	420101535.280475
M130T80	-0.0786801086049051	4936843151.94537
M377T80	-0.671505031391561	35322461145.003
M451T80	-0.984470590191069	1454999731.51849
M203T80	1.07611854512317	1354546539.75193
M469T80	-0.988921542480993	1035561756.98908
M131T80_2	1.41838017426365	3069844385.35844
M174T80	-1.00102336693841	1612431516.90939
M271T80	-1.30245915854399	28632263618.8246
M217T81	-1.00100150250438	3869.19058886719
M84T81	0	412.332884765625
M380T81	1.04358339190304	6803661622.48028
M249T81	0.846201198254874	3273252510.17083
M509T81	-1.0008452550185	270104578.283543
M218T81	-0.769714185533415	19710062137.8289
M497T81	1.33686053878113	5595371287.85215
M272T81	0.520972093499957	4144379469.44769
M254T81	1.00100623811814	3529746510.43819
M394T81	1.00098946751252	8046047120.53852
M287T81	-1.00100150250438	104121874.201302
M519T81	1.00100150250438	110540.328157227
M229T81	0.130761185199923	909304670.219494
M230T81	0.0474775977526299	4983913813.80048
M280T81	1.00100150250438	152755009.303461
M425T81	0.935443957465306	149227504.407562
M507T82	4.47451085699212	263075075265.141
M281T82	1.06329806266426	231081457.000385
M162T82	1.05042882061312	360838745.866458
M257T82	1.09289259161884	11412419224.8755
M160T82	-0.474829768984442	300932312.890943
M161T82	0	132966.700323242
M269T82	1.193685529178	7092143779.96474
M191T82	-0.186987088296058	5207989.56378217
M145T82	1.00100150250438	827395802.471279
M212T82	1.10479796136341	11810697963.0734
M251T82	1.07779737478936	1460641308.11668
M259T82	3.90941135314798	179690188915.243
M270T82	-1.05636228823826	3064348675.73594
M280T82	1.00159655403001	2046469234.68982
M228T82	1.20217062339364	48131529084.5718
M239T83	-1.00100150250438	360367.086973633
M303T83	1.00100150250438	4838804900.09361
M271T83	-1.41502507425436	15740251423.1102
M203T83	-1.00100150250438	32676923.7494769
M304T83	-1.00100150250438	53013682.8552559
M167T83	-1.17534053326571	362308.430089355
M424T83	0	0
M230T83	1.27016961144625	5512698681.24057
M296T84	0.343049425333572	32084881757.208
M183T84	-1.00795255187047	34543.3268505859
M264T84	0.661133225341806	18426215.5535511
M262T84	0.98200624197395	403006658.368034
M263T84	-1.0803975615578	8367743523.493
M310T85	-0.314208590635786	1480385563.59199
M188T85	1.00179633750107	2556077169.05296
M294T85	1.03442702403445	14137130458.7041
M189T85	-0.99724823548484	11056689546.0684
M125T85	-1.01985528268594	612889931.531012
M193T85	0.955877973073948	1487106785.30209
M489T85	-0.977756307759125	1310148865.63554
M173T86	-0.9938509413277	8448195793.29664
M151T86	0.998879884237435	528666867.31823
M307T86	0.57836950897955	9211583101.39079
M187T86	0.969709805513103	582269107.512966
M255T86	0	1588467664.9598
M269T86	-0.992831030312658	48212468.4008185
M190T86_2	1.17444187531305	2136994569.52576
M172T86	-1.00367829363744	1578165777.44872
M245T86	0	3861235131.5271
M190T86_1	-1.0011080831198	343070114.375439
M148T86	0.222192767552935	26875872480.675
M283T86	0	0
M353T86	-1.00107950123562	1320633673.87335
M153T86	1.10822935259922	11619140375.0957
M285T86	1.00100150250438	9738540688.8613
M253T86	0.19925704188842	7956252497.1061
M170T86	-0.196877147433839	36102251983.5111
M185T86	0.232155851780908	30178545352.9895
M120T87	-0.968850064433743	9872290233.52005
M350T87	0.734279556923508	2062419092.96626
M297T87	-0.991381498975111	159168.699904541
M310T87	0.886674649690279	316103478.660648
M352T87	0.939899116700218	1818189604.46118
M101T88	0.900343061445401	35161762061.2724
M311T88	-1.00102734141502	793096066.105264
M238T88	1.59606171775152	4504672102.77587
M337T88	-1.00100150250438	40613.6875166016
M179T88	1.00805351698462	374244606.889422
M93T89	-0.677089062694016	5755868637.54447
M123T89	-1.76172853967385	3609693063.9139
M218T89	1.02384675474141	3226624269.51778
M314T89	1.00100150250438	64223657.6090937
M217T89_3	-0.840573568186122	240997613.054516
M217T89_1	1.10855814913742	703866503.472012
M432T89	-1.16251953586208	453753323.046875
M122T89	0.962402350926116	2567899483.19981
M217T89_2	0	278132792.661196
M86T90	0.996629127898887	548963390.609609
M323T90	1.00194187529821	212428085.733653
M324T90	-0.126913305140515	10001681684.9422
M298T90	0.994512233165123	18836075918.6392
M198T90	1.38516560830531	437401984.322378
M294T90	-1.00100150250438	2128337184.05393
M488T91	0	2278872261.15249
M189T91	-0.787638087362909	663315846.539431
M207T91	1.00151729053065	1556656921.93068
M208T91	-0.594243658641291	3828030665.43014
M245T91	1.15440049051722	974341742.65564
M489T91	-1.151045191107	481438180.258521
M466T91	1.00100150250438	5592173.41615398
M352T91	0.0495094674967484	160609344.934254
M143T91	1.00034496709362	81899781.342775
M224T91	0.131700587656306	431156862.323284
M267T91_2	-1.26022611433403	1068485453.90758
M436T91	1.41091180242999	1250088088.97843
M229T91	-0.997675432141939	73551.8938479004
M230T91	1.01171350962227	55567960.5335542
M435T91	1.00724245484952	218544583.735786
M263T91	-0.894414155165783	161934.294070801
M267T91_1	0.987369238601045	1447816.38283401
M167T91	-1.04321112499793	5546708455.17619
M139T91	-1.00100150250438	73127988.5553966
M161T91	-1.00100150250438	48719.9055073242
M241T91	-1.00101231218237	7030011356.0063
M322T91	-0.539713046714437	65734050.6117281
M136T92	-1.00100150250438	1033.65782824707
M415T92	-0.968485369881516	5733182399.61111
M199T92	1.00099454881988	64333752.8526252
M146T92	1.36207775897019	600303993.442995
M210T92	-1.00100150250438	81586481.0127737
M281T92	1.00440684106599	900387801.179224
M94T92	-0.939623362927058	1723997060.23316
M192T92	-0.991523626643417	1257526482.23803
M209T92	1.0750333113551	6945565808.13813
M220T92	-1.00100150250438	18564477.8567095
M221T92	1.00100150250438	23889339.4921383
M439T92	1.00100150250438	435850662.298603
M422T93	-0.5302636056146	6244160354.15362
M362T93	-0.570269477377454	4297715422.43067
M368T93	-1.00100150250438	4799113554.84285
M367T93	0.0759786984942692	5850009771.40508
M246T93	-0.999690153048986	4851553974.97272
M246T94	-1.00100150250438	263921364.119992
M151T94	-1.00100150250438	16670.7962626953
M490T94	-1.31467036801001	462480822.613003
M283T94	-0.633457469587943	465234928.816722
M118T94	1.00100150250438	603536896.418966
M419T94	1.00037836721119	425303128.493545
M418T94	1.00100150250438	55629611.1672441
M440T94	-1.15436991613222	427452633.037796
M125T94	0.182010941503754	17299077520.1017
M332T95	-0.86428615977083	147722838.579966
M148T95	1.00100150250438	182594.11662793
M714T95	-1.00100150250438	382178557.523338
M122T95	-1.0066504232876	51784.7880698242
M166T95_3	1.37429670446932	7388946609.48301
M359T95	-0.141019068671073	4888020296.33519
M715T95	0.951023039565678	4076408675.18552
M77T95	-1.00100150250438	8105318974.60126
M95T95	1.00100150250438	4178.37798486328
M168T95	0.988652922474891	1874694.68022607
M331T95	0.264202691772857	529423350.139491
M166T95_4	-1.09644441259906	946987813.844631
M79T95	-1.00100014333385	10390186218.1731
M104T95	1.00100150250438	566876.027748047
M119T95	-1.00100150250438	4114356919.05429
M93T95	1.33548815828532	570956437.326575
M357T95	1.34075232758123	958106820.809364
M358T95	0	85210606.6304749
M91T95	-1.40118382215847	7768812333.60856
M132T95	-0.979783807989839	39298887547.3661
M105T95_2	1.41688327282038	10885166198.7143
M105T95_1	1.00100150250438	4035069504.92433
M150T95	1.16533589929864	19341080909.8245
M107T95	0.0796989047308427	19445870030.5824
M188T95	0.88688555429253	9878380692.87159
M549T95	1.01766620066949	2108043715.37668
M121T95	-1.00975293219938	8586161965.21265
M166T95_2	1.00100150250438	3337498887.74572
M103T95	1.55968477753007	10639679427.1869
M149T95	1.00100150250438	7658544.15656226
M167T95	-0.813055559091558	3998320527.55205
M131T95	0.473375279202178	17797.4516308594
M120T95	0	0
M685T95	1.64411176424363	444954868.787141
M319T95_1	1.00100150250438	15004856090.7815
M204T95	1.06787981844934	5990498882.31288
M319T95_2	-1.00100150250438	5045.50859106445
M166T95_1	1.69991674001968	105369012.774388
M378T95	-1.51932917068288	11378088918.9639
M388T95	0.21813788887032	698825281.134121
M187T96	2.03835274624514	86838217431.0321
M265T96	1.00100150250438	1000068.80275928
M332T98	-1.38833977284966	860668701.293967
M237T98	1.00100150250438	24.45904296875
M169T99	1.0262752615743	1001606216.40242
M240T99	-0.504085289255547	13259914377.6017
M329T99	-0.838136501134365	3251610918.01168
M425T99	-1.00100150250438	489141743.231237
M310T99	0	3398125.68487885
M328T99	-0.126665977926203	4146070927.99863
M344T99	1.02943369097426	81888091.0289186
M222T99	1.37366951360567	972941174.898644
M201T99	1.004404507185	2829767008.24734
M100T99_1	0.513254060053575	1385533187.63874
M156T99	-1.08534529714972	8393734541.84947
M200T99	1.29187796062864	54471616109.8933
M221T99	-1.00100150250438	955950.324921875
M100T99_3	-1.22561271333869	1829830687.19417
M100T99_2	0.985123810940616	333162359.313342
M199T99	-1.11333852208771	897876486.693275
M122T99	0	2716836288.70799
M138T99	1.03450095245079	7007836977.57481
M101T99	1.00098899564715	125324122.799569
M102T100	1.00100150250438	2894710910.58005
M100T100	0.43226799189862	11227395977.6251
M160T100	-1.0000023076776	3286098.21224805
M365T100	0.522444729765667	127229166.096955
M154T100	0.999138582292331	92001722.8219063
M286T100	1.00100150250438	38200746.7965611
M219T101	1.00446695475766	652359052.694663
M138T101	-1.21325294596255	1470114767.63788
M243T101	-1.63361788539828	47895064726.6046
M295T101	1.00100150250438	486181392.275799
M221T102	-1.0009484373249	1280826818.61076
M290T102	-1.14643474005868	19910114185.9841
M169T102	0.0285408663411606	1808324192.70257
M207T102	-1.00100150250438	322.407582275391
M249T103	-0.660005396283668	720991584.73387
M251T103	-1.00100150250438	19054521.7256802
M346T103	-1.40740540326387	94057261.4779376
M246T103	-1.26650190690411	154058660.883951
M299T104	1.64900222177473	490134430.29034
M321T104	-0.884102422177238	18462114138.9848
M342T104	-1.0007548404987	3729414843.39534
M399T104	-1.00100150250438	9094.72775732422
M281T104	1.08721863066094	10280583348.3406
M347T105	-1.25986989310583	37442016739.7982
M306T105	-1.00429180177482	370601996.155981
M376T105	-1.12006552032764	32112411737.1651
M260T105	0.428401110258966	33180066.9219083
M206T105	1.00100150250438	167733346.561545
M242T105	1.00100150250438	3374057067.02979
M261T106	0.996383590407323	627710.309462891
M227T107	-1.21109996287313	1237999266.61603
M438T107	1.10260172902586	1202183270.96639
M203T107	1.13645672387932	466547028.495654
M204T107	0	0
M279T107	-1.04289996915384	74807023.396291
M189T108	0.985216054864845	4349083097.35161
M190T108	0.95633992416721	2006294531.44548
M234T108	-1.13520041666427	15647323472.0101
M182T109	0	381.973044921875
M181T109	1.02641570856077	573154.209593506
M233T109	0.53595964350285	10570568295.5515
M475T109	1.00100150250438	6860234710.56705
M237T109	0.977912303832208	48139214.8131318
M372T109_2	-1.40774670925097	3587579725.96517
M242T109	-0.152100135929123	11899325915.3611
M125T109	1.01207990395263	9212402005.46511
M372T109_1	1.00101404138719	17231099878.8573
M221T109	-0.915555186191733	15041069.1769227
M220T109	1.05370587482886	90021708.9915588
M146T109	0.640496692009726	4759532400.32475
M223T109	-1.00561037993238	3624189924.9836
M217T110	0.995176917664057	5858330444.55535
M195T110	-1.38232054793946	1002188671.40849
M360T110	1.00738279580259	1506953236.44294
M130T110	0.876810300830386	2458956389.55694
M423T110	1.00322396489899	4042883895.27831
M228T110	-1.00100150250438	55072766.3331657
M250T110	1.02368901094941	962236776.242137
M384T110	1.00100150250438	230032594.359069
M385T111	-0.950165134059527	19280.8426546631
M354T111	0	8510880987.80483
M232T111	1.23728678954908	802800606.491302
M247T111	-1.00100150250438	18754977737.333
M249T111	0.999228257858658	7917542619.14134
M472T111	1.36585887226082	1373500796.64163
M473T111	-1.01201947422208	1256374.42376788
M243T112	-0.925575069445026	100178350.709894
M138T112	-0.646524228115685	1978186592.65793
M312T112	0	11841.0837954102
M248T112	1.35809696309464	4372504554.52853
M261T112	-0.994569261588349	8382857958.88849
M533T112	0	0
M262T113	-1.00100150250438	72670609.8716674
M152T113	-1.39178366273148	8134543135.04315
M208T113	0.425385023261423	9830036472.14153
M244T113	1.48723243909877	7819812955.51021
M361T113	-0.336116477501609	7933876433.54007
M308T113	1.41059113656713	654396223.578447
M279T113	-1.41119200674911	90646443.5147036
M231T114	-1.00100150250438	23754398975.5811
M170T114	0.768069245534374	28603258294.3349
M171T114	-0.927081334205305	248279.234869141
M249T114_2	0.462716120586699	1365461706.29686
M114T114	-0.182793662711429	15544948991.5656
M249T114_1	1.00100150250438	86604.3617009277
M250T114	-0.971910410977944	2243621936.77257
M497T115	0	847226389.030341
M234T115	0	0
M326T115	-1.00100158383537	8779111292.37393
M496T115	1.00115554615199	1028836881.88105
M157T116	1.00100150250438	1368044105.04563
M231T116	1.01074437062957	54245546.2874486
M222T117	0.724129822513848	2635761386.90569
M305T118	-0.072915312647798	2727463692.27868
M100T118	-1.18228238726705	4167260728.07385
M146T118	-0.408970782345112	10565839765.9486
M434T118_2	0.109896202991752	1070992566.07472
M434T118_1	0	611137506.204808
M290T118_1	-1.00100150250438	2984.15584851074
M290T118_2	0.971836855268788	148244.790604492
M248T118	0.985860352554118	5577522058.92901
M238T119	-1.12700418495549	3134537349.52809
M241T119	1.00100150250438	3318406448.56241
M419T119	-1.00100150250438	18751.3823647461
M247T120	-1.19494989872757	4500684300.9093
M255T120	-1.0009325264247	3723445955.0586
M207T120	-0.774707792087841	35046215537.7114
M151T120	-0.850887534505092	3544569.9368291
M185T120	1.00100150250438	772708419.323237
M186T120	-1.00100150250438	6147701163.54461
M126T120	-1.00100150250438	40299.8966479492
M605T120	1.00100150250438	7191886.96289982
M303T120	1.33152195635976	2386251088.21013
M604T120	-1.00100150250438	122546602.350903
M264T120	-1.00100150250438	64153761.1237762
M388T121	-0.107811948318701	77976474.1349829
M281T121	-0.907383524485859	3718362663.62597
M233T121	0.333537933293333	18553277092.9571
M253T121	-1.00100150250438	5262507.84562656
M376T122	0	0
M254T122	0.740340934381284	294963519.554191
M170T122	1.00745489593733	756026661.174902
M282T122_1	1.00100150250438	64878.9598345947
M282T122_2	-1.00100150250438	109799632.722941
M282T123	-1.0118028043688	2798634.82857422
M290T123	1.00100150250438	1269358864.1881
M313T123	1.19264832932896	275822306.069242
M445T123	-0.41949320494369	2362853979.76253
M446T123	1.26564527674919	1332242492.10251
M241T124	-1.00237845159092	841895921.235503
M280T124	0.878533178757265	2146474.2073573
M195T124	0.942005053824589	1115449652.5512
M432T125	-1.00132970714903	21334430.9039722
M235T125	1.00065805944362	1797228769.47945
M368T125	0	2686.01846618652
M367T125	-1.40287410179793	18902333668.0325
M366T126_2	-1.06571548236023	126130698.978454
M366T126_1	-0.370104474361599	1324050088.99497
M365T126	0.936754958181712	879635366.652713
M334T126	-1.01369856471428	22581.4516016846
M475T126	1.38615229293701	119564771.160216
M223T126	-0.851383352238634	2680663698.78552
M295T127	1.41010475365199	6828793452.54058
M294T127	-1.03348595137333	4948312745.23594
M394T127_1	1.00100150250438	391909316.97633
M394T127_2	-1.09421556090895	4387593331.74196
M276T127	-1.00996208567775	706690679.416336
M394T128	1.00089307720142	62457111.084788
M182T128	-1.17300120731457	1085572041.32994
M181T128	-1.40907859654131	2262228921.66424
M119T128	-1.07609213245976	17396426856.7614
M411T128	1.00225986549627	890923788.532519
M870T128	-1.21502026572852	1515636935.72547
M350T128	-0.779645452235801	6376446042.87981
M115T128	0	139582434.085559
M142T128	-1.10235038006378	1774108407.15587
M147T128	-0.96482068077976	17067586085.58
M207T128	1.00099844081431	3047854664.40212
M398T128	1.05313846079197	17436445248.1814
M409T128	-0.174705999540437	2792646558.55788
M117T128	1.00100150250438	254723932.505856
M118T128	1.00100150250438	1733132793.93788
M170T128	-0.925719087333568	244837731.985809
M143T128	0.979431590195934	13646286909.8677
M145T128	-1.00100150250438	4702627.89580838
M410T128	1.06094796025124	742858356.771485
M160T128_1	1.00100150250438	825612437.628147
M397T128	-1.23634023321933	5196506056.92739
M160T128_2	0	118851585.473601
M144T128	0	6153346.49253247
M396T128	0	0
M146T128	-1.00100150250438	742019459.29484
M133T128	1.61221865970669	23687896074.5846
M189T128	-1.31640541238809	98044054.5816753
M132T128	-1.32857774451217	25547016191.6258
M159T128	1.00100150250438	97017071.2083605
M130T128	-1.00100150250438	22787448.7589964
M206T128	1.35304854062984	12611450.1130271
M188T128	1.00100150250438	57997.105373291
M190T128	-0.988667621392964	707224352.026018
M205T128	-0.600322564270176	26794982.7697823
M227T129	-1.00100150250438	53938.9210952148
M205T129_2	-1.42229762747687	7669104358.76113
M205T129_1	0.277480464657199	10885657264.5451
M339T129	-0.0293902010518701	10507833433.0879
M172T130_1	-1.43968143795759	14258485194.6274
M144T130	-1.00100150250438	497449835.12658
M304T130	-1.00100150250438	3800925200.3954
M135T130	-1.00100150250438	1825244959.06722
M73T130	-1.00100150250438	1029906084.04424
M295T130	-1.21677923598677	10525214.3596473
M298T130	-0.340836760772617	219566888.686037
M172T130_2	-1.00100150250438	1182338042.218
M237T131	-1.00100150250438	2631.89315136719
M375T131	-1.00778934380063	144212508.062549
M376T131	1.00088817142287	4667865854.2253
M310T131	-1.00100150250438	6930975.19789642
M100T131	-1.06243393509506	4235716228.8728
M238T131	0	741.126397705078
M385T132	0.820195583760818	64132775.2853
M267T132	-0.999253435190097	8354953.35977539
M299T132	-1.00100150250438	136570076.819928
M268T133	0	59544.3795384522
M229T133	0.0334696897118409	71988234.2960967
M239T133	-1.00098596000677	11064674938.6666
M143T133	1.37027458550762	10485363209.035
M253T134	1.00099380630937	541007451.637075
M543T134	-0.997198160061711	279715966.791591
M347T134	-1.00099536850579	2338905062.81734
M348T134	0.986961785142494	283206967.319778
M518T134	0.409870795319894	1700776885.10166
M517T134_1	0.996768609634183	771808152.510757
M517T134_2	0.965230805755031	4640164298.4316
M477T134_2	0	459966566.789937
M425T134	-1.00100150250438	198978.141899658
M426T134	1.00100150250438	214887313.853956
M477T134_1	-1.00060086466734	3173783115.07149
M319T134_2	1.05410584022214	482407967.655844
M510T134	0.265981809557831	17251564950.458
M350T134	-0.948250206116025	772793992.04081
M318T134	1.38618073968718	3039089765.2982
M447T134	1.02272872822277	165169507.881216
M319T134_1	-1.68346455794203	90178775.427514
M281T134	-1.00100150250438	422065900.774622
M308T134	0	0
M362T134	1.00100150250438	180518.814782471
M203T134	0	0
M140T134	-1.00100150250438	6797786382.385
M263T135	1.00100150250438	261512.081120117
M151T135	1.00100150250438	280634.83381543
M394T135	1.33168871981621	607078707.890433
M295T136	1.00100150250438	1527475594.59729
M296T136	0.9996230762607	897106069.464373
M391T136	0	0
M587T136	-1.08879176340146	5078902347.06833
M392T136	1.01052061322214	169133253.032034
M392T137_1	-1.00100150250438	2107058965.73466
M392T137_2	0	4231257688.55923
M586T137	-1.00100150250438	152045.682634521
M277T137	0.991889110983437	1644571.43755713
M341T137	-0.591528033093719	1010653779.03011
M243T138	1.00100150250438	43962363.4517988
M211T138	-1.00288823258025	13015212092.4647
M238T139	1.31721283349594	2142002545.3072
M262T139	0.502407504469518	501716317.192975
M123T139	-1.28709959362083	1289028389.8811
M236T139	-1.16818302716706	194080097.930244
M112T139	0.0641079033307262	12974592019.4797
M158T139	-0.996106904907027	7627851595.44112
M114T140	-0.6500151001731	434817960.352571
M193T140	-1.00228434989507	9159317223.0306
M146T140	-1.05484731721334	29792210227.5667
M337T140	0	789282002.276489
M174T140	-1.00100150250438	2057802574.53801
M214T140	-1.00100150250438	10753789873.5368
M192T140	1.38091489989057	9810066977.10784
M144T140	-1.02505490979399	3895320818.54284
M150T140	-1.00100150250438	1030690214.01572
M391T140	-0.0659255889203467	26204427.6587534
M390T141	0.919532421199245	791398169.20824
M232T141	0	0
M231T141	1.01550325721689	4462205921.28536
M233T141	-1.00100150250438	25014104.601911
M354T141	-1.00947326917352	342896747.062299
M323T141	1.29355133722698	4987864637.05708
M412T141	-0.688031860334363	7245728007.15028
M324T142	0.92146023721754	812271054.233541
M352T142	1.00100150250438	517640196.838051
M261T142	-1.40364217674928	10223726.5176611
M492T142	1.23496143699117	51379.4684489746
M250T142	1.25544612011358	69841.1993833008
M473T142_2	1.00100132241208	10900270411.7867
M473T142_1	-1.38408151246683	812386155.264158
M499T142	-1.00492540919672	140342835.872226
M185T142	0.998961937002429	17410741.5283596
M474T143	-1.26750106143179	2881981021.846
M132T143	1.00099733476956	9735211576.57845
M142T143	-0.618403304124992	36224049581.0525
M734T143	-0.486325713761102	20679608486.7128
M227T144	-1.38526159516769	28780923939.0475
M185T144	0.0609876166240987	5870538209.0067
M446T144	-0.85409675046034	366532805.920802
M187T144	1.00100150250438	1325713916.67425
M186T144	1.00100150250438	23794093.0769697
M369T144	1.24275626221493	1138317814.2138
M368T144	-1.00100150250438	305979.546807617
M295T144	-1.14894567762088	191107490.633433
M269T144	0.120213461500777	1702572049.15089
M445T144	-1.00100150250438	235780414.798959
M163T144	-0.998023841082727	39024405.5311619
M299T144	-1.00100150250438	83027.9219414063
M263T144	-1.00100150250438	35477776.9038411
M242T145_2	0	0
M242T145_1	-0.60986078092686	21709257673.0494
M244T145	1.26143704078057	24094841882.4184
M410T145	0.638959766154615	673321479.710068
M399T145	1.00100150250438	84706874.5837315
M205T145	0.994221288213503	1546967757.26011
M213T146	1.00101225091135	8119567.04572583
M399T146	-1.00187170852654	67998.340663147
M124T146	-1.00130764318053	457546516.148789
M125T146	-0.45090005742362	318123353.222478
M346T146	0.514518384567091	56277830076.1436
M581T146	-1.15794419546499	3096716618.56083
M345T146	-1.22031227276122	172913.606005371
M330T146_2	0.895637884471548	364545552.212591
M92T146	1.00100150250438	805024096.760664
M330T146_1	0	0
M259T146_1	0	5166582.1353252
M582T146_1	0.960608161710533	3990609101.08117
M259T146_2	0	1291.20506274414
M608T146	1.67104803431648	7003435775.3678
M582T146_2	1.29635385978715	5703113263.315
M583T146	-0.920473011553784	2022416633.94861
M405T147	1.4911355620182	84996339.81587
M136T147	0.605350098560844	55360802196.9915
M274T147_2	1.04060451433504	2329350447.23479
M274T147_1	1.02694552425103	2408082382.66433
M190T148	0	0
M353T148_1	0.9667303193821	649732206.467797
M352T148	1.00098998933144	731744513.205998
M353T148_2	-1.00016320250341	2632279872.14892
M528T148	1.3297991709087	314682.47088623
M528T149	0.98215570587425	10536548.704075
M353T149	0	1701868472.23451
M375T149	1.00100150250438	1660608450.30131
M409T149_1	1.00100150250438	2130212431.46724
M816T149	0.246833336529824	1562105497.43871
M409T149_2	-1.04936701920453	457339135.074762
M167T150	-1.00100150250438	763121641.565613
M424T150	0.110196487765304	14138074614.2856
M330T150	1.00100150250438	8136246495.21652
M138T150	-1.11871983751993	6756788513.15735
M166T150	-1.00100150250438	133495.871961548
M206T150	-1.00172014959985	1012742758.45673
M413T150	0	0
M414T150_1	0	0
M332T150	1.30973702294171	14065264498.4929
M184T150	-0.636654238952109	1014148.26630469
M300T150	1.04247555558479	749836551.568486
M421T150	1.37029015431891	7119456517.42469
M329T150	-1.00100150250438	3140233553.11765
M512T150	0.922396117439936	49106624078.128
M281T150	1.00100150250438	1222069013.42361
M493T150_2	0	0
M496T150	1.64979651967654	4391921018.01868
M493T150_1	0	11994131.3320277
M331T150_1	0.0348641825470549	21122042538.209
M372T150	-1.0016990637924	5188762131.05518
M296T150_1	0.570488833144296	2512114482.53336
M331T150_2	1.00073557619368	466299.92085083
M414T150_2	1.00969725167183	3792042917.77528
M395T150	1.0264627557298	158151999.858974
M394T150	0.886581272500177	577548333.419819
M309T150	1.06376766589007	1168344745.35391
M296T150_2	-0.991135827462669	419150797.237597
M331T150_3	-0.931684069971557	8028918495.89887
M280T151_2	0	0
M280T151_1	-0.907169779020068	3339260684.22286
M296T151	1.00100150250438	39013.8102076416
M265T151	0.511737964422625	10861679541.5498
M413T151	0.0608082251353606	4170514998.9584
M469T151	-1.17601458927267	666871083.449989
M440T151_2	0.607945918446573	113994158990.884
M440T151_1	1.00100150250438	2671494910.99869
M439T151_1	-0.920954253148649	15330693559.0998
M439T151_2	-1.00100723644359	1085044388.64932
M439T151_3	0.999864855058039	3703839112.31976
M156T151	1.29677041461504	4004610376.9462
M405T152	-1.00100150250438	895609321.359888
M657T152	-1.00100150250438	1413562197.37355
M658T152_1	1.00100150250438	60556863.2667063
M658T152_2	0	0
M659T152	0	4039860540.14413
M277T152	1.00023784748687	1355098389.79897
M255T152	-1.0016774953823	4128747385.84183
M415T152	-1.00100018994163	16526279996.9087
M415T153	-0.862695810877017	26897634.3133147
M416T153_1	1.00100150250438	48960750.1929682
M623T153	0.963126699928193	3757887135.07177
M622T153_2	1.36071544368252	197493446.167087
M416T153_2	-1.00100150250438	19825128.5119458
M622T153_1	0	5244.77398071289
M247T153	1.00100150250438	1150747870.70288
M239T153	0	19491157.3216932
M248T153	-0.540613668198474	7620575252.18334
M188T153	0.991889584581449	35968588.8465971
M249T153	1.01260004054146	22928525.2415836
M328T153	-1.1179526339817	4291246656.41531
M603T153	0	5664721593.77191
M134T153	1.00100150250438	638157483.405425
M154T154	1.00100150250438	14762601.1947793
M328T154	-1.00100150250438	22832056950.8596
M301T154	-1.00100150250438	209287.958783569
M601T154	-0.903230838201978	287019703.763963
M602T154	0	25986.5194916992
M302T154	0	62335.3936845703
M468T154	-1.00100150250438	939463557.73419
M245T154_1	1.09869040636678	10234147740.5539
M488T154	1.00100150250438	1864.81610620117
M130T154	0.90940928665157	327084226.936623
M245T154_2	-1.00100150250438	6278680922.96526
M336T155	0	0
M288T155	-1.00100150250438	544148965.095015
M429T155_1	0.9502085905429	10210174391.0077
M429T155_2	1.0413146593368	2754975241.45197
M228T155	-0.654198307503407	16897692530.7853
M283T156	-0.350243066335488	2938869458.46759
M300T156	-0.606258594880799	376608728.988773
M418T156_1	0	8325383.01700133
M418T156_2	0	81745190.8826292
M319T156	-1.00100150250438	41321439.1743524
M314T156_2	0	38149182.5913443
M314T156_1	0.976172364645755	2919400154.69677
M314T156_3	1.00100150250438	4349355.44383826
M419T156	-1.00100150250438	528259.597364258
M295T157	0.525663565112217	2893674480.11967
M269T157	0	17243.6927113037
M333T157	0.591729435683129	1945072602.44017
M310T158_2	-1.00080514921125	2558477775.45829
M529T158_1	-1.31173059831142	24054091701.8869
M310T158_1	-1.48490697654419	72486940.2764751
M309T158	-1.00092141856951	338983709.109101
M529T158_2	-0.761169377418192	534255492.513435
M212T158	-0.0899990257711542	137724231.939627
M197T159	1.09663064803343	817386975.618276
M198T159	1.09390665479801	18138987105.247
M251T159	-0.988963854613457	1952073601.27899
M238T159	1.24264807197331	8168631430.64525
M113T160	-0.244825946896146	37410989.8543916
M352T160	-0.997300672786232	69345.949689209
M276T160	-1.32722513516348	4112938417.95466
M198T161	1.10669998244124	16772147771.1735
M234T161	1.00288220194031	20504682.2525022
M448T162	1.1880311368475	13477132510.3645
M194T162	0.615313941201525	5370941047.66165
M438T162	-1.06142366084382	1178126955.58583
M276T162	-1.00100150250438	49720.8823701172
M247T162	-0.492114645241771	17036878211.5187
M246T162	-0.931126018585455	15604393509.2089
M346T162	-1.00106049475222	5456953046.38379
M396T163_2	0.998058193685899	29403433888.3245
M438T163_2	1.35131602407778	3868500289.1861
M397T163	1.00182266559812	9549516.64231885
M396T163_1	-0.603854152999432	15193568702.3687
M438T163_1	-0.446168178224126	566083985.291452
M196T163	-0.585773682258351	592573524.678232
M195T163	1.02417575653819	895178739.362963
M295T163	0.433752519586441	17460105255.7934
M307T163	-1.12728686229954	270262991.853902
M306T163	1.4267288326011	1493187614.74487
M263T163	-1.07644215501735	2005.77998852539
M264T164	-0.896608831254817	4108845.05372278
M153T165	-1.00100150250438	101710.669541016
M145T165	-1.00100150250438	234915641.474294
M225T165	1.07405125241916	2718661621.96856
M396T165	-0.88456473605471	4583406695.27752
M181T165	-0.999853656226602	2159312259.77184
M202T165	-0.668986991458196	1458471331.8608
M417T165	-1.00100150250438	210585036.716359
M180T165	-0.286042141864027	3135532187.84432
M144T165	-1.00100150250438	226015845.64552
M105T165	1.00238048720284	1411729596.90542
M219T166	-0.5380655651783	201911095.218989
M217T166	-0.935802008137669	2395533522.16066
M218T166	0.994702948870568	60557509.2640786
M451T166_2	0.338445383210328	4504932538.79579
M451T166_1	-0.23060728609615	1461965891.89623
M417T166	-1.27109862284731	33973156112.1945
M606T166	1.00100150250438	523351318.705645
M605T167	0.999590318804242	8861328.30409473
M404T167_1	-1.00027611186895	48441439.8443258
M451T167	0	16083560.6181969
M404T167_2	-0.558863962301938	32682124558.9744
M405T167_1	1.00099556113956	17497443368.5776
M414T167	-1.06567602413383	23994354705.4506
M247T167	0.416829070657517	8403429242.08156
M376T167	-1.00100150250438	6643729.88569678
M405T167_2	-1.00101048038853	481709564.102412
M413T167_2	-0.999984531451769	4664802151.4506
M412T167	-0.973048243281727	898135491.894832
M320T167	-0.998305068449885	1470518130.97692
M413T167_1	-1.00100150250438	4090867191.57215
M134T167	0	158348.35245874
M192T168	0.502073596334113	1368305416.61089
M133T168	-1.39582728594584	13044884.0790664
M284T169	-0.97785568912623	2052891349.3839
M535T169_2	-1.00136833462076	940327727.81073
M266T169	1.00100150250438	697116.252293945
M239T169	0	0
M535T169_1	-0.977682949452834	2142706131.55486
M265T170	-1.19438707447099	342117084.476025
M149T170	1.00100715052239	526819372.42972
M281T170	0	0
M186T170	1.09701511338074	87028513.8206311
M456T171	-0.996669288001023	5912537348.40249
M444T171	1.00168289921178	15337033.550248
M443T171	0	1028963169.0489
M444T172	-0.997159778542295	5918570954.93634
M265T172	1.1106935524856	6366006377.74759
M523T172_1	-1.00100150250438	208746460.502271
M522T172	-1.00100150250438	11027756.4769961
M523T172_2	1.00100150250438	197264571.314016
M420T172_2	1.00100150250438	2199952160.06749
M385T172	-0.790946490693971	344615530.080725
M298T172	0.992526861448761	1554934257.53295
M386T172_1	-1.00100150250438	1038607879.03665
M420T172_1	-1.00100150250438	6378079501.77193
M420T172_3	-1.00593487192883	2840655.38290308
M345T172_2	1.00099494779026	8883101644.27369
M386T172_2	1.00094182817953	100515057.177438
M462T172	-1.00100150250438	5205.14499926758
M461T172	-1.00048640229381	145971307.479912
M345T172_1	-1.00100150250438	11309.4153139648
M394T173	1.00131892530241	258255194.937104
M265T173	1.40033680044798	71209.4995543213
M287T173	1.00100150250438	231770.014563477
M130T173	-0.557925938578718	20351975475.7272
M266T173	-1.00100150250438	1135859354.54474
M410T173	0.0295805372034834	4745790160.96643
M288T174	-0.0880548444807546	13495710307.2778
M248T174	-0.194707041947412	30140313991.0769
M303T174	1.02798970566542	10531468776.0439
M174T174	1.0054189885618	2864995531.08604
M445T175	-1.02106380773286	3098.79246130371
M344T176	0	109682942.866217
M245T176	0.858934375662798	49887144.3357008
M246T177	0.263255980424475	291444996.074799
M451T177_2	0	0
M345T177	1.55345716362619	10598185966.74
M451T177_1	0	0
M339T177_1	-1.00085978607604	10667839070.4584
M338T177	0	767391.345309326
M339T177_2	1.00099656033852	2769929772.78066
M333T177	-0.592043045304145	2601917120.62925
M297T177	0	618.407388061523
M318T177	1.08015564853183	8211759455.78853
M654T178	1.86713773280239	17026173599.2389
M217T178	1.00100150250438	3216914.09215369
M385T179	-1.00100150250438	9841514186.79639
M269T179	1.00100150250438	8837314317.71349
M230T179	-1.00100150250438	14375830868.3638
M442T180	1.03751936014377	53022.0803925781
M443T180	-0.933837270749624	28685882144.9226
M292T180	1.0012099488111	395944350.746476
M386T180	-0.998054832225928	360601.203399536
M417T181	0.35133548499789	668874931.443995
M492T181_2	-1.00654002419426	12581193.6724114
M492T181_1	0	569219530.549617
M373T181	-1.15845086416093	106689284.752881
M372T182	-1.00100150250438	135464883.959726
M243T182	-1.123982448844	5105439945.92313
M161T183	0.194433526065676	5427545436.28585
M316T183	-0.998551012722933	5752022956.91845
M114T183	-1.27766232880141	34386034634.3044
M160T183	-1.00100150250438	240472047.959164
M315T183	-0.989170728237845	28901.9776555176
M169T184	1.00100150250438	3145273.36495099
M615T184	0	0
M247T184	-0.996151368120885	16242880148.7527
M256T184	0	13206.6361567383
M334T185	-0.740536446284742	6871952974.65865
M198T185	-0.67100972376748	24830673580.3422
M346T186	0.562821021655186	3564510084.82063
M193T186	-1.00100150250438	1346682675.17322
M215T186	1.00097206916272	2461454771.04622
M280T187	0.99133310483903	10748910060.5513
M304T187	1.16712214731708	1962260985.47998
M192T188_1	-0.727810755580534	12380825.075085
M264T188	-1.48476202775467	5191180196.98343
M263T188	-1.00100150250438	79530.6349445801
M192T188_2	0.969239222845643	5117188853.47248
M124T188	-0.33964285791207	13533983.3346469
M332T189	0.203060458479381	8239415317.72396
M329T189	-1.00100150250438	151407020.522251
M433T189	0	6973.50797094727
M245T189	0	50686438.4962048
M184T189	-1.42110430470148	79905598.8897816
M246T190	-1.09457700161402	7845206022.10541
M422T190_3	-1.00141981604153	394866717.509201
M463T190	-0.824226618601763	1270842473.77004
M422T190_2	0.0379923768669574	145240567.784788
M155T190	-0.942563933845546	118537300.303007
M422T190_1	1.00100150250438	542168525.548547
M509T191	1.59717681025085	2989382412.79276
M506T191	-1.00100150250438	2132921426.05286
M487T191	0.623585151052436	4562848884.32732
M466T191	1.00100150250438	1674.15586206055
M372T191	-1.00100150250438	20397.3275683594
M718T192_2	0.480208032171233	8413273700.96217
M415T192	-1.00100150250438	801158597.007983
M718T192_1	0	45927938.4240164
M414T192	1.00100150250438	341757.828987305
M409T192_2	1.00078401666847	3995686253.40862
M409T192_1	1.00535105493029	9170732149.51017
M299T192_2	-1.00100150250438	629002359.95483
M398T192	0	4971.08882128906
M377T192	-1.36550134900136	2602866629.26882
M299T192_1	0	3043215296.51584
M653T192	-1.00073638658312	73904086.0744419
M366T194	0.172352530299964	12985840484.1599
M388T194_1	-1.00100150250438	46266520.2456284
M126T194	1.00100118245352	629300532.410458
M367T194	1.32150497109583	948143166.271016
M109T194	1.49545918657706	3557153929.39158
M480T194	-0.899556604449476	981272702.605682
M371T194	0.263495365199805	11121366093.3466
M400T194	1.00100150250438	22384.8598742676
M388T194_2	1.00100150250438	6222097862.34032
M401T194	-1.00100150250438	1199740732.59984
M394T195	-0.960521229555445	4475498502.4982
M400T195	1.00100150250438	2658014873.15131
M492T195	1.59164286770298	775955592.462762
M347T195	-1.03505118084411	318777740.893323
M365T195	0.499799410853115	14062970265.4568
M480T195	-0.145031468320787	32412210623.184
M295T196	-1.07420941985485	7019395975.57671
M401T196	0	3309411700.71718
M169T196	1.16362701641168	794762537.537863
M129T196	-0.488098429996956	207826575.89862
M69T196	-0.140207622930345	218238404.303151
M486T196	1.00100150250438	136785795.86622
M485T197_2	0	1444305412.93486
M485T197_1	-1.09551074552917	18749753123.816
M111T197	-0.00496865095984487	829367169.46627
M298T197	1.00100150250438	175865916.038782
M297T197	1.15129019370219	931197194.403489
M178T197	1.09535076847348	2424427674.02725
M238T199	1.05764441434628	1550552668.14184
M484T199_2	-1.00100150250438	4210241986.98673
M484T199_1	-0.77790670589683	8688447611.19308
M363T199_2	-1.00100150250438	1709383859.82463
M363T199_1	-1.00100150250438	98417094.2931559
M364T199	0	4764327208.65243
M346T199	0.0766754518444616	737598317.936951
M497T201	0	887358.594214111
M335T201	1.41935681897734	7196488119.94831
M514T201	0	0
M513T201_1	1.00100150250438	3910749646.46588
M513T201_2	1.00100150250438	1390135187.64579
M290T202	-1.00100993975575	1137633242.83247
M411T202_1	-1.00100150250438	15371834.5590933
M411T202_2	0	56938458.4500541
M295T202	-1.00100150250438	14661237852.8809
M469T202	1.6158552937986	1459833108.43333
M529T203	1.00100150250438	732498556.642158
M438T203_2	-1.33976129095697	1697001709.25679
M438T203_1	1.12948318033751	968787788.295266
M391T203	1.00076758482013	164293604.869612
M575T203	-1.02575357698091	626184417.652905
M530T203	1.00100150250438	64850.8717403564
M357T203	-0.689864743259018	82116.3239846191
M130T204	1.00100150250438	177719960.555818
M352T204	0	117021.282137817
M575T204	1.00100177001384	3396174335.73662
M359T204	0	756.763546020508
M449T204	0	25181017.5962402
M510T204	-1.00097354507763	319875758.257984
M448T204	1.00100150250438	17503.2786003418
M391T204_2	0	5220013.13360937
M391T204_1	-1.0614713433951	529205477.223716
M479T205_4	-1.0047880395068	908466106.976227
M441T205	0	1773729182.15242
M411T205_5	-0.935981860217742	3603539001.06806
M479T205_5	0	0
M510T205	0	0
M479T205_1	1.00100150250438	11724.5011551514
M479T205_2	0	629420213.475367
M411T205_1	-1.02777202822449	19122499.5145846
M411T205_3	1.00100150250438	1936425.75264673
M411T205_4	1.00100150250438	1120313659.61575
M479T205_3	1.01326403036402	26640576.9767949
M411T205_2	1.00100150250438	949711758.501007
M437T205	-1.00100150250438	1570544645.20778
M532T206_1	0.997634466039079	5167285811.52396
M438T206	-1.00100150250438	414506264.178408
M532T206_2	1.00100150250438	9.87849035644531
M531T206	0	11673.5217851563
M413T206	1.0010001843232	11297714519.1226
M457T206_1	1.21695382016392	11092495.6380519
M414T206	1.30722592576753	11229185966.482
M457T206_2	-1.39359029940408	63094.197121582
M457T206_3	0	0
M437T206	0	359662733.131757
M290T207	-0.943100140294619	3839952292.17199
M292T207	-1.46234022593112	1616810743.06999
M168T207	-1.17481926165239	11056659586.4376
M291T207	0.737996931631812	2449065533.1701
M531T207_2	0.262866738912722	5110734441.69128
M425T207_1	1.00100150250438	8844151.97932312
M531T207_3	0.957427435728825	3143698219.65691
M425T207_2	1.04646518294793	81770.2476633301
M312T207	0.820279329894538	1071924424.06918
M710T207_1	0.987173890399643	10994436687.7533
M425T207_3	-1.00100150250438	2141447400.13929
M621T207_1	-1.10120805870156	2721033999.98366
M710T207_4	-1.00100150250438	2096797672.30994
M531T207_1	-1.00100150250438	2868168296.79442
M710T207_2	0	15455.0174401855
M609T207	1.00065192832796	4571081833.55341
M621T207_2	1.01048555867399	5024618826.86894
M710T207_3	1.03985857341989	2121371508.82165
M281T207	0	38841209.834373
M621T207_3	1.01908017135734	53320969.2478726
M425T207_4	-1.02912069570856	619594347.433821
M532T207	-0.620303810366214	1462719529.26744
M622T208	-1.01252293587639	9252489131.04221
M211T208	-0.919116296658374	246043757.650038
M503T208_2	-0.997384645733641	14854092.5670052
M503T208_1	-1.0174641540138	3396916596.83474
M523T208	0.998405080274163	33778.2963469238
M433T210	-1.0389754297772	4985888605.22006
M276T211	-1.01574956044439	41962059.1923664
M277T211	-0.990824378526283	4112687773.2556
M489T211	0.781606275931181	2914020118.09828
M432T211	0	32750209.5849463
M143T211	1.08407695799766	3588250917.97093
M408T211	0.8401321356638	4078942.52286076
M111T211	1.31264416731684	38461717.5689745
M537T211	-1.00100150250438	1976064198.53962
M171T211	1.00943096858894	3485459056.46231
M439T212	-1.00100150250438	207518682.635055
M208T212	0	9857.83492919922
M226T212	-0.805943945950113	162434567.542976
M279T212	-0.959549636252343	9979242280.23183
M231T212	0.993400839187528	212390690.214157
M397T212	-0.69860874087642	235470268.149573
M125T212	-0.998397703186733	2765050761.79439
M398T212	1.04085180203228	725353238.088369
M371T212	0.944276796131598	982976225.700017
M408T212_2	1.00108792627823	2956838.44442383
M408T212_1	0	0
M347T212	0	82884813.9811641
M336T213	1.00217393226514	5339752526.15825
M615T213	-1.11160516370038	607655728.179729
M462T213	1.40342899206225	23013487014.9753
M614T214	-1.00100150250438	938327632.350665
M380T214	-1.00100150250438	638021159.500137
M615T214	-0.953224580556344	1041988102.01501
M506T214	-1.00174544503224	30325052323.8804
M461T214_1	0	0
M461T214_2	0.625798993356825	19326326323.028
M462T214_1	-1.00100150250438	349512038.532638
M462T214_2	0.542624835504164	1107083321.10748
M139T214	-1.00100150250438	1193116282.44572
M505T214	-0.980006393722325	9713548286.87141
M506T216	0.95094000411921	3634568186.70904
M238T216	0.995533831069306	317008222.05276
M520T216	0	0
M521T216	1.00114548635002	3202764940.06054
M468T218	0	51206209.2095099
M264T218	-1.00136940502946	230010373.285367
M477T219	-1.65441843707237	379079.729736328
M210T219	-0.515567692776255	23913548225.771
M428T219_2	-1.00100150250438	159559439.187544
M355T219	-1.04945424629496	951124516.190197
M269T219	-1.00090344405767	6442074244.02561
M192T219	1.03065355535896	1564875916.60297
M638T219_2	0	0
M428T219_3	0.544684907971566	1831554511.37348
M534T219	-1.00100150250438	232006441.269317
M229T219	0.258611472616136	28157842230.6852
M428T219_1	0	0
M638T219_1	-1.00100150250438	20135032.0740613
M535T219	-1.00614185541208	9264112370.95296
M639T219	0.991702641211809	4426712719.61782
M480T219_1	0	43738886.3350198
M479T219_1	-0.994124812456139	41425.5924934082
M479T219_2	-1.00100150250438	1290640817.24792
M479T219_3	1.0055110416308	413432239.796568
M480T219_2	-0.843940844872348	570275834.13222
M447T220_3	1.00077859416369	2249117271.81979
M447T220_1	-1.00100150250438	377530.865949219
M447T220_2	0.48619194600408	6013482096.43812
M446T220	-1.00100150250438	3160257700.10849
M495T220	0.889944678378136	2666395990.98323
M471T220	-1.0007299125242	12106607493.7128
M445T220	1.00100150250438	1178562.56154834
M370T220	0	0
M472T221_1	0	79698.2694941406
M561T221	1.13110178144468	127776491.266972
M472T221_2	-1.00100150250438	10224650897.7604
M369T221	-0.704388554870839	74188.0245883789
M514T221	-1.41705256494164	11578034694.4006
M560T221	-0.994348532615821	657828567.793572
M501T221_3	-1.00100150250438	1271837093.16312
M280T221	-1.07349729841015	201963195.185886
M445T221	-1.00100150250438	8209219677.99571
M279T221	-1.00100150250438	795382.684896484
M501T221_1	-1.00102906541776	35483392.9037583
M454T221	0	291881655.977307
M501T221_2	1.00100150250438	23698504.3350492
M453T221	1.00100150250438	2776446998.96734
M244T222	1.00100150250438	104835.716383789
M649T223	0	0
M611T223	1.41701963217917	9925270.63538416
M648T223	1.00100150250438	808577.469649231
M407T223_1	-1.00099915631287	11241711185.3368
M407T223_2	-1.00100150250438	1663.47432592773
M245T223	0	0
M426T223	-1.00167126522155	2572604690.43025
M246T223	1.00100150250438	23396.8052248535
M610T223	-1.00169777536298	2667808532.33665
M247T223	1.00227841084233	885025220.794314
M610T224	0.706811050789009	21677690651.0609
M438T224	1.00100150250438	95146627.2313184
M429T224	0.761686194493792	7929914957.06432
M146T224	1.00098704750261	1626286519.22082
M210T224	0.984753101120691	17270369041.2052
M208T224	-1.00100150250438	1169586662.64383
M140T224	-1.00343866337799	84517643.3047993
M408T224	-1.00710641646797	219824691.997754
M474T225	0.98113182764313	108540356.835815
M539T225_2	0	8726.66092504883
M431T225_1	-0.950677557436897	10688052393.5045
M249T225	-0.644757176699214	27227098572.8535
M539T225_3	1.02258691029208	728009443.381988
M431T225_2	1.72243079022577	25819522098.7225
M424T225	0	114.810379638672
M539T225_1	1.09795072764362	10779657910.6957
M475T225	-0.901175061458443	6458762541.92085
M431T226	1.00100150250438	180838874.341824
M328T226	0	0
M212T226	0	6129653.15155569
M329T227	1.00100150250438	242566.618151855
M285T227	-1.02482653235112	989995813.983034
M283T227	1.38542256128798	209522548.60457
M499T228_2	0.999337038334479	116207154.377926
M500T228_2	1.24695206424053	940767220.74423
M499T228_1	-0.836030649977521	24313366236.1315
M500T228_1	0.951746957881748	18105916713.7653
M266T228	1.00103295930376	2172154527.08873
M467T228	-1.00100150250438	567573402.379894
M198T228	1.00100150250438	1780347.16833737
M179T228	1.06300529635126	693654198.708294
M465T229_1	0	1786691967.29279
M619T229_1	-1.00100150250438	537034135.283902
M465T229_3	0	0
M465T229_2	-0.262691345736103	128004826.685501
M465T229_4	-1.00104722895188	8883067257.73672
M166T229	1.01552003907904	83967.8349968262
M619T229_2	-1.00100150250438	17699.9883554688
M734T229	1.01131467675833	4519.55554980469
M466T230	-0.981433459030282	1012020820.77877
M528T230_1	1.00100150250438	35897004.4601249
M528T230_2	-1.00127309294671	26933478988.9624
M529T231_1	0.193610711172094	147497274.778188
M529T231_2	0	0
M441T231_1	0	8411435.03731165
M454T231_1	0	1915159205.94655
M454T231_2	-1.00100150250438	1028428576.42442
M563T231	1.00100150250438	168874099.800846
M529T231_3	-0.642326110151153	17372677.3431299
M441T231_2	0.831983315479021	1624176304.43809
M318T232	-1.20875873600428	603625062.785826
M483T232	-1.37644986832365	291703744.923674
M482T232	1.00100150250438	4155381946.79154
M775T233	0	1088277270.38554
M388T233	0.832729294555882	86319.7471717529
M389T233	0	487651445.768536
M257T233	-1.11777498979085	2914066215.96282
M182T233	-1.00100150250438	44485645.8628325
M483T233	-1.00131204012986	28882934571.0739
M361T234	-1.00100150250438	893.034139404297
M362T234	1.00100150250438	353170653.005521
M431T235_1	-0.925101586676024	7396482035.43674
M431T235_3	1.00041319649991	3280331945.62269
M431T235_2	1.00100150250438	102264314.855793
M646T235	0	0
M645T236	-1.00100150250438	464128490.881553
M403T236	0.999588865942861	3518186246.51866
M261T236	0.413766942662566	23844276004.0563
M599T236_1	1.30627789704903	1305940557.05896
M599T236_2	0.984983094565534	84216.1502050781
M476T236_2	1.00096993736252	235591757.952064
M404T236	0.761672519365233	600620391.141501
M260T236	-1.03519921196745	397847684.090695
M476T236_3	1.00100150250438	24281685.29252
M476T236_1	1.23737390463519	150863005.460099
M455T237_1	-1.00426192150923	22247245.3327021
M455T237_2	1.00085688270954	30313909.1452377
M454T237	-1.20307977236617	7202855755.38251
M153T237	1.00100150250438	4216518.94087378
M534T238_2	1.00100150250438	39191066.5053302
M640T238_1	0	38072714.4362407
M238T238	1.00100150250438	225756022.5258
M534T238_1	1.03901875195929	432401933.1134
M640T238_2	1.29622331208061	7781086207.68952
M533T238	0.927268791746625	446204753.510626
M466T238_1	1.00100150250438	2444882.18556259
M354T238	1.01745863162102	21167287.0123513
M466T238_2	-1.00100150250438	15441554280.4345
M389T238	-0.779035972923063	713518665.482576
M228T238	0.212307265700232	13481429022.1602
M534T238_3	1.00469510307938	837919598.607551
M197T239	0	0
M520T239	-1.00797369068635	2619823095.92921
M138T239	1.00177586376183	1912617460.41679
M706T239_2	-0.979184894948032	28600870211.3004
M314T239	-0.956144444272223	5227720528.40935
M706T239_1	-1.00100150250438	12266623255.7219
M313T240	1.41400054855863	3398929064.55584
M344T240	0	340227229.547975
M373T240	-0.260470666207796	1176810146.86452
M610T240	1.60708624997055	3958390170.51062
M589T240	1.32275208594653	411294.348735718
M486T240_3	0	130345243.17317
M486T240_2	0.873643837047153	9221640856.24688
M588T240	0.83051023180363	6775065626.58081
M486T240_1	-1.0013752401341	6147523138.19318
M389T240	0	2533367.75687012
M389T241_2	1.00100150250438	1980491332.42437
M389T241_1	0	826829621.804427
M437T241	1.51840562617671	5110310473.29503
M427T241	-0.955824785100065	3091138895.58678
M587T242	0.415069314160517	680087637.2243
M517T243_2	-1.00100150250438	1273307.85934131
M517T243_1	0.951970840869975	26641056366.6622
M547T243_1	-0.979194025434216	103794054.657791
M547T243_2	0.832122572293751	253552098.149827
M609T244_4	0	0
M609T244_1	1.00100150250438	17906757.6559921
M610T244	-0.947740873552041	1410585738.00222
M183T244	1.00136107550898	478177879.629019
M182T244	1.00100150250438	632198229.076401
M627T244_2	1.00629955714416	3189838750.65729
M609T244_2	1.00100150250438	206067972.764382
M627T244_1	1.00100150250438	220305808.093984
M609T244_3	0.937569751730965	3140112457.93185
M497T244	1.06444061751618	10173924177.4008
M465T245	0	51.7079866943359
M583T246_1	0	1305137365.56754
M479T246	0	0
M584T246	-0.845975614995945	2547210629.8269
M206T246	0.673299712688916	13085495314.0816
M599T246_1	-1.03507204850574	387803081.251428
M599T246_2	-1.00100150250438	995199723.553438
M419T246	-0.0126180483324804	5990252992.03501
M130T246	1.00100150250438	5627128841.15912
M351T246	0.794489021441991	4849560463.43583
M583T246_2	0	0
M205T247	-0.538177831992785	1424510403.77569
M479T247	1.00100150250438	54827959.6846418
M489T247_1	1.00100150250438	221117408.949296
M478T247_2	0	0
M503T247	-1.01913669657865	344424.953944458
M489T247_3	1.00100150250438	255724611.616116
M478T247_1	1.00100150250438	44625746.5127912
M408T247_1	0	639.34276159668
M489T247_2	0	0
M408T247_2	-1.00100150250438	36414.0646496582
M504T247	0	22856209.5298372
M407T247	0	100363561.459407
M305T247	1.35558433956528	654754752.470449
M583T247	0	13742104.4151212
M224T248	1.50976008486019	26819757274.2603
M284T248	-1.00100150250438	1038109.28569053
M304T249	0.323855880740451	161820528.406758
M196T250	0	2500441550.59178
M357T250_3	-0.987137093882052	14908604652.884
M476T250_1	1.00100150250438	21843680593.2638
M438T250	1.00100150250438	282798759.211305
M357T250_2	0	140970977.011688
M476T250_2	-1.40067741467831	5310886197.09873
M319T250	0.484220857811529	17256235840.8044
M357T250_1	1.00223273956387	9061421.95927539
M271T250	1.00100150250438	44475652.1547608
M318T251	1.00100150250438	2450688.04518701
M452T251_2	-1.38595495092889	51305723.7409825
M445T251	0	453103167.183315
M446T251	1.00284860001609	59349346.1403917
M430T251	1.00195878982352	10260715624.7214
M452T251_1	0	951949993.86352
M441T251	1.00100150250438	26774.6282698975
M204T252	0	76570526.401234
M292T253	0.768022902950258	5146603475.81209
M401T253	0.988737245950293	3028692831.31664
M542T253_2	-1.00100150250438	1208182994.8997
M541T253	1.00089537757238	1915073583.53776
M542T253_1	1.00100150250438	2563301.48880518
M508T254_1	0.959292492324	186655785.569525
M508T254_2	1.41182391450234	3140580315.04192
M352T254	1.00100150250438	1220348047.95324
M251T256	-1.00100150250438	2470812.80697131
M252T256	-0.965870112204439	37687366625.9832
M273T256	1.00209121617929	6778107311.95954
M212T256	0	0
M219T258	1.00092391430211	269694643.471634
M198T258	1.09605574226279	6078654582.45311
M197T258	1.33387644320268	642618996.438791
M257T258	-1.01572631893628	1068573416.55567
M147T258	1.41641557533969	1119116809.92809
M309T258	1.0793140834973	16297245663.9791
M146T258	-0.610804546122475	778848705.187101
M504T258_3	-1.00100150250438	455332381.203684
M118T258	-0.25468572954542	7335249466.70283
M504T258_1	1.00100150250438	25246951296.3688
M304T258	-0.599546189203435	29106351166.4334
M306T258	-1.0929616922208	135533127.092399
M305T258	-1.00315184286381	3893437981.21368
M308T258	1.03658643627721	521605065.817142
M504T258_2	-1.00100150250438	15757529053.584
M452T258	-0.681528717205551	934082578.362555
M452T259	-1.00100150250438	459007330.416817
M564T259	0.494936251562285	9062732375.80758
M460T259	-0.825199988880033	2127902289.0101
M552T259	0.676446111960598	57737556.1180182
M394T260	0.926887260204184	14806937837.7787
M239T261	-1.00111004967909	701833684.801987
M384T261	1.52278720557786	9200598779.9692
M553T261	-1.00100150250438	2042545864.725
M483T262	0	123782.716769531
M391T263_1	-0.00641591421314476	66455.4101513672
M238T263	0	4823678901.63145
M506T263	-1.00100150250438	13391.9024331055
M391T263_2	-1.01773981326134	50376143.9276833
M608T264	0	0
M609T264	0	0
M438T264_2	-1.00100150250438	2927174608.91074
M438T264_1	-0.987676319328602	203895965.66781
M434T264	-0.468033630423951	2600643028.45927
M434T265_2	-0.586253256258703	1244554927.6432
M434T265_1	-1.00100150250438	1723.19666186523
M521T265	1.00101258106575	642447332.751851
M434T266	0	289.593318359375
M520T266	0.998051093858384	256579.148538208
M667T267	0	0
M666T267	1.72516524865949	2584969106.69558
M667T268_1	1.03804454092562	1832525994.16117
M666T268	1.00100150250438	88358.2909106445
M556T268_1	1.0075797257149	2948186261.37045
M667T268_2	-1.00102872472874	915983266.716145
M555T268_1	-0.606374450377383	1216596120.64994
M556T268_2	-1.01407467999797	304795121.7478
M556T268_3	-0.415782372260206	2798934236.75831
M667T268_3	-1.00068549408565	1069507440.91803
M555T268_2	1.09462271509903	4490994745.37006
M163T268	1.00100150250438	4504811301.75036
M185T268	0.995617008173534	64168554.7246852
M164T268	1.08030008812209	10331326858.436
M107T268	0.0960187881576819	15872797481.0311
M229T268	1.00100150250438	2842.38346057129
M89T268	0.258504359864605	17659138470.5932
M556T268_4	-1.00100150250438	1615855916.11879
M468T269	0	0
M521T269_1	1.61121766896875	990281369.070319
M521T269_2	1.08450672111638	11281898524.4202
M471T269_1	1.00100150250438	137806361.843154
M520T269	1.27196941617999	243877872.282175
M471T269_2	-1.00100150250438	39697113.6623237
M563T269	-1.43862707819054	1743160287.02335
M472T270	0.938817170198712	4057566595.30041
M497T270_1	-1.02065540484299	1022287985.70265
M290T270	0.925131883489427	115717593.477782
M504T270_1	-1.58501989880282	19546967461.2201
M504T270_2	1.00100150250438	365173576.512528
M563T270_1	-1.0030184748137	60378062.1609388
M562T270_2	0	53286522.8488362
M497T270_2	-0.181938022099066	513819571.438994
M466T270	0	1694.672859375
M493T270	0	72544.1469951172
M492T270	0.94004791598907	1007250306.09818
M403T270	-1.0136575096766	490253984.818799
M563T270_2	0.916735711940424	2552135522.57932
M656T270_2	-1.00100150250438	2287030105.85967
M656T270_1	1.00100150250438	169233529.630186
M562T270_1	0	385276.186416382
M656T270_3	-1.00100150250438	4798598.90101416
M238T270	1.00100150250438	1507211121.46303
M627T270_2	-1.22371609741604	541389157.363721
M627T270_1	0.991354106822027	531040506.619538
M627T270_3	-1.00396723439528	117560203.21743
M556T270	-1.76789216335442	6327048953.99654
M556T271	0	361660951.485771
M131T271	0.973579609441839	145133942.923877
M690T271_1	1.01365297994452	13339491806.1816
M689T271_1	-0.996761080322936	466161917.837376
M690T271_3	0	15381614.0947978
M690T271_2	-1.00100150250438	391779481.756801
M689T271_3	-1.00120519467942	136005079.421915
M689T271_2	1.00104649356426	177219944.812477
M862T271	0.248696562426254	1793162807.18719
M541T271	1.00100150250438	5791097492.61507
M443T271	1.10142132794213	5781572041.41616
M690T271_4	0	30548138.6419368
M534T271	-1.00100150250438	39078531.1004492
M861T271	1.00124599977154	3446802812.50161
M540T271	1.00100150250438	6924991140.82916
M526T271	-0.982972597991425	4270800990.38649
M541T272	0.873611692224342	7776198932.49767
M526T272_1	1.00100150250438	1309388862.78872
M861T272_2	-1.00825117243336	1701714196.55573
M862T272_1	1.00100150250438	159023412.979984
M526T272_2	0.916276810285764	5692157496.99026
M690T272	0	183598902.477271
M861T272_1	-1.00100150250438	955619504.495285
M534T272	1.00100150250438	5791574307.82933
M535T272	-1.00269935656958	85549029.0814829
M862T272_2	-1.00100150250438	1192763238.08096
M585T272_1	-1.00100150250438	29399454.239514
M585T272_2	1.00100150250438	42840960.1806246
M523T272_2	1.00100150250438	645082.896666016
M585T272_4	1.08239680233761	2657609030.60373
M457T272_2	0	63.9046619873047
M585T272_3	1.004079173915	3061403478.45445
M457T272_1	1.00100150250438	5463067.24255664
M726T272	0.98368446915148	14214667648.0569
[truncated: 1,914 more rows]
