# Supplementary material for: A Retrospective Metabolomics Analysis of Gamma-Hydroxybutyrate in Humans: New Potential Markers and Changes in Metabolism Related to GHB Consumption
Source: Front Pharmacol. 2022 Mar 3;13:816376. doi: 10.3389/fphar.2022.816376 (PMC8927817; doi:10.3389/fphar.2022.816376)
Supplement: Supplementary file 1 [file DataSheet1.zip › Data Sheet 1/Raw data and R code/random forest/RF_classification.csv]

	control	positive	MeanDecreaseAccuracy	MeanDecreaseGini
M197T15	0	-1.00100150250438	-1.00100150250438	0.00712156862745098
M99T16	0	0	0	0
M257T16	0	0	0	0.00363636363636364
M112T16	0	0	0	0
M129T16	0	0	0	0
M204T17	1.00100150250438	0	1.00100150250438	0.0151619047619048
M147T17_1	0	0	0	0
M147T17_2	0	0	0	0
M203T17	0	-1.00100150250438	-1.00100150250438	0.0244034282369664
M146T17	0	0	0	0
M243T17	0	0	0	0
M107T17	-1.00100150250438	1.00100150250438	0	0.00342857142857143
M123T18	0	0	0	0.00730830039525692
M125T18	0	0	0	0
M191T18	0	1.00100150250438	1.00100150250438	0.0038974358974359
M165T18	0	0	0	0
M181T18	0	0	0	0
M247T18	0	0	0	0.00390909090909091
M219T19	-1.00100150250438	0	-1.00100150250438	0.0036
M249T19	0	0	0	0
M251T19	0	0	0	0
M217T19_2	1.00100150250438	1.00100150250438	1.00100150250438	0.01100338170683
M235T19	-1.00100150250438	-1.00100150250438	-1.00100150250438	0.00730830039525692
M233T19	-1.00100150250438	1.00100150250438	0.160583269979203	0.0199616879903867
M267T19	0	0	0	0
M243T19	0	0	0	0
M281T19	1.00100150250438	1.00100150250438	1.33922903160289	0.050329750590588
M265T19	0	0	0	0.00377917540181691
M209T19	1.00100150250438	0	1.00100150250438	0.0143307757885763
M239T19	0	0	0	0
M115T19	0	0	0	0
M113T19	1.00100150250438	0	1.00100150250438	0.0154545454545455
M117T19	0	-1.00100150250438	-1.00100150250438	0.00832075471698113
M223T19	0	0	0	0
M225T19	0	0	0	0
M255T19	0	-1.00100150250438	-1.00100150250438	0.00693333333333333
M241T19	1.00100150250438	0	1.00100150250438	0.0112133333333333
M409T19	0	0	0	0
M425T19	0	0	0	0.00390909090909091
M207T19	0	0	0	0
M283T19	0	0	0	0
M227T19	0	0	0	0
M257T19	-1.00100150250438	0	-1.00100150250438	0.00391111111111111
M141T19	0	1.00100150250438	1.00100150250438	0.0156287179487179
M99T19	0	0	0	0.00391304347826087
M367T19	0	0	0	0
M83T19	0	0	0	0
M97T19	0	0	0	0
M81T19	0	0	0	0
M291T19	0	0	0	0
M247T19	0	0	0	0
M139T19	0	0	0	0
M199T19	0	1.00100150250438	1.00100150250438	0.0287239819004525
M189T19	0	0	0	0
M289T19	1.00100150250438	1.33419281824618	1.40275209380409	0.0157083003952569
M217T19_1	0	0	0	0
M287T19	0	0	0	0
M273T19	0	0	0	0
M173T19	0	1.00100150250438	1.00100150250438	0.0240053475935829
M231T19	0	1.00100150250438	1.00100150250438	0.00737964121818941
M229T19	0	0	0	0
M213T19	0	-1.00100150250438	-1.00100150250438	0.0176631684157921
M215T19	0	0	0	0
M171T19	0	0	0	0
M170T19	1.00100150250438	1.00100150250438	1.00100150250438	0.0113076923076923
M186T19	1.00100150250438	0	1.00100150250438	0.00952380952380952
M155T19	1.00100150250438	0	1.00100150250438	0.00385714285714285
M280T20	1.00100150250438	0	0.531477322065995	0.0383061097885046
M207T20	0	0	0	0
M191T20	0	1.00100150250438	1.00100150250438	0.0254199322689889
M140T20	1.00100150250438	1.00100150250438	1.00100150250438	0.00682666666666666
M220T20	0	0	0	0
M221T20	0	0	0	0
M219T20	0	0	0	0
M104T20	0	0	0	0
M151T20	0	0	0	0
M105T20	-1.00100150250438	0	-1.00100150250438	0.00773132112815438
M148T20	0	0	0	0
M277T20	0	0	0	0
M169T20	0	0	0	0
M175T20	0	0	0	0
M204T20	0	0	0	0
M203T20	0	0	0	0
M156T21	0	0	0	0
M384T21	-1.31373307057518	0.217384804957163	-1.30082732364799	0.0325047340573656
M163T21_2	0	-1.00100150250438	-1.00100150250438	0.00654545454545455
M162T21	0	0	0	0
M159T21	0	-1.00100150250438	-1.00100150250438	0.0133703703703704
M120T21	0	0	0	0.00533333333333333
M180T21	0	1.00100150250438	1.00100150250438	0.00496969696969697
M115T21	0	0	0	0
M147T21	0	-1.00100150250438	-1.00100150250438	0.0228788988788989
M149T21	1.00100150250438	1.00100150250438	1.41705050316284	0.0180952380952381
M176T21	0	0	0	0
M148T21	0	-1.00100150250438	-1.00100150250438	0.0215854581183984
M114T21	0	0	0	0
M163T21_1	1.00100150250438	0	1.00100150250438	0.00266666666666667
M90T21	1.00100150250438	1.00100150250438	1.00100150250438	0.024055932699226
M365T21	0	0	0	0
M258T21	0	0	0	0
M198T21	0	0	0	0
M61T21	-1.00100150250438	-1.00100150250438	-1.00100150250438	0.00501333333333334
M255T21	0	0	0	0.00388235294117646
M145T22_1	0	0	0	0
M325T22	0	0	0	0
M153T22	0	0	0	0
M173T22	0	1.00100150250438	1.00100150250438	0.0240129935032484
M97T22	0	0	0	0.006
M129T22	0	0	0	0
M381T22	0	0	0	0
M146T22	1.00100150250438	-1.00100150250438	1.00100150250438	0.0231684643919938
M323T22	0	0	0	0
M133T22	0	0	0	0
M191T22	0	0	0	0.0105953177257525
M104T22	0	0	0	0
M134T22	1.00100150250438	0	1.00100150250438	0.00716374269005848
M138T22	0	0	0	0
M85T22	0	0	0	0
M185T22_1	-1.00100150250438	-1.00100150250438	-1.00100150250438	0.0325270588235294
M94T22	0	1.00100150250438	1.00100150250438	0.00754285714285714
M132T22	0	0	0	0
M75T22	1.00100150250438	-1.00100150250438	0.374198658704655	0.0128935574229692
M204T22	-1.00100150250438	1.00100150250438	-1.00100150250438	0.0254482589873894
M161T22_1	0	0	0	0
M222T22	0	0	0	0
M93T22	0	0	0	0
M217T22	0	0	0	0
M116T22_1	0	0	0	0
M131T22	0	0	0	0
M359T22	0	0	0	0
M165T22	0	0	0	0
M357T22	0	0	0	0.0111818181818182
M70T22	1.25721637855066	1.00100150250438	1.15592322615625	0.0256714025500911
M429T22	0	0	0	0
M560T22	0	0	0	0
M180T22	-1.00100150250438	-0.0743298252878691	-0.64326938568356	0.0460217711384246
M355T22	0	0	0	0
M527T22	0	0	0	0
M358T22_1	0	0	0	0.00386666666666667
M428T22	0	0	0	0
M231T22	0	1.00100150250438	1.00100150250438	0.00371428571428572
M117T22	0	0	0	0
M161T22_2	0	0	0	0
M179T22	-1.00100150250438	0	-1.00100150250438	0.0115495882563552
M427T22	0	0	0	0
M116T22_2	0	0	0	0
M215T22	1.00100150250438	0	1.00100150250438	0.0222153846153846
M214T22	0	0	0	0
M230T22	0	0	0	0.00937297297297297
M160T22	0	0	0	0
M185T22_2	0	0	0	0.006
M358T22_2	0	0	0	0
M145T22_2	0	0	0	0
M346T22	1.00100150250438	-1.29536554501456	-1.00100150250438	0.0113501400560224
M144T22	0	0	0	0
M99T23	0	0	0	0
M135T23	0	0	0	0
M206T23_2	-1.00100150250438	0	-1.00100150250438	0.0120534376018247
M134T23	-1.00100150250438	1.00100150250438	1.00100150250438	0.0202700854700855
M115T23	0	0	0	0
M136T23_1	0	0	0	0
M201T23	0	0	0	0
M187T23	0	0	0	0
M441T23	0	-1.00100150250438	-1.00100150250438	0.00370975609756097
M146T23	0	0	0	0
M176T23	0	0	0	0
M206T23_1	0	0	0	0
M349T23	0	0	0	0
M357T23	0	0	0	0
M188T23	0	0	0	0
M205T23	0	0	0	0
M204T23	0	0	0	0
M369T23	0	0	0	0
M473T23	-1.00100150250438	0	-1.00100150250438	0.0157926406926407
M249T23	0	0	0	0
M141T23	0	0	0	0.0077090909090909
M200T23	1.00100150250438	1.00100150250438	1.00100150250438	0.00476190476190477
M348T23	0	0	0	0
M88T23	0	0	0	0
M192T23	0	0	0	0
M203T23	0	0	0	0
M136T23_2	0	-1.00100150250438	-1.00100150250438	0.0101078167115903
M198T23	0	0	0	0
M186T23	1.00100150250438	0	1.00100150250438	0.013190243902439
M338T23	0	0	0	0
M466T23	-1.00100150250438	1.00100150250438	1.00100150250438	0.0103384615384615
M230T23	-1.00100150250438	0	-1.00100150250438	0.00392156862745098
M229T23	0	0	0	0
M428T23	-1.00100150250438	1.00100150250438	1.00100150250438	0.0136421052631579
M162T23	0	0	0	0.0140170791720944
M119T23	0	0	0	0
M638T24	0	0	0	0
M293T24	-1.00100150250438	1.00100150250438	1.00100150250438	0.0104332075471698
M247T24	0	0	0	0.003
M660T24	0	1.00100150250438	1.00100150250438	0.00719540229885057
M140T24	0	0	0	0
M118T24	0	1.00100150250438	1.00100150250438	0.016422548619611
M640T24	0	0	0	0
M463T24	0	0	0	0
M629T24	0	0	0	0.0112173913043478
M332T24	0	0	0	0
M333T24	1.00100150250438	0	1.00100150250438	0.00821739130434783
M317T24	0	0	0	0
M119T24	-1.00100150250438	-1.23409072345917	-1.39675885949614	0.0575443069867622
M607T24	0	0	0	0
M120T24	0	0	0	0
M331T24	0	0	0	0
M73T24	0	0	0	0
M72T24	0	0	0	0
M316T25	0	0	0	0
M315T25	0	0	0	0
M295T25	0	0	0	0
M284T25	0	0	0	0
M613T25	0	1.00100150250438	1.00100150250438	0.00711111111111111
M235T25	1.00100150250438	1.00100150250438	1.00100150250438	0.0253255736665971
M148T25	0	0	0	0
M294T26	0	0	0	0
M160T26	0	0	0	0.00391489361702128
M600T26	1.00100150250438	-1.00100150250438	1.00100150250438	0.0210687960687961
M601T26	1.00100150250438	-1.00100150250438	0	0.00774144144144144
M307T26	0	0	0	0
M308T26	0	0	0	0
M310T26	1.00100150250438	0	1.00100150250438	0.0187576428887904
M222T26	0	0	0	0.00388571428571429
M330T27	0	0	0	0
M310T27	0	0	0	0
M346T27	0	0	0	0
M237T28	0	0	0	0
M253T28	1.00100150250438	0	1.00100150250438	0.00685714285714286
M538T28	0	0	0	0
M179T28	0	1.00100150250438	1.00100150250438	0.0230606942889138
M309T28	0	-1.00100150250438	-1.00100150250438	0.0082
M280T29	0	-1.00100150250438	-1.00100150250438	0.00997039244908098
M210T29	1.00100150250438	0	1.00100150250438	0.0192
M215T30	0	0	0	0
M231T30	-1.00100150250438	0	-1.00100150250438	0.00715789473684211
M211T30	0	0	0	0
M169T30	0	0	0	0
M216T30	0	0	0	0
M233T31	0	0	0	0
M232T31	0	0	0	0
M407T31	0	0	0	0
M193T31	0	0	0	0
M428T31	0	0	0	0
M73T32	0	0	0	0
M175T32	0	0	0	0
M72T32	0	0	0	0
M118T32	0	0	0	0.0123372549019608
M120T32	0.632708666137081	-0.0642163947172147	1.00100150250438	0.0403425108225108
M191T32	0	0	0	0
M119T32	1.00100150250438	1.00100150250438	1.00100150250438	0.0167555555555556
M157T32	0	0	0	0
M312T32	0	1.00100150250438	1.00100150250438	0.00383333333333334
M192T32	0	-1.00100150250438	-1.00100150250438	0.0146716337285903
M139T32	0	0	0	0
M217T32	0	-1.00100150250438	-1.00100150250438	0.00342857142857143
M265T32	1.00100150250438	1.00100150250438	1.00100150250438	0.00733333333333334
M310T32	0	0	0	0
M129T32	1.00100150250438	1.00100150250438	1.00100150250438	0.0147635756056809
M311T32	1.00100150250438	-1.00100150250438	0	0.00375
M147T32	1.00100150250438	0	1.00100150250438	0.0129152201257862
M409T32	1.00100150250438	0	1.00100150250438	0.00389189189189189
M111T32	0	1.00100150250438	1.00100150250438	0.0108
M408T32	0	0	0	0.00266666666666667
M361T32	0	0	0	0
M148T32	0	0	0	0
M176T32	0	0	0	0
M115T32	0	0	0	0
M87T32	1.40275209380409	1.1523199683309	1.34894812300063	0.0579055831331931
M177T32	0	0	0	0
M130T33	-1.00100150250438	0	-1.00100150250438	0.0215384615384615
M165T33	0	0	0	0
M158T33	1.00100150250438	0	1.00100150250438	0.00390000000000001
M69T33	1.00100150250438	0	1.00100150250438	0.00775757575757577
M141T33	0	0	0	0
M140T33	0	0	0	0
M438T33	0	0	0	0
M195T33	0	0	0	0
M194T33	0	0	0	0
M112T33	0	0	0	0
M377T33	0	0	0	0
M385T33	-1.00100150250438	1.00100150250438	0.0580695462210083	0.0328849009838515
M253T33	0	0	0	0
M386T33	0	0	0	0
M387T33	0	0	0	0
M384T33	0	0	0	0.00389189189189189
M383T33	0	-0.447303065060821	-0.418492958319507	0.00779368149580915
M439T33	0	0	0	0
M362T33	0	0	0	0
M247T33	-1.00100150250438	-1.00100150250438	-1.00100150250438	0.003
M152T33	0	-1.00100150250438	-1.00100150250438	0.0156481481481481
M308T34	0	0	0	0
M148T34	1.00100150250438	-1.00100150250438	1.00100150250438	0.0123076923076923
M131T34	-1.00100150250438	0	-1.00100150250438	0.0286735730729539
M167T34	0	1.00100150250438	1.00100150250438	0.0132173913043478
M189T34	0	0	0	0.00768421052631579
M403T34	0	0	0	0
M130T35	-1.00100150250438	0	-1.00100150250438	0.00373333333333333
M339T35	0	0	0	0
M173T35	0.260641050179537	0.461118462024198	0.254899383617169	0.0814830585800433
M186T35	1.00100150250438	1.00100150250438	1.00100150250438	0.0240521739130435
M131T35	0.566869266598675	1.00100150250438	0.680151364992616	0.054450666494668
M342T36	1.00100150250438	0	1.00100150250438	0.0036
M93T36	0	0	0	0
M131T36	0	-1.00100150250438	-1.00100150250438	0.0152559899117276
M170T36	0	0	0	0
M189T36	0	0	0	0
M91T36	0	-1.41527541728108	-1.41444477610115	0.0279537763887612
M487T36	0	0	0	0
M113T36	-1.00100150250438	-1.00100150250438	-1.00100150250438	0.0252556561085973
M146T36	-1.00100150250438	0	-1.00100150250438	0.00481090909090909
M241T37	0	0	0	0
M391T37	0	0	0	0.003
M243T37	0	0	0	0.00387878787878788
M339T37	0	0	0	0
M130T37	0	0	0	0
M243T38	0	0	0	0
M562T38	0	0	0	0
M152T38	0	0	0	0
M104T38	1.00100150250438	1.00100150250438	1.00100150250438	0.0302691522008393
M150T38	1.00100150250438	-1.00100150250438	0	0.00723809523809524
M151T38	0	0	0	0
M133T38	0	0	0	0
M349T38	0	0	0	0
M484T38	0	1.00100150250438	1.00100150250438	0.00392857142857143
M348T38	0	0	0	0.0039047619047619
M234T38	0	0	0	0.00391304347826087
M311T38	0.175417001390643	-0.0382080917733204	0.0614297434941854	0.00656910569105691
M695T38	0	0	0	0.00369500674763833
M206T38	1.00100150250438	0	1.00100150250438	0.0032
M169T38	1.00100150250438	0	1.00100150250438	0.00571428571428571
M205T38	0	0	0	0
M204T38	0	0	0	0
M286T39	0	0	0	0
M655T39	0	1.00100150250438	1.00100150250438	0.00391304347826087
M305T40	0	0	0	0.00391489361702128
M159T40	0	0	0	0.00266666666666667
M175T40	-1.00100150250438	-1.00100150250438	-1.00100150250438	0.0321250219490781
M203T40	0	0	0	0
M266T40	0	0	0	0
M295T40	1.00100150250438	1.40275209380409	1.35807298525577	0.0230114129514129
M517T40	0	0	0	0
M339T40	0	-1.00100150250438	-1.00100150250438	0.00654545454545455
M243T40	0	1.00100150250438	1.00100150250438	0.0032
M338T41	0	0	0	0
M351T41	0	0	0	0
M262T41	0	0	0	0
M193T41	0	0	0	0.00391836734693878
M194T41	1.41360054891981	1.4148600041269	1.604332468208	0.050397804242596
M280T41	0	-1.00100150250438	-1.00100150250438	0.013190243902439
M290T42	0	0	0	0
M444T42	0	0	0	0
M259T42	0	-1.00100150250438	-1.00100150250438	0.0036
M124T42	0	1.00100150250438	1.00100150250438	0.00363636363636364
M137T42	-1.00100150250438	0	-1.00100150250438	0.0135979725223423
M125T42	0	0	0	0
M123T42	1.00100150250438	1.37297433972891	1.14887617530623	0.0447034679089027
M80T42	1.00100150250438	-1.00100150250438	1.00100150250438	0.0268333978328173
M179T42	0	0	0	0.003
M308T43	-1.00100150250438	0	-1.00100150250438	0.003875
M310T43	0	0	0	0.003
M309T43	0	0	0	0
M96T43	0	0	0	0
M657T43	1.00100150250438	0	1.00100150250438	0.0145714285714286
M441T43	0	0	0	0
M656T43	0	-1.00100150250438	-1.00100150250438	0.00730434782608695
M139T43	0	0	0	0
M330T43	0	0	0	0
M273T43	0	0	0	0
M364T43	0	0	0	0
M274T43	0	0	0	0
M221T44	0.476038535008845	1.36283368762216	0.983157962056933	0.0928570236296718
M138T44	0	0	0	0
M137T44_1	0	0	0	0
M119T44	-0.240298540116311	0.420638410461329	1.00100150250438	0.039119227015071
M542T44	0	0	0	0
M137T44_2	1.00100150250438	0	1.00100150250438	0.00770370370370371
M110T44	0	0	0	0
M485T44	1.00100150250438	0	1.00100150250438	0.0082
M317T44	0	0	0	0
M574T44	0	0	0	0
M486T44	0	0	0	0
M329T44	0	0	0	0
M541T45	0	0	0	0
M349T45	0	0	0	0
M697T45	1.00100150250438	0	1.00100150250438	0.00733101045296168
M350T45	0	0	0	0
M163T46	0	0	0	0
M116T46	1.00100150250438	0	1.00100150250438	0.0188518518518519
M215T46	0	0	0	0.003
M247T47	0	0	0	0
M409T47	0	0	0	0
M526T47	0	0	0	0
M189T47	0	0	0	0
M338T47	0	0	0	0
M322T47	0	0	0	0.00732293144208037
M229T48	-1.00100150250438	1.00100150250438	0	0.0110769230769231
M412T48	-1.00100150250438	1.00100150250438	0	0.00387096774193548
M293T48	0	0	0	0
M297T48	4.84488141759219	4.8622125986431	5.10089214274643	1.02735914413542
M277T48	0	0	0	0
M61T49	0.368455751019325	0.277371435197549	0.312228598748289	0.0759001117126692
M294T49	1.32309886284737	1.00100150250438	1.38942503594182	0.0443606060606061
M199T49	0	0	0	0.00763636363636364
M145T49	0	0	0	0.003
M175T49	0	0	0	0
M166T50	0	0	0	0
M113T50	0	0	0	0.003
M308T50	0	0	0	0
M288T50	0	0	0	0
M345T50	4.47785108114064	3.8121681509567	4.43265715121612	0.889741315372979
M307T50	0	0	0	0
M165T51	4.43568945612873	4.63587222201939	4.97457956116396	1.30716183092182
M315T51	0	0	0	0
M163T51	0	0	0	0.0035
M143T51	1.00100150250438	-0.447303065060821	0.476375241999642	0.0147336752136752
M309T51	0	-1.00100150250438	-1.00100150250438	0.00571428571428571
M613T51	0	0	0	0.00768000000000001
M115T51	0	0	0	0
M209T51	-0.342913008792334	-0.0455961700533862	-0.512184938433879	0.0712313800071927
M325T52	5.009334554787	4.85020955693726	5.12345289215426	1.20352878176291
M153T52	-1.00100150250438	-1.00100150250438	-1.00100150250438	0.00391111111111111
M357T52	2.10013195823156	1.11795210017268	2.26496665144827	0.186279237852222
M227T52	0	-1.00100150250438	-1.00100150250438	0.0210926495726496
M253T52	3.45466372495708	3.64274220341878	3.76661017670129	0.565457629535305
M354T52	6.99916512674157	6.59853671192307	7.10769621053374	2.3440185327166
M262T52	0.960177693164621	2.34065198320688	2.31832504742636	0.206750601103406
M234T52	5.514212174344	4.74864500681138	5.57162668391104	1.41898341469319
M304T52	1.00100150250438	1.00100150250438	1.00100150250438	0.00393103448275862
M190T52	0	0	0	0
M256T52	2.47588394040473	2.69112405904497	2.83501885595255	0.344193706000996
M130T52	0	0	0	0.0077090909090909
M342T52	7.03190551396724	6.98862634683917	7.29417895852821	2.62160792507647
M250T52	4.84245414975711	4.74659930652578	5.0055703870691	1.2552312548685
M184T52	0	0	0	0
M148T52	0	0	0	0
M614T52	0	0	0	0.0122068095838588
M152T52	0	0	0	0
M131T53	0	0	0	0
M84T53	0	0	0	0.00386206896551724
M197T53	0	0	0	0
M118T53	0	0	0	0
M312T53	0	0	0	0
M158T53	1.00100150250438	1.41508404800271	1.36436948635955	0.0235127777777778
M281T53	0	0	0	0
M311T53	0	0	0	0
M241T55	0	0	0	0
M344T55	-1.00100150250438	0	-1.00100150250438	0.00388235294117646
M205T55	0	0	0	0.011
M206T55	0	0	0	0
M318T56	0	0	0	0
M291T56	0	0	0	0
M186T56	1.41620539683401	1.40906764658504	1.4126374529975	0.0104819624819625
M270T56	-1.00100150250438	1.41669933955049	1.00100150250438	0.0256938566879743
M356T56	1.00100150250438	1.00100150250438	1.00100150250438	0.0264512877251214
M290T56	0	0	0	0
M171T56_1	0	0	-0.0743298252878691	0.0137007515036654
M374T56	0	0	0	0
M320T56	0	0	0	0
M171T56_2	0	0	0	0
M194T56	0	0	0	0
M269T56	0	0	0	0
M248T57	1.85067348957121	1.61054437432849	2.37358007544386	0.205485786741868
M203T57	0	1.00100150250438	1.00100150250438	0.0217171114599686
M404T57	0	0	0	0
M215T58	0	-1.00100150250438	-1.00100150250438	0.0133333333333333
M282T58	1.00100150250438	0	1.00100150250438	0.00390909090909091
M93T58	0	0	0	0.00367867867867868
M141T58	0	0	0	0
M263T59	-1.00100150250438	0	-1.00100150250438	0.0141385712087799
M101T59	1.00100150250438	1.00100150250438	1.00100150250438	0.0262036216930604
M113T59	0	0	0	0
M262T59	0	0	0	0
M474T59	-1.00100150250438	1.00100150250438	1.00100150250438	0.023704533665318
M332T59	-1.00100150250438	-1.00100150250438	-1.00100150250438	0.0308736913204998
M115T59	0	0	0	0
M229T59	0	0	0	0
M356T59	0	1.00100150250438	1.00100150250438	0.0039047619047619
M374T60	1.00100150250438	-1.00100150250438	-0.0188545116527621	0.0262673412328585
M473T60	-1.00100150250438	-1.00100150250438	-1.00100150250438	0.0189887384176764
M471T60	0	0	0	0
M95T60	-1.36329156232829	1.40131083873809	-0.331407108173639	0.0634846302887224
M470T60	0	0	0	0
M91T60	0	1.41508404800271	1.41660610559079	0.0214902722751779
M184T60	0	-1.00100150250438	-1.00100150250438	0.0078525641025641
M183T60	0	0	0	0
M119T60	0	0	0	0.0039047619047619
M147T60	0	0	0	0
M166T60	0	0	0	0
M165T60	0	0	0	0.00472265829408685
M137T60	0	0	0	0
M136T60	0	0	0	0
M182T60	0	0	0	0
M426T60	0	0	0	0
M328T61	0.521325671339325	0.977777604283864	0.947819122726873	0.0457103070689834
M363T61	0	0	0	0.00760975609756098
M364T61	-1.00100150250438	1.00100150250438	1.00100150250438	0.0072245153220763
M219T61	0	-1.00100150250438	-1.00100150250438	0.00736
M204T61	0	0	0	0
M219T62	0	0	0	0
M221T62	1.00100150250438	1.00100150250438	1.00100150250438	0.0186471163245357
M260T65	0	0	0	0.00393103448275862
M69T65	0	0	0	0
M233T66	0	0	0	0.00755555555555556
M268T66	0	0	0	0.011049786628734
M245T66	0	0	0	0
M113T66	0	0	0	0
M283T67	0	1.00100150250438	1.00100150250438	0.0260307049272567
M267T67	0	0	0	0.00371428571428572
M376T67	0	0	0	0
M263T68	1.00100150250438	0	1.00100150250438	0.01666
M398T68	1.41459540782567	0.611634861821983	1.00100150250438	0.0381301794250947
M324T68_2	0	0	0	0
M323T68	-1.00100150250438	0	-1.00100150250438	0.00685714285714286
M86T68	1.77424423282687	0.213937974948521	1.4394107818793	0.100713024529513
M132T68	0	0	0	0.0164063660477454
M264T68	0	0	0	0
M87T68	0	0	0	0.0082
M324T68_1	1.69187506654543	0.567025652253737	1.35973135687015	0.0181911330049261
M102T68	0	0	0	0
M154T69	1.00100150250438	0	1.00100150250438	0.0102600339174675
M132T69_3	0	0	0	0.00342857142857143
M133T69	0	0	0	0
M263T69	0	0	0	0
M134T69	0	0	0	0
M453T69	0	0	0	0
M132T69_1	0	0	0	0
M279T69	0	0	0	0
M132T69_2	0	0	0	0
M344T69	0	0	0	0
M325T70	0	0	0	0
M578T70	0.573035610954422	1.34406227991274	0.984099191612602	0.085280677498931
M374T70	0	0	0	0.00693333333333333
M447T70	-1.00100150250438	0	-1.00100150250438	0.00676923076923077
M188T70	-1.40998991860812	0	-1.41285987182396	0.0102727272727273
M231T70	0	-1.00100150250438	-1.00100150250438	0.0121258741258741
M340T71	1.00100150250438	1.00100150250438	1.00100150250438	0.014
M341T71	-1.00100150250438	0.578686099060607	0.0382080917733204	0.00779473684210527
M247T71	0	0	0	0
M205T71	0	0	0	0
M217T73	-1.19783195558086	-1.58620338105705	-1.40912457067746	0.118679259897035
M356T73	0	1.00100150250438	1.00100150250438	0.00374106280193237
M174T73	0	0	0	0
M260T73	0	0	0	0
M177T73	0	0	0	0
M178T73	0	0	0	0
M264T73	0	0	0	0
M171T73	1.40834895880057	1.37223250881853	1.67481506372411	0.0585846195889237
M87T74	0	0	0	0
M86T74	-1.00100150250438	0	-1.00100150250438	0.0113218844984802
M385T74	0	0	0	0.00654545454545455
M170T74	0	0	0	0.00654545454545455
M199T74	0	0	0	0
M366T74	0	0	0	0
M193T74	-1.00100150250438	0	-1.00100150250438	0.00266666666666667
M108T74	1.00100150250438	0	1.00100150250438	0.0199368760064412
M320T74	0	0	0	0
M176T74	0	0	0	0
M322T74	0	0	0	0
M640T74_2	0	-1.00100150250438	-1.00100150250438	0.00483333333333334
M616T74	0	0	0	0
M614T74	0	0	0	0
M613T74	0	0	0	0
M640T74_1	0	0	0	0
M919T74	0	0	0	0
M615T74	0	-1.00100150250438	-1.00100150250438	0.00642857142857143
M299T74	0	0	0	0
M617T74	0	0	0	0.00342857142857143
M309T74_1	0	0	0	0
M920T74_2	-1.00100150250438	1.00100150250438	0.0403896854747118	0.0115767195767196
M920T74_1	0	0	0	0
M484T74	-1.00100150250438	-1.00100150250438	-1.00100150250438	0.0267453781512605
M243T74	0	0	0	0
M270T74	1.00100150250438	1.00100150250438	1.00100150250438	0.0264367816091954
M308T74_2	0	0	0	0
M309T74_2	0	0	0	0
M308T74_1	1.64113865172943	-0.0216726677561814	1.38062136715865	0.0773096092862387
M310T74	0	0	0	0
M380T74	0	0	0	0
M355T74	0	0	0	0
M276T74	1.34406227991274	-1.00100150250438	1.00100150250438	0.0515352323838081
M334T74	0	-1.00100150250438	-1.00100150250438	0.0096
M921T74	-1.00100150250438	1.00100150250438	0	0.0363369609223728
M220T74	0	0	0	0
M194T74_1	0	0	0	0
M307T74	0	0	0	0.00622222222222222
M386T74	0	0	0	0
M157T74	0	0	0	0
M250T74	0	-1.00100150250438	-1.00100150250438	0.00342857142857143
M171T74	-1.00100150250438	0	-1.00100150250438	0.0258133333333333
M158T74	0	0	0	0
M194T74_2	0	0	0	0
M156T74	0	1.00100150250438	1.00100150250438	0.0378828426999703
M288T75_1	0	0	0	0
M359T75	0	0	0	0
M281T75	0	0	0	0
M136T75	0	0	0	0
M204T75	-1.00100150250438	1.00100150250438	-1.00100150250438	0.0309151702786377
M366T75	0	0	0	0
M775T75	0	0	0	0
M265T75	0	-1.00100150250438	-1.00100150250438	0.00882551594746717
M215T75_2	-1.00100150250438	-1.00100150250438	-1.00100150250438	0.019717355910127
M233T75	0	0	0	0.00390909090909091
M390T75	0	0	0	0
M389T75_1	0	0	0	0
M215T75_1	1.00100150250438	0	1.00100150250438	0.0525649278356939
M389T75_2	0	0	0	0
M388T75	0	0	0	0
M288T75_2	-1.00100150250438	1.00100150250438	0	0.00391489361702128
M122T76	0	0	0	0
M129T76	0	0	0	0
M242T76	0	1.00100150250438	1.00100150250438	0.00388571428571429
M241T76	1.00100150250438	1.00100150250438	1.30800161586454	0.0338914311854116
M211T76	0	0	0	0
M251T76	0	0	0	0
M268T76	0	0	0	0
M365T76	1.00100150250438	0	1.00100150250438	0.0032
M338T76	0	-1.00100150250438	-1.00100150250438	0.00391111111111111
M218T77_1	0	0	0	0
M379T77	0	0	0	0
M162T77	-1.00100150250438	0	-1.00100150250438	0.00266666666666667
M288T77	1.00100150250438	1.00100150250438	1.00100150250438	0.0106666666666667
M466T77	1.00100150250438	0	1.00100150250438	0.00760817477096546
M164T77	1.00100150250438	-1.00100150250438	1.00100150250438	0.006
M136T77	0	0	0	0.00654545454545455
M147T77	0	1.00100150250438	1.00100150250438	0.0184380952380952
M219T77	-1.00100150250438	0	-1.00100150250438	0.0136485496485497
M220T77	0	0	0	0.00704615384615385
M218T77_2	0	0	0	0
M295T78	1.00100150250438	-1.00100150250438	1.00100150250438	0.0169542692676687
M260T78	0	0	0	0
M294T78	1.00100150250438	1.00100150250438	1.00100150250438	0.0064
M380T78	-1.00100150250438	1.00100150250438	1.00100150250438	0.0120022354861065
M187T78	0	0	0	0
M277T78	0	-1.00100150250438	-1.00100150250438	0.0134603174603175
M153T78	0	0	0	0
M276T78	1.00100150250438	1.00100150250438	1.00100150250438	0.0135785152240849
M154T78	0	0	0	0
M144T78	0	0	0	0
M143T78	0	0	0	0
M562T78	0	0	0	0
M146T78	0	0	0	0.0235488721804511
M168T78	0	0	0	0.0032
M336T79	0	0	0	0
M138T79	0.100759567316938	0.403074289070249	0.277371435197549	0.0150913621262459
M537T79	0	0	0	0
M137T79	1.00100150250438	0	1.00100150250438	0.0209440148468914
M269T79	0	0	0	0
M270T79	0	0	0	0.00738769230769231
M538T79	0	0	0	0
M284T79	0	0	0	0.00392
M539T79	0	0	0	0
M559T79	-1.00100150250438	-1.00100150250438	-1.00100150250438	0.0271855010660981
M291T79	1.41285987182396	0	1.4169240541818	0.00765531281810351
M110T79	1.00100150250438	1.41705050316284	1.30876563218455	0.0320930232558139
M307T79	0	0	0	0
M119T79	1.63901326651229	1.00100150250438	1.57788109201947	0.0415578777894077
M249T79	0	0	0	0.00333333333333333
M529T79	-1.00100150250438	0	-1.00100150250438	0.00730434782608695
M364T79	0	0	0	0
M337T79	0	-1.00100150250438	-1.00100150250438	0.0035
M236T79	0	0	0	0
M517T80	0	-1.00100150250438	-1.00100150250438	0.00392307692307692
M222T80	0	0	0	0
M518T80	0	-1.00100150250438	-1.00100150250438	0.00771666666666667
M542T80	0	0	0	0
M201T80	1.00100150250438	1.41285987182396	1.28617084013102	0.0566184551046744
M70T80	1.00100150250438	1.00100150250438	1.00100150250438	0.0158232583151838
M131T80_1	0	0	0	0
M189T80	0	0	0	0
M260T80	0	0	0	0
M375T80	0	0	0	0
M261T80	1.00100150250438	0	1.00100150250438	0.0036
M166T80	1.00100150250438	1.00100150250438	1.00100150250438	0.0193061840120664
M165T80	-1.00100150250438	0	-1.00100150250438	0.0186218682338385
M188T80	0	0	0	0
M376T80	0	0	0	0
M147T80	0	0	0	0
M262T80	0	0	0	0
M130T80	0	0	0	0
M377T80	0	0	0	0
M451T80	0	0	0	0
M203T80	0	0	0	0
M469T80	-1.00100150250438	0	-1.00100150250438	0.00766666666666667
M131T80_2	0	0	0	0
M174T80	0	0	0	0
M271T80	0	0	0	0
M217T81	0	0	0	0
M84T81	0	0	0	0
M380T81	0	0	0	0
M249T81	0	0	0	0.0103636363636364
M509T81	0.21186630877675	1.41527541728108	0.966213321666778	0.0551585423277336
M218T81	0.993842413702377	0.343037530015732	0.735134994935405	0.0636723682380753
M497T81	0	0	0	0
M272T81	0	0	0	0
M254T81	0	0	0	0
M394T81	0	0	0	0.0032
M287T81	0	0	0	0
M519T81	0	0	0	0
M229T81	0	0	0	0
M230T81	0	1.00100150250438	1.00100150250438	0.0109612403100775
M280T81	-1.00100150250438	1.00100150250438	0	0.0259270631329455
M425T81	0	0	0	0.0036
M507T82	5.90741039416039	5.70163797570558	6.30269230786226	1.71646254513385
M281T82	0	0	0	0
M162T82	0	0	0	0
M257T82	1.41120774204966	0.26599317370446	1.24123759850115	0.0413264378000915
M160T82	0	0	0	0
M161T82	0	0	0	0
M269T82	0.213270261938367	0	0.419245459540943	0.0383628914252268
M191T82	-0.515475415815177	1.00100150250438	1.00100150250438	0.0491692431561997
M145T82	0	0	0	0
M212T82	0	0	0	0
M251T82	1.00100150250438	1.00100150250438	1.00100150250438	0.0179681020733652
M259T82	6.43403568609345	6.57863908802563	6.84787114280329	2.20731089115063
M270T82	0	0	0	0
M280T82	0	0	0	0
M228T82	1.41201761382869	1.63732273300546	1.78282475362205	0.0902246417783371
M239T83	0	0	0	0
M303T83	0	0	0	0.00729302325581395
M271T83	0	1.00100150250438	1.00100150250438	0.01352
M203T83	0	0	0	0
M304T83	0	0	0	0
M167T83	0	0	0	0
M424T83	0	0	0	0.00391666666666667
M230T83	0	-1.00100150250438	-1.00100150250438	0.0038974358974359
M296T84	0	0	0	0
M183T84	0	-1.00100150250438	-1.00100150250438	0.00676923076923077
M264T84	0	1.00100150250438	1.00100150250438	0.0281520699147446
M262T84	0	0	0	0
M263T84	0	0	0	0
M310T85	0	0	0	0
M188T85	0	1.00100150250438	1.00100150250438	0.0378786587098608
M294T85	-1.00100150250438	0	-1.00100150250438	0.00389473684210526
M189T85	0	0	0	0
M125T85	0	0	0	0
M193T85	0	0	0	0
M489T85	0	0	0	0.0110769230769231
M173T86	1.26693979201741	1.00100150250438	1.21446541889315	0.0422455997711725
M151T86	1.00100150250438	0	1.00100150250438	0.00391836734693878
M307T86	-0.964863541045372	-0.359954504625741	-0.762780473019299	0.0918122231937974
M187T86	0	0	0	0
M255T86	0	0	0	0.0169866666666667
M269T86	0	0	0	0
M190T86_2	0	0	0	0
M172T86	0	0	0	0.00266666666666667
M245T86	0	0	0	0
M190T86_1	0	0	0	0
M148T86	1.00100150250438	0	1.00100150250438	0.00887700101317122
M283T86	0	0	0	0.0039245283018868
M353T86	0	0	0	0
M153T86	0	0	0	0.0174380892520427
M285T86	0	0	0	0
M253T86	0	0	0	0.00736333333333333
M170T86	1.00100150250438	1.00100150250438	1.00100150250438	0.0319528551232405
M185T86	0	0	0	0.00392
M120T87	0	0	0	0
M350T87	0	0	0	0
M297T87	0	0	0	0
M310T87	0	0	0	0
M352T87	0	0	0	0
M101T88	-1.00100150250438	-0.54515029099115	-0.682893201160707	0.0661808236224137
M311T88	-1.00100150250438	0	-1.00100150250438	0.00390243902439025
M238T88	0	0	0	0
M337T88	0	0	0	0
M179T88	0	0	0	0
M93T89	1.00100150250438	0	1.00100150250438	0.0212121212121212
M123T89	0	0	0	0
M218T89	0	0	0	0
M314T89	0	0	0	0
M217T89_3	0	0	0	0
M217T89_1	0	0	0	0
M432T89	0	0	0	0
M122T89	0	0	0	0
M217T89_2	0	0	0	0
M86T90	-1.00100150250438	-0.557258983818637	-0.577106479018192	0.0316303418803419
M323T90	0	0	0	0
M324T90	-1.39964164456356	-1.64388559167272	-1.73160372982255	0.0600458778740381
M298T90	0	0	0	0
M198T90	0	0	0	0
M294T90	0	0	0	0.00666666666666667
M488T91	0	0	0	0
M189T91	0	0	0	0
M207T91	0	0	0	0
M208T91	0	0	0	0.00386666666666667
M245T91	-1.00100150250438	-1.00100150250438	-1.00100150250438	0.00390909090909091
M489T91	0	-1.00100150250438	-1.00100150250438	0.0233677202337652
M466T91	1.00100150250438	0	1.00100150250438	0.0138666666666667
M352T91	0	0	0	0
M143T91	0	0	0	0.00333333333333333
M224T91	0	0	0	0
M267T91_2	0	0	0	0
M436T91	0	0	0	0
M229T91	0	0	0	0
M230T91	0	0	0	0
M435T91	0	0	0	0
M263T91	0	0	0	0
M267T91_1	1.00100150250438	-1.00100150250438	0	0.0133333333333333
M167T91	0.415972154092143	1.00100150250438	1.00100150250438	0.0273466626892386
M139T91	0	1.00100150250438	1.00100150250438	0.0204875510363882
M161T91	0	0	0	0
M241T91	0	0	0	0
M322T91	0	0	0	0
M136T92	1.00100150250438	0	1.00100150250438	0.0210471628592483
M415T92	1.00100150250438	1.00100150250438	1.35336989390876	0.0391925912957208
M199T92	1.00100150250438	1.00100150250438	1.00100150250438	0.0185219638242894
M146T92	0	0	0	0
M210T92	0	0	0	0
M281T92	0	0	0	0
M94T92	-1.4164701490806	1.41459540782567	0	0.0280914429832463
M192T92	0	0	0	0
M209T92	0	0	0	0
M220T92	0	0	0	0
M221T92	1.00100150250438	-1.00100150250438	0	0.0211138144146547
M439T92	0	0	0	0
M422T93	1.00100150250438	1.00100150250438	1.00100150250438	0.00758974358974359
M362T93	0	0	0	0.00266666666666667
M368T93	-1.00100150250438	0	-1.00100150250438	0.0224025680534155
M367T93	0	0	0	0
M246T93	0	0	0	0
M246T94	-1.00100150250438	0	-1.00100150250438	0.0155444443052929
M151T94	0	0	0	0
M490T94	0	0	0	0
M283T94	0	0	0	0
M118T94	0	0	0	0
M419T94	0	0	0	0.0176516942474389
M418T94	0	0	0	0.00367867867867868
M440T94	0	1.00100150250438	1.00100150250438	0.00392592592592592
M125T94	0	0	0	0
M332T95	0.603095230633214	1.41185284350482	1.00100150250438	0.0116372670807453
M148T95	0	0	0	0
M714T95	1.00100150250438	-0.698976051114248	-0.114292390607654	0.0773362590373998
M122T95	0	1.00100150250438	1.00100150250438	0.0114859349145063
M166T95_3	0	0	0	0
M359T95	1.00100150250438	0	1.00100150250438	0.0154074646074646
M715T95	1.00100150250438	1.3536167792888	1.25052110006216	0.0249499987578792
M77T95	1.00100150250438	0	1.00100150250438	0.0240941176470588
M95T95	1.3912780204011	1.41508404800271	1.91013841481573	0.0336524887800898
M168T95	1.00100150250438	1.00100150250438	1.00100150250438	0.0226997936016512
M331T95	0	0	0	0
M166T95_4	0	0	0	0
M79T95	0	1.00100150250438	1.00100150250438	0.00333333333333333
M104T95	0	-1.00100150250438	-1.00100150250438	0.00666666666666667
M119T95	0	0	0	0.00390243902439025
M93T95	0.747028125306614	1.05652095528894	0.955637281189637	0.0506809022556391
M357T95	0	0	0	0
M358T95	1.00100150250438	-1.00100150250438	0	0.00533333333333333
M91T95	-0.529338536083614	1.00100150250438	0.0183648674283705	0.0321785139176444
M132T95	0	-1.00100150250438	-1.00100150250438	0.00777460317460317
M105T95_2	-1.66911011857018	1.27729741274681	-0.0966384319677292	0.0288713488716453
M105T95_1	0	0	0	0
M150T95	0	0	0	0.0113903401834436
M107T95	0	0	0	0
M188T95	1.00100150250438	1.00100150250438	1.00100150250438	0.0215641025641026
M549T95	0	0	0	0
M121T95	0	0	0	0
M166T95_2	0	0	0	0.00936062378167641
M103T95	0	0	0	0.0069498708010336
M149T95	0	0	0	0.00791679748822607
M167T95	0	0	0	0.00654545454545455
M131T95	0	0	0	0
M120T95	1.00100150250438	0	1.00100150250438	0.00733333333333334
M685T95	-1.00100150250438	-1.35230476472608	-1.28081253891369	0.014675
M319T95_1	0.0136324806575611	1.00100150250438	0.174653724538899	0.0460528650447361
M204T95	-1.00100150250438	-1.00100150250438	-1.00100150250438	0.0293061372396411
M319T95_2	0	0	0	0
M166T95_1	0	0	0	0
M378T95	0	0	0	0
M388T95	-1.00100150250438	1.00100150250438	0	0.00730830039525692
M187T96	0	-1.00100150250438	-1.00100150250438	0.0110355385456534
M265T96	0	0	0	0
M332T98	0	0	0	0
M237T98	0	0	0	0.00342857142857143
M169T99	0	0	0	0.00705882352941176
M240T99	1.00100150250438	-1.00100150250438	0	0.00389473684210526
M329T99	0	0	0	0
M425T99	0	0	0	0
M310T99	0	0	0	0
M328T99	0	1.00100150250438	1.00100150250438	0.015593735168486
M344T99	0	0	0	0
M222T99	0	0	0	0.0062051282051282
M201T99	0	0	0	0
M100T99_1	0	0	0	0
M156T99	0	0	0	0
M200T99	-1.00100150250438	-1.00100150250438	-1.00100150250438	0.035105945604048
M221T99	0.519910480224311	2.23696446579765	1.8528465201768	0.215050157181932
M100T99_3	0	0	0	0.00392307692307692
M100T99_2	0	0	0	0.00387096774193548
M199T99	0	0	0	0.00266666666666667
M122T99	-1.00100150250438	-1.00100150250438	-1.00100150250438	0.00391666666666667
M138T99	0	0	0	0
M101T99	0	0	0	0
M102T100	0	0	0	0
M100T100	-1.00100150250438	1.00100150250438	-0.447303065060821	0.00857575757575757
M160T100	1.00100150250438	-1.72677538773453	-1.41655812090091	0.0481548684828788
M365T100	0	0	0	0
M154T100	0	-1.00100150250438	-1.00100150250438	0.0140075757575758
M286T100	0	0	0	0.003875
M219T101	0	0	0	0
M138T101	0	0	0	0
M243T101	0	0	0	0
M295T101	-1.00100150250438	1.00100150250438	0	0.00392592592592592
M221T102	0	0	0	0.0107292069632495
M290T102	0	0	0	0.0163448621553885
M169T102	0	0	0	0
M207T102	1.00100150250438	0	1.00100150250438	0.00360459770114943
M249T103	0	0	0	0
M251T103	0	-1.00100150250438	-1.00100150250438	0.00766666666666667
M346T103	0	0	0	0
M246T103	0	0	0	0
M299T104	0	0	0	0.00385185185185185
M321T104	0	0	0	0
M342T104	0	0	0	0.00387096774193548
M399T104	0	1.00100150250438	1.00100150250438	0.016
M281T104	0	0	0	0
M347T105	0	0	0	0
M306T105	0	0	0	0.00333333333333333
M376T105	0	0	0	0
M260T105	0	0	0	0
M206T105	0	-1.00100150250438	-1.00100150250438	0.00665627705627706
M242T105	1.00100150250438	0	1.00100150250438	0.00714131274131274
M261T106	0	0	0	0
M227T107	1.00100150250438	-1.00100150250438	1.00100150250438	0.01568
M438T107	0	0	0	0
M203T107	0	0	0	0
M204T107	1.00100150250438	0	1.00100150250438	0.00571428571428571
M279T107	0	0	0	0
M189T108	0	-1.00100150250438	-1.00100150250438	0.0176075650118203
M190T108	0	0	0	0.0227226890756303
M234T108	0	1.00100150250438	1.00100150250438	0.0107586206896552
M182T109	0	0	0	0
M181T109	0	0	0	0
M233T109	-1.00100150250438	0	-1.00100150250438	0.0237391304347826
M475T109	0	0	0	0
M237T109	0	0	0	0
M372T109_2	1.41527541728108	1.00100150250438	1.63355700478427	0.024672268907563
M242T109	0	0	0	0
M125T109	1.00100150250438	1.00100150250438	1.00100150250438	0.0116833333333333
M372T109_1	0	0	0	0
M221T109	0	0	0	0
M220T109	-1.00100150250438	-1.00100150250438	-1.00100150250438	0.0234768612280502
M146T109	0	0	0	0
M223T109	0	0	0	0
M217T110	-1.00100150250438	1.00100150250438	1.00100150250438	0.0176830519074421
M195T110	0	1.00100150250438	1.00100150250438	0.00809999999999999
M360T110	-1.00100150250438	-1.00100150250438	-1.00100150250438	0.0376530920060332
M130T110	0	1.00100150250438	1.00100150250438	0.003875
M423T110	0	0.507803976750386	0.478215737093025	0.0136361778706606
M228T110	0	0	0	0
M250T110	0	0	0	0
M384T110	0	0	0	0
M385T111	0	0	0	0
M354T111	0	0	0	0
M232T111	-1.00100150250438	0	-1.00100150250438	0.0139139515455305
M247T111	0	0	0	0
M249T111	0	0	0	0
M472T111	0	0	0	0
M473T111	-1.00100150250438	1.00100150250438	-0.0199165334228759	0.0078336192109777
M243T112	0	0	0	0
M138T112	0	1.00100150250438	1.00100150250438	0.0127804613297151
M312T112	0	1.00100150250438	1.00100150250438	0.00391304347826087
M248T112	0	0	0	0
M261T112	-1.00100150250438	1.00100150250438	0	0.0106909090909091
M533T112	0	0	0	0
M262T113	0	0	0	0.011027027027027
M152T113	0	0	0	0
M208T113	0	-1.00100150250438	-1.00100150250438	0.00392727272727272
M244T113	0	0	0	0
M361T113	-0.39435847468171	1.00100150250438	0.372155736591365	0.011301676226046
M308T113	1.32460420270263	0	1.35336989390876	0.0407337037037037
M279T113	-1.00100150250438	1.00100150250438	-0.179843316817861	0.00762962962962963
M231T114	0	0	0	0
M170T114	0	0	0	0
M171T114	0	0	0	0
M249T114_2	0	0	0	0
M114T114	0	0	0	0
M249T114_1	0	0	0	0
M250T114	0	1.00100150250438	1.00100150250438	0.0113987049028677
M497T115	0	0	0	0
M234T115	0	0	0	0
M326T115	0	0	0	0
M496T115	0	-1.00100150250438	-1.00100150250438	0.00963095238095238
M157T116	0.0428353722848974	0.15092642837551	0.158664101018822	0.078107594696059
M231T116	0	0	0	0
M222T117	0	0	0	0
M305T118	1.00100150250438	1.00100150250438	1.00100150250438	0.0258753138392688
M100T118	0	0	0	0
M146T118	1.00100150250438	1.00100150250438	1.00100150250438	0.00762790697674419
M434T118_2	1.00100150250438	0	1.00100150250438	0.0032
M434T118_1	0	0	0	0.0113204508856683
M290T118_1	0	0	0	0
M290T118_2	0	0	0	0
M248T118	0	0	0	0
M238T119	0	0	0	0
M241T119	0	0	0	0
M419T119	0	0	0	0
M247T120	1.00100150250438	-0.521768326606017	0.0183648674283705	0.028206993006993
M255T120	0	0	0	0
M207T120	0	0	0	0
M151T120	1.00100150250438	-0.447303065060821	-0.035344339845037	0.00783809523809523
M185T120	0	0	0	0
M186T120	1.00100150250438	-1.00100150250438	0	0.0321617647058824
M126T120	0	0	0	0
M605T120	-1.00100150250438	1.00100150250438	-1.00100150250438	0.00363636363636364
M303T120	0	0	0	0
M604T120	0	1.00100150250438	1.00100150250438	0.0208731789949181
M264T120	0	-1.00100150250438	-1.00100150250438	0.0131272727272727
M388T121	-1.00100150250438	-1.00100150250438	-1.00100150250438	0.00390697674418605
M281T121	0	0	0	0
M233T121	0	0	0	0
M253T121	0	0	0	0
M376T122	0	0	0	0
M254T122	0	0	0	0
M170T122	-1.00100150250438	0	-1.00100150250438	0.0233635400247988
M282T122_1	1.00100150250438	1.00100150250438	1.00100150250438	0.0242457711442786
M282T122_2	0	0	0	0
M282T123	0	0	0	0
M290T123	0	0	0	0
M313T123	1.00100150250438	-1.00100150250438	0	0.00654545454545455
M445T123	0	-1.00100150250438	-1.00100150250438	0.00848983957219251
M446T123	0	0	0	0
M241T124	0	0	0	0
M280T124	0	-1.00100150250438	-1.00100150250438	0.0142222222222222
M195T124	1.00100150250438	-1.00100150250438	0.117445663854304	0.0353607041635065
M432T125	0	0	0	0.0036
M235T125	-1.00100150250438	1.3536167792888	1.41691703154896	0.0278543209876543
M368T125	0	0	0	0
M367T125	0	0	0	0
M366T126_2	0	0	0	0
M366T126_1	0	0	0	0
M365T126	0	0	0	0
M334T126	0	0	0	0.003
M475T126	1.41705050316284	0	1.41570766814705	0.0182815057283142
M223T126	0	0	0	0
M295T127	0	0	0	0
M294T127	0	0	0	0
M394T127_1	0	0	0	0.0107808340727595
M394T127_2	0	0	0	0.0113803174603175
M276T127	0	0	0	0
M394T128	0	0	0	0
M182T128	0	-1.00100150250438	-1.00100150250438	0.00391111111111111
M181T128	0	0	0	0
M119T128	1.00100150250438	1.00100150250438	1.41497655310772	0.0112217194570136
M411T128	1.00100150250438	1.00100150250438	1.00100150250438	0.02058
M870T128	0	0	0	0.00389473684210526
M350T128	0	0	0	0
M115T128	1.00100150250438	1.00100150250438	1.00100150250438	0.0115692307692308
M142T128	1.00100150250438	0.69621126133031	1.39305135018362	0.0437895442425562
M147T128	-1.00100150250438	1.00100150250438	0	0.0303304666923864
M207T128	0	0	0	0.0113207547169811
M398T128	0	0	0	0
M409T128	0	-1.00100150250438	-1.00100150250438	0.00707162865146059
M117T128	-1.00100150250438	-1.00100150250438	-1.00100150250438	0.0247125683060109
M118T128	1.73048326707831	1.88450537257812	1.83657918483299	0.108718095500651
M170T128	1.00100150250438	0	1.00100150250438	0.0416039215686274
M143T128	1.31677560338005	1.2750854682543	1.40072048989986	0.051147001920504
M145T128	1.00100150250438	0	1.00100150250438	0.0407335889182203
M410T128	-1.00100150250438	-1.00100150250438	-1.00100150250438	0.0367863502353243
M160T128_1	1.00100150250438	-1.40923344144795	-1.00100150250438	0.0252502564102564
M397T128	0.921360612651304	1.66430001653418	1.30202113963815	0.106976405192959
M160T128_2	1.21446541889315	1.35076920569046	1.39351100182871	0.039673866419337
M144T128	0	0	0	0
M396T128	0	0	0	0
M146T128	-0.191085903484181	-1.00100150250438	-0.367707719306967	0.0373498782698783
M133T128	0	0	0	0
M189T128	-1.00100150250438	-1.00100150250438	-1.00100150250438	0.00700833333333333
M132T128	1.41639772151011	0	1.41578215518392	0.0422493964858671
M159T128	1.00100150250438	0	1.00100150250438	0.0330113211951447
M130T128	0	0	0	0.00390697674418605
M206T128	0	0	0	0.0039047619047619
M188T128	0	0	0	0
M190T128	-1.00100150250438	-1.00100150250438	-1.00100150250438	0.0109714285714286
M205T128	0	0	0	0
M227T129	0	0	0	0
M205T129_2	0	0	0	0
M205T129_1	0	0	0	0
M339T129	0	0	0	0
M172T130_1	-0.0743298252878691	-1.3922550572504	-1.00100150250438	0.0203904610492846
M144T130	0	0	0	0.00763636363636364
M304T130	0	0	0	0
M135T130	1.00100150250438	0.0706228073889766	0.418492958319507	0.021000958450901
M73T130	1.00100150250438	-1.00100150250438	0	0.00333333333333333
M295T130	0	0	0	0.00390243902439025
M298T130	0	0	0	0
M172T130_2	-1.00100150250438	0	-1.00100150250438	0.0139148148148148
M237T131	1.00100150250438	0	1.00100150250438	0.00738461538461539
M375T131	-1.00100150250438	1.00100150250438	-1.00100150250438	0.00333333333333333
M376T131	0	0	0	0
M310T131	0	0	0	0
M100T131	1.00100150250438	0	1.00100150250438	0.0048
M238T131	0	0	0	0
M385T132	0	0	0	0
M267T132	1.00100150250438	-1.00100150250438	-1.00100150250438	0.0036
M299T132	1.00100150250438	1.00100150250438	1.00100150250438	0.0102359767891683
M268T133	1.00100150250438	1.00100150250438	1.00100150250438	0.00390000000000001
M229T133	0	-1.00100150250438	-1.00100150250438	0.00622222222222222
M239T133	0	0	0	0.00709264069264069
M143T133	0	0	0	0
M253T134	0	0	0	0.00387096774193548
M543T134	0	0	0	0
M347T134	-1.00100150250438	0	-1.00100150250438	0.0133472222222222
M348T134	1.00100150250438	1.38372737664792	1.36008119372536	0.01765664160401
M518T134	0	0	0	0
M517T134_1	-1.00100150250438	0	-1.00100150250438	0.0144577584577585
M517T134_2	0	0	0	0
M477T134_2	-1.00100150250438	0.31803152611957	0.0966384319677292	0.0065287356321839
M425T134	0	0	0	0
M426T134	0	0	0	0
M477T134_1	0	0	0	0
M319T134_2	0	1.00100150250438	1.00100150250438	0.00686106346483706
M510T134	0	0	0	0
M350T134	0	0	0	0.0154285714285714
M318T134	-1.00100150250438	-1.00100150250438	-1.00100150250438	0.02186
M447T134	0	0	0	0
M319T134_1	0	0	0	0
M281T134	0	0	0	0
M308T134	0	0	0	0
M362T134	0	0	0	0
M203T134	-1.00100150250438	0	-1.00100150250438	0.00363636363636364
M140T134	0	0	0	0
M263T135	0	0	0	0
M151T135	1.34406227991274	0	1.33538234256174	0.0129450549450549
M394T135	1.10249847700896	-0.138144705372547	0.853387030305175	0.114208726085388
M295T136	0	0	0	0
M296T136	0	0	0	0
M391T136	0	0	0	0.01
M587T136	1.00100150250438	0	1.00100150250438	0.003
M392T136	0	0	0	0
M392T137_1	1.00100150250438	-1.00100150250438	0	0.00386206896551724
M392T137_2	0	0	0	0
M586T137	0	0	0	0
M277T137	-1.00100150250438	0	-1.00100150250438	0.0144857142857143
M341T137	-1.00100150250438	0	-1.00100150250438	0.0161350762527233
M243T138	0	1.00100150250438	1.00100150250438	0.0096
M211T138	0	1.00100150250438	1.00100150250438	0.00755555555555556
M238T139	0	-1.00100150250438	-1.00100150250438	0.00342857142857143
M262T139	0	0	0	0
M123T139	0	-1.00100150250438	-1.00100150250438	0.0200479025675632
M236T139	0	0	0	0.00388571428571429
M112T139	0	0	0	0
M158T139	1.00100150250438	0	1.00100150250438	0.00759999999999999
M114T140	0	0	0	0
M193T140	0	-1.00100150250438	-1.00100150250438	0.0039047619047619
M146T140	-1.00100150250438	-1.00100150250438	-1.00100150250438	0.0148114285714286
M337T140	0	0	0	0
M174T140	0	-1.00100150250438	-1.00100150250438	0.0196813564733641
M214T140	-1.00100150250438	0	-1.00100150250438	0.00975
M192T140	1.00100150250438	1.00100150250438	1.00100150250438	0.0171428571428571
M144T140	-0.0706228073889766	0	-0.114292390607654	0.0223477818477819
M150T140	0	0	0	0
M391T140	0	0	0	0
M390T141	0	0	0	0
M232T141	0	0	0	0
M231T141	0	0	0	0
M233T141	1.00100150250438	0	1.00100150250438	0.00266666666666667
M354T141	0	0	0	0
M323T141	-1.00100150250438	-1.00100150250438	-1.00100150250438	0.0108051063829787
M412T141	0	0	0	0
M324T142	0	0	0	0
M352T142	0	0	0	0
M261T142	1.00100150250438	1.00100150250438	1.00100150250438	0.0172620268620269
M492T142	0	0	0	0
M250T142	-1.00100150250438	0	-1.00100150250438	0.0178994676494677
M473T142_2	0	0	0	0
M473T142_1	0	0	0	0
M499T142	0	0	0	0
M185T142	0	0	0	0
M474T143	0	0	0	0
M132T143	0	0	0	0
M142T143	0	0	0	0
M734T143	-1.00100150250438	1.00100150250438	0	0.00622222222222222
M227T144	0	0	0	0.0036
M185T144	0	0	0	0
M446T144	-1.00100150250438	0	-1.00100150250438	0.0213490015360983
M187T144	0	0	0	0
M186T144	-1.00100150250438	0	-1.00100150250438	0.00746666666666667
M369T144	0	0	0	0
M368T144	0	0	0	0
M295T144	-1.00100150250438	1.00100150250438	0	0.0149942857142857
M269T144	0	0	0	0
M445T144	-1.00100150250438	0	-1.00100150250438	0.011
M163T144	0	-1.00100150250438	-1.00100150250438	0.0036
M299T144	1.00100150250438	-1.00100150250438	0	0.0219493853514906
M263T144	0	0	0	0.0035
M242T145_2	0	0	0	0
M242T145_1	0	0	0	0
M244T145	-1.00100150250438	-1.00100150250438	-1.00100150250438	0.0102359767891683
M410T145	0	0	0	0.00391111111111111
M399T145	0	0	0	0
M205T145	0	0	0	0
M213T146	0	0	0	0
M399T146	0	0	0	0.00533333333333333
M124T146	0	0	0	0
M125T146	0	0	0	0
M346T146	0	0	0	0
M581T146	0	0	0	0.00374653098982424
M345T146	0	0	0	0
M330T146_2	0	0	0	0
M92T146	0	0	0	0
M330T146_1	1.29662538565291	-1.40050758952657	0.501683046735827	0.0230523698523699
M259T146_1	0	0	0	0
M582T146_1	1.00100150250438	1.40510066279939	1.29573217060715	0.0254449891067538
M259T146_2	1.00100150250438	1.00100150250438	1.00100150250438	0.0213115942028986
M608T146	1.39964164456356	1.00100150250438	1.25141183003981	0.0343328083053483
M582T146_2	0	0	0	0
M583T146	0	0	0	0.006
M405T147	1.65750846662203	-0.103016533801437	2.0053485024548	0.112168977241437
M136T147	1.00100150250438	1.00100150250438	1.41332980252332	0.0108571428571429
M274T147_2	1.00100150250438	-1.00100150250438	1.00100150250438	0.0226989898989899
M274T147_1	0	0	0	0
M190T148	0	0	0	0
M353T148_1	-1.41669933955049	-1.00100150250438	-1.33419281824618	0.0229659863945578
M352T148	0	0	0	0.0123989218328841
M353T148_2	0	0	0	0.00730434782608695
M528T148	0	0	0	0
M528T149	0	0	0	0
M353T149	0	0	0	0
M375T149	0	0	0	0
M409T149_1	-1.00100150250438	1.00100150250438	-1.00100150250438	0.0181704693998812
M816T149	0	-1.00100150250438	-1.00100150250438	0.00768627450980392
M409T149_2	0	0	0	0
M167T150	0	0	0	0
M424T150	-0.349358621605637	1.00100150250438	1.00100150250438	0.0339054078402772
M330T150	0	0	0	0
M138T150	1.00100150250438	1.00100150250438	1.00100150250438	0.0108051063829787
M166T150	1.00100150250438	-1.24481087234148	-1.00100150250438	0.0331988134270101
M206T150	0	0	0	0
M413T150	0	0	0	0
M414T150_1	0	0	0	0
M332T150	0	-1.00100150250438	-1.00100150250438	0.019719512195122
M184T150	1.00100150250438	0	1.00100150250438	0.0322444444444444
M300T150	-1.00100150250438	0	-1.00100150250438	0.0159198113207547
M421T150	1.00100150250438	-1.00100150250438	0.035344339845037	0.0289836003051106
M329T150	0	0	0	0
M512T150	-1.00100150250438	1.00100150250438	0.433222540489533	0.0220040526849038
M281T150	0	0	0	0
M493T150_2	-1.00100150250438	0	-1.00100150250438	0.012938801036362
M496T150	0	-1.00100150250438	-1.00100150250438	0.00736333333333333
M493T150_1	0	0	0	0
M331T150_1	0	0	0	0
M372T150	0	0	0	0
M296T150_1	0	0	0	0
M331T150_2	0	0	0	0
M414T150_2	0	0	0	0
M395T150	0	0	0	0.00771428571428571
M394T150	-1.00100150250438	1.00100150250438	-1.00100150250438	0.0032
M309T150	0	0	0	0
M296T150_2	0	-1.00100150250438	-1.00100150250438	0.0147692307692308
M331T150_3	1.00100150250438	0	1.00100150250438	0.00872727272727273
M280T151_2	0	0	0	0
M280T151_1	0	-1.00100150250438	-1.00100150250438	0.0155463800904977
M296T151	0	0	0	0.0115692307692308
M265T151	0	-0.569743263255696	-0.642212705024338	0.0392166221033868
M413T151	-1.00100150250438	0	-1.00100150250438	0.0036
M469T151	0	0	0	0
M440T151_2	0	0	0	0
M440T151_1	0	0	0	0
M439T151_1	0	0	0	0
M439T151_2	0	0	0	0
M439T151_3	0	1.00100150250438	1.00100150250438	0.00386206896551724
M156T151	-1.00100150250438	-1.00100150250438	-1.00100150250438	0.025586778301064
M405T152	0	0	0	0
M657T152	0	0	0	0
M658T152_1	0	0	0	0
M658T152_2	1.00100150250438	-1.00100150250438	1.00100150250438	0.012772890192245
M659T152	-1.00100150250438	1.00100150250438	-0.0565235224810444	0.0313043071911132
M277T152	0	0	0	0
M255T152	0	0	0	0
M415T152	0	0	0	0
M415T153	0	0	0	0.00738461538461539
M416T153_1	0	0	0	0
M623T153	0	0	0	0
M622T153_2	0	0	0	0.00385714285714285
M416T153_2	1.00100150250438	0	1.00100150250438	0.0103142857142857
M622T153_1	0	0	0	0
M247T153	0	0	0	0
M239T153	0	0	0	0.0117333333333333
M248T153	-1.415440166742	-1.00100150250438	-1.32851559460076	0.00956613756613757
M188T153	0	0	0	0
M249T153	-1.00100150250438	0	-1.00100150250438	0.0032
M328T153	0	-1.00100150250438	-1.00100150250438	0.0110526315789474
M603T153	-1.00100150250438	1.00100150250438	0	0.00711111111111111
M134T153	-1.3536167792888	1.00100150250438	-1.00100150250438	0.0363036414565826
M154T154	0	0	0	0
M328T154	0	0	0	0
M301T154	-1.00100150250438	-1.00100150250438	-1.00100150250438	0.0327966470818645
M601T154	0	1.00100150250438	1.00100150250438	0.00487619047619047
M602T154	0	1.00100150250438	1.00100150250438	0.0100783410138249
M302T154	0	0	0	0
M468T154	0	0	0	0
M245T154_1	0	0	0	0
M488T154	0	0	0	0
M130T154	0	0	0	0
M245T154_2	0	0	0	0
M336T155	0	0	0	0
M288T155	0	0	0	0
M429T155_1	0	0	0	0
M429T155_2	0	0	0	0
M228T155	0	0	0	0
M283T156	0	0	0	0
M300T156	-1.00100150250438	0.179843316817861	-0.566066968397238	0.0269102543593025
M418T156_1	0	0	0	0.00740740740740741
M418T156_2	0	0	0	0
M319T156	0	0	0	0
M314T156_2	0	0	0	0
M314T156_1	0	0	0	0.00266666666666667
M314T156_3	0	0	0	0.0116571428571429
M419T156	0	1.00100150250438	1.00100150250438	0.00388888888888889
M295T157	1.00100150250438	0	1.00100150250438	0.0243392987964416
M269T157	0	0	0	0
M333T157	-1.00100150250438	-1.00100150250438	-1.00100150250438	0.00533333333333333
M310T158_2	-1.00100150250438	0	-1.00100150250438	0.00333333333333333
M529T158_1	0	0	0	0
M310T158_1	0	0	0	0
M309T158	0	0	0	0.0140762463343109
M529T158_2	0	0	0	0
M212T158	-1.00100150250438	0	-1.00100150250438	0.00342857142857143
M197T159	0	1.00100150250438	1.00100150250438	0.0145738856594616
M198T159	1.71333529150596	0.818817030958267	1.55648407650252	0.136282088340136
M251T159	0	0	0	0.00378947368421053
M238T159	0	0	0	0
M113T160	0	0	0	0
M352T160	0	0	0	0
M276T160	-1.00100150250438	0	-1.00100150250438	0.010850863422292
M198T161	0.682595188677181	-1.41662750956909	-0.419245459540943	0.0666639855729639
M234T161	0	0	0	0
M448T162	0	0	0	0
M194T162	0	0	0	0
M438T162	1.00100150250438	0	1.00100150250438	0.00389189189189189
M276T162	0.410752417087083	-1.00100150250438	-0.238843900968502	0.0418073330265953
M247T162	0	-1.00100150250438	-1.00100150250438	0.0226251851851852
M246T162	0	1.00100150250438	1.00100150250438	0.0214940484000341
M346T162	0	1.00100150250438	1.00100150250438	0.0039245283018868
M396T163_2	0	0	0	0
M438T163_2	0	0	0	0.003
M397T163	0	0	0	0
M396T163_1	0	0	0	0
M438T163_1	0	0	0	0
M196T163	0	0	0	0
M195T163	0	0	0	0
M295T163	0	-1.00100150250438	-1.00100150250438	0.018320172943452
M307T163	-1.3976941536882	-1.00100150250438	-1.29911991719832	0.0120363636363636
M306T163	1.00100150250438	0.664426160344312	0.738074708899296	0.029853401843848
M263T163	0	0	0	0
M264T164	0	-1.00100150250438	-1.00100150250438	0.00707849770144851
M153T165	0	0	0	0.0035
M145T165	0	0	0	0
M225T165	0	0	0	0
M396T165	-1.00100150250438	0	-1.00100150250438	0.0285566453750969
M181T165	1.00100150250438	1.00100150250438	1.00100150250438	0.00912400175515577
M202T165	0	0	0	0
M417T165	0	0	0	0
M180T165	0	0	0	0
M144T165	0	0	0	0
M105T165	0	-1.00100150250438	-1.00100150250438	0.0210887755102041
M219T166	0	0	0	0
M217T166	0	0	0	0
M218T166	0	0	0	0
M451T166_2	0.225200094728188	0	0.10524683278236	0.0136410256410256
M451T166_1	0	0	0	0.00266666666666667
M417T166	0.632708666137081	0	0.447303065060821	0.0352
M606T166	0	0	0	0
M605T167	0	0	0	0
M404T167_1	0	0	0	0.00467222222222222
M451T167	0	0	0	0
M404T167_2	0	0	0	0
M405T167_1	0	0	0	0
M414T167	1.00100150250438	0	1.00100150250438	0.0257812745869394
M247T167	0	0	0	0.0175506072874494
M376T167	0	0	0	0
M405T167_2	0	0	0	0
M413T167_2	0	0	0	0
M412T167	0	0	0	0
M320T167	0	-1.00100150250438	-1.00100150250438	0.00266666666666667
M413T167_1	1.00100150250438	0	1.00100150250438	0.0101333333333333
M134T167	1.00100150250438	-1.00100150250438	0	0.00266666666666667
M192T168	0	0	0	0.00391836734693878
M133T168	0	0	0	0
M284T169	0	0	0	0.00571428571428571
M535T169_2	1.00100150250438	0	1.00100150250438	0.0296241196417703
M266T169	-1.00100150250438	1.00100150250438	-1.00100150250438	0.00794117647058823
M239T169	-1.00100150250438	1.00100150250438	1.00100150250438	0.0177522573858157
M535T169_1	0	0	0	0
M265T170	0	0	0	0.00266666666666667
M149T170	0	0	0	0.00377073906485671
M281T170	1.00100150250438	1.00100150250438	1.00100150250438	0.0168791208791209
M186T170	0	0	0	0
M456T171	0	0	0	0
M444T171	0	0	0	0.0039245283018868
M443T171	0	0	0	0
M444T172	0	0	0	0
M265T172	0	0	0	0.0202652724270776
M523T172_1	0	0	0	0.00355555555555556
M522T172	0	-1.00100150250438	-1.00100150250438	0.0149055330634278
M523T172_2	0	0	0	0
M420T172_2	0	0	0	0
M385T172	1.00100150250438	-1.00100150250438	0	0.00342857142857143
M298T172	0	-1.00100150250438	-1.00100150250438	0.00389473684210526
M386T172_1	1.00100150250438	1.00100150250438	1.00100150250438	0.00970754716981132
M420T172_1	0	0	0	0
M420T172_3	0	0	0	0
M345T172_2	0	0	0	0
M386T172_2	0	0	0	0
M462T172	0	0	0	0
M461T172	0	-1.00100150250438	-1.00100150250438	0.0149877551020408
M345T172_1	0	0	0	0
M394T173	1.00100150250438	1.00100150250438	1.00100150250438	0.00765957446808511
M265T173	1.00100150250438	1.00100150250438	1.40606442787545	0.0200230769230769
M287T173	0	0	0	0
M130T173	0	0	0	0
M266T173	1.00100150250438	1.00100150250438	1.00100150250438	0.0238288288288288
M410T173	0	0	0	0.00390243902439025
M288T174	0	0	0	0
M248T174	-1.00100150250438	-1.00100150250438	-1.00100150250438	0.0144230754269265
M303T174	1.00100150250438	0	1.00100150250438	0.0107184065934066
M174T174	0	0	0	0.00369230769230769
M445T175	0	0	0	0
M344T176	-1.00100150250438	0	-1.00100150250438	0.0122
M245T176	0	0	0	0
M246T177	0	0	0	0
M451T177_2	0	0	0	0
M345T177	1.00100150250438	0	1.00100150250438	0.0110769230769231
M451T177_1	0	0	0	0
M339T177_1	0	0	0	0.00355555555555556
M338T177	-1.00100150250438	-1.00100150250438	-1.00100150250438	0.0132173913043478
M339T177_2	0	0	0	0
M333T177	0	0	0	0
M297T177	0	0	0	0
M318T177	0	0	0	0
M654T178	-1.00100150250438	0	-1.00100150250438	0.0106730158730159
M217T178	0	0	0	0.00388235294117646
M385T179	0	0	0	0.00742857142857143
M269T179	0	0	0	0
M230T179	1.00100150250438	-1.00100150250438	0	0.00773706896551724
M442T180	0	0	0	0.00367650273224044
M443T180	-1.00100150250438	-1.00100150250438	-1.41650192470991	0.0425939593508086
M292T180	-1.00100150250438	-1.00100150250438	-1.00100150250438	0.0110769230769231
M386T180	0	0	0	0
M417T181	0	0	0	0
M492T181_2	0	0	0	0
M492T181_1	0	0	0	0.0073914823914824
M373T181	0	0	0	0
M372T182	0	0	0	0
M243T182	0	0	0	0
M161T183	0	0	0	0
M316T183	0	0	0	0
M114T183	1.00100150250438	1.00100150250438	1.00100150250438	0.00779878787878788
M160T183	0	0	0	0
M315T183	0	0	0	0
M169T184	0	0	0	0
M615T184	0	0	0	0
M247T184	0	0	0	0
M256T184	0	0	0	0
M334T185	0	0	0	0
M198T185	0	0	0	0
M346T186	-1.00100150250438	0	-1.00100150250438	0.0147692307692308
M193T186	1.00100150250438	0	1.00100150250438	0.0107017189079879
M215T186	-1.00100150250438	0	-1.00100150250438	0.00816279069767442
M280T187	-1.00100150250438	0	-1.00100150250438	0.0143589743589744
M304T187	0	0	0	0
M192T188_1	1.00100150250438	0	1.00100150250438	0.00373333333333333
M264T188	0	0	0	0
M263T188	0	0	0	0.00755555555555556
M192T188_2	0	0	0	0
M124T188	0	0	0	0.00369230769230769
M332T189	0	0	0	0.00790909090909091
M329T189	0	0	0	0
M433T189	0	0	0	0
M245T189	0	1.00100150250438	1.00100150250438	0.00730830039525692
M184T189	0	0	0	0
M246T190	0	0	0	0
M422T190_3	1.00100150250438	1.00100150250438	1.00100150250438	0.0240666666666667
M463T190	0	0	0	0.00392156862745098
M422T190_2	0	-1.00100150250438	-1.00100150250438	0.003
M155T190	-0.632708666137081	-0.225200094728188	-0.515475415815177	0.0194307692307692
M422T190_1	0	0	0	0
M509T191	0	0	0	0.00389189189189189
M506T191	1.00100150250438	0	1.00100150250438	0.0167564259485924
M487T191	0	0	0	0.0104300751879699
M466T191	0	0	0	0
M372T191	0	0	0	0.0106252728595683
M718T192_2	1.00100150250438	-1.00100150250438	-1.00100150250438	0.0190782407407407
M415T192	0	0	0	0
M718T192_1	-1.00100150250438	-1.00100150250438	-1.00100150250438	0.00376163265306123
M414T192	0	0	0	0
M409T192_2	1.00100150250438	-1.25768807679268	-1.41658303521749	0.0323943490439654
M409T192_1	0	-1.00100150250438	-1.00100150250438	0.0095030303030303
M299T192_2	0	0	0	0
M398T192	0	0	0	0
M377T192	1.00100150250438	1.00100150250438	1.00100150250438	0.0130614192009541
M299T192_1	0	0	0	0.00266666666666667
M653T192	0	-1.00100150250438	-1.00100150250438	0.0145454545454545
M366T194	0	0	0	0.00706617647058823
M388T194_1	1.00100150250438	1.00100150250438	1.00100150250438	0.0168
M126T194	0	0	0	0
M367T194	0	0	0	0
M109T194	1.00100150250438	1.00100150250438	1.00100150250438	0.0161352941176471
M480T194	0	1.00100150250438	1.00100150250438	0.0109132867132867
M371T194	0	0	0	0.0198648018648019
M400T194	0	0	0	0
M388T194_2	0	1.00100150250438	1.00100150250438	0.00389189189189189
M401T194	0	0	0	0
M394T195	-1.00100150250438	-1.00100150250438	-1.00100150250438	0.0162412280701754
M400T195	0	0	0	0
M492T195	0	0	0	0
M347T195	0	0	0	0
M365T195	1.00100150250438	1.00100150250438	1.00100150250438	0.0064
M480T195	1.40050758952657	0.80314983494553	1.67028169207533	0.0460127561853673
M295T196	0	0	0	0
M401T196	0	1.35415197325709	1.36636734122218	0.0537010822510823
M169T196	-1.00100150250438	1.00100150250438	0	0.022324662004662
M129T196	0.573035610954422	1.00100150250438	0.713696089194774	0.0373777250030447
M69T196	-0.92319518659191	1.00100150250438	-0.31174224399384	0.0394272280113717
M486T196	0	0	0	0
M485T197_2	0	0	0	0
M485T197_1	0	0	0	0
M111T197	0	0	0	0
M298T197	0	0	0	0
M297T197	0	0	0	0.0036
M178T197	0	0	0	0
M238T199	0	0	0	0
M484T199_2	0	0	0	0.00727272727272727
M484T199_1	0	0	0	0
M363T199_2	0	0	0	0.0267435435435435
M363T199_1	0	0	0	0
M364T199	0	0	0	0
M346T199	0	0	0	0
M497T201	0	0	0	0
M335T201	0	0	0	0
M514T201	0	0	0	0
M513T201_1	0	0	0	0.0126233766233766
M513T201_2	0	0	0	0.00390909090909091
M290T202	0	0	0	0
M411T202_1	0	0	0	0
M411T202_2	1.00100150250438	-1.00100150250438	1.00100150250438	0.0177144688644689
M295T202	0	0	0	0
M469T202	0	0	0	0.00379777907656342
M529T203	0	0	0	0
M438T203_2	1.00100150250438	0	1.00100150250438	0.00726035167328418
M438T203_1	1.00100150250438	1.00100150250438	1.00100150250438	0.0223692810457516
M391T203	0	0	0	0
M575T203	0	-1.00100150250438	-1.00100150250438	0.0140577200577201
M530T203	0	0	0	0
M357T203	0	0	0	0.00965714285714285
M130T204	1.00100150250438	0.108466504993364	1.4169240541818	0.0495142166062267
M352T204	0	1.00100150250438	1.00100150250438	0.0155313131313131
M575T204	-1.00100150250438	0	-1.00100150250438	0.00666666666666667
M359T204	0	0	0	0
M449T204	-1.00100150250438	1.00100150250438	-0.0362500193144685	0.0203840698308783
M510T204	0	1.00100150250438	1.00100150250438	0.0277359477124183
M448T204	0	0	0	0
M391T204_2	0	0	0	0
M391T204_1	0	0	0	0
M479T205_4	0	0	0	0
M441T205	0	0	0	0
M411T205_5	-1.00100150250438	0	-1.00100150250438	0.00391111111111111
M479T205_5	0	0	0	0
M510T205	-1.00100150250438	0.692818603704071	0.118274460376212	0.0275048986145225
M479T205_1	0	0	0	0.0032
M479T205_2	0	0	0	0
M411T205_1	1.00100150250438	0	1.00100150250438	0.009
M411T205_3	0	0	0	0
M411T205_4	0	0	0	0.0129006105006105
M479T205_3	0	0	0	0
M411T205_2	1.00100150250438	-1.00100150250438	0	0.0273019607843137
M437T205	0	0	0	0
M532T206_1	0	0	0	0.0228707482993197
M438T206	0	0	0	0
M532T206_2	0	0	0	0
M531T206	0	0	0	0
M413T206	0	0	0	0.003
M457T206_1	0	0	0	0
M414T206	0	0	0	0
M457T206_2	0	-1.00100150250438	-1.00100150250438	0.0220303805316593
M457T206_3	1.00100150250438	0	1.00100150250438	0.00654545454545455
M437T206	1.00100150250438	0	1.00100150250438	0.00390000000000001
M290T207	1.40423575364031	1.00100150250438	1.35807298525577	0.0413828676642507
M292T207	0	0	0	0
M168T207	0	0	0	0.00376627450980392
M291T207	0	0	0	0
M531T207_2	0	-1.00100150250438	-1.00100150250438	0.00711111111111111
M425T207_1	0	0	0	0
M531T207_3	0	0	0	0
M425T207_2	0	0	0	0
M312T207	0	0	0	0
M710T207_1	0	0	0	0
M425T207_3	0	1.00100150250438	1.00100150250438	0.0103636363636364
M621T207_1	0	0	0	0
M710T207_4	0	0	0	0
M531T207_1	0	0	0	0
M710T207_2	0	0	0	0
M609T207	0	1.00100150250438	1.00100150250438	0.012962962962963
M621T207_2	0	0	0	0
M710T207_3	0	0	0	0.0162050159598723
M281T207	1.00100150250438	-1.00100150250438	0	0.0191642722625773
M621T207_3	0	0	0	0
M425T207_4	-1.00100150250438	-1.00100150250438	-1.00100150250438	0.00266666666666667
M532T207	0	0	0	0.003
M622T208	0	0	0	0
M211T208	0	0	0	0
M503T208_2	0	0	0	0
M503T208_1	0	0	0	0
M523T208	-1.00100150250438	-1.00100150250438	-1.00100150250438	0.0229893235200581
M433T210	1.00100150250438	-1.00100150250438	1.00100150250438	0.0035
M276T211	0	0	0	0
M277T211	0	0	0	0
M489T211	0	0	0	0.003
M432T211	0	1.00100150250438	1.00100150250438	0.0205681492109039
M143T211	0	0	0	0
M408T211	0	1.00100150250438	1.00100150250438	0.00391836734693878
M111T211	0	0	0	0
M537T211	1.00100150250438	1.00100150250438	1.00100150250438	0.0097123745819398
M171T211	0	0	0	0
M439T212	0	0	0	0.00923076923076923
M208T212	0	0	0	0
M226T212	0	0	0	0
M279T212	0	0	0	0
M231T212	0	0	0	0.0100595238095238
M397T212	1.00100150250438	1.00100150250438	1.00100150250438	0.034149648999649
M125T212	1.31926632682314	0	1.34846938953666	0.0375417313564263
M398T212	0	0	0	0
M371T212	-1.00100150250438	0	-1.00100150250438	0.00762790697674419
M408T212_2	0	0	0	0
M408T212_1	0	0	0	0
M347T212	0	0	0	0
M336T213	-1.00100150250438	-1.00100150250438	-1.27217702055187	0.0109090909090909
M615T213	0	0	0	0
M462T213	0	0	0	0.0167741935483871
M614T214	0.831077770170979	0.800801909852031	0.788553205457701	0.108619851317157
M380T214	0	0	0	0.00384
M615T214	1.33297791993682	-1.00100150250438	1.00100150250438	0.0395407803264675
M506T214	0	0.31803152611957	0.33693435934148	0.0264716622837514
M461T214_1	0	0	0	0
M461T214_2	1.00100150250438	0	1.00100150250438	0.0411975923392613
M462T214_1	1.00100150250438	-1.00100150250438	1.00100150250438	0.0202385364694702
M462T214_2	-1.00100150250438	1.00100150250438	0	0.0101379310344828
M139T214	-1.00100150250438	-1.00100150250438	-1.00100150250438	0.00389473684210526
M505T214	0	0	0	0
M506T216	0	-1.00100150250438	-1.00100150250438	0.0321443501302891
M238T216	0	0	0	0
M520T216	0	0	0	0
M521T216	0	0	0	0
M468T218	0	0	0	0
M264T218	0	0	0	0
M477T219	0	-1.00100150250438	-1.00100150250438	0.00676190476190476
M210T219	-1.00100150250438	1.40275209380409	1.00100150250438	0.0338345842587635
M428T219_2	0	0	0	0.011265306122449
M355T219	0	0	0	0
M269T219	0	0	0	0.0111
M192T219	-1.00100150250438	1.00100150250438	-1.00100150250438	0.012052310374891
M638T219_2	1.00100150250438	1.00100150250438	1.00100150250438	0.00927811447811447
M428T219_3	0	0	0	0
M534T219	0	0	0	0
M229T219	0	0	0	0
M428T219_1	0	1.00100150250438	1.00100150250438	0.0064
M638T219_1	0	0	0	0
M535T219	0	0	0	0
M639T219	0	0	0	0
M480T219_1	0	0	0	0
M479T219_1	0	0	0	0
M479T219_2	0	0	0	0
M479T219_3	0	0	0	0
M480T219_2	0	0	0	0
M447T220_3	0	0	0	0
M447T220_1	0	0	0	0
M447T220_2	0	0	0	0
M446T220	0	0	0	0
M495T220	0	0	0	0
M471T220	0	0	0	0
M445T220	0	0	0	0
M370T220	0	0	0	0
M472T221_1	0	0	0	0.00266666666666667
M561T221	-1.00100150250438	-0.245784422643061	-0.506148230854952	0.0316989637876
M472T221_2	0	0	0	0
M369T221	0	0	0	0.00392592592592592
M514T221	0	0	0	0
M560T221	0	0	0	0
M501T221_3	0	-1.00100150250438	-1.00100150250438	0.0196195887445887
M280T221	0	0	0	0
M445T221	0	0	0	0
M279T221	0	0	0	0
M501T221_1	0	0	0	0
M454T221	0	0	0	0
M501T221_2	0	0	0	0
M453T221	0	-1.00100150250438	-1.00100150250438	0.00740740740740741
M244T222	0	0	0	0
M649T223	0	0	0	0
M611T223	0	0	0	0
M648T223	0	0	0	0
M407T223_1	0	0	0	0
M407T223_2	-1.00100150250438	0	-1.00100150250438	0.012
M245T223	0	1.00100150250438	1.00100150250438	0.00266666666666667
M426T223	-1.00100150250438	1.00100150250438	-1.00100150250438	0.0131057692307692
M246T223	-1.00100150250438	-1.00100150250438	-1.00100150250438	0.00770370370370371
M610T223	0	0	0	0
M247T223	0	0	0	0
M610T224	0	1.36692904431769	1.40116918227186	0.0290606060606061
M438T224	0	0	0	0
M429T224	0	0	0	0
M146T224	0	0	0	0
M210T224	1.3459993055264	0.601612546533087	1.22977950533719	0.0710831405325407
M208T224	0	0	0	0
M140T224	0	0	0	0
M408T224	0	0	0	0
M474T225	0	0	0	0
M539T225_2	0	0	0	0
M431T225_1	0	0	0	0
M249T225	0	0	0	0
M539T225_3	0	0	0	0
M431T225_2	0	0	0	0.00378947368421053
M424T225	0	0	0	0
M539T225_1	0	0	0	0
M475T225	0	0	0	0
M431T226	1.00100150250438	0.325339547002413	1.00100150250438	0.00746859903381643
M328T226	1.00100150250438	1.00100150250438	1.00100150250438	0.0038
M212T226	-1.00100150250438	0	-1.00100150250438	0.0122222222222222
M329T227	1.00100150250438	0	1.00100150250438	0.00741489361702128
M285T227	0	0	0	0
M283T227	0	0	0	0
M499T228_2	0	0	0	0.00266666666666667
M500T228_2	0	0	0	0
M499T228_1	1.39964164456356	1.00100150250438	1.31704682519989	0.0206769230769231
M500T228_1	-1.4075290186004	-1.39540341548455	-1.40275209380409	0.0610045773628682
M266T228	0	0	0	0
M467T228	0	0	0	0.0119276087793608
M198T228	0	0	0	0
M179T228	0	0	0	0
M465T229_1	0	0	0	0
M619T229_1	0	0	0	0.003875
M465T229_3	0	0	0	0
M465T229_2	0	0	0	0
M465T229_4	0	0	0	0
M166T229	1.00100150250438	0	1.00100150250438	0.0128128078817734
M619T229_2	-1.00100150250438	1.00100150250438	0	0.00762790697674419
M734T229	0	0	0	0
M466T230	0	0	0	0
M528T230_1	-1.00100150250438	-1.00100150250438	-1.00100150250438	0.0142857142857143
M528T230_2	0	0	0	0
M529T231_1	0	0	0	0
M529T231_2	0	0	0	0
M441T231_1	-1.00100150250438	-1.00100150250438	-1.00100150250438	0.0330377073906486
M454T231_1	0	0	0	0
M454T231_2	0	0	0	0
M563T231	1.00100150250438	1.00100150250438	1.00100150250438	0.0327332306507509
M529T231_3	0	0	0	0.0135416666666667
M441T231_2	0	0	0	0
M318T232	0	0	0	0
M483T232	0	0	0	0
M482T232	0	0	0	0.0174625199362041
M775T233	0	0	0	0
M388T233	0	0	0	0.00746666666666667
M389T233	1.00100150250438	1.00100150250438	1.00100150250438	0.00388888888888889
M257T233	0	0	0	0
M182T233	1.00100150250438	0	1.00100150250438	0.00988235294117647
M483T233	0	0	0	0
M361T234	0	0	0	0
M362T234	0	1.00100150250438	1.00100150250438	0.0035
M431T235_1	0	0	0	0
M431T235_3	-1.00100150250438	-1.00100150250438	-1.00100150250438	0.00369230769230769
M431T235_2	0	0	0	0
M646T235	0	0	0	0
M645T236	0	0	0	0
M403T236	0	0	0	0.003
M261T236	0	0	0	0.00369230769230769
M599T236_1	0	0	0	0
M599T236_2	0	0	0	0
M476T236_2	0	0	0	0
M404T236	0	0	0	0.00391304347826087
M260T236	0	0	0	0
M476T236_3	0	0	0	0
M476T236_1	0	1.00100150250438	1.00100150250438	0.0102857142857143
M455T237_1	1.00100150250438	-1.00100150250438	0	0.0128571428571429
M455T237_2	0	-1.00100150250438	-1.00100150250438	0.00390909090909091
M454T237	0	0	0	0
M153T237	0	0	0	0
M534T238_2	0	0	0	0
M640T238_1	1.00100150250438	0	1.00100150250438	0.00685714285714286
M238T238	0	0	0	0.00493333333333332
M534T238_1	0	0	0	0.003
M640T238_2	-1.00100150250438	-1.00100150250438	-1.00100150250438	0.00373333333333333
M533T238	0	0	0	0
M466T238_1	0	1.00100150250438	1.00100150250438	0.00756756756756756
M354T238	0	0	0	0.0035
M466T238_2	0	0	0	0
M389T238	0	0	0	0
M228T238	-1.00100150250438	-1.00100150250438	-1.00100150250438	0.0389952175992348
M534T238_3	0	0	0	0.0036
M197T239	-1.00100150250438	0	-1.00100150250438	0.00388888888888889
M520T239	0	0	0	0
M138T239	1.00100150250438	1.28832416252829	1.2041989158371	0.0506194691422167
M706T239_2	0	0	0	0
M314T239	0	0	0	0
M706T239_1	-1.00100150250438	1.00100150250438	-1.00100150250438	0.00763636363636364
M313T240	0	0	0	0
M344T240	0	1.00100150250438	1.00100150250438	0.00987428571428571
M373T240	1.00100150250438	-1.00100150250438	0	0.0133636363636364
M610T240	0	0	0	0
M589T240	0	-1.00100150250438	-1.00100150250438	0.00700833333333333
M486T240_3	-0.872705347182405	1.3773373202446	0.501683046735827	0.0291112778194549
M486T240_2	1.11308556626368	0.778660405642892	0.99655660156515	0.113901159542085
M588T240	0	0	0	0.00386206896551724
M486T240_1	1.94924809954127	-0.609005830349978	1.36529765976149	0.14222158387191
M389T240	0	0	0	0
M389T241_2	1.00100150250438	1.00100150250438	1.00100150250438	0.0133636363636364
M389T241_1	1.00100150250438	0	1.00100150250438	0.00685714285714286
M437T241	1.00100150250438	0	1.00100150250438	0.00390909090909091
M427T241	0	0	0	0
M587T242	-1.00100150250438	1.00100150250438	0	0.00727272727272727
M517T243_2	0	0	0	0
M517T243_1	0	-1.00100150250438	-1.00100150250438	0.0284827260458839
M547T243_1	0	0	0	0
M547T243_2	0	0	0	0
M609T244_4	0	0	0	0
M609T244_1	0	0	0	0
M610T244	0	0	0	0
M183T244	1.00100150250438	-1.00100150250438	0	0.0126320346320346
M182T244	0	0	0	0
M627T244_2	0	1.00100150250438	1.00100150250438	0.00385714285714285
M609T244_2	-1.00100150250438	1.00100150250438	1.00100150250438	0.0235574229691877
M627T244_1	1.00100150250438	0	1.00100150250438	0.00677390956382554
M609T244_3	0	1.00100150250438	1.00100150250438	0.0169477124183007
M497T244	0	0	0	0
M465T245	0	0	0	0
M583T246_1	0	0	0	0
M479T246	0	0	0	0
M584T246	0	0	0	0
M206T246	0	1.00100150250438	1.00100150250438	0.0108037825059102
M599T246_1	-1.31677560338005	1.00100150250438	-1.41705050316284	0.0209790701568343
M599T246_2	0	0	0	0
M419T246	0	1.00100150250438	1.00100150250438	0.0102964285714286
M130T246	1.53777732513669	1.24710926351988	1.88826656916052	0.135473562494045
M351T246	0	0	0	0
M583T246_2	1.00100150250438	0	1.00100150250438	0.0116830188679245
M205T247	0	0	0	0
M479T247	0	0	0	0.00750387596899225
M489T247_1	0	0	0	0
M478T247_2	1.00100150250438	-1.00100150250438	1.00100150250438	0.00746666666666667
M503T247	1.00100150250438	-1.00100150250438	1.00100150250438	0.0111589743589744
M489T247_3	0	0.0672675837785271	0.108466504993364	0.0101222222222222
M478T247_1	0	0	0	0
M408T247_1	-1.00100150250438	-1.00100150250438	-1.00100150250438	0.00690187180941577
M489T247_2	1.00100150250438	1.00100150250438	1.00100150250438	0.0588656851737555
M408T247_2	0	0	0	0
M504T247	1.00100150250438	1.00100150250438	1.00100150250438	0.0171136876006441
M407T247	0	0	0	0
M305T247	0	-1.00100150250438	-1.00100150250438	0.0038974358974359
M583T247	0	0	0	0.0074561403508772
M224T248	-1.32225574896387	0	-1.32974963761819	0.0210746554583405
M284T248	0	0	0	0
M304T249	0	-1.00100150250438	-1.41459540782567	0.0464992839714597
M196T250	0	0	0	0
M357T250_3	1.00100150250438	-1.00100150250438	0	0.014734693877551
M476T250_1	0	0	0	0
M438T250	0	0	0	0
M357T250_2	0	0	0	0.00342857142857143
M476T250_2	0	0	0	0
M319T250	0	0	0	0.0036
M357T250_1	0	0	0	0
M271T250	0	0	0	0
M318T251	0	0	0	0
M452T251_2	0	0	0	0
M445T251	-1.00100150250438	0	-1.00100150250438	0.0453252419538134
M446T251	0	0	0	0
M430T251	0	0	0	0
M452T251_1	1.00100150250438	1.00100150250438	1.00100150250438	0.0284830515202032
M441T251	0	0	0	0
M204T252	0	0	0	0
M292T253	0	-1.00100150250438	-1.00100150250438	0.0309152401701421
M401T253	0	0	0	0
M542T253_2	0	0	0	0
M541T253	1.00100150250438	1.00100150250438	1.00100150250438	0.00766666666666667
M542T253_1	0	0	0	0.00391666666666667
M508T254_1	1.00100150250438	1.00100150250438	1.41213611231777	0.0178573770491803
M508T254_2	0	0	0	0.0038974358974359
M352T254	0	0	0	0
M251T256	0	0	0	0
M252T256	0	0	0	0
M273T256	-1.00100150250438	-1.00100150250438	-1.00100150250438	0.0292376674306086
M212T256	0	0	0	0.0035
M219T258	0	0	0	0
M198T258	0	0	0	0
M197T258	-1.00100150250438	1.00100150250438	-1.00100150250438	0.0187112033415809
M257T258	0	0	0	0
M147T258	-1.00100150250438	0	-1.00100150250438	0.0095030303030303
M309T258	0	0	0	0.00656410256410256
M146T258	1.00100150250438	-1.00100150250438	0	0.0134130781499203
M504T258_3	0	0	0	0
M118T258	0.611634861821983	0.551922104120403	0.599809961970883	0.0419103947380466
M504T258_1	1.00100150250438	1.00100150250438	1.00100150250438	0.0101981799797775
M304T258	0	0	0	0
M306T258	0	0	0	0
M305T258	1.00100150250438	0	1.00100150250438	0.0114502923976608
M308T258	1.00100150250438	0	1.00100150250438	0.0156452138303318
M504T258_2	1.00100150250438	-1.00100150250438	-1.00100150250438	0.01128
M452T258	0	0	0	0
M452T259	1.00100150250438	-1.00100150250438	-1.00100150250438	0.0239590944574551
M564T259	0	0	0	0
M460T259	0	0	0	0
M552T259	0	0	0	0
M394T260	0	0	0	0
M239T261	0	0	0	0
M384T261	0	0	0	0
M553T261	0	0	0	0
M483T262	0	0	0	0
M391T263_1	0	0	0	0
M238T263	-1.00100150250438	1.00100150250438	1.00100150250438	0.030750113999088
M506T263	0	0	0	0
M391T263_2	1.00100150250438	1.00100150250438	1.00100150250438	0.0180714285714286
M608T264	0	0	0	0.00388571428571429
M609T264	1.00100150250438	1.00100150250438	1.00100150250438	0.0160190476190476
M438T264_2	0	0	0	0.0032
M438T264_1	0	-1.00100150250438	-1.00100150250438	0.0077645283018868
M434T264	0	0	0	0
M434T265_2	0	0	0	0
M434T265_1	0	0	0	0
M521T265	0	0	0	0
M434T266	0	0	0	0
M520T266	0	0	0	0
M667T267	0	0	0	0
M666T267	0	0	0	0
M667T268_1	0	0	0	0
M666T268	0	0	0	0.0121924851680949
M556T268_1	1.38942503594182	1.00100150250438	1.41570766814705	0.0372555952613604
M667T268_2	0	0	0	0
M555T268_1	1.00100150250438	1.00100150250438	1.00100150250438	0.0220955679649396
M556T268_2	1.00100150250438	0	1.00100150250438	0.0162010796221323
M556T268_3	-1.40998991860812	0.0300828691041376	-0.540885261160607	0.0639955314100209
M667T268_3	0	0	0	0.00333333333333333
M555T268_2	0	0	0	0.0186666666666667
M163T268	1.00100150250438	0	1.00100150250438	0.00768627450980392
M185T268	0	0	0	0
M164T268	-1.00100150250438	1.00100150250438	0	0.0237333923535969
M107T268	-1.00100150250438	1.00100150250438	0	0.00746000594707107
M229T268	1.00100150250438	-1.00100150250438	0	0.0032
M89T268	1.00100150250438	-1.00100150250438	0	0.00805263157894737
M556T268_4	1.00100150250438	0	1.00100150250438	0.0106252728595683
M468T269	0	0	0	0
M521T269_1	0	0	0	0
M521T269_2	0	0	0	0
M471T269_1	0	0	0	0
M520T269	0	0	0	0
M471T269_2	1.00100150250438	0	1.00100150250438	0.0133333333333333
M563T269	0	0	0	0
M472T270	0	0	0	0
M497T270_1	0	0	0	0
M290T270	0	0	0	0
M504T270_1	0	0	0	0.0277653953889248
M504T270_2	0	1.00100150250438	1.00100150250438	0.0124983314794216
M563T270_1	-1.00100150250438	0	-1.00100150250438	0.00767346938775511
M562T270_2	0	0	0	0
M497T270_2	0	0	0	0
M466T270	0	0	0	0
M493T270	0	0	0	0.0263041958041958
M492T270	0	0	0	0
M403T270	0	0	0	0.00389189189189189
M563T270_2	0	0	0	0
M656T270_2	0	0	0	0
M656T270_1	0	0	0	0
M562T270_1	0	0	0	0
M656T270_3	0	0	0	0
M238T270	0	0	0	0
M627T270_2	0	0	0	0
M627T270_1	0	0	0	0
M627T270_3	0	0	0	0
M556T270	0	1.00100150250438	1.00100150250438	0.00342857142857143
M556T271	0	0	0	0
M131T271	1.00100150250438	-1.00100150250438	0	0.0170653166938881
M690T271_1	0	0	0	0
M689T271_1	0	-1.00100150250438	-1.00100150250438	0.0186742116121426
M690T271_3	0	0	0	0.0183787878787879
M690T271_2	0	0	0	0
M689T271_3	0	0	0	0
M689T271_2	-1.00100150250438	-1.00100150250438	-1.41213611231777	0.0122468289537828
M862T271	-1.00100150250438	0	-1.00100150250438	0.0321882516000163
M541T271	1.00100150250438	0	1.00100150250438	0.003
M443T271	0	0	0	0
M690T271_4	1.00100150250438	0	1.00100150250438	0.00386666666666667
M534T271	0	0	0	0
M861T271	0	0	0	0
M540T271	0	0	0	0
M526T271	0	0	0	0
M541T272	0	0	0	0
M526T272_1	-1.00100150250438	0	-1.00100150250438	0.0138209144122765
M861T272_2	1.32858962249893	-0.461502028012212	0.739044210314227	0.0902863272366646
M862T272_1	-0.175417001390643	0.538763408690664	0.240298540116311	0.0981523780869275
M526T272_2	1.00100150250438	1.00100150250438	1.00100150250438	0.0201704781704782
M690T272	1.00100150250438	1.00100150250438	1.00100150250438	0.0215492376475983
M861T272_1	0	0	0	0
M534T272	0	0	0	0
M535T272	1.00100150250438	-1.00100150250438	0	0.0272461197339246
M862T272_2	0	0	0	0
M585T272_1	0	0	0	0
M585T272_2	0	0	0	0.0157657657657658
M523T272_2	0	0	0	0
M585T272_4	0	0	0	0
M457T272_2	0	0	0	0
M585T272_3	0	0	0	0
M457T272_1	0	0	0	0.0035
M726T272	-1.00100150250438	0	-1.00100150250438	0.00266666666666667
[truncated: 1,914 more rows]
