# Supplementary material for: A Retrospective Metabolomics Analysis of Gamma-Hydroxybutyrate in Humans: New Potential Markers and Changes in Metabolism Related to GHB Consumption
Source: Front Pharmacol. 2022 Mar 3;13:816376. doi: 10.3389/fphar.2022.816376 (PMC8927817; doi:10.3389/fphar.2022.816376)
Supplement: Supplementary file 1 [file DataSheet1.zip › Data Sheet 1/Raw data and R code/ttest/FDR_ttest.csv]

	p.value	FDR	q_value
M197T15	0.815755090938418	1	0.46714252137688
M99T16	0.978899184230088	1	0.512671007693167
M257T16	0.417224868204753	0.742826462255565	0.319395595745459
M112T16	0.179907832929381	0.41731038941957	0.204324814406657
M129T16	0.234997230329223	0.495796352936348	0.233718630767187
M204T17	0.154241839383792	0.41731038941957	0.188330435190936
M147T17_1	0.476902266280039	0.742826462255565	0.343928186243552
M147T17_2	0.361821320171671	0.629449865120017	0.296168406811066
M203T17	0.247417381263169	0.495796352936348	0.240089468679792
M146T17	0.406246543399091	0.706912841647603	0.314703728902266
M243T17	0.710547576736348	1	0.432981269927794
M107T17	0.782827653609838	1	0.456901911691012
M123T18	0.556579605478512	0.913240581215426	0.374734711813456
M125T18	0.88152261993082	1	0.486482516791493
M191T18	0.477622418437598	0.742826462255565	0.344206884279273
M165T18	0.831615210880897	1	0.471938536567586
M181T18	0.891257698611689	1	0.489226626635266
M247T18	0.717920193288523	1	0.43551726414077
M219T19	0.0479306329329413	0.249356387907934	0.0986822988071055
M249T19	0.780245943069999	1	0.456082320013314
M251T19	0.958211811223921	1	0.507333243361024
M217T19_2	0.333175949127412	0.629449865120017	0.283272972987017
M235T19	0.539991791545316	0.912152063835264	0.368068048100352
M233T19	0.456777819709437	0.742826462255565	0.33597930052504
M267T19	0.268943614709175	0.570817862140272	0.251577161791609
M243T19	0.622284122024217	1	0.40075098081678
M281T19	0.602347136454431	1	0.392956900163593
M265T19	0.535586409865437	0.912152063835264	0.366271018333919
M209T19	0.208407428678257	0.41731038941957	0.219655386274911
M239T19	0.608523080011865	1	0.395392885338088
M115T19	0.997122823291072	1	0.517278162891848
M113T19	0.897872247548041	1	0.491074453501302
M117T19	0.9558670865773	1	0.50672086985776
M223T19	0.660713773788361	1	0.415223438242427
M225T19	0.825392004003971	1	0.470067000418591
M255T19	0.816805817670908	1	0.46746294846178
M241T19	0.928885961456905	1	0.499563050936066
M409T19	0.587492605777497	1	0.387016636913714
M425T19	0.711533845706203	1	0.433321841026973
M207T19	0.959021612807283	1	0.507544386762942
M283T19	0.72272601202058	1	0.437158167335588
M227T19	0.484271242082509	0.742826462255565	0.346761693694872
M257T19	0.966802038238318	1	0.509563829170254
M141T19	0.762873232332141	1	0.450502177608782
M367T19	0.317089539996964	0.629449865120017	0.275584003647129
M99T19	0.569579686166612	0.913240581215426	0.379846882690931
M83T19	0.249485238674998	0.495796352936348	0.241120207029297
M97T19	0.366438778542726	0.629449865120017	0.298157694484501
M81T19	0.528161333712276	0.803972323923446	0.363464914059323
M291T19	0.378070958534645	0.629449865120017	0.30306535043492
M247T19	0.816413311367046	1	0.467343295788689
M139T19	0.386341748756516	0.629449865120017	0.306467300288359
M199T19	0.800046085436303	1	0.462305546225461
M189T19	0.385807623370947	0.629449865120017	0.306249746782186
M289T19	0.556654895335748	0.913240581215426	0.374764601010117
M217T19_1	0.96107180833328	1	0.508078135722812
M287T19	0.72756682168361	1	0.438801401649356
M273T19	0.923662215623327	1	0.498153174249293
M173T19	0.245749270864878	0.495796352936348	0.239251887295
M231T19	0.81968347691225	1	0.46833854273929
M229T19	0.966465845419822	1	0.509476911330973
M213T19	0.933674953223435	1	0.500848646170055
M215T19	0.880261407653692	1	0.486124849205672
M171T19	0.667933972186149	1	0.417864882378333
M170T19	0.364277250229772	0.629449865120017	0.297229432172227
M186T19	0.0376388731705278	0.182561155079591	0.0862981717654143
M155T19	0.328337536199517	0.629449865120017	0.280995679692208
M280T20	0.205919279306646	0.41731038941957	0.21840543954498
M207T20	0.124537515799614	0.34206283429681	0.166581214873027
M191T20	0.0103112926449564	0.0741801290175405	0.0414620580423756
M140T20	0.359080257848542	0.629449865120017	0.294976165090928
M220T20	0.589489867893847	1	0.38782208944182
M221T20	0.502230909921052	0.742826462255565	0.353501777706853
M219T20	0.864212956883286	1	0.481529768966722
M104T20	0.446829916317234	0.742826462255565	0.331931844306932
M151T20	0.0122725855721898	0.119201647798653	0.0458949981737343
M105T20	0.687351361172751	1	0.424851598366793
M148T20	0.273237644997692	0.570817862140272	0.253807909327158
M277T20	0.880177540945884	1	0.486101047751757
M169T20	0.82272151895951	1	0.4692598181267
M175T20	0.43419634628496	0.742826462255565	0.326674120788238
M204T20	0.833107090491155	1	0.472385234288555
M203T20	0.485882014321793	0.742826462255565	0.347375712410444
M156T21	0.92944773049422	1	0.499714199451301
M384T21	0.269091257696964	0.570817862140272	0.251654383327687
M163T21_2	0.946887198092498	1	0.504361438674393
M162T21	0.622287257874486	1	0.400752190990303
M159T21	0.459932116586946	0.742826462255565	0.337246076033814
M120T21	0.00104235767041065	0.026484374705624	0.0130618520683742
M180T21	0.213178957795473	0.41731038941957	0.222008984943253
M115T21	0.894015005135551	1	0.489998530592508
M147T21	0.0727216616928872	0.280841576616588	0.125286703532551
M149T21	0.106811909349006	0.34206283429681	0.153512000015208
M176T21	0.139536428338919	0.41731038941957	0.178035257422708
M148T21	0.0314789037023419	0.182561155079591	0.0782264947925252
M114T21	0.683619627292299	1	0.423521903673286
M163T21_1	0.791822116603544	1	0.459738108670946
M90T21	0.928523031779177	1	0.499465353191544
M365T21	0.142476490912191	0.41731038941957	0.180166961346615
M258T21	0.378905689107583	0.629449865120017	0.303411940622505
M198T21	0.266775472667713	0.570817862140272	0.250438842174771
M61T21	0.741965154777771	1	0.443632755976371
M255T21	0.0154502540361249	0.119201647798653	0.052540508605954
M145T22_1	0.475314414321962	0.742826462255565	0.343312310367042
M325T22	0.0341468589828417	0.182561155079591	0.0818827846681924
M153T22	0.14900896768844	0.41731038941957	0.184770045673589
M173T22	0.208155826076827	0.41731038941957	0.219529705611031
M97T22	0.983051786725484	1	0.51372855528205
M129T22	0.452539776409982	0.742826462255565	0.334264778089577
M381T22	0.248379524072398	0.495796352936348	0.240570091595819
M146T22	0.0758420683674356	0.280841576616588	0.128208431894614
M323T22	0.574838855772736	0.913240581215426	0.381887535980584
M133T22	0.216341196805887	0.41731038941957	0.223538146172824
M191T22	0.284383522814783	0.589331910571938	0.259587520061747
M104T22	0.517351481088084	0.803972323923446	0.359350907857166
M134T22	0.518671282540308	0.803972323923446	0.359857310551362
M138T22	0.200820110362351	0.41731038941957	0.21579377433014
M85T22	0.195051516549724	0.41731038941957	0.212755319955216
M185T22_1	0.0186682548273974	0.124267113591894	0.05827239104535
M94T22	0.0726167694956992	0.280841576616588	0.125186545420041
M132T22	0.151506270947818	0.41731038941957	0.186482893525085
M75T22	0.241135563263897	0.495796352936348	0.236906443679302
M204T22	0.481332017421364	0.742826462255565	0.345636347145039
M161T22_1	0.0688384926291393	0.280841576616588	0.121490754312394
M222T22	0.414996063825705	0.706912841647603	0.318428538384788
M93T22	0.0627532000723428	0.280841576616588	0.11515468246261
M217T22	0.268917616905231	0.570817862140272	0.25156356032176
M116T22_1	0.0184922768996372	0.124267113591894	0.057979373029891
M131T22	0.0249868227364833	0.146778736169936	0.0683114277995366
M359T22	0.100381788306804	0.316570785775164	0.148439020148299
M165T22	0.260183607502484	0.570817862140272	0.24692757011213
M357T22	0.561553948118365	0.913240581215426	0.37670236156052
M429T22	0.292413685771574	0.589529074512699	0.263639395861677
M70T22	0.0867565866813954	0.280841576616588	0.137617886477399
M560T22	0.109080157981626	0.34206283429681	0.155291985706638
M180T22	0.000971771412986289	0.0226751474228004	0.0126486922625282
M355T22	0.806590948374085	1	0.464331412778009
M527T22	0.395601230064383	0.629449865120017	0.31019274911255
M358T22_1	0.61267305892514	1	0.397018813852142
M428T22	0.190680119304078	0.41731038941957	0.210391070957694
M231T22	0.810690260050408	1	0.465592537893067
M117T22	0.420897043296525	0.742826462255565	0.320991977777338
M161T22_2	0.356023153712703	0.629449865120017	0.293636356844692
M179T22	0.00270960584096305	0.0369931017652769	0.0206011143772743
M427T22	0.179613872467174	0.41731038941957	0.204154285291236
M116T22_2	0.0144618373112357	0.119201647798653	0.0506062641356114
M215T22	0.00244711116559017	0.0369931017652769	0.0196663514914602
M214T22	0.0225728773060414	0.139812772529576	0.0646211111540437
M230T22	0.233864781613068	0.495796352936348	0.233121920365559
M160T22	0.671587455624756	1	0.419192404514454
M185T22_2	0.0875432262835451	0.280841576616588	0.138251429842214
M358T22_2	0.621542472115037	1	0.400464629204801
M145T22_2	0.623919752745034	1	0.401381533304277
M346T22	0.981886336366028	1	0.513432212438762
M144T22	0.947428402403748	1	0.504504277012154
M99T23	0.464683311856916	0.742826462255565	0.339139350448123
M135T23	0.448923984560393	0.742826462255565	0.332790525718843
M206T23_2	0.810728434646719	1	0.465604254139595
M134T23	0.000900940932722896	0.0226751474228004	0.0122237540683139
M115T23	0.507570100564526	0.803972323923446	0.355561527795353
M136T23_1	0.577768907040218	0.999999999999991	0.383064806765524
M201T23	0.0759975320832974	0.280841576616588	0.128351129504539
M187T23	0.233073296430385	0.495796352936348	0.232703254837922
M441T23	0.520791112317964	0.803972323923446	0.360668271083445
M146T23	0.206389715324811	0.41731038941957	0.218642978281305
M176T23	0.0354090340214344	0.182561155079591	0.0835246902690315
M206T23_1	0.265212582257894	0.570817862140272	0.249613244347953
M349T23	0.0950274333450677	0.316570785775164	0.144126019807644
M357T23	0.640706098215392	1	0.407776968495599
M188T23	0.724483668491127	1	0.437755923133069
M205T23	0.35237881177287	0.629449865120017	0.292025093523275
M204T23	0.00575930375908479	0.0674011385395332	0.0309467541734924
M369T23	0.062137219128506	0.249356387907934	0.114500765488887
M473T23	0.0352611827929583	0.182561155079591	0.0833351319088725
M249T23	0.00277855204069923	0.0369931017652769	0.0208301457471273
M141T23	0.336917709960173	0.629449865120017	0.285013797522528
M200T23	0.00506989036954936	0.0674011385395332	0.0288266470198273
M348T23	0.413763674636414	0.706912841647603	0.317908177284202
M88T23	0.0849711157387279	0.280841576616588	0.136158801312507
M192T23	0.434634080645053	0.742826462255565	0.326858542341837
M203T23	0.0668679482698252	0.280841576616588	0.119492721677088
M136T23_2	0.0508850273836869	0.249356387907934	0.102270244294279
M198T23	0.0175815768010281	0.124267113591894	0.0564204275061494
M186T23	0.00299937223495053	0.0369931017652769	0.0215224552256404
M338T23	0.0741473501706154	0.280841576616588	0.126635375295328
M466T23	0.158471996887388	0.41731038941957	0.191129873143965
M230T23	0.158501152309213	0.41731038941957	0.191148930154362
M229T23	0.0994488929109683	0.316570785775164	0.147703149142942
M428T23	0.199137225966552	0.41731038941957	0.214916725631863
M162T23	0.503274197229219	0.742826462255565	0.353886269917906
M119T23	0.370031340497225	0.629449865120017	0.299689087685487
M638T24	0.408628994091643	0.706912841647603	0.315725034166693
M293T24	0.381078665525823	0.629449865120017	0.30431074388097
M247T24	0.508105262508592	0.803972323923446	0.355770523063588
M660T24	0.31287562773779	0.591546575643136	0.273541854837521
M140T24	0.175035001294322	0.41731038941957	0.201462341564968
M118T24	0.0354556679100972	0.182561155079591	0.0835843288875569
M640T24	0.00103859515766506	0.0248091121948405	0.0130394845669532
M463T24	0.212055185298268	0.41731038941957	0.221459734461182
M629T24	0.877340457925369	1	0.485294579898365
M332T24	0.591385162002924	1	0.388584465551518
M333T24	0.771872139718324	1	0.453406858835719
M317T24	0.290132993506556	0.589529074512699	0.262498720296015
M119T24	0.00141198365905982	0.0293229881407173	0.0151860092825959
M607T24	0.195439441268127	0.41731038941957	0.212962519820128
M120T24	0.0622320960583707	0.249356387907934	0.114595250163241
M331T24	0.511343446444072	0.803972323923446	0.357030977691803
M73T24	0.963911719460342	1	0.508815571167684
M72T24	0.80719178896378	1	0.464516629406074
M316T25	0.812195652716579	1	0.46605417217104
M315T25	0.722848428789063	1	0.437199840841009
M295T25	0.0182978006958945	0.124267113591894	0.0576525122463235
M284T25	0.0052433340331408	0.0674011385395332	0.0293829080893558
M613T25	0.397716676735991	0.629449865120017	0.311031846908521
M235T25	0.0553532350081919	0.249356387907934	0.107383273088292
M148T25	0.148479724058383	0.41731038941957	0.184403778988698
M294T26	0.0692051008334883	0.280841576616588	0.121857029557715
M160T26	0.000485248783453532	0.0211780066650284	0.00881111572466854
M600T26	0.0930976046295019	0.280841576616588	0.142570135731614
M601T26	0.108555311410816	0.34206283429681	0.15488311259032
M307T26	0.804815979334653	1	0.463783507263883
M308T26	0.996894673140297	1	0.517221022317847
M310T26	2.67302331499018e-05	0.00460918908537189	0.00163308523004955
M222T26	0.453583690254831	0.742826462255565	0.334688438816163
M330T27	0.0220400331835098	0.139812772529576	0.063791690436265
M310T27	0.864763289486789	1	0.481688703505054
M346T27	0.800746717512311	1	0.462523148724873
M237T28	9.19369732009024e-05	0.00617870287706936	0.00331573237096279
M253T28	0.00199170465433631	0.0313621084439453	0.0178115654005816
M538T28	0.634045676041426	1	0.405255835345486
M179T28	0.670151835573236	1	0.418671483386286
M309T28	0.0230196351063843	0.146778736169936	0.0653269697760112
M280T29	0.355938150548287	0.629449865120017	0.293598949914516
M210T29	0.101971674072281	0.316570785775164	0.149678457587428
M215T30	0.824377837827843	1	0.469760747311579
M231T30	0.123863333414603	0.34206283429681	0.166117367159151
M211T30	0.246167823842058	0.495796352936348	0.239462563797223
M169T30	0.500502762795022	0.742826462255565	0.352863212587899
M216T30	0.967946087342267	1	0.509859376064385
M233T31	0.554162878041638	0.913240581215426	0.373773533357327
M232T31	0.424046271666565	0.742826462255565	0.322351465432439
M407T31	0.0566940648938555	0.249356387907934	0.108848976322934
M193T31	0.0723293464294745	0.280841576616588	0.124911432474648
M428T31	0.133892987283208	0.41731038941957	0.173834189280255
M73T32	0.013616339703476	0.119201647798653	0.0488603564883822
M175T32	0.166947957724473	0.41731038941957	0.196538044649188
M72T32	0.000610678178578408	0.0226751474228004	0.0100270308706764
M118T32	0.339102070042148	0.629449865120017	0.286021983568347
M120T32	0.926178097054713	1	0.498833195040385
M191T32	0.183508898102342	0.41731038941957	0.206391895367805
M119T32	0.956672635377603	1	0.506931427234525
M157T32	0.450564486526858	0.742826462255565	0.333460717399201
M312T32	0.367567401594514	0.629449865120017	0.298640320133027
M192T32	0.772474253106877	1	0.453600114220658
M139T32	0.300172213952707	0.589529074512699	0.267460901771119
M217T32	0.825837195394236	1	0.470201325505674
M265T32	0.588316576810162	1	0.38734918326768
M310T32	0.152998725524189	0.41731038941957	0.187494543523866
M129T32	0.388765800025939	0.629449865120017	0.30745096602552
M311T32	0.16180699840151	0.41731038941957	0.193289119199013
M147T32	0.312688164285272	0.591546575643136	0.273453722836436
M409T32	0.80867643948149	1	0.46497374270965
M111T32	0.919098451526239	1	0.496914907075508
M408T32	0.0586358762368595	0.249356387907934	0.110918771642809
M361T32	0.0713158313061583	0.280841576616588	0.123933516065742
M148T32	0.965597970194868	1	0.509252392134839
M176T32	0.078005627239045	0.280841576616588	0.130170631780519
M115T32	0.0323028350501673	0.182561155079591	0.0793836772220983
M87T32	0.00276249041624126	0.0369931017652769	0.0207773645554761
M177T32	0.0466923693274576	0.237892788579574	0.0971742716077937
M130T33	0.259501596358096	0.570817862140272	0.246559886532297
M165T33	0.407471237419573	0.706912841647603	0.315229394015673
M158T33	0.978570966291828	1	0.512587223900968
M69T33	0.123620390881037	0.34206283429681	0.16594961740513
M141T33	0.211730393195001	0.41731038941957	0.221300414454481
M140T33	0.302715868548309	0.589529074512699	0.268694358958314
M438T33	0.362048113023703	0.629449865120017	0.296266671137161
M195T33	0.015035248391577	0.119201647798653	0.0517418234763874
M194T33	0.0248782460976662	0.146778736169936	0.0681524181373565
M112T33	0.707938231545652	1	0.432078252811476
M377T33	0.396509444266231	0.629449865120017	0.310553535939742
M385T33	0.0927884647540046	0.280841576616588	0.142336656162248
M253T33	0.426227964015299	0.742826462255565	0.323288151729154
M386T33	0.0400279841152136	0.182561155079591	0.089102397235867
M387T33	0.0500578512238374	0.249356387907934	0.101283024778628
M384T33	0.29814555798522	0.589529074512699	0.266471335764111
M383T33	0.18497109917368	0.41731038941957	0.207219818418055
M439T33	0.458229131758732	0.742826462255565	0.336563133434319
M362T33	0.0620830468153599	0.249356387907934	0.11444675769831
M247T33	0.869194124138145	1	0.482964774661823
M152T33	0.0345769767135074	0.182561155079591	0.0824483858239851
M308T34	0.610155808703321	1	0.396033620538815
M148T34	0.503243210423103	0.742826462255565	0.353874861010369
M131T34	0.00969589552356789	0.0741801290175405	0.040332969912959
M167T34	0.239561313233575	0.495796352936348	0.236096307522149
M189T34	0.280832532159127	0.589331910571938	0.257763869540586
M403T34	0.491897305536078	0.742826462255565	0.349651979618721
M130T35	0.574057754874266	0.913240581215426	0.381585442523368
M339T35	0.544074305057774	0.913240581215426	0.369723779495222
M173T35	0.310247338133161	0.591546575643136	0.272301744864641
M186T35	0.500333086579844	0.742826462255565	0.352800402828257
M131T35	0.0699523008880233	0.280841576616588	0.122598362109842
M342T36	0.36407668983913	0.629449865120017	0.297143038278544
M93T36	0.274886656833805	0.589331910571938	0.254664712267548
M131T36	0.473813531948216	0.742826462255565	0.342728416232238
M170T36	0.410900402245975	0.706912841647603	0.31669379731708
M189T36	0.0392622972915043	0.182561155079591	0.088221627945836
M91T36	0.0343569685764894	0.182561155079591	0.0821598732361685
M487T36	0.0620190820490409	0.249356387907934	0.114382931473137
M113T36	0.0166020961730164	0.119201647798653	0.0546613127652528
M146T36	0.856358404438509	1	0.479250726148621
M241T37	0.520178285692821	0.803972323923446	0.360434133074211
M391T37	0.202285271004238	0.41731038941957	0.216551188133542
M243T37	0.498174428317579	0.742826462255565	0.351999553464989
M339T37	0.413688149050422	0.706912841647603	0.317876242202483
M130T37	0.365993051235411	0.629449865120017	0.297966702929407
M243T38	0.0606222608396705	0.249356387907934	0.112973919256556
M562T38	0.494057721077523	0.742826462255565	0.350463127225895
M152T38	0.801271410409093	1	0.462685992684426
M104T38	0.057063268879037	0.249356387907934	0.109247265995671
M150T38	0.083960777184793	0.280841576616588	0.135319906338197
M151T38	0.500116362965376	0.742826462255565	0.352720147902452
M133T38	0.83038177105604	1	0.471568649148967
M349T38	0.324743260954492	0.629449865120017	0.279284472818251
M484T38	0.654494828517751	1	0.412929002706728
M348T38	0.274768407190852	0.589331910571938	0.254602489563813
M234T38	0.962816399639381	1	0.508531413196135
M311T38	0.0788783960756115	0.280841576616588	0.130947966431199
M695T38	0.198257015297271	0.41731038941957	0.214454949104972
M206T38	0.888950103308676	1	0.488578820364655
M169T38	0.220996534088619	0.495796352936348	0.226145441914127
M205T38	0.557404784319754	0.913240581215426	0.37506211720871
M204T38	0.724930440571988	1	0.437907662099779
M286T39	0.0414492521391746	0.182561155079591	0.090694428247149
M655T39	0.121689342103839	0.34206283429681	0.164604781770721
M305T40	0.655152118329425	1	0.413172355666638
M159T40	0.11462165463953	0.34206283429681	0.15950245969752
M175T40	0.88038474170736	1	0.486159847526114
M203T40	0.243546661794471	0.495796352936348	0.238137484158775
M266T40	0.0981697686973788	0.316570785775164	0.146683637442121
M295T40	0.106788894736626	0.34206283429681	0.153493765640198
M517T40	0.690036521828357	1	0.425804588605034
M339T40	0.560791192835402	0.913240581215426	0.37640158018582
M243T40	0.47518233110929	0.742826462255565	0.343260993917973
M338T41	0.378635680680522	0.629449865120017	0.303299910441229
M351T41	0.477949985354513	0.742826462255565	0.344333523475548
M262T41	0.00516020534282448	0.0674011385395332	0.0291183171957677
M193T41	0.0158493525551208	0.119201647798653	0.0532909425393465
M194T41	0.0362509029408003	0.182561155079591	0.0845903864547598
M280T41	0.263845124209414	0.570817862140272	0.24888738570853
M290T42	0.299791067973743	0.589529074512699	0.267275260729851
M444T42	0.304974842804256	0.591546575643136	0.269784622614868
M259T42	0.801138600103606	1	0.462644782937261
M124T42	0.418915842419763	0.742826462255565	0.32013220082201
M137T42	0.228159652055979	0.495796352936348	0.230073964899964
M125T42	0.198666142992655	0.41731038941957	0.21466984767701
M123T42	0.0943700281529458	0.316570785775164	0.143581171357028
M179T42	0.332233120024381	0.629449865120017	0.28283155010832
M80T42	0.000604163489751187	0.0226751474228004	0.00996708173046256
M308T43	0.18490142745982	0.41731038941957	0.207180516612204
M310T43	0.298682159091375	0.589529074512699	0.266733936220043
M309T43	0.23192972574124	0.495796352936348	0.232095986889685
M96T43	2.39287582560937e-05	0.00460918908537189	0.00151830940766693
M657T43	0.223401207854509	0.495796352936348	0.227477143690547
M441T43	0.332261652769566	0.629449865120017	0.282844925363918
M656T43	0.0819853150114923	0.280841576616588	0.133651230876379
M139T43	0.916425413429141	1	0.496186800956904
M330T43	0.777413941587611	1	0.455180421023295
M273T43	0.212543651186002	0.41731038941957	0.221698854175268
M364T43	0.923132571484237	1	0.498009780853402
M274T43	0.168157307282385	0.41731038941957	0.197288670861061
M221T44	0.000378696611550692	0.0174160168218971	0.007655866700895
M138T44	0.712246438077773	1	0.433567653678408
M137T44_1	0.434151554153294	0.742826462255565	0.326655240223664
M119T44	0.00016840519143793	0.00812965711371157	0.00451053136314921
M542T44	0.0918256163688918	0.280841576616588	0.141604380597279
M137T44_2	0.785578797082054	1	0.457772577586932
M110T44	0.000969588164635136	0.0226751474228004	0.0126361109322961
M485T44	0.295281217331142	0.589529074512699	0.265062333207069
M317T44	0.435798197237102	0.742826462255565	0.32734820104764
M574T44	0.466144143138472	0.742826462255565	0.339717920303933
M486T44	0.0350159122229552	0.182561155079591	0.0830190678890446
M329T44	0.309925508337898	0.591546575643136	0.272149230423897
M541T45	0.118165342752507	0.34206283429681	0.162096881958241
M349T45	0.642839003790483	1	0.408579813313963
M697T45	0.930340351885157	1	0.499954178767395
M350T45	0.904660169530515	1	0.492956864896261
M163T46	0.926831258710665	1	0.499009437711324
M116T46	0.12066434018224	0.34206283429681	0.163882563771475
M215T46	0.616395788696649	1	0.398469926612644
M247T47	0.23575362154597	0.495796352936348	0.234115680936349
M409T47	0.187081429696161	0.41731038941957	0.20840332809873
M526T47	0.165962127946002	0.41731038941957	0.195922354221357
M189T47	0.475664047273238	0.742826462255565	0.343448084778674
M338T47	0.491326819396452	0.742826462255565	0.349437225376242
M322T47	0.606173287286681	1	0.394468361336761
M229T48	0.366580842390226	0.629449865120017	0.298218521771734
M412T48	0.172699385569225	0.41731038941957	0.200062863784839
M293T48	0.108815711218622	0.34206283429681	0.155086196308531
M297T48	6.7568036457033e-11	1.48915591518741e-06	9.14435437614185e-09
M277T48	0.258001342234757	0.570817862140272	0.245748129244193
M61T49	0.0285363654325497	0.182561155079591	0.0738730814078389
M294T49	0.0317915541036156	0.182561155079591	0.0786686442833384
M199T49	0.00664627566660844	0.0674011385395332	0.0333542481285708
M145T49	0.681823387404628	1	0.422879671495511
M175T49	0.621621014089344	1	0.400494967278337
M166T50	0.529789196560843	0.803972323923446	0.36407785848693
M113T50	0.379824387651254	0.629449865120017	0.303792545429763
M308T50	0.210127429869742	0.41731038941957	0.220510302380562
M288T50	0.0383853479107195	0.182561155079591	0.0871922561138165
M345T50	1.09902383893505e-11	4.98898394417302e-08	1.71619554122266e-09
M307T50	0.202889404477532	0.41731038941957	0.216861839258668
M165T51	5.7088741068372e-13	5.28790549760819e-09	1.287688939402e-10
M315T51	0.181052182736561	0.41731038941957	0.20498607155814
M163T51	0.109025853167386	0.34206283429681	0.15524976329968
M105T51	4.13061437665499e-29	2.90477355414516e-19	8.38528177639264e-26
M143T51	0.693199325635693	1	0.426923056310388
M106T51	7.76626878822437e-18	1.08300527565742e-10	3.15315573918093e-15
M309T51	0.023723659516129	0.146778736169936	0.0664207938045409
M88T51	9.2046106634184e-12	5.28790549760819e-09	1.51737108615274e-09
M613T51	0.199256027490158	0.41731038941957	0.214978890365159
M87T51	3.90807715543348e-20	5.36521336061322e-15	2.64450798872285e-17
M115T51	0.741395180740531	1	0.44344308330828
M209T51	0.016486576044279	0.119201647798653	0.0544547216248924
M128T51	3.55661195037087e-11	6.49649341645029e-08	5.15717010554462e-09
M325T52	4.52904873274247e-12	5.28790549760819e-09	8.74003466856917e-10
M127T52	1.43090037845783e-22	7.90447622224182e-17	1.45238719633667e-19
M153T52	0.0461649739120952	0.237892788579574	0.0965220125829881
M357T52	0.0218872836407413	0.139812772529576	0.0635505364346549
M227T52	0.357543859796539	0.629449865120017	0.29430416140321
M253T52	8.01130604344902e-10	2.99742281434108e-06	1.01645076926846e-07
M354T52	6.77160135025585e-14	1.08300527565742e-10	2.19273181113563e-11
M262T52	0.000154009447214893	0.00812965711371157	0.00433033751824574
M234T52	1.06706080789788e-13	1.13420940930597e-10	3.09452601300258e-11
M304T52	0.95837302081904	1	0.507375290735205
M190T52	0.703268220746564	1	0.430454899517709
M256T52	8.49099150504723e-05	0.00617870287706936	0.00319327877634876
M130T52	0.35680015037588	0.629449865120017	0.293977900188172
M342T52	2.68200059609294e-18	1.03212300956298e-14	1.36113715006873e-15
M250T52	2.27766986682838e-09	0.000809738345532248	2.71984943833566e-07
M184T52	0.185341876539128	0.41731038941957	0.207428726828434
M148T52	0.691213508150414	1	0.426221317950849
M614T52	0.294634648369363	0.589529074512699	0.264742576410308
M152T52	0.555949410344268	0.913240581215426	0.37448440150017
M131T53	0.249617312005274	0.508721143582907	0.241185757682905
M84T53	0.000200983102698079	0.0174160168218971	0.00511917169689985
M197T53	0.835078040447382	1	0.472974217536279
M118T53	0.284818458241359	0.589331910571938	0.259809507884303
M312T53	0.571790168371903	0.913240581215426	0.38070649634666
M158T53	0.316328372148811	0.629449865120017	0.275211709063127
M281T53	0.892830104610858	1	0.489667105471163
M311T53	0.190406178018165	0.41731038941957	0.210241090078102
M241T55	0.581972670199164	0.999999999999991	0.384779502722427
M344T55	0.546011863194145	0.913240581215426	0.370506264441473
M205T55	0.0674574296167215	0.280841576616588	0.120095658867076
M206T55	0.245518555914643	0.495796352936348	0.239135609980958
M318T56	0.538991086930768	0.912152063835264	0.367660883073903
M291T56	0.223399980823847	0.495796352936348	0.227476467518525
M186T56	0.786124466702648	1	0.457944936283606
M270T56	0.721389965368923	1	0.436702944526161
M356T56	0.0837541769052909	0.280841576616588	0.135147164460394
M290T56	0.21504283208894	0.41731038941957	0.222913203906703
M171T56_1	0.0935476997955594	0.280841576616588	0.142908668641916
M374T56	0.455635238336264	0.742826462255565	0.33551848170551
M320T56	0.0400911253209504	0.182561155079591	0.0891742950916945
M171T56_2	0.325216947348791	0.629449865120017	0.27951095218812
M194T56	0.428048463585288	0.742826462255565	0.324066575584146
M269T56	0.448762062767964	0.742826462255565	0.33272425705936
M248T57	9.25977835576682e-06	0.00251702959834535	0.000747580638947985
M203T57	0.876767110981371	1	0.485131293021442
M404T57	0.11865144969458	0.34206283429681	0.162447032672174
M215T58	0.0176561931747567	0.124267113591894	0.0565509090500157
M282T58	0.527188602640524	0.803972323923446	0.363097832513522
M93T58	0.820905010603769	1	0.468709352656113
M141T58	0.730841297310835	1	0.439907507357725
M263T59	0.136806419660753	0.41731038941957	0.176021250221424
M101T59	0.00248149953581497	0.0369931017652769	0.0197948344827045
M113T59	0.611310057431711	1	0.396485766054777
M262T59	0.0914291995570248	0.280841576616588	0.141300638395214
M474T59	0.122330854863299	0.34206283429681	0.165053821423254
M332T59	0.67634002559757	1	0.420910254453293
M115T59	0.322221663458398	0.629449865120017	0.278073893295807
M229T59	0.58517559985936	1	0.386079578957276
M356T59	0.387384662584387	0.629449865120017	0.306891244232403
M374T60	0.00230640682957398	0.0369931017652769	0.0191200199485147
M473T60	0.00972308313693018	0.0741801290175405	0.0403844947204695
M471T60	0.20244907236302	0.41731038941957	0.216635511438474
M95T60	0.000234524164655634	0.0174160168218971	0.00569416697326821
M470T60	0.0149282555775687	0.119201647798653	0.0515328013570855
M91T60	0.000534932375116793	0.0211780066650284	0.00931640233084223
M184T60	0.972197058199058	1	0.510954432988733
M183T60	0.995359362593036	1	0.516836149215724
M119T60	0.533176335420313	0.803972323923446	0.365347777439725
M147T60	0.64771875761133	1	0.410408434978395
M166T60	0.819528922449385	1	0.468291589149659
M165T60	0.631615628240786	1	0.404330649877393
M137T60	0.43296881804595	0.742826462255565	0.326156078367272
M136T60	0.119100915108726	0.34206283429681	0.162769579721707
M182T60	0.0170066839371569	0.124267113591894	0.0553979970705161
M426T60	0.0372186193447707	0.182561155079591	0.0857874011895109
M328T61	0.00075708636258891	0.0226751474228004	0.0112394122927124
M363T61	0.715152381304206	1	0.434567870596321
M364T61	0.272469628221052	0.570817862140272	0.253411217013906
M219T61	0.0705596095325432	0.280841576616588	0.123195827824296
M204T61	0.0642450456471192	0.280841576616588	0.116754179421931
M219T62	0.163871333501031	0.41731038941957	0.194605136401326
M221T62	0.200325043797947	0.41731038941957	0.215536556569718
M260T65	0.0242892049821048	0.146778736169936	0.0672784152690016
M69T65	0.000902889839927133	0.0226751474228004	0.0122359276218066
M233T66	0.17433469116701	0.41731038941957	0.201044618965699
M268T66	0.711108771176421	1	0.433175107615812
M245T66	0.84622342418382	1	0.476280229332522
M113T66	0.40843129543271	0.706912841647603	0.315640487428721
M283T67	0.0207741856548036	0.139812772529576	0.0617459384370248
M267T67	0.0208811001034317	0.139812772529576	0.0619229715612638
M376T67	0.531424374683795	0.803972323923446	0.364691842475816
M263T68	0.397232570739368	0.629449865120017	0.310840214348499
M398T68	0.056063523388783	0.249356387907934	0.108163499530247
M324T68_2	0.0230923049733446	0.146778736169936	0.0654412513040583
M323T68	0.780745806770458	1	0.4562412001542
M86T68	0.0798456793939728	0.280841576616588	0.131800163317599
M132T68	0.00395182898815351	0.0578248225669869	0.0252141036956355
M264T68	0.349339303466864	0.629449865120017	0.290669370497091
M87T68	0.73909733589519	1	0.442677106340602
M324T68_1	0.271293904605467	0.570817862140272	0.252802010988997
M102T68	0.0206819012852031	0.139812772529576	0.0615924819988707
M154T69	0.854332547520698	1	0.478659658327362
M132T69_3	0.0817365434707584	0.280841576616588	0.133438376247317
M133T69	0.323838339919931	0.629449865120017	0.278850995184227
M263T69	0.0340877540769867	0.182561155079591	0.0818045623882586
M134T69	0.806823227176088	1	0.464403030814429
M453T69	0.272751753863443	0.570817862140272	0.253557054499242
M132T69_1	0.765006581670358	1	0.451193571734102
M279T69	0.307642495450844	0.591546575643136	0.271063117892992
M132T69_2	0.303943935569607	0.591546575643136	0.26928781464821
M344T69	0.983894630789994	1	0.513942643152966
M325T70	0.326461925778925	0.629449865120017	0.280104807910838
M578T70	0.00078169059988892	0.0226751474228004	0.011420705664
M374T70	0.114962463267659	0.34206283429681	0.159755220781054
M447T70	0.354109893814962	0.629449865120017	0.29279237580851
M188T70	0.962104322423399	1	0.508346503140629
M231T70	0.00112259061778104	0.026484374705624	0.0135527640558065
M340T71	0.826000928013093	1	0.470250710499162
M341T71	0.45774205845578	0.742826462255565	0.336367380790015
M247T71	0.221275386839774	0.495796352936348	0.226300546983648
M205T71	0.0654008035320938	0.280841576616588	0.117972264209193
M217T73	0.000938030034847803	0.0226751474228004	0.0124506600926215
M356T73	0.434916330709621	0.742826462255565	0.326977370264036
M174T73	0.0240301345529821	0.146778736169936	0.0668878312280554
M260T73	0.497978670031527	0.742826462255565	0.35192676562994
M177T73	0.338695729704448	0.629449865120017	0.285834885262858
M178T73	0.503069264089925	0.742826462255565	0.353810803982893
M264T73	0.936200021836674	1	0.501523839855524
M171T73	0.00114679461451145	0.026484374705624	0.0136938848490263
M87T74	0.212046318685188	0.41731038941957	0.221455388567441
M86T74	0.223124788494011	0.495796352936348	0.227324732883369
M385T74	0.195831377607686	0.41731038941957	0.213171436532236
M170T74	0.595395420213943	1	0.390191336274302
M199T74	0.0143794704788991	0.119201647798653	0.0504400005341012
M366T74	0.167606097224016	0.41731038941957	0.196947176579981
M193T74	0.132031641196935	0.41731038941957	0.172416033055794
M108T74	0.00155744384784186	0.0308168920036874	0.0159363176952033
M320T74	0.382106658565121	0.629449865120017	0.304734225812455
M176T74	0.0514894430004069	0.249356387907934	0.102983319991204
M322T74	0.744630285399399	1	0.44451792995766
M640T74_2	0.258573089199765	0.570817862140272	0.246057968869195
M616T74	0.115990821752542	0.34206283429681	0.160513679374873
M614T74	0.139529697913017	0.41731038941957	0.17803033353357
M613T74	0.411171634316796	0.706912841647603	0.316809158104278
M640T74_1	0.837977542474994	1	0.473838295752014
M919T74	0.0251000406385519	0.146778736169936	0.0684765510267717
M615T74	0.6183186598357	1	0.399216725911078
M299T74	0.334884013042784	0.629449865120017	0.28406981407426
M617T74	0.367937468079229	0.629449865120017	0.298798263246637
M309T74_1	0.0184598945727487	0.124267113591894	0.0579251700505385
M920T74_2	0.0148147471775153	0.119201647798653	0.0513096296416119
M920T74_1	0.00321405927953006	0.0509271145214552	0.0223628410274865
M484T74	0.000142709640740835	0.00812965711371157	0.00417581473770675
M243T74	0.510067734237218	0.803972323923446	0.356535257308966
M270T74	0.782407453678238	1	0.456768683051665
M308T74_2	0.13410108910105	0.41731038941957	0.173991721528903
M309T74_2	0.373446901252944	0.629449865120017	0.301131959862491
M308T74_1	0.0017805414837787	0.0308168920036874	0.0169625982605339
M310T74	0.0191637778826396	0.124267113591894	0.0590837324820235
M380T74	0.758194397770537	1	0.448979703895136
M355T74	0.00701853453831119	0.0741801290175405	0.0343534597400869
M276T74	0.0323890613805644	0.182561155079591	0.0795032970610701
M334T74	0.407471261863226	0.706912841647603	0.315229404493355
M921T74	0.011330138427394	0.119201647798653	0.0436615198171491
M220T74	0.971784347131461	1	0.510848332466233
M194T74_1	0.0802711050676075	0.280841576616588	0.132171911781725
M307T74	0.0264087692026424	0.175576992436919	0.0705306661188566
M386T74	0.372901831636011	0.629449865120017	0.300902547537723
M157T74	0.00250418962490861	0.0369931017652769	0.0198785716202706
M250T74	0.00503561760459522	0.0674011385395332	0.0287147972407369
M171T74	0.055086680467224	0.249356387907934	0.107088242607581
M158T74	0.759002889287961	1	0.44924338640672
M194T74_2	0.848981207598501	1	0.477091868621953
M156T74	0.000862415634896573	0.0226751474228004	0.0119771462671914
M288T75_1	0.0226339600553497	0.146778736169936	0.0647150372062822
M359T75	0.526362842358882	0.803972323923446	0.362785733181563
M281T75	0.0420290861084602	0.188042666258761	0.0913319206038571
M136T75	0.00443580934112928	0.0578248225669869	0.026867302123047
M204T75	0.00186786984239541	0.0308168920036874	0.0173267833726662
M366T75	0.201533771918478	0.41731038941957	0.216163413785996
M775T75	0.286209647014279	0.589529074512699	0.260517683959745
M265T75	0.711918640035126	1	0.433454604435442
M215T75_2	0.350497326760898	0.629449865120017	0.291187170531366
M233T75	0.191356557343421	0.41731038941957	0.210760486963659
M390T75	0.265899239849728	0.570817862140272	0.249976495106996
M389T75_1	0.13776331867311	0.41731038941957	0.176731030448554
M215T75_1	0.00445309372670169	0.0578248225669869	0.0269232484305313
M389T75_2	0.207358610921384	0.41731038941957	0.219130422606699
M388T75	0.148487489180973	0.41731038941957	0.184409161234939
M288T75_2	0.81854740572684	1	0.467993211045527
M122T76	0.0296583853153528	0.182561155079591	0.0755752643795915
M129T76	0.490675134715892	0.742826462255565	0.349191617450027
M242T76	0.018055505576956	0.124267113591894	0.0572407433870926
M241T76	0.0303983919157771	0.182561155079591	0.0766690269739821
M211T76	0.0163378265929169	0.119201647798653	0.054186748599583
M251T76	0.454066939577489	0.742826462255565	0.334884262763793
M268T76	0.19709500593267	0.41731038941957	0.213842098417371
M365T76	0.981955385902551	1	0.513449779953929
M338T76	0.019569913451991	0.124267113591894	0.0597339883917327
M218T77_1	0.244967457290823	0.495796352936348	0.238857436440283
M379T77	0.184530882528392	0.41731038941957	0.206971244946648
M162T77	0.264177429354545	0.570817862140272	0.249064077749609
M288T77	0.453525616083838	0.742826462255565	0.334664893146649
M466T77	0.394921191747087	0.629449865120017	0.30992206990869
M164T77	0.769508171371109	1	0.452646791541317
M136T77	0.00234409175210303	0.0369931017652769	0.0192696940068871
M147T77	0.239064286845738	0.495796352936348	0.235839475044727
M219T77	0.443885010355699	0.742826462255565	0.330718170178471
M220T77	0.458158843129413	0.742826462255565	0.33653489638182
M218T77_2	0.823608378866844	1	0.469528153466401
M295T78	0.336379285524188	0.629449865120017	0.284764379025297
M260T78	0.757373592637524	1	0.44871174699793
M294T78	0.148861692176395	0.41731038941957	0.184668238376084
M380T78	0.888711201464059	1	0.488511660085485
M187T78	0.280821135820643	0.589331910571938	0.25775798435204
M277T78	0.900721651876653	1	0.491866343458491
M153T78	0.8362915361955	1	0.473336195501975
M276T78	0.247924779279026	0.495796352936348	0.240343156538465
M154T78	0.258046869181992	0.570817862140272	0.245772822751178
M144T78	0.00113107257099836	0.026484374705624	0.0136025709312496
M143T78	0.579428139060433	0.999999999999991	0.383742740517008
M562T78	0.180727431352309	0.41731038941957	0.204798833144428
M146T78	0.00405981073642616	0.0578248225669869	0.0255980742537521
M168T78	0.216398477318456	0.41731038941957	0.223565624487458
M336T79	0.234644186346449	0.495796352936348	0.23353289572124
M138T79	0.142014905569357	0.41731038941957	0.17983480410665
M537T79	0.358802836754508	0.629449865120017	0.294855023583589
M137T79	0.0343319412791268	0.182561155079591	0.0821269477529127
M269T79	0.186984057954798	0.41731038941957	0.208349013856073
M270T79	0.502283237782502	0.742826462255565	0.353521080679316
M538T79	0.275601696371156	0.589331910571938	0.255040472195773
M284T79	0.952494466145213	1	0.505837365585117
M539T79	0.810484452245607	1	0.465529364130162
M559T79	0.00183083315346428	0.0308168920036874	0.0171746939528863
M291T79	4.92181457142686e-05	0.00533502093527512	0.00237747229937379
M110T79	0.00594584062360601	0.0674011385395332	0.0314809265807688
M307T79	0.0209859354965473	0.139812772529576	0.0620957841820322
M119T79	0.00586548723858842	0.0674011385395332	0.0312527557840294
M249T79	0.657133616214687	1	0.413904760015003
M529T79	0.981782472052904	1	0.513405784992962
M364T79	0.856137141585827	1	0.479186235287434
M337T79	0.213035961378034	0.41731038941957	0.221939265718257
M236T79	0.977203167457119	1	0.512237757152346
M517T80	0.134040828005178	0.41731038941957	0.173946125091099
M222T80	0.161991347678118	0.41731038941957	0.193407274301702
M518T80	0.0678567848373898	0.280841576616588	0.120501575983718
M542T80	0.00510328859185159	0.0674011385395332	0.0289350222469294
M201T80	0.00141305330190121	0.0293229881407173	0.0151915533794989
M70T80	7.97191234995184e-05	0.00617870287706936	0.00309587773544584
M131T80_1	0.988159088389847	1	0.515022959735937
M189T80	0.153231178621902	0.41731038941957	0.187651312663812
M260T80	0.207401536518113	0.41731038941957	0.21915196283444
M375T80	0.895037029451145	1	0.490284052489048
M261T80	0.0599753566437978	0.249356387907934	0.112311353723653
M166T80	0.0848185569955054	0.280841576616588	0.136032750650503
M165T80	0.763041389675672	1	0.450556738720049
M188T80	0.0506617413587202	0.249356387907934	0.102005055975104
M376T80	0.821116814684887	1	0.468773595490018
M147T80	0.000740564918449942	0.0226751474228004	0.0111143623801308
M262T80	0.342212437741751	0.629449865120017	0.287447423001391
M130T80	0.00168040248585938	0.0308168920036874	0.016520014072765
M377T80	0.189019507400342	0.41731038941957	0.209478549846496
M451T80	0.0445773345508949	0.237892788579574	0.0945214754467328
M203T80	0.661936324569313	1	0.415672381879627
M469T80	0.418594257424542	0.742826462255565	0.319992312635137
M131T80_2	0.000978892312442923	0.0226751474228004	0.0126895093547605
M174T80	0.411573208514556	0.706912841647603	0.316979830982921
M271T80	0.833060113369768	1	0.472371179950556
M217T81	0.26537363074596	0.570817862140272	0.249698514899207
M84T81	5.17792024410391e-05	0.00559934518381545	0.00244449925876484
M380T81	0.124857812332316	0.34206283429681	0.166800727850797
M249T81	0.810670218659015	1	0.465586386741363
M509T81	0.0390347943002118	0.182561155079591	0.087956723297938
M218T81	8.05591321930968e-05	0.00617870287706936	0.00311206858892384
M497T81	0.159798382453357	0.41731038941957	0.191993607453315
M272T81	0.395044379144163	0.629449865120017	0.309971136868053
M254T81	0.00643521437332159	0.0674011385395332	0.0328106590161395
M394T81	0.197123763629188	0.41731038941957	0.213857310082421
M287T81	0.814573185902573	1	0.466781629344274
M519T81	0.122486674323328	0.34206283429681	0.165162547549535
M229T81	0.751065008173567	1	0.446643539120773
M230T81	0.811076458131213	1	0.465711043081487
M280T81	0.445702489826083	0.742826462255565	0.331468047311245
M425T81	0.584768364036536	1	0.385914586010932
M507T82	1.62577568679514e-13	8.28882283621025e-10	4.12547202300972e-11
M281T82	0.285231442174804	0.589331910571938	0.260020015361384
M162T82	0.782809492575381	1	0.456896154902483
M257T82	0.166587790787537	0.41731038941957	0.196313503304055
M160T82	0.0735582453225046	0.280841576616588	0.12608093969387
M161T82	0.0158537935697729	0.119201647798653	0.0532991980393379
M269T82	0.0172791703037365	0.124267113591894	0.0558864204989994
M191T82	0.0511460800253144	0.249356387907934	0.102579078784829
M145T82	0.246766874164246	0.495796352936348	0.239763491403046
M212T82	0.116439469359154	0.34206283429681	0.160842602623802
M251T82	0.192335714182099	0.41731038941957	0.211292893052642
M259T82	7.68969237414336e-12	5.28790549760819e-09	1.33047274432786e-09
M270T82	0.313788451395715	0.591546575643136	0.273970302762283
M280T82	0.74404995602155	1	0.444325424223476
M228T82	0.00395582676863126	0.0578248225669869	0.0252284823706436
M239T83	0.10241805959734	0.316570785775164	0.150023170409508
M303T83	0.539451022965936	0.912152063835264	0.367848096734062
M271T83	0.913592951940545	1	0.495412966287054
M203T83	0.402604593117994	0.706912841647603	0.313132155162119
M304T83	0.342997152260241	0.629449865120017	0.287805179755654
M167T83	0.97142796283912	1	0.510756675486257
M424T83	0.688700356770175	1	0.425330765409185
M230T83	0.119371383654675	0.34206283429681	0.162963116684427
M296T84	0.636255998123532	1	0.406094872840215
M183T84	0.680396000681332	1	0.422368298738938
M264T84	0.133668533928157	0.41731038941957	0.173664050168872
M262T84	0.547330723129082	0.913240581215426	0.371037599963422
M263T84	0.403077728830226	0.706912841647603	0.313337034044258
M310T85	0.0461340570874348	0.237892788579574	0.096483588364235
M188T85	0.00970359093012551	0.0741801290175405	0.0403475698542664
M294T85	0.968541841342865	1	0.510013138639554
M189T85	0.468499119944611	0.742826462255565	0.340647137489002
M125T85	0.191788340131934	0.41731038941957	0.210995603041573
M193T85	0.516471014560707	0.803972323923446	0.359012433583124
M489T85	0.706592782529503	1	0.431611507930736
M173T86	0.00329673027613	0.0509271145214552	0.0226818644871336
M151T86	0.371100656113198	0.629449865120017	0.300142172035586
M307T86	0.00976259304494432	0.0741801290175405	0.0404590932033008
M187T86	0.761006679275548	1	0.449895818643489
M255T86	0.554468588411754	0.913240581215426	0.373895309709497
M269T86	0.614871995588297	1	0.397876800215374
M190T86_2	0.577819069219802	0.999999999999991	0.383085324036212
M172T86	0.061541001169137	0.249356387907934	0.113903966738795
M245T86	0.966052960502674	1	0.509370123686931
M190T86_1	0.215134285567162	0.41731038941957	0.222957355174482
M148T86	0.0212097595721412	0.139812772529576	0.0624621857692529
M283T86	0.392477172316209	0.629449865120017	0.308945463493298
M353T86	0.453355296008208	0.742826462255565	0.334595822677358
M153T86	0.0255023767111451	0.154537620045568	0.0690793726114404
M285T86	0.218768557495859	0.495796352936348	0.224899742549262
M253T86	0.656573077492622	1	0.4136977583159
M170T86	0.00616375199303494	0.0674011385395332	0.0320854519813221
M185T86	0.0817523247649541	0.280841576616588	0.133451897370452
M120T87	0.259173855421604	0.570817862140272	0.24638289879625
M350T87	0.394887587647166	0.629449865120017	0.309908682391979
M297T87	0.162228549153766	0.41731038941957	0.193559120765218
M310T87	0.679418644898625	1	0.422017630170495
M352T87	0.483073095269754	0.742826462255565	0.346303727734954
M101T88	0.000162724255651753	0.00812965711371157	0.00444150277837516
M311T88	0.534874400161884	0.803972323923446	0.365981666995691
M238T88	0.920759695791778	1	0.497366352279912
M337T88	0.0856003345141404	0.280841576616588	0.136676378471509
M179T88	0.38121577414195	0.629449865120017	0.304367289627795
M93T89	0.100694894667467	0.316570785775164	0.148684564111807
M123T89	0.829955019641763	1	0.471440553043417
M218T89	0.365972294579696	0.629449865120017	0.297957803456911
M314T89	0.956136152672031	1	0.506791219364858
M217T89_3	0.493447552557503	0.742826462255565	0.350234373268381
M217T89_1	0.197202274975657	0.41731038941957	0.213898827848707
M432T89	0.730593974945414	1	0.439824115030434
M122T89	0.0404657902171143	0.182561155079591	0.0895986545288622
M217T89_2	0.136028655648587	0.41731038941957	0.175441250574152
M86T90	0.625345366496817	1	0.401930040737041
M323T90	0.00248610523912461	0.0369931017652769	0.0198118979183123
M324T90	0.00042267335552403	0.0174160168218971	0.00812990256733227
M298T90	0.35353701059072	0.629449865120017	0.292538838492901
M198T90	0.371081850557847	0.629449865120017	0.300134214608131
M294T90	0.248980637882511	0.495796352936348	0.240869452365417
M488T91	0.0748056537493732	0.280841576616588	0.127250256042342
M189T91	0.302392975203459	0.589529074512699	0.268538306804165
M207T91	0.0470761362638043	0.237892788579574	0.0976451267194594
M208T91	0.979953846095733	1	0.512940035064296
M245T91	0.165363361461896	0.41731038941957	0.19554672127373
M489T91	0.0819636387693028	0.280841576616588	0.13363270863846
M466T91	0.0111887979309434	0.119201647798653	0.0433147712585607
M352T91	0.0499834408290585	0.249356387907934	0.101193567268279
M143T91	0.25813343372132	0.570817862140272	0.245819764422654
M224T91	0.0489494420935098	0.249356387907934	0.0999391938495974
M267T91_2	0.116095939720715	0.34206283429681	0.160590853030608
M436T91	0.0349873470978083	0.182561155079591	0.082982126940089
M229T91	0.312599610373337	0.591546575643136	0.273412074086125
M230T91	0.80333812862067	1	0.463326461742347
M435T91	0.106879227574324	0.34206283429681	0.153565315708048
M263T91	0.485260549518364	0.742826462255565	0.34713903868604
M267T91_1	0.108001354531689	0.34206283429681	0.154449615191908
M167T91	0.891213091597715	1	0.489214119759748
M139T91	0.0298407465327423	0.182561155079591	0.0758468950073253
M161T91	0.168428883847115	0.41731038941957	0.197456533321029
M241T91	0.573464173073312	0.913240581215426	0.381355642918526
M322T91	0.306885255477632	0.591546575643136	0.270701238024779
M136T92	0.00101995673621108	0.0248091121948405	0.0129274142647574
M415T92	0.111531686319874	0.34206283429681	0.157178389608674
M199T92	0.000406292649908333	0.0174160168218971	0.00795881161172957
M146T92	0.000911624270748173	0.0226751474228004	0.0122901393760504
M210T92	0.179665000748552	0.41731038941957	0.204183964882845
M281T92	0.982221510012008	1	0.513517475123604
M94T92	1.03203264035537e-05	0.00460918908537189	0.000805792264474622
M192T92	0.0362012599845013	0.182561155079591	0.0845281816949883
M209T92	0.217896963620185	0.495796352936348	0.224409282032966
M220T92	0.096032669481787	0.316570785775164	0.14495254121704
M221T92	0.0601753512421552	0.249356387907934	0.112516876569598
M439T92	0.16222495938809	0.41731038941957	0.193556824282276
M422T93	0.00635349469557522	0.0674011385395332	0.0325954993005145
M362T93	0.0847048351724645	0.280841576616588	0.13593864576284
M368T93	0.665335552715581	1	0.41691702725362
M367T93	0.954924336202276	1	0.506474221720644
M246T93	0.589187602215447	1	0.387700328202332
M246T94	0.173386734509814	0.41731038941957	0.200476597320252
M151T94	0.00463038418987083	0.0578248225669869	0.0274856422400676
M490T94	0.508410363433756	0.803972323923446	0.355889586087494
M283T94	0.718427384962879	1	0.435690891588917
M118T94	0.156887397350036	0.41731038941957	0.190089270168054
M419T94	0.573452829834503	0.913240581215426	0.381351249556018
M418T94	0.853730476635886	1	0.478483738271046
M440T94	0.00963879926967006	0.0741801290175405	0.0402242504552187
M125T94	0.0186061340330851	0.124267113591894	0.0581692509987534
M332T95	0.208722539466103	0.41731038941957	0.21981256546669
M148T95	0.228311740801393	0.495796352936348	0.230156135452575
M714T95	0.00332035731878194	0.0578248225669869	0.0227717349578545
M122T95	0.076023488922913	0.280841576616588	0.128374928874948
M166T95_3	0.697340371080565	1	0.428380890776859
M359T95	0.109602492828785	0.34206283429681	0.155697132480144
M715T95	0.000938553418791749	0.0226751474228004	0.012453791607039
M77T95	0.000118457703246019	0.00812965711371157	0.00379767837928848
M168T95	0.181459982164266	0.41731038941957	0.20522072531227
M95T95	0.00293707035247821	0.0369931017652769	0.0213332074891402
M331T95	0.0748854092291415	0.280841576616588	0.127324417848059
M166T95_4	0.952851143312285	1	0.505930951696485
M79T95	9.11713106841057e-05	0.00617870287706936	0.00330287975549809
M104T95	0.0010924309693056	0.026484374705624	0.0133725005583026
M119T95	0.00297520431087846	0.0369931017652769	0.0214495885032808
M93T95	0.0003196364160874	0.0174160168218971	0.00693749536422237
M357T95	0.32539328612869	0.629449865120017	0.279595188633259
M358T95	0.00473027974707491	0.0578248225669869	0.0277936018167132
M91T95	0.000270362705188432	0.0174160168218971	0.00625195148362774
M132T95	0.842362762556462	1	0.475139761806803
M105T95_2	0.0221828850904483	0.139812772529576	0.0640158424666469
M105T95_1	0.00340318663156227	0.0578248225669869	0.0231127407127097
M150T95	0.209264668648974	0.41731038941957	0.220082398617361
M107T95	0.000879989328321326	0.0226751474228004	0.0120910670051031
M188T95	0.39839748761147	0.706912841647603	0.311300955050035
M549T95	0.491149750802437	0.742826462255565	0.349370521821885
M121T95	0.00368779004143711	0.0578248225669869	0.0242355151595857
M166T95_2	0.790239456660827	1	0.45924120285414
M103T95	0.000935251272449939	0.0226751474228004	0.0124340019928056
M149T95	0.573863595787109	0.913240581215426	0.381510297517097
M167T95	0.745077771685007	1	0.444666278185772
M131T95	0.761121941317689	1	0.449933300850237
M120T95	0.0268095430894386	0.175576992436919	0.0711671728208779
M685T95	0.00666154118558033	0.0674011385395332	0.0333929027343654
M319T95_1	0.53183657319765	0.803972323923446	0.364846346228183
M204T95	0.00330977018469606	0.0509271145214552	0.0227315353644252
M319T95_2	0.77411921686457	1	0.454127388735167
M166T95_1	0.63652024925115	1	0.40619502407278
M378T95	0.902069389500649	1	0.492240041056633
M388T95	0.219849409109363	0.495796352936348	0.225505499146424
M187T96	0.0538329514549546	0.249356387907934	0.105683968879977
M265T96	0.800237623887596	1	0.462365051787605
M332T98	0.123903658811588	0.34206283429681	0.166145180583461
M237T98	0.213749794329935	0.41731038941957	0.222286806481272
M169T99	0.0104781714344511	0.0741801290175405	0.0417553688538366
M240T99	0.289157729132373	0.589529074512699	0.262008506214998
M329T99	0.439302411277816	0.742826462255565	0.328815234130259
M425T99	0.389502782383498	0.629449865120017	0.30774884249466
M310T99	0.747960860217243	1	0.445620167513729
M328T99	0.249187992207518	0.495796352936348	0.240972554084424
M344T99	0.442810327931907	0.742826462255565	0.330273477386383
M222T99	0.0089692802044333	0.0741801290175405	0.0388952376262372
M201T99	0.187420093083433	0.41731038941957	0.208592015847341
M100T99_1	0.19585410976429	0.41731038941957	0.213183540515274
M156T99	0.202442125255395	0.41731038941957	0.216631936575237
M200T99	0.0603843874979649	0.249356387907934	0.112731033166027
M221T99	0.146054900358189	0.41731038941957	0.182710802687184
M100T99_3	0.402265014902582	0.706912841647603	0.312984978281833
M100T99_2	0.152422989177161	0.41731038941957	0.187105336990286
M199T99	0.0820583770558865	0.280841576616588	0.133713627701371
M122T99	0.680154382431084	1	0.422281647363399
M138T99	0.126260848640617	0.41731038941957	0.167912338297602
M101T99	0.117442818999846	0.34206283429681	0.161573906455546
M102T100	0.471897130676753	0.742826462255565	0.341980385613102
M100T100	0.179760618279386	0.41731038941957	0.204239447980686
M160T100	0.00787143485263904	0.0741801290175405	0.0364753879789393
M365T100	0.0414220295480302	0.182561155079591	0.0906644445653871
M154T100	0.451046478431446	0.742826462255565	0.333657208593296
M286T100	0.414249202403984	0.706912841647603	0.318113351710053
M219T101	0.315827315571719	0.629449865120017	0.274966209570489
M138T101	0.171819933553805	0.41731038941957	0.199531190257759
M243T101	0.00872219119736672	0.0741801290175405	0.0383780925335109
M295T101	0.999871525250049	1	0.517965518128995
M221T102	0.73718439318504	1	0.44203782482398
M290T102	0.887144821761521	1	0.488070880816452
M169T102	0.0100917567728468	0.0741801290175405	0.0410680160124192
M207T102	0.171129614502923	0.41731038941957	0.199112030686167
M249T103	0.390422163806223	0.629449865120017	0.308119670035129
M251T103	0.152983640377534	0.41731038941957	0.187484362525469
M346T103	0.61731590512196	1	0.398827510358071
M246T103	0.161051949160201	0.41731038941957	0.192803880846183
M299T104	0.0225596075641554	0.139812772529576	0.0646006753925193
M321T104	0.0318942065472279	0.182561155079591	0.0788129990772199
M342T104	0.926202883478418	1	0.498839885426908
M399T104	0.692432591479025	1	0.42665231510866
M281T104	0.272480351630075	0.570817862140272	0.253416762651424
M347T105	0.481939725308916	0.742826462255565	0.345869545528601
M306T105	0.355862228009104	0.629449865120017	0.293565532004505
M376T105	0.0170873468005291	0.124267113591894	0.0555433082557214
M260T105	0.290971748757794	0.589529074512699	0.262919146210481
M206T105	0.270163521588649	0.570817862140272	0.252214089313978
M242T105	0.176813143276428	0.41731038941957	0.202515756905604
M261T106	0.588231049790864	1	0.387314682213202
M227T107	0.134517385409206	0.41731038941957	0.174306245190328
M438T107	0.973972081532518	1	0.511410235066189
M203T107	0.170399093459395	0.41731038941957	0.198666699806284
M204T107	0.197806167053449	0.41731038941957	0.214217607878451
M279T107	0.308886134351287	0.591546575643136	0.271655676542738
M189T108	0.214440142427659	0.41731038941957	0.222621739181367
M190T108	0.529609051186535	0.803972323923446	0.364010111721706
M234T108	0.214031488833578	0.41731038941957	0.222423613861744
M182T109	0.405888880763933	0.706912841647603	0.314549946074684
M181T109	0.673007255510897	1	0.419706667831575
M233T109	0.0393970920129848	0.182561155079591	0.0883778842829879
M475T109	0.368893857980728	0.629449865120017	0.299205749514963
M237T109	0.0982515919442653	0.316570785775164	0.146749222153764
M372T109_2	0.967598143408421	1	0.509769527981747
M242T109	0.632216117081405	1	0.404559540014313
M125T109	0.00417292157213699	0.0578248225669869	0.0259907049280755
M372T109_1	0.169003505342353	0.41731038941957	0.197810865985319
M221T109	0.798497913505826	1	0.461824089184129
M220T109	0.00970952687726557	0.0741801290175405	0.0403588230977456
M146T109	0.920427271513242	1	0.497276080421215
M223T109	0.898929993275518	1	0.491368703962654
M217T110	0.00140225621318332	0.0293229881407173	0.0151353902945806
M195T110	0.012551921192232	0.119201647798653	0.0465318338665211
M360T110	0.138256567144275	0.41731038941957	0.177095269163067
M130T110	0.794428559243018	1	0.460554462911578
M423T110	0.197919982967208	0.41731038941957	0.214277576678834
M228T110	0.88266949409811	1	0.486807327242109
M250T110	0.23243924258827	0.495796352936348	0.232366900464272
M384T110	0.384851846375466	0.629449865120017	0.305859718904177
M385T111	0.32398849150286	0.629449865120017	0.278922995436631
M354T111	0.527727128042704	0.803972323923446	0.363301132522811
M232T111	0.767959919176429	1	0.452147848136322
M247T111	0.707540529536238	1	0.431940367261573
M249T111	0.0543114220123452	0.249356387907934	0.106223151809598
M472T111	0.439136522614521	0.742826462255565	0.328746018782667
M473T111	0.206256348292637	0.41731038941957	0.218575694488497
M243T112	0.222315593436302	0.495796352936348	0.226877565719221
M138T112	0.00196794086820368	0.0308168920036874	0.0177212565054732
M312T112	0.784659879919294	1	0.457482074684947
M248T112	0.301605820942369	0.589529074512699	0.268157243632864
M261T112	0.0409292260585726	0.182561155079591	0.0901182534905037
M533T112	0.151729448637169	0.41731038941957	0.186634738954441
M262T113	0.0227584581689105	0.146778736169936	0.0649135750988887
M152T113	0.175551100048565	0.41731038941957	0.201769153999461
M208T113	0.00631601800772127	0.0674011385395332	0.0324959291456181
M244T113	0.200375792092411	0.41731038941957	0.215562953654753
M361T113	0.901913399312719	1	0.49219681658504
M308T113	0.119006762309856	0.34206283429681	0.162702109390966
M279T113	0.0857138030738382	0.280841576616588	0.136769320575047
M231T114	0.179718544219478	0.41731038941957	0.204215037615571
M170T114	0.112383087333626	0.34206283429681	0.157824642504012
M171T114	0.274224176368257	0.570817862140272	0.25431601519698
M249T114_2	0.896841068079279	1	0.490787265489256
M114T114	0.15103281714444	0.41731038941957	0.186160102657303
M249T114_1	0.004926396367291	0.0578248225669869	0.0283803634093459
M250T114	0.173356671323502	0.41731038941957	0.200458534449772
M497T115	0.432742773707327	0.742826462255565	0.326060542308112
M234T115	0.425901155173012	0.742826462255565	0.323148105682617
M326T115	0.466263291160599	0.742826462255565	0.339765036360296
M496T115	0.915044474877383	1	0.49580982225195
M157T116	0.00328128935724452	0.0509271145214552	0.0226228210372825
M231T116	0.287768264523548	0.589529074512699	0.261307551594804
M222T117	0.299101659231483	0.589529074512699	0.266938932964733
M305T118	0.0298082136188102	0.182561155079591	0.0757985377206845
M100T118	0.54999858794344	0.913240581215426	0.37210924115811
M146T118	0.410912617216484	0.706912841647603	0.31669899407181
M434T118_2	0.0838134269991788	0.280841576616588	0.135196746361787
M434T118_1	0.0355045622878468	0.182561155079591	0.083646781289087
M290T118_1	0.0763473291405711	0.280841576616588	0.128671228998316
M290T118_2	0.0099142241186038	0.0741801290175405	0.0407423556062691
M248T118	0.472603836065873	0.742826462255565	0.342256559881491
M238T119	0.915414600272471	1	0.495910917117501
M241T119	0.0380743567495054	0.182561155079591	0.086821795002327
M419T119	0.392314572319432	0.629449865120017	0.308880278274756
M247T120	0.202760356143854	0.41731038941957	0.216795562163461
M255T120	0.480740391698396	0.742826462255565	0.345409056678037
M207T120	0.0523399573008684	0.249356387907934	0.103975106756001
M151T120	0.0665882029515233	0.280841576616588	0.119205005348846
M185T120	0.920174471408038	1	0.497207409288476
M186T120	0.0671849890045037	0.280841576616588	0.119817560384077
M126T120	0.000147121171342939	0.00812965711371157	0.00423761390601305
M605T120	0.898266413666907	1	0.491184144937003
M303T120	0.35919130911556	0.629449865120017	0.295024633281487
M604T120	0.9372960390835	1	0.501816342502152
M264T120	0.1072924074601	0.34206283429681	0.153891892764108
M388T121	0.796348326151825	1	0.46115416998937
M281T121	0.222436892516131	0.495796352936348	0.226944691373459
M233T121	0.419104954645833	0.742826462255565	0.320214420672598
M253T121	0.334900520682707	0.629449865120017	0.284077497273618
M376T122	0.108381832524131	0.34206283429681	0.154747572774958
M254T122	0.204908612927063	0.41731038941957	0.217893194618631
M170T122	0.103530575353928	0.34206283429681	0.150876124483012
M282T122_1	0.114413306391242	0.34206283429681	0.159347592495613
M282T122_2	0.33449170059053	0.629449865120017	0.283887118285179
M282T123	0.882165482503648	1	0.486664634888461
M290T123	0.11483976431232	0.34206283429681	0.159664301642021
M313T123	0.250446636042633	0.508721143582907	0.241606502828661
M445T123	0.15218073476462	0.41731038941957	0.186941174987595
M446T123	0.00929155906494109	0.0741801290175405	0.0395477155618494
M241T124	0.903865377826101	1	0.492737175138083
M280T124	0.412422419055716	0.706912841647603	0.317340262217362
M195T124	0.193860122845823	0.41731038941957	0.212116333021493
M432T125	0.239629801943833	0.495796352936348	0.23613165847093
M235T125	0.664053448448991	1	0.416448201285606
M368T125	0.767690650789393	1	0.452060980198584
M367T125	0.678883843423782	1	0.421825566770272
M366T126_2	0.319693023411873	0.629449865120017	0.276851498068438
M366T126_1	0.306232969929272	0.591546575643136	0.270388859339954
M365T126	0.357552416169059	0.629449865120017	0.294307911344042
M334T126	0.623387407728742	1	0.401176454529867
M475T126	0.224735507683461	0.495796352936348	0.228210416593148
M223T126	0.04179586599467	0.182561155079591	0.0910744944292066
M295T127	0.344606215389914	0.629449865120017	0.288536426845883
M294T127	0.0250317101321425	0.146778736169936	0.068376977301667
M394T127_1	0.352884864843746	0.629449865120017	0.292249757276318
M394T127_2	0.315246397834816	0.629449865120017	0.274681154717448
M276T127	0.67753903441909	1	0.421342040621763
M394T128	0.366483176586753	0.629449865120017	0.298176706735349
M182T128	0.915886433703947	1	0.496039733423369
M181T128	0.939103716007225	1	0.502298022042421
M119T128	7.36485229276293e-05	0.00617870287706936	0.00297358529856207
M411T128	0.249466402206489	0.495796352936348	0.241110855360332
M870T128	0.0342299394038434	0.182561155079591	0.0819925321741911
M350T128	0.488960617554094	0.742826462255565	0.348543980362556
M115T128	0.000803513134329195	0.0226751474228004	0.0115767589932268
M142T128	5.1578198835791e-05	0.00533502093527512	0.00243934873174833
M147T128	2.9158979444486e-05	0.00460918908537189	0.00172590721090676
M207T128	0.162303268629329	0.41731038941957	0.19360691040012
M398T128	0.279813663504277	0.589331910571938	0.257236888200994
M409T128	0.367879823673898	0.629449865120017	0.298773670728367
M117T128	8.32292896571277e-05	0.00617870287706936	0.00316242391902627
M118T128	0.000217642986898235	0.0174160168218971	0.00541165584860075
M170T128	5.10681413006101e-05	0.00533502093527512	0.00242619623177456
M143T128	4.5749470859093e-05	0.00533502093527512	0.00228157464897592
M145T128	0.000410648658952003	0.0174160168218971	0.00800492100329879
M410T128	0.72849493363236	1	0.439115357826567
M160T128_1	7.18670823718506e-05	0.00617870287706936	0.0029358350661722
M397T128	0.0012495176220966	0.0293229881407173	0.014290216820837
M160T128_2	0.0946509341378497	0.316570785775164	0.143814403105088
M144T128	5.11726961320962e-05	0.00533502093527512	0.00242890204134732
M396T128	0.23650256971659	0.495796352936348	0.234507640455264
M146T128	3.07548268623493e-05	0.00533502093527512	0.00178380858984821
M133T128	0.00215608246689641	0.0369931017652769	0.0184969416488445
M189T128	0.1374980990428	0.41731038941957	0.176534722322888
M132T128	8.56219937084199e-06	0.00251702959834535	0.000707083135700629
M159T128	2.66973773484911e-05	0.00460918908537189	0.00163178855574282
M130T128	7.87653223847584e-06	0.00251702959834535	0.000665429065017502
M206T128	0.680050303098251	1	0.422244313456959
M188T128	0.199988754367245	0.41731038941957	0.215361458534386
M190T128	0.0863648106492562	0.280841576616588	0.137300253318754
M205T128	0.0930985881753473	0.280841576616588	0.142570877303781
M227T129	0.0688764822515421	0.280841576616588	0.121528787794737
M205T129_2	0.420943211518241	0.742826462255565	0.321011971588188
M205T129_1	0.392775123864991	0.629449865120017	0.309064841446914
M339T129	0.0922427152751501	0.280841576616588	0.141922545471124
M172T130_1	0.0100964915866415	0.0741801290175405	0.0410766145851851
M144T130	0.0107094225577518	0.0741801290175405	0.0421532358386397
M304T130	0.463904753134607	0.742826462255565	0.338830319243402
M135T130	0.0194732004555333	0.124267113591894	0.0595803227256704
M73T130	0.0841241579180275	0.280841576616588	0.135456221868482
M295T130	0.320093654272623	0.629449865120017	0.277045737751397
M298T130	0.0314636461502317	0.182561155079591	0.0782048212664853
M172T130_2	0.727380230390055	1	0.43873824022009
M237T131	0.110605674150726	0.34206283429681	0.15647033657667
M375T131	0.283639275157527	0.589331910571938	0.259206966984173
M376T131	0.0102299243396446	0.0741801290175405	0.0413171098213504
M310T131	0.49655833628174	0.742826462255565	0.351397836872229
M100T131	0.0346679462978665	0.182561155079591	0.0825671968470791
M238T131	0.253557433756602	0.570817862140272	0.243319591725799
M385T132	0.0542433545775825	0.249356387907934	0.106146694447472
M267T132	0.074384611515749	0.280841576616588	0.126857553092124
M299T132	0.322884022872527	0.629449865120017	0.278392691526596
M268T133	0.117186731793767	0.34206283429681	0.161387815674641
M229T133	0.0104711139454731	0.0741801290175405	0.0417430709552552
M239T133	0.00141463296943502	0.0293229881407173	0.0151997330519055
M143T133	0.00180052679744297	0.0308168920036874	0.0170476673721427
M253T134	0.853129567829005	1	0.478308039343536
M543T134	0.329215833866333	0.629449865120017	0.281411290729981
M347T134	0.563150007970176	0.913240581215426	0.377330655152563
M348T134	0.415411603517462	0.706912841647603	0.318603681183017
M518T134	0.269788776846982	0.570817862140272	0.25201870135448
M517T134_1	0.33140375133936	0.629449865120017	0.282442316493137
M517T134_2	0.236238878104938	0.495796352936348	0.234369772332466
M477T134_2	0.433165628314585	0.742826462255565	0.326239223189029
M425T134	0.388130020452299	0.629449865120017	0.307193550538997
M426T134	0.319906938942836	0.629449865120017	0.276955238342822
M477T134_1	0.407754377311409	0.706912841647603	0.315350723292517
M319T134_2	0.31264151758192	0.591546575643136	0.273431785279004
M510T134	0.531082686553952	0.803972323923446	0.364563685585077
M350T134	0.789023998440705	1	0.458858965929801
M318T134	0.480540425496747	0.742826462255565	0.34533217493342
M447T134	0.847870287452646	1	0.476765218077842
M319T134_1	0.530997836087015	0.803972323923446	0.364531849148203
M281T134	0.701229326340993	1	0.429743240694136
M308T134	0.502323848474769	0.742826462255565	0.353536060042607
M362T134	0.398000923658846	0.629449865120017	0.311144258209255
M203T134	0.545437661610445	0.913240581215426	0.370274607522936
M140T134	0.519581551485044	0.803972323923446	0.360205905579588
M263T135	0.52820786895429	0.803972323923446	0.363482459839658
M151T135	0.0221677248207998	0.139812772529576	0.0639921168751028
M394T135	0.00147570093575342	0.0308168920036874	0.0155211658721362
M295T136	0.498055199966899	0.742826462255565	0.351955224604745
M296T136	0.943055428091564	1	0.503347771339832
M391T136	0.491233789044622	0.742826462255565	0.349402182709191
M587T136	0.270889635880707	0.570817862140272	0.252591996840382
M392T136	0.525376976069066	0.803972323923446	0.36241254197277
M392T137_1	0.419543693645155	0.742826462255565	0.320405047004996
M392T137_2	0.421952638087212	0.742826462255565	0.321448645003651
M586T137	0.308754791858138	0.591546575643136	0.27159319908062
M277T137	0.394001857054471	0.629449865120017	0.309555411812311
M341T137	0.852390510526332	1	0.478091784953774
M243T138	0.539420346766917	0.912152063835264	0.367835614214564
M211T138	0.0668824560315345	0.280841576616588	0.119507614885435
M238T139	0.234405307648323	0.495796352936348	0.233407073180927
M262T139	0.222123758339326	0.495796352936348	0.226771337712844
M123T139	0.00907940526371527	0.0741801290175405	0.0391209416252296
M236T139	0.162559800472871	0.41731038941957	0.193770829690245
M112T139	0.305571815806553	0.591546575643136	0.270071612161097
M158T139	0.110682358229325	0.34206283429681	0.156529177113815
M114T140	0.270897295832343	0.570817862140272	0.252595978697861
M193T140	0.408341573312773	0.706912841647603	0.31560210529513
M146T140	0.057619937939027	0.249356387907934	0.109843538419811
M337T140	0.234271081815787	0.495796352936348	0.233336320560664
M174T140	0.102000849494951	0.316570785775164	0.149701031336809
M214T140	0.188692155127798	0.41731038941957	0.209297716345773
M192T140	0.0180907979112143	0.124267113591894	0.057301037462084
M144T140	0.0618571793215482	0.249356387907934	0.11422110920004
M150T140	0.243351104563154	0.495796352936348	0.238038074460748
M391T140	0.44799948149451	0.742826462255565	0.332411872262616
M390T141	0.0154813574115767	0.119201647798653	0.0525996064248017
M232T141	0.218535661071288	0.495796352936348	0.224768861462025
M231T141	0.0534523245822423	0.249356387907934	0.105252135042231
M233T141	0.360041315625185	0.629449865120017	0.295395152866026
M354T141	0.124930221989601	0.41731038941957	0.166850277210875
M323T141	0.183058383288858	0.41731038941957	0.206135489660912
M412T141	0.634095616697318	1	0.405274818977243
M324T142	0.267050882110723	0.570817862140272	0.250583887744029
M352T142	0.412376532950018	0.706912841647603	0.317320803764182
M261T142	0.201160599799909	0.41731038941957	0.215970299409358
M492T142	0.828496161866217	1	0.471002184669363
M250T142	0.868010319349443	1	0.482624456863932
M473T142_2	0.0333649254055767	0.182561155079591	0.0808380088438396
M473T142_1	0.0242540070296793	0.146778736169936	0.067225573888283
M499T142	0.10254440907717	0.316570785775164	0.150120482994495
M185T142	0.0616394539694004	0.249356387907934	0.114002879285646
M474T143	0.0127299376722278	0.119201647798653	0.0469319390884536
M132T143	0.390121439870959	0.629449865120017	0.307998468777087
M142T143	0.0724914828042958	0.280841576616588	0.125066744111567
M734T143	0.39014172038654	0.629449865120017	0.308006645341368
M227T144	0.000473567062874759	0.0211780066650284	0.00868599752793352
M185T144	0.0717321691666263	0.280841576616588	0.124336711095051
M446T144	0.0569873615791927	0.249356387907934	0.109165563266137
M187T144	0.131794371954568	0.41731038941957	0.172234069999503
M186T144	0.0125329823679983	0.119201647798653	0.0464890065720235
M369T144	0.747941735192827	1	0.445613850667067
M368T144	0.227166244537154	0.495796352936348	0.229535993410836
M295T144	0.0734372699681946	0.280841576616588	0.125966590039014
M269T144	0.225679120637431	0.495796352936348	0.228726570344135
M445T144	0.0446289048202022	0.237892788579574	0.0945873468931155
M163T144	0.102734378195717	0.316570785775164	0.150266580691617
M299T144	0.11346450684498	0.34206283429681	0.158639005294529
M263T144	0.0762153461641845	0.280841576616588	0.128550609293528
M242T145_2	0.949936779312811	1	0.505165231344332
M242T145_1	0.434220485337225	0.742826462255565	0.326684295055447
M244T145	0.185839589891462	0.41731038941957	0.20770850293863
M410T145	0.0378565254947702	0.182561155079591	0.0865605898170662
M399T145	0.263784807234267	0.570817862140272	0.248855293382479
M205T145	0.397589811530597	0.629449865120017	0.310981649819401
M213T146	0.364698168094214	0.629449865120017	0.297410601810541
M399T146	0.44782382117225	0.742826462255565	0.332339847087269
M124T146	0.81293009691035	1	0.466279102878264
M125T146	0.232654456878756	0.495796352936348	0.232481164221984
M346T146	0.39498503112128	0.629449865120017	0.309947499748181
M581T146	0.140647673265172	0.41731038941957	0.178845459824031
M345T146	0.448546195977861	0.742826462255565	0.332635877367443
M330T146_2	0.715917556702482	1	0.434830654416065
M92T146	0.000620006550469184	0.0226751474228004	0.0101118937594743
M330T146_1	0.511640176862894	0.803972323923446	0.35714612473895
M259T146_1	0.976454047549202	1	0.512046147752386
M582T146_1	0.0882601971817824	0.280841576616588	0.138824000785194
M259T146_2	0.155693212825826	0.41731038941957	0.189298702782857
M608T146	0.122327861117842	0.34206283429681	0.165051731169252
M582T146_2	0.12590258615177	0.41731038941957	0.167627272427232
M583T146	0.0855201918288973	0.280841576616588	0.136610661302299
M405T147	0.0550180799298109	0.249356387907934	0.107012114995537
M136T147	0.43404285333397	0.742826462255565	0.326609414051175
M274T147_2	0.147173637143338	0.41731038941957	0.183494936217203
M274T147_1	0.821345553375086	1	0.468842957356273
M190T148	0.200552040677369	0.41731038941957	0.215654576982183
M353T148_1	0.0999206985573387	0.316570785775164	0.1480761143101
M352T148	0.0852369373084707	0.280841576616588	0.136377911133654
M353T148_2	0.0615082742015863	0.249356387907934	0.11387105492311
M528T148	0.0705216035768372	0.280841576616588	0.123158570215489
M528T149	0.582932650694363	0.999999999999991	0.38516973840929
M353T149	0.805837681127902	1	0.464099027639759
M375T149	0.0751799207228711	0.280841576616588	0.127597654274735
M409T149_1	0.0529051215436301	0.249356387907934	0.104626746665989
M816T149	0.328149032726195	0.629449865120017	0.28090635031089
M409T149_2	0.450658695721742	0.742826462255565	0.333499138020609
M167T150	0.15267574530888	0.41731038941957	0.187276366196209
M424T150	0.267654374682804	0.570817862140272	0.250901260963663
M330T150	0.966347825335825	1	0.509446391621827
M138T150	0.122503736666999	0.34206283429681	0.165174445025951
M166T150	0.0246003963108844	0.146778736169936	0.0677425592479971
M206T150	0.785010035307185	1	0.45759280814925
M413T150	0.0423094758102436	0.188042666258761	0.0916442753338088
M414T150_1	0.0601879294822853	0.249356387907934	0.112529781895356
M332T150	0.124330077421231	0.34206283429681	0.166438754818449
M184T150	0.099210406837973	0.316570785775164	0.147513995543795
M300T150	0.0134260075394129	0.119201647798653	0.0484550047711174
M421T150	0.0698011306517271	0.280841576616588	0.122448937356007
M329T150	0.381264750260847	0.629449865120017	0.30438748338122
M512T150	0.0160776569998328	0.119201647798653	0.0537126799514985
M281T150	0.61487041468739	1	0.397876184252755
M493T150_2	0.451907235087126	0.742826462255565	0.334007640080189
M496T150	0.128703750391427	0.41731038941957	0.169838913022755
M493T150_1	0.3337385149409	0.629449865120017	0.283535825345695
M331T150_1	0.0893842153643721	0.280841576616588	0.139712441142647
M372T150	0.342635716005531	0.629449865120017	0.287640491500425
M296T150_1	0.25672224068774	0.570817862140272	0.245052816471005
M331T150_2	0.214145613186828	0.41731038941957	0.222478984727524
M414T150_2	0.0215473791769925	0.139812772529576	0.0630083814877753
M395T150	0.0236814744156786	0.146778736169936	0.066356080029413
M394T150	0.782071763684271	1	0.456662202165815
M309T150	0.599072286040547	1	0.391657215789092
M296T150_2	0.226002179702777	0.495796352936348	0.228902825521581
M331T150_3	0.033530653083801	0.182561155079591	0.0810612517919494
M280T151_2	0.348552957928018	0.629449865120017	0.290316858288153
M280T151_1	0.501178579771517	0.742826462255565	0.353113181983791
M296T151	0.247277661409018	0.495796352936348	0.240019523321303
M265T151	0.0639750468197716	0.280841576616588	0.116466990328906
M413T151	0.207180619741262	0.41731038941957	0.21904105596593
M469T151	0.431668331389879	0.742826462255565	0.325605837098515
M440T151_2	0.0139599384867856	0.119201647798653	0.049580479876858
M440T151_1	0.0542028013743003	0.249356387907934	0.106101103853446
M439T151_1	0.0383194826290354	0.182561155079591	0.087114035099888
M439T151_2	0.0400987713648918	0.182561155079591	0.0891829940083514
M439T151_3	0.0389481214422644	0.182561155079591	0.0878554095886032
M156T151	0.00181185303042731	0.0308168920036874	0.0170954162150449
M405T152	0.0694412135943765	0.280841576616588	0.12209203775497
M657T152	0.176468556238352	0.41731038941957	0.202312418986478
M658T152_1	0.203927316861744	0.41731038941957	0.217393304878969
M658T152_2	0.280945314675206	0.589331910571938	0.257822100350861
M659T152	0.351762507289884	0.629449865120017	0.291751078694009
M277T152	0.128826865077848	0.41731038941957	0.169935218895684
M255T152	0.886403160435328	1	0.487861912191641
M415T152	0.00353911364070482	0.0578248225669869	0.0236581960964035
M415T153	0.040895283746379	0.182561155079591	0.090080394966915
M416T153_1	0.0347175367793793	0.182561155079591	0.0826318459139523
M623T153	0.0797248726037367	0.280841576616588	0.131694259914655
M622T153_2	0.170185691043684	0.41731038941957	0.198536264883224
M416T153_2	0.0156708321798134	0.119201647798653	0.0529573657646453
M622T153_1	0.066049913096906	0.280841576616588	0.118648480766261
M247T153	0.838169160427961	1	0.473895299860227
M239T153	0.401114473157045	0.706912841647603	0.31248550213736
M248T153	0.580044172706933	0.999999999999991	0.38399406217843
M188T153	0.00576067293664979	0.0674011385395332	0.0309507328628114
M249T153	0.016117030137411	0.119201647798653	0.0537848672840888
M328T153	0.93570726609087	1	0.501392222342357
M603T153	0.209049440229839	0.41731038941957	0.219975361599579
M134T153	0.00804432592441141	0.0741801290175405	0.0368782549363373
M154T154	0.942140496137929	1	0.50310511913107
M328T154	0.0644803120084351	0.280841576616588	0.117003607753826
M301T154	0.027844128162661	0.182561155079591	0.0727956239211238
M601T154	0.191145983417451	0.41731038941957	0.210645629910802
M602T154	0.213323023538397	0.41731038941957	0.222079175226962
M302T154	0.012737097210161	0.119201647798653	0.0469479385403028
M468T154	0.839298897441961	1	0.474231132534973
M245T154_1	0.212172267780192	0.41731038941957	0.221517103344526
M488T154	0.921257021709135	1	0.497501343678703
M130T154	0.635215855517184	1	0.405700330158565
M245T154_2	0.442078358692836	0.742826462255565	0.329970046029242
M336T155	0.815531155924344	1	0.467074180842009
M288T155	0.5723545817712	0.913240581215426	0.380925541906385
M429T155_1	0.0198102006147381	0.139812772529576	0.0601126348919997
M429T155_2	0.0157195348023219	0.119201647798653	0.0530487042018292
M228T155	0.229624000651205	0.495796352936348	0.230863018278958
M283T156	0.0589521442719131	0.249356387907934	0.111250123806886
M300T156	0.00203924819516484	0.0313621084439453	0.0179928128681978
M418T156_1	0.0680310054053603	0.280841576616588	0.120678017662797
M418T156_2	0.162306620112983	0.41731038941957	0.193609053488465
M319T156	0.924337072131647	1	0.498335763121474
M314T156_2	0.040017009002738	0.182561155079591	0.0890898887598266
M314T156_1	0.0755097031766137	0.280841576616588	0.127902461699833
M314T156_3	0.0245187943144975	0.146778736169936	0.0676213743650845
M419T156	0.0915391917018734	0.280841576616588	0.1413850492545
M295T157	0.52017676100441	0.803972323923446	0.360433550239666
M269T157	0.42605756736277	0.742826462255565	0.323215144017708
M333T157	0.945494576818568	1	0.503993509679103
M310T158_2	0.651549603857318	1	0.411836088756242
M529T158_1	0.933258455369875	1	0.500737100463737
M310T158_1	0.852380930234989	1	0.478088980502763
M309T158	0.797813485184755	1	0.461610967827132
M529T158_2	0.644741067674977	1	0.409293933347798
M212T158	0.909285622948614	1	0.494231627834667
M197T159	0.0081579882254167	0.0741801290175405	0.0371384506987744
M198T159	0.000150490587627274	0.00812965711371157	0.00428352867839054
M251T159	0.887403191320923	1	0.488143638326117
M238T159	0.200970434843202	0.41731038941957	0.215871747467696
M113T160	0.210187103333934	0.41731038941957	0.220539829991503
M352T160	0.527752215741751	0.803972323923446	0.363310598869256
M276T160	0.844791503816676	1	0.475857808334798
M198T161	0.00610639896668162	0.0674011385395332	0.0319283260970691
M234T161	0.428797630995049	0.742826462255565	0.324386072305239
M448T162	0.0923235002310152	0.280841576616588	0.141984000578637
M194T162	0.273148753072925	0.570817862140272	0.253762046048535
M438T162	0.279355133121015	0.589331910571938	0.256999179210638
M276T162	0.523892088543849	0.803972323923446	0.361849257453389
M247T162	0.147872330680026	0.41731038941957	0.183982003733064
M246T162	0.144050699823507	0.41731038941957	0.181292808586998
M346T162	0.5035257837381	0.742826462255565	0.35397887577131
M396T163_2	0.244914787766061	0.495796352936348	0.238830819304473
M438T163_2	0.373012951941719	0.629449865120017	0.300949342564006
M397T163	0.0649804179219534	0.280841576616588	0.117531306675931
M396T163_1	0.074160404287266	0.280841576616588	0.126647616181424
M438T163_1	0.269374569931714	0.570817862140272	0.251802459213189
M196T163	0.415428257079719	0.706912841647603	0.318610697080414
M195T163	0.533538153231719	0.803972323923446	0.365482998231158
M295T163	0.188533194991882	0.41731038941957	0.209209791219244
M307T163	0.0281254516563534	0.182561155079591	0.0732360663150548
M306T163	0.0321963301191428	0.182561155079591	0.0792355414633154
M263T163	0.0131529046257045	0.119201647798653	0.0478651465540236
M264T164	0.201192925902297	0.41731038941957	0.215987042645289
M153T165	0.117031099333976	0.34206283429681	0.161274534716719
M145T165	0.122255874647477	0.34206283429681	0.165001454843103
M225T165	0.337092817042455	0.629449865120017	0.2850948359568
M396T165	0.103064515837442	0.316570785775164	0.150519867225139
M181T165	0.246095592622126	0.495796352936348	0.239426231289628
M202T165	0.82867011140211	1	0.471054492490252
M417T165	0.432221790208665	0.742826462255565	0.325840185341151
M180T165	0.998840341180265	1	0.517707884230057
M144T165	0.239382201459714	0.495796352936348	0.236003812152077
M105T165	0.145482127208081	0.41731038941957	0.182307301221642
M219T166	0.475794890587454	0.742826462255565	0.343498871977403
M217T166	0.116587577943352	0.34206283429681	0.160950926008436
M218T166	0.19309737271002	0.41731038941957	0.211705142668951
M451T166_2	0.82601087133539	1	0.470253709305128
M451T166_1	0.393424687226688	0.629449865120017	0.309324788979765
M417T166	0.0273290613335412	0.175576992436919	0.0719808777870242
M606T166	0.0454504658942534	0.237892788579574	0.095628634922735
M605T167	0.0610680039699486	0.249356387907934	0.113426738031227
M404T167_1	0.00833565069871374	0.0741801290175405	0.0375379628267976
M451T167	0.846934526927201	1	0.476489753947574
M404T167_2	0.0043782798969691	0.0578248225669869	0.0266796220393692
M405T167_1	0.00691943942681928	0.0741801290175405	0.0340913327732961
M414T167	0.805799115949117	1	0.464087124744077
M247T167	0.0536779199306581	0.249356387907934	0.10550839324243
M376T167	0.553181763410638	0.913240581215426	0.373382345471311
M405T167_2	0.0257375918298843	0.175576992436919	0.0694471457937162
M413T167_2	0.977269559522215	1	0.512254731612208
M412T167	0.219881071921107	0.495796352936348	0.225523203533153
M320T167	0.949034103218037	1	0.504927580466403
M413T167_1	0.540582624557614	0.912152063835264	0.368308159474463
M134T167	0.776061167058781	1	0.454748550567892
M192T168	0.318636484548259	0.629449865120017	0.276338223097229
M133T168	0.247084558553127	0.495796352936348	0.239922790808767
M284T169	0.84362088667359	1	0.475511966022059
M535T169_2	0.904650756913	1	0.492954264251726
M266T169	0.186773447924772	0.41731038941957	0.208231438301951
M239T169	0.00572628827941602	0.0674011385395332	0.0308505508971899
M535T169_1	0.237738293115725	0.495796352936348	0.235151791540783
M265T170	0.101880007661328	0.316570785775164	0.149607493251375
M149T170	0.904751573261537	1	0.492982117760848
M281T170	0.479790505614995	0.742826462255565	0.345043585317036
M186T170	0.10099024944225	0.316570785775164	0.148915530490586
M456T171	0.0425127083463175	0.188042666258761	0.0918694185237895
M444T171	0.0923206834568766	0.280841576616588	0.141981858703999
M443T171	0.0768317009780699	0.280841576616588	0.129112265534072
M444T172	0.096805993249155	0.316570785775164	0.145583008309435
M265T172	0.011306328259028	0.119201647798653	0.0436033287958897
M523T172_1	0.00523320102006883	0.0674011385395332	0.0293508515558243
M522T172	0.00717457638142302	0.0741801290175405	0.0347593445418491
M523T172_2	0.0378793192257017	0.182561155079591	0.0865879889185134
M420T172_2	0.146469215315148	0.41731038941957	0.183001812540313
M385T172	0.348895034421373	0.629449865120017	0.290470298464762
M298T172	0.114807628471803	0.34206283429681	0.159640474202446
M386T172_1	0.0945713888137851	0.316570785775164	0.14374842174836
M420T172_1	0.273159916247626	0.570817862140272	0.253767806353089
M420T172_3	0.541224677390882	0.913240581215426	0.36856884614155
M345T172_2	0.79453779610004	1	0.460588622721475
M386T172_2	0.482464579499444	0.742826462255565	0.346070729839689
M462T172	0.435942400010791	0.742826462255565	0.327408776373459
M461T172	0.593528066203725	1	0.389444158091708
M345T172_1	0.174356525992942	0.41731038941957	0.2010576674707
M394T173	0.133122754445543	0.41731038941957	0.173249347137053
M265T173	0.0838790449646974	0.280841576616588	0.13525161768376
M287T173	0.000491526582182785	0.0211780066650284	0.00887732486383067
M130T173	1.57883395701929e-05	0.00460918908537189	0.00112822167211105
M266T173	0.00863095450437209	0.0741801290175405	0.0381832857159652
M410T173	0.0710305995733623	0.280841576616588	0.123656087158243
M288T174	0.007942896201591	0.0741801290175405	0.036642956023686
M248T174	0.00531891695260885	0.0674011385395332	0.0296203268128461
M303T174	0.000143229595401431	0.00812965711371157	0.00418320038394921
M174T174	0.0499449435873766	0.249356387907934	0.101147242754026
M445T175	0.471186033212163	0.742826462255565	0.341702110317281
M344T176	0.815829152073461	1	0.467165119512894
M245T176	0.293969972632113	0.589529074512699	0.264413207398857
M246T177	0.267354549390704	0.570817862140272	0.250743663263395
M451T177_2	0.258486200338259	0.570817862140272	0.246010920349327
M345T177	0.0536225865174918	0.249356387907934	0.105445623322688
M451T177_1	0.0301425834023846	0.182561155079591	0.076293468828831
M339T177_1	0.00909779376597428	0.0741801290175405	0.0391583482820936
M338T177	0.00429289801505105	0.0578248225669869	0.0263968450944261
M339T177_2	0.0259535559411715	0.175576992436919	0.0697982200590771
M333T177	0.101502037751495	0.316570785775164	0.149314246048883
M297T177	0.769027644672605	1	0.452492033160967
M318T177	0.231399152103578	0.495796352936348	0.231813284402466
M654T178	0.0245016678042108	0.146778736169936	0.0675958930575113
M217T178	0.103095982938269	0.316570785775164	0.150543968987381
M385T179	0.418297508400583	0.742826462255565	0.319863145830986
M269T179	0.237075724211498	0.495796352936348	0.234806806720784
M230T179	0.0212992855572938	0.139812772529576	0.0626077749514595
M442T180	0.217213463125989	0.492653412986605	0.224023912332784
M443T180	0.0425724123128183	0.188042666258761	0.0919353595020526
M292T180	0.739899898937272	1	0.442944876856268
M386T180	0.197509478539533	0.41731038941957	0.214061118137706
M417T181	0.0373792359294262	0.182561155079591	0.0859832509484975
M492T181_2	0.836036998773183	1	0.473260309844719
M492T181_1	0.59887234242198	1	0.391577684213597
M373T181	0.598680021635233	1	0.391501165148549
M372T182	0.578274820698422	0.999999999999991	0.383271672418698
M243T182	0.569880157211769	0.913240581215426	0.379963892992799
M161T183	0.0452860878171026	0.237892788579574	0.0954215065620201
M316T183	0.0993878214521741	0.316570785775164	0.147654751062206
M114T183	0.0614897726936303	0.249356387907934	0.113852441837559
M160T183	0.552944258339515	0.913240581215426	0.373287562660505
M315T183	0.196878030503717	0.41731038941957	0.21372725377357
M169T184	0.990800964142602	1	0.515689821330513
M615T184	0.117031040654482	0.34206283429681	0.1612744919786
M247T184	0.812742439846979	1	0.466221649096423
M256T184	0.358141009576116	0.629449865120017	0.294565668731323
M334T185	0.195650797417323	0.41731038941957	0.213075233636819
M198T185	0.0454492048784487	0.237892788579574	0.0956270482432818
M346T186	0.122454724870913	0.34206283429681	0.165140265071013
M193T186	0.180469037035749	0.41731038941957	0.204649617435086
M215T186	0.352608244343499	0.629449865120017	0.292126987874219
M280T187	0.0179181251577348	0.124267113591894	0.0570050025988502
M304T187	0.979825492657359	1	0.512907310031192
M192T188_1	0.0862946212765848	0.280841576616588	0.137243198279678
M264T188	0.740251160313218	1	0.443061992246575
M263T188	0.134359583873852	0.41731038941957	0.174187117399097
M192T188_2	0.597542564450252	1	0.391048208890993
M124T188	0.315485239783416	0.629449865120017	0.274798409330938
M332T189	0.956898446796056	1	0.506990418419925
M329T189	0.576078134905569	0.999999999999991	0.382372450177293
M433T189	0.793953951754922	1	0.460405996624598
M245T189	0.154987488349853	0.41731038941957	0.188828911515943
M184T189	0.249388212619888	0.495796352936348	0.241072029534094
M246T190	0.342153831369593	0.629449865120017	0.287420673881532
M422T190_3	0.367381583089497	0.629449865120017	0.298560956510835
M463T190	0.173765345513467	0.41731038941957	0.200703820938961
M422T190_2	0.654425353617953	1	0.412903268738559
M155T190	0.419721528923174	0.742826462255565	0.320482265126848
M422T190_1	0.91801151782003	1	0.496619092351384
M509T191	0.557498818021546	0.913240581215426	0.375099401600813
M506T191	0.674145879393163	1	0.420118429313181
M487T191	0.124309681026684	0.34206283429681	0.166424734931967
M466T191	0.385324801095049	0.629449865120017	0.306052837081518
M372T191	0.179120074969534	0.41731038941957	0.20386721345571
M718T192_2	0.0136276918964262	0.119201647798653	0.0488843865954407
M415T192	0.168419454564646	0.41731038941957	0.197450709339649
M718T192_1	0.0136291290210972	0.119201647798653	0.0488874275029781
M414T192	0.170667691185279	0.41731038941957	0.198830650062905
M409T192_2	0.0134418001761079	0.119201647798653	0.0484888161099956
M409T192_1	0.00783590452804564	0.0741801290175405	0.036391515677312
M299T192_2	0.408555503786016	0.706912841647603	0.315693609967529
M398T192	0.408850460131081	0.706912841647603	0.315819701753487
M377T192	0.335745161683928	0.629449865120017	0.284470165322959
M299T192_1	0.945833098854493	1	0.504082997069683
M653T192	0.116586940052753	0.34206283429681	0.160950459746851
M366T194	0.68089693252051	1	0.422547864772661
M388T194_1	0.00478664801754955	0.0578248225669869	0.0279646313032568
M126T194	0.316255347407413	0.629449865120017	0.275175950766755
M367T194	0.0630720005932894	0.280841576616588	0.11549910199909
M109T194	0.0023905409667515	0.0369931017652769	0.0194507635145102
M480T194	0.021332332736262	0.139812772529576	0.062661378625134
M371T194	0.196170763887881	0.41731038941957	0.213351997301832
M400T194	0.0158015542133031	0.119201647798653	0.0532019580441064
M388T194_2	0.00487485511027467	0.0578248225669869	0.0282283896278762
M401T194	0.0541606582852908	0.249356387907934	0.106053695116204
M394T195	0.262086891287154	0.570817862140272	0.247949265541758
M400T195	0.0237874807833722	0.146778736169936	0.0665185006716861
M492T195	0.386446392921064	0.629449865120017	0.306509888380125
M347T195	0.302985652985133	0.591546575643136	0.26882462763676
M365T195	0.653500693355655	1	0.412560553429542
M480T195	0.00639168901490922	0.0674011385395332	0.0326963933072039
M295T196	0.92081783176112	1	0.49738213612968
M401T196	0.0089684773043831	0.0741801290175405	0.0388935813914285
M169T196	0.0272551717917201	0.175576992436919	0.0718659214517571
M129T196	2.75026900614269e-05	0.00460918908537189	0.00166324859662222
M69T196	0.0033892072877234	0.0578248225669869	0.0230556543384822
M486T196	0.38701390173467	0.629449865120017	0.306740657691733
M485T197_2	0.986238223245138	1	0.51453694125356
M485T197_1	0.0356608693635702	0.182561155079591	0.0838459034475442
M111T197	0.0895447088106886	0.280841576616588	0.139838391403868
M298T197	0.643306815643655	1	0.408755610913295
M297T197	0.403321580342655	0.706912841647603	0.313442544247942
M178T197	0.17195387823507	0.41731038941957	0.199612334567663
M238T199	0.711324207221172	1	0.433249484460033
M484T199_2	0.343116732264975	0.629449865120017	0.287859631394886
M484T199_1	0.163841182648045	0.41731038941957	0.19458602645609
M363T199_2	0.125946109904807	0.41731038941957	0.167661938611648
M363T199_1	0.235106648304542	0.495796352936348	0.233776141741936
M364T199	0.0537549768457401	0.249356387907934	0.105595715016033
M346T199	0.661053178437836	1	0.41534814317171
M497T201	0.723118668276672	1	0.437291814781815
M335T201	0.266624983251273	0.570817862140272	0.250359530748546
M514T201	0.324033841876587	0.629449865120017	0.278944735902194
M513T201_1	0.804720113871981	1	0.463753883172217
M513T201_2	0.530986670158113	0.803972323923446	0.364527659276905
M290T202	0.215802038324857	0.41731038941957	0.223279121351369
M411T202_1	0.894039139516694	1	0.49000527667767
M411T202_2	0.804736304420934	1	0.463758886562546
M295T202	0.0867697416092352	0.280841576616588	0.137628527468643
M469T202	0.878628224007463	1	0.485660953152373
M529T203	0.0534770911984933	0.249356387907934	0.105280312536093
M438T203_2	0.256111363933648	0.570817862140272	0.24471969655074
M438T203_1	0.0828609622299314	0.280841576616588	0.134395589354458
M391T203	0.837699866156557	1	0.473755668358841
M575T203	0.976708358255999	1	0.512111212054509
M530T203	0.0188656447633315	0.124267113591894	0.0585979945743413
M357T203	0.168818531154122	0.41731038941957	0.19769692884366
M130T204	0.0442341587436941	0.237892788579574	0.094081585027662
M352T204	0.185109721687406	0.41731038941957	0.207297971652976
M575T204	0.70968452625297	1	0.432682911704285
M359T204	0.843364687154243	1	0.475436214608416
M449T204	0.968418434864578	1	0.509981295667655
M510T204	0.912746142474955	1	0.495181154298806
M448T204	0.825727264545454	1	0.470168163022562
M391T204_2	0.613220030789032	1	0.397232461023376
M391T204_1	0.960547850546887	1	0.50794183837453
M479T205_4	0.967205633655128	1	0.509668132309765
M441T205	0.98950663771125	1	0.515363337088651
M411T205_5	0.339965337194445	0.629449865120017	0.286418797124197
M479T205_5	0.641189991322294	1	0.407959301309071
M510T205	0.853900849116714	1	0.478533531722642
M479T205_1	0.935676840558292	1	0.501384093252783
M479T205_2	0.83435376139163	1	0.472757932544177
M411T205_1	0.68567908089795	1	0.42425648928463
M411T205_3	0.909660978610413	1	0.494334793754013
M411T205_4	0.86252011148594	1	0.481040268257563
M479T205_3	0.831301964086433	1	0.471844648297446
M411T205_2	0.181672591814569	0.41731038941957	0.205342858437856
M437T205	0.379002566114068	0.629449865120017	0.303452117456206
M532T206_1	0.124693352797893	0.34206283429681	0.166688085307116
M438T206	0.720439160303291	1	0.436378533926723
M532T206_2	0.118839918504865	0.34206283429681	0.162582423544938
M531T206	0.0846104503508022	0.280841576616588	0.135860449325517
M413T206	0.104726515203299	0.34206283429681	0.151845307666148
M457T206_1	0.00572182586825372	0.0674011385395332	0.0308375089821577
M414T206	0.0904047492529872	0.280841576616588	0.140509512476783
M457T206_2	0.00148013919877074	0.0308168920036874	0.0155443005215138
M457T206_3	0.0205116674751384	0.139812772529576	0.0613078175156855
M437T206	0.767093952428312	1	0.451868382776674
M290T207	0.0709893125292884	0.280841576616588	0.123615848265366
M292T207	0.0396491506745261	0.182561155079591	0.0886686903243138
M168T207	0.374193229980364	0.629449865120017	0.301445560219212
M291T207	0.0520022885424481	0.249356387907934	0.103582963500739
M531T207_2	0.218191143364012	0.495796352936348	0.22457502034863
M425T207_1	0.0983637038507654	0.316570785775164	0.146839002296283
M531T207_3	0.483587287817644	0.742826462255565	0.346500396487973
M425T207_2	0.0770257727986342	0.280841576616588	0.129288257799777
M312T207	0.0885281899715948	0.280841576616588	0.139036840224922
M710T207_1	0.877733272872536	1	0.485406392222788
M425T207_3	0.137419268043506	0.41731038941957	0.17647631205231
M621T207_1	0.664649499810117	1	0.416666252615898
M710T207_4	0.772315241990036	1	0.453549091010062
M531T207_1	0.241440877407083	0.495796352936348	0.237062978750344
M710T207_2	0.770879500078997	1	0.453087960819544
M609T207	0.103825237741286	0.34206283429681	0.151115833045777
M621T207_2	0.916760095081608	1	0.496278079949439
M710T207_3	0.968018548724354	1	0.509878083315586
M281T207	0.610023725444872	1	0.395981837315732
M621T207_3	0.930561525860016	1	0.500013605322351
M425T207_4	0.0914545677203972	0.280841576616588	0.141320115654468
M532T207	0.365346445390338	0.629449865120017	0.297689244315828
M622T208	0.579361325950248	0.999999999999991	0.383715470617023
M211T208	0.663696955452804	1	0.416317708809098
M503T208_2	0.362679978631056	0.629449865120017	0.296540139169063
M503T208_1	0.246437460617732	0.495796352936348	0.239598100932216
M523T208	0.259795570665708	0.570817862140272	0.246718475297842
M433T210	0.0990726628563239	0.316570785775164	0.14740455166521
M276T211	0.0436622775632371	0.237073336728619	0.0933426508576515
M277T211	0.0774000571061659	0.280841576616588	0.129626523732233
M489T211	0.446901637465759	0.742826462255565	0.331961313337552
M432T211	0.957734600217823	1	0.507208733068024
M143T211	0.331605504249392	0.629449865120017	0.282537082222665
M408T211	0.132669352678796	0.41731038941957	0.172903761008031
M111T211	0.253188727517548	0.570817862140272	0.243116467392379
M537T211	0.146421358252507	0.41731038941957	0.182968235199704
M171T211	0.53469659338357	0.803972323923446	0.365915377410053
M439T212	0.313069466650403	0.591546575643136	0.273632932785916
M208T212	0.347003240956963	0.629449865120017	0.28961998102619
M226T212	0.095145769344757	0.316570785775164	0.144223730774472
M279T212	0.838835101750129	1	0.474093313624781
M231T212	0.706015434258171	1	0.431410986796732
M397T212	0.941542990216821	1	0.502946524532145
M125T212	0.641685336862947	1	0.408145833190986
M398T212	0.890473740562801	1	0.489006731919181
M371T212	0.503646983768471	0.803972323923446	0.354023472252186
M408T212_2	0.583638242102964	0.999999999999991	0.385456248464737
M408T212_1	0.819890271910961	1	0.468401354015404
M347T212	0.208214819899629	0.41731038941957	0.219559188578676
M336T213	0.91696950856455	1	0.496335177259964
M615T213	0.940834105758394	1	0.502758235635373
M462T213	0.442626092544128	0.742826462255565	0.330197146250762
M614T214	0.334183718118499	0.629449865120017	0.283743558599845
M380T214	0.86347511564728	1	0.481316529445351
M615T214	0.937531040535709	1	0.501879014480434
M506T214	0.0832648511469928	0.280841576616588	0.134736390627892
M461T214_1	0.631780039858831	1	0.404393336640865
M461T214_2	0.659104049214908	1	0.414631263885449
M462T214_1	0.640847129920213	1	0.40783012138818
M462T214_2	0.828270525573736	1	0.470934318870309
M139T214	0.613881358624455	1	0.397490573529114
M505T214	0.0909779354793887	0.280841576616588	0.140953254221135
M506T216	0.562137760647654	0.913240581215426	0.376932351865052
M238T216	0.0794346061797141	0.280841576616588	0.131439186052006
M520T216	0.791680094339605	1	0.459693555414163
M521T216	0.823743600089618	1	0.469569043230315
M468T218	0.172372868813659	0.41731038941957	0.199865771044569
M264T218	0.628130733934738	1	0.402998820480903
M477T219	0.654431619559988	1	0.412905589778014
M210T219	0.0409840158188869	0.182561155079591	0.090179299452361
M428T219_2	0.0614061119341635	0.249356387907934	0.113768212655671
M355T219	0.161395406047682	0.41731038941957	0.193024866489853
M269T219	0.0216083400593479	0.139812772529576	0.0631061819586983
M192T219	0.456772950749467	0.742826462255565	0.335977339018609
M638T219_2	0.447177931167112	0.742826462255565	0.332074798341602
M428T219_3	0.0987629711236195	0.316570785775164	0.14715796925196
M534T219	0.316566896429873	0.629449865120017	0.275328457854418
M229T219	0.251602902106019	0.570817862140272	0.242239938553664
M428T219_1	0.0887515881157285	0.280841576616588	0.13921377572374
M638T219_1	0.487089391463834	0.742826462255565	0.347834711934688
M535T219	0.136617475759603	0.41731038941957	0.175880605592811
M639T219	0.701574575047244	1	0.429863871882401
M480T219_1	0.146897241054275	0.41731038941957	0.183301695451259
M479T219_1	0.12927137202028	0.41731038941957	0.170282309318843
M479T219_2	0.0974148699051895	0.316570785775164	0.146076156718049
M479T219_3	0.137127331125607	0.41731038941957	0.176259752725372
M480T219_2	0.429396038436126	0.742826462255565	0.324640924542239
M447T220_3	0.257349563999924	0.570817862140272	0.245394197361908
M447T220_1	0.10730002564747	0.34206283429681	0.153897903549137
M447T220_2	0.284240260237609	0.589331910571938	0.25951433440449
M446T220	0.143379680930611	0.41731038941957	0.180814217207719
M495T220	0.508006082125404	0.803972323923446	0.355731805139453
M471T220	0.122587763658369	0.34206283429681	0.165233013236018
M445T220	0.886410654058531	1	0.487864024429168
M370T220	0.449949354234533	0.742826462255565	0.333209675258716
M472T221_1	0.0250744901187807	0.146778736169936	0.0684393474901032
M561T221	0.123215078082474	0.34206283429681	0.165669039237397
M472T221_2	0.0287918089500942	0.182561155079591	0.0742653519487908
M369T221	0.909935270563657	1	0.494410155859391
M514T221	0.201140296827276	0.41731038941957	0.215959782103973
M560T221	0.101099290926664	0.316570785775164	0.149000640005717
M501T221_3	0.180221681207321	0.41731038941957	0.204506579712844
M280T221	0.190165844692796	0.41731038941957	0.210109330154652
M445T221	0.0959649680281669	0.316570785775164	0.144897124899922
M279T221	0.108364871019744	0.34206283429681	0.154734310142123
M501T221_1	0.491046399720996	0.742826462255565	0.349331577954296
M454T221	0.187282727926844	0.41731038941957	0.208515523368294
M501T221_2	0.968202175032096	1	0.509925483462457
M453T221	0.910878749307019	1	0.494669206557814
M244T222	0.756681255533914	1	0.448485526579286
M649T223	0.52957779369953	0.803972323923446	0.363998354681801
M611T223	0.172178456071425	0.41731038941957	0.199748249263411
M648T223	0.618123941654404	1	0.399141186200567
M407T223_1	0.0188699858098225	0.124267113591894	0.0586051192220769
M407T223_2	0.00390099177704357	0.0578248225669869	0.0250301467701495
M245T223	0.0917298932578333	0.280841576616588	0.141531156868656
M426T223	0.838539426998967	1	0.474005414864873
M246T223	0.161000158226697	0.41731038941957	0.192770519943463
M610T223	0.300532210294999	0.589529074512699	0.267636045361166
M247T223	0.649546353592012	1	0.41109039456077
M610T224	0.130183785732294	0.41731038941957	0.170991719000204
M438T224	0.685434634615614	1	0.424169395778645
M429T224	0.991415066506077	1	0.515844570281772
M146T224	0.0728268540667306	0.280841576616588	0.125387018907636
M210T224	0.00518244283293447	0.0674011385395332	0.0291894572138115
M208T224	0.0137012911374887	0.119201647798653	0.0490397826779852
M140T224	0.555014706993878	0.913240581215426	0.374112713245387
M408T224	0.018319468291383	0.124267113591894	0.057689088966312
M474T225	0.0224136999412645	0.139812772529576	0.0643752389446603
M539T225_2	0.0246952545506217	0.146778736169936	0.0678829650772129
M431T225_1	0.0247532170954808	0.146778736169936	0.0679685139221129
M249T225	0.281646693166068	0.589331910571938	0.258183770906752
M539T225_3	0.289464948801061	0.589529074512699	0.262163087861133
M431T225_2	0.00889247482755698	0.0741801290175405	0.0387360951834827
M424T225	0.158949896893665	0.41731038941957	0.191441840851317
M539T225_1	0.00482340511476921	0.0578248225669869	0.0280751122137115
M475T225	0.0485394257268128	0.249356387907934	0.0994358905186074
M431T226	0.03208214294874	0.182561155079591	0.079076247392418
M328T226	0.425332881086472	0.742826462255565	0.322904362760422
M212T226	0.265936417421771	0.570817862140272	0.249996139079383
M329T227	0.549304024494009	0.913240581215426	0.371830653533856
M285T227	0.569774399484913	0.913240581215426	0.379922714368611
M283T227	0.674536755504884	1	0.420259647460173
M499T228_2	0.01840139841983	0.124267113591894	0.0578270315642249
M500T228_2	0.0336017715384251	0.182561155079591	0.0811567515002098
M499T228_1	0.00192714386039734	0.0308168920036874	0.0175632565505136
M500T228_1	0.00962388922157097	0.0741801290175405	0.0401957444806488
M266T228	0.0936959371942502	0.280841576616588	0.143019800783696
M467T228	0.363324378838847	0.629449865120017	0.296818570138245
M198T228	0.48721158491671	0.742826462255565	0.347881105936096
M179T228	0.502144163604147	0.742826462255565	0.353469774059128
M465T229_1	0.0540743781306437	0.249356387907934	0.105956536574382
M619T229_1	0.159728063520881	0.41731038941957	0.191947981816876
M465T229_3	0.0215523160052591	0.139812772529576	0.0630163109959613
M465T229_2	0.0353527530299905	0.182561155079591	0.0834526184932742
M465T229_4	0.02121935941196	0.139812772529576	0.0624778235231552
M166T229	0.0318085752511487	0.182561155079591	0.0786926080137485
M619T229_2	0.138937908472106	0.41731038941957	0.177596594613893
M734T229	0.817386807444924	1	0.467639960298678
M466T230	0.101313722980291	0.316570785775164	0.149167757611314
M528T230_1	0.0778136358721951	0.280841576616588	0.129998550902781
M528T230_2	0.0171606966140518	0.124267113591894	0.0556749139386365
M529T231_1	0.0434386976755178	0.237073336728619	0.0930522821897752
M529T231_2	0.0455535004358993	0.237892788579574	0.0957581591723143
M441T231_1	0.0121278165724926	0.119201647798653	0.0455605391477556
M454T231_1	0.133720577603615	0.41731038941957	0.1737035212509
M454T231_2	0.12832470443146	0.41731038941957	0.169541934743519
M563T231	0.299207495836612	0.589529074512699	0.266990610915389
M529T231_3	0.00825251619669137	0.0741801290175405	0.0373520953345109
M441T231_2	0.00359776068139286	0.0578248225669869	0.0238882801423955
M318T232	0.636141610233652	1	0.406051509328207
M483T232	0.235783441415826	0.495796352936348	0.234131309542768
M482T232	0.387786113491514	0.629449865120017	0.307054137319071
M775T233	0.592097992599608	1	0.388870708267352
M388T233	0.871559756511932	1	0.483643502365029
M389T233	0.805818253823023	1	0.464093031592498
M257T233	0.113553145737626	0.34206283429681	0.158705435687092
M182T233	0.257728888000053	0.570817862140272	0.245600273470466
M483T233	0.418374689271462	0.742826462255565	0.319896748164142
M361T234	0.17188104514122	0.41731038941957	0.199568219443404
M362T234	0.731917267991893	1	0.44027001511466
M431T235_1	0.0486889672063838	0.249356387907934	0.0996198480198906
M431T235_3	0.161209907258712	0.41731038941957	0.192905567667174
M431T235_2	0.0647769581656062	0.280841576616588	0.117317031859993
M646T235	0.259930353356651	0.570817862140272	0.246791133949423
M645T236	0.321201115309	0.629449865120017	0.277581561386778
M403T236	0.360868030475183	0.629449865120017	0.295754732834657
M261T236	0.607271543890429	1	0.39490082116235
M599T236_1	0.456436887412735	0.742826462255565	0.335841907014485
M599T236_2	0.147043081229441	0.41731038941957	0.183403698574077
M476T236_2	0.0362225795678169	0.182561155079591	0.0845549057247752
M404T236	0.571804435124272	0.913240581215426	0.380712035411107
M260T236	0.118191344572802	0.34206283429681	0.162115646046606
M476T236_3	0.225019692152315	0.495796352936348	0.22836607456101
M476T236_1	0.0740991440200446	0.280841576616588	0.126590155391817
M455T237_1	0.324897113538256	0.629449865120017	0.279358065093765
M455T237_2	0.391808334452012	0.629449865120017	0.308677161108904
M454T237	0.191879915287074	0.41731038941957	0.211045399125619
M153T237	0.521380483795579	0.803972323923446	0.360893214694987
M534T238_2	0.739010939833073	1	0.442648265445786
M640T238_1	0.629027405437665	1	0.403342072036965
M238T238	0.313886977126747	0.591546575643136	0.274016478320202
M534T238_1	0.831502528662322	1	0.471904766599216
M640T238_2	0.480603853614373	0.742826462255565	0.345356564597266
M533T238	0.996124020425326	1	0.517027911039287
M466T238_1	0.321277387411689	0.629449865120017	0.277618404202667
M354T238	0.280526851526996	0.589331910571938	0.257605940475296
M466T238_2	0.445678068306746	0.742826462255565	0.331457989281238
M389T238	0.968321845146487	1	0.509956369423356
M228T238	0.226648867929285	0.495796352936348	0.229254948878451
M534T238_3	0.806488569524602	1	0.464299840440134
M197T239	0.223555186524239	0.495796352936348	0.227561968703213
M520T239	0.507722154040806	0.803972323923446	0.355620928625282
M138T239	0.0816028280134813	0.280841576616588	0.133323711660587
M706T239_2	0.532652654057804	0.803972323923446	0.365151916226634
M314T239	0.875988254728775	1	0.484909311896235
M706T239_1	0.459343165370412	0.742826462255565	0.337010150675016
M313T240	0.28339437529506	0.589331910571938	0.259081551203422
M344T240	0.631510672518486	1	0.404290625521392
M373T240	0.774648038706371	1	0.454296680497761
M610T240	0.653224981063786	1	0.412458286202013
M589T240	0.0739629238060176	0.280841576616588	0.126462230194453
M486T240_3	0.383097407201797	0.629449865120017	0.305141322300536
M486T240_2	0.483499712716622	0.742826462255565	0.346466914482379
M588T240	0.804929151242867	1	0.463818475135106
M486T240_1	0.486422624835952	0.742826462255565	0.347581364080682
M389T240	0.0174776465981237	0.124267113591894	0.0562378446828067
M389T241_2	0.509819629770007	0.803972323923446	0.356438720316
M389T241_1	0.980837057082742	1	0.513165099639363
M437T241	0.173407224683718	0.41731038941957	0.200488906711402
M427T241	0.429690951983512	0.742826462255565	0.324766409382128
M587T242	0.479902767563564	0.742826462255565	0.345086813442551
M517T243_2	0.684677788572645	1	0.42389957274101
M517T243_1	0.534015527161134	0.803972323923446	0.365661277856214
M547T243_1	0.308232685259099	0.591546575643136	0.271344600051066
M547T243_2	0.666557751843428	1	0.417363246961632
M609T244_4	0.889385021388164	1	0.488701039617136
M609T244_1	0.732023588774913	1	0.440305810420692
M610T244	0.701761245082648	1	0.42992907383572
M183T244	0.48527537401181	0.742826462255565	0.347144687626711
M182T244	0.393138729414841	0.629449865120017	0.309210404056894
M627T244_2	0.821454889613045	1	0.468876105670957
M609T244_2	0.848484246569598	1	0.476945794606124
M627T244_1	0.81761936241731	1	0.467710780521899
M609T244_3	0.889758619701858	1	0.488805980357456
M497T244	0.0644970902084357	0.280841576616588	0.117021366960643
M465T245	0.294358141617632	0.589529074512699	0.264605639185711
M583T246_1	0.244279767970837	0.495796352936348	0.238509470313227
M479T246	0.997506085788297	1	0.517374121163777
M584T246	0.261984410515888	0.570817862140272	0.247894417398047
M206T246	0.0415939101218632	0.182561155079591	0.0908534307112452
M599T246_1	0.0736136096454704	0.280841576616588	0.126133215465573
M599T246_2	0.0836769450068273	0.280841576616588	0.135082484249608
M419T246	0.149285921404243	0.41731038941957	0.184961254624635
M130T246	4.01157151865969e-07	0.00251702959834535	4.52423383098566e-05
M351T246	0.0813820781397018	0.280841576616588	0.13313402187052
M583T246_2	0.231068339713641	0.495796352936348	0.231636712555143
M205T247	0.0859963894561636	0.280841576616588	0.137000267072439
M479T247	0.215392109825149	0.41731038941957	0.223081717860794
M489T247_1	0.767467352620857	1	0.451988921689889
M478T247_2	0.427181145968599	0.742826462255565	0.323696081531834
M503T247	0.0244787279457603	0.146778736169936	0.0675617367715594
M489T247_3	0.994522629426212	1	0.516626137693349
M478T247_1	0.267381030227474	0.570817862140272	0.250757588683612
M408T247_1	0.409342472357276	0.706912841647603	0.316029852783266
M489T247_2	0.817142984808255	1	0.467565688481593
M408T247_2	0.653738682787425	1	0.412648799866809
M504T247	0.00272219114467332	0.0369931017652769	0.0206434043365267
M407T247	0.745912357313293	1	0.444942743896497
M305T247	0.0985600162539711	0.316570785775164	0.146995982460419
M583T247	0.227914566721135	0.495796352936348	0.229941443103772
M224T248	0.379266906369504	0.629449865120017	0.303561694297962
M284T248	0.403147091885579	0.706912841647603	0.313367051960386
M304T249	0.0193803974011968	0.124267113591894	0.0594321798922001
M196T250	0.755132212792126	1	0.447978705477462
M357T250_3	0.725543754501761	1	0.438115830992553
M476T250_1	0.67226243929933	1	0.419437002823589
M438T250	0.996386268330206	1	0.517093642839365
M357T250_2	0.852984762648623	1	0.478265682246354
M476T250_2	0.681933717697705	1	0.422919160514162
M319T250	0.21558957351466	0.41731038941957	0.223176857783723
M357T250_1	0.295581408262048	0.589529074512699	0.265210576909272
M271T250	0.0295662850209313	0.182561155079591	0.0754375529510637
M318T251	0.843957660563628	1	0.475611507868509
M452T251_2	0.993362520464184	1	0.516334659913099
M445T251	0.116565976798818	0.34206283429681	0.160935135469895
M446T251	0.182746588307237	0.41731038941957	0.205957669535731
M430T251	0.294408818004429	0.589529074512699	0.264630744804811
M452T251_1	0.516435311166871	0.803972323923446	0.358998697395647
M441T251	0.477674563220016	0.742826462255565	0.344227049129323
M204T252	0.978726985476944	1	0.512627054319861
M292T253	0.0191600639799697	0.124267113591894	0.0590777257534972
M401T253	0.690634590491743	1	0.426016419244192
M542T253_2	0.517438973351656	0.803972323923446	0.359384514037546
M541T253	0.253285006842304	0.570817862140272	0.243169533037594
M542T253_1	0.483183220220636	0.742826462255565	0.346345864832405
M508T254_1	0.180889313589563	0.41731038941957	0.204892209105892
M508T254_2	0.858931239815743	1	0.479999452321959
M352T254	0.1013743480359	0.316570785775164	0.149214945318455
M251T256	0.284659908051251	0.589331910571938	0.25972861966815
M252T256	0.597150380986981	1	0.39089187788507
M273T256	0.787372124652478	1	0.458338618103462
M212T256	0.366539732319508	0.629449865120017	0.298200922024581
M219T258	0.706100493092993	1	0.431440537806585
M198T258	0.205133950556768	0.41731038941957	0.218007632888372
M197T258	0.381966579405166	0.629449865120017	0.304676585104841
M257T258	0.178706153325215	0.41731038941957	0.203625981466594
M147T258	0.00163132504780241	0.0308168920036874	0.0162926171392213
M309T258	0.107032494774435	0.34206283429681	0.153686590153659
M146T258	0.0104636479576324	0.0741801290175405	0.0417300510762372
M504T258_3	0.0269365095570408	0.175576992436919	0.0713672143674682
M118T258	0.0180163545345643	0.124267113591894	0.057173729867879
M504T258_1	0.0253221035802663	0.154537620045568	0.0688084826173535
M304T258	0.141548793265996	0.41731038941957	0.179498443712669
M306T258	0.396319105613693	0.629449865120017	0.310477991730914
M305T258	0.11351884896521	0.34206283429681	0.15867973768883
M308T258	0.0737190194116508	0.280841576616588	0.126232647282066
M504T258_2	0.0221958941667787	0.139812772529576	0.0640361896391374
M452T258	0.318328966747033	0.629449865120017	0.276188547617429
M452T259	0.782899098232392	1	0.45692455743156
M564T259	0.0195531645802379	0.124267113591894	0.059707428680029
M460T259	0.554477013489209	0.913240581215426	0.373898664967677
M552T259	0.173135443997378	0.41731038941957	0.200325521779477
M394T260	0.114490443559317	0.34206283429681	0.159404959895993
M239T261	0.798302678174932	1	0.461763312849264
M384T261	0.485620752542701	0.742826462255565	0.347276250049846
M553T261	0.217378854797922	0.495796352936348	0.224116890962004
M483T262	0.531569967177227	0.803972323923446	0.364746427109758
M391T263_1	0.236120671402342	0.495796352936348	0.234307922079451
M238T263	0.354179952083671	0.629449865120017	0.292823354871191
M506T263	0.898481616862781	1	0.491244013306073
M391T263_2	0.994973193634655	1	0.516739247411618
M608T264	0.44852484485041	0.742826462255565	0.332627133767006
M609T264	0.857809615468176	1	0.479673310964797
M438T264_2	0.844351291024163	1	0.475727807199499
M438T264_1	0.95859674804128	1	0.507433632333052
M434T264	0.25578653206275	0.570817862140272	0.24454228343466
M434T265_2	0.415319962136665	0.706912841647603	0.318565069499544
M434T265_1	0.739316198729947	1	0.442750154184644
M521T265	0.695487160585212	1	0.427729395201258
M434T266	0.604790842065935	1	0.393923117164108
M520T266	0.784354325216809	1	0.457385408834892
M667T267	0.22462317086962	0.495796352936348	0.228148835731444
M666T267	0.0371944721406855	0.182561155079591	0.0857578882991556
M667T268_1	0.0423231675819113	0.188042666258761	0.0916594763366432
M666T268	0.0254267027274903	0.154537620045568	0.0689658687791078
M556T268_1	0.043711912279626	0.237892788579574	0.0934069539315172
M667T268_2	0.0562798758655495	0.249356387907934	0.108399453973215
M555T268_1	0.0412935151959858	0.182561155079591	0.0905226307524309
M556T268_2	0.0626975973954211	0.280841576616588	0.115094464508949
M556T268_3	0.0354438657546396	0.182561155079591	0.0835692422707043
M667T268_3	0.0366508492693817	0.182561155079591	0.0850886711562991
M555T268_2	0.0605978491069534	0.249356387907934	0.112949032863132
M163T268	0.172253791930183	0.41731038941957	0.199793804582645
M185T268	0.282677252117794	0.589331910571938	0.258713756254154
M164T268	0.302424629397893	0.589529074512699	0.268553611771921
M107T268	0.710046530168084	1	0.432808095379779
M229T268	0.283110285813776	0.589331910571938	0.258935946571044
M89T268	0.53625073287506	0.912152063835264	0.366542766623572
M556T268_4	0.00799836030942091	0.0741801290175405	0.0367719894327171
M468T269	0.685746242116202	1	0.42428041347029
M521T269_1	0.0176987065866736	0.124267113591894	0.0566250280000048
M521T269_2	0.171568513168805	0.41731038941957	0.199378715170069
M471T269_1	0.397390163792907	0.629449865120017	0.310902622615736
M520T269	0.0492060430549376	0.249356387907934	0.100252461073101
M471T269_2	0.712077734400497	1	0.433509477688004
M563T269	0.123206845477741	0.34206283429681	0.165663330944755
M472T270	0.906966137513573	1	0.493593185906717
M497T270_1	0.143938161359653	0.41731038941957	0.181212677918161
M290T270	0.141243691635408	0.41731038941957	0.179277756917672
M504T270_1	0.397191660582705	0.629449865120017	0.310824009560217
M504T270_2	0.683519471225521	1	0.423486131248999
M563T270_1	0.0569901848090851	0.249356387907934	0.109168603752265
M562T270_2	0.0485750073053046	0.249356387907934	0.0994797019383972
M497T270_2	0.198929409149614	0.41731038941957	0.214807890366405
M466T270	0.429420339803388	0.742826462255565	0.324651267549827
M493T270	0.366709608435938	0.629449865120017	0.298273636062017
M492T270	0.39303761003099	0.629449865120017	0.30916993610156
M403T270	0.914084419591728	1	0.495547406727011
M563T270_2	0.198576908890937	0.41731038941957	0.214623015370976
M656T270_2	0.163668433755902	0.41731038941957	0.194476473035402
M656T270_1	0.19123102746327	0.41731038941957	0.210692032359221
M562T270_1	0.765425958687055	1	0.451329282449688
M656T270_3	0.565705364647102	0.913240581215426	0.378333520560542
M238T270	0.128065522358875	0.41731038941957	0.169338457826616
M627T270_2	0.0194990655986171	0.124267113591894	0.0596214910616483
M627T270_1	0.147407220463749	0.41731038941957	0.183657996024821
M627T270_3	0.0971682438371818	0.316570785775164	0.1458767496392
M556T270	0.519995441212566	0.803972323923446	0.360364227161126
M556T271	0.0335867974860996	0.182561155079591	0.0811366588922326
M131T271	0.0260208792939114	0.175576992436919	0.0699071874404798
M690T271_1	0.00349415644962118	0.0578248225669869	0.0234796965597078
M689T271_1	0.00680827754908224	0.0741801290175405	0.0337931498774846
M690T271_3	0.00816862886903487	0.0741801290175405	0.0371626235662283
M690T271_2	0.00606810082544375	0.0674011385395332	0.0318226226216392
M689T271_3	0.00747118004477328	0.0741801290175405	0.0355084742111398
M689T271_2	0.00296205554665134	0.0369931017652769	0.0214096556940382
M862T271	0.0212886954495816	0.139812772529576	0.0625905816656965
M541T271	0.487377168412355	0.742826462255565	0.347943956736024
M443T271	0.834954677980021	1	0.472937391442213
M690T271_4	0.0102519073657564	0.0741801290175405	0.0413563965049366
M534T271	0.697369399514942	1	0.428391083914499
M861T271	0.025527657164562	0.154537620045568	0.0691172238372571
M540T271	0.419580268378066	0.742826462255565	0.320420930480768
M526T271	0.0560820431850361	0.249356387907934	0.108183728168366
M541T272	0.350898981443016	0.629449865120017	0.291366397413519
M526T272_1	0.0120287348144196	0.119201647798653	0.0453298664197212
M861T272_2	0.0118104751118267	0.119201647798653	0.0448166016855382
M862T272_1	0.0113413127337172	0.119201647798653	0.043688798462812
M526T272_2	0.664216978296507	1	0.416508041048154
M690T272	0.0162679220657533	0.119201647798653	0.0540600475311779
M861T272_1	0.0352488192380417	0.182561155079591	0.083319247855402
M534T272	0.578915169459673	0.999999999999991	0.383533309098057
M535T272	0.61398887954595	1	0.397532517445349
M862T272_2	0.0262208183117259	0.175576992436919	0.0702294828232788
M585T272_1	0.140962900950238	0.41731038941957	0.179074292525902
M585T272_2	0.0889913853640997	0.280841576616588	0.139403208929088
[truncated: 1,920 more rows]
