# Supplementary material for: A Retrospective Metabolomics Analysis of Gamma-Hydroxybutyrate in Humans: New Potential Markers and Changes in Metabolism Related to GHB Consumption
Source: Front Pharmacol. 2022 Mar 3;13:816376. doi: 10.3389/fphar.2022.816376 (PMC8927817; doi:10.3389/fphar.2022.816376)
Supplement: Supplementary file 1 [file DataSheet1.zip › Data Sheet 1/Raw data and R code/ttest/ttest_fdr.R]

# t test--------------------------------------------------------------------
library(tidyverse)
# apply the function to every variable *other than* the first one (group)
study_data <- read.table("./GHB_NOMIS.csv", header = TRUE, sep = ",", dec = ".", row.names = 1)
# apply the function to every variable *other than* the first one (group)
t_tests <- lapply(
  study_data[, -1],
  function(x) { t.test(x ~ Group, data = study_data, mu=0, alt="two.sided", paired=T, conf.level=0.95) }
)

data.frame(p.value = sapply(t_tests, getElement, name = "p.value"))
t_tests<-data.frame(p.value = sapply(t_tests, getElement, name = "p.value"))
write.csv(t_tests,file="t_tests.csv")


library(fdrtool)
library(ggplot2)
library(grid)
library(gridExtra)
ghb_ttest<- read.table("./t_tests.csv", header = TRUE, sep = ",", dec = ".", row.names = 1)
FDRresults <- fdrtool(ghb_ttest$p.value, statistic = "pvalue", plot = TRUE)
FDR<-FDRresults$lfdr
q_value<-FDRresults$qval
results<-cbind(ghb_ttest, FDR, q_value)
write.csv(results,file="FDR_ttest.csv")
