# Supplementary material for: A Retrospective Metabolomics Analysis of Gamma-Hydroxybutyrate in Humans: New Potential Markers and Changes in Metabolism Related to GHB Consumption
Source: Front Pharmacol. 2022 Mar 3;13:816376. doi: 10.3389/fphar.2022.816376 (PMC8927817; doi:10.3389/fphar.2022.816376)
Supplement: Supplementary file 1 [file DataSheet1.zip › Data Sheet 1/Raw data and R code/ttest/t_tests.csv]

	p.value
M197T15	0.815755090938418
M99T16	0.978899184230088
M257T16	0.417224868204753
M112T16	0.179907832929381
M129T16	0.234997230329223
M204T17	0.154241839383792
M147T17_1	0.476902266280039
M147T17_2	0.361821320171671
M203T17	0.247417381263169
M146T17	0.406246543399091
M243T17	0.710547576736348
M107T17	0.782827653609838
M123T18	0.556579605478512
M125T18	0.88152261993082
M191T18	0.477622418437598
M165T18	0.831615210880897
M181T18	0.891257698611689
M247T18	0.717920193288523
M219T19	0.0479306329329413
M249T19	0.780245943069999
M251T19	0.958211811223921
M217T19_2	0.333175949127412
M235T19	0.539991791545316
M233T19	0.456777819709437
M267T19	0.268943614709175
M243T19	0.622284122024217
M281T19	0.602347136454431
M265T19	0.535586409865437
M209T19	0.208407428678257
M239T19	0.608523080011865
M115T19	0.997122823291072
M113T19	0.897872247548041
M117T19	0.9558670865773
M223T19	0.660713773788361
M225T19	0.825392004003971
M255T19	0.816805817670908
M241T19	0.928885961456905
M409T19	0.587492605777497
M425T19	0.711533845706203
M207T19	0.959021612807283
M283T19	0.72272601202058
M227T19	0.484271242082509
M257T19	0.966802038238318
M141T19	0.762873232332141
M367T19	0.317089539996964
M99T19	0.569579686166612
M83T19	0.249485238674998
M97T19	0.366438778542726
M81T19	0.528161333712276
M291T19	0.378070958534645
M247T19	0.816413311367046
M139T19	0.386341748756516
M199T19	0.800046085436303
M189T19	0.385807623370947
M289T19	0.556654895335748
M217T19_1	0.96107180833328
M287T19	0.72756682168361
M273T19	0.923662215623327
M173T19	0.245749270864878
M231T19	0.81968347691225
M229T19	0.966465845419822
M213T19	0.933674953223435
M215T19	0.880261407653692
M171T19	0.667933972186149
M170T19	0.364277250229772
M186T19	0.0376388731705278
M155T19	0.328337536199517
M280T20	0.205919279306646
M207T20	0.124537515799614
M191T20	0.0103112926449564
M140T20	0.359080257848542
M220T20	0.589489867893847
M221T20	0.502230909921052
M219T20	0.864212956883286
M104T20	0.446829916317234
M151T20	0.0122725855721898
M105T20	0.687351361172751
M148T20	0.273237644997692
M277T20	0.880177540945884
M169T20	0.82272151895951
M175T20	0.43419634628496
M204T20	0.833107090491155
M203T20	0.485882014321793
M156T21	0.92944773049422
M384T21	0.269091257696964
M163T21_2	0.946887198092498
M162T21	0.622287257874486
M159T21	0.459932116586946
M120T21	0.00104235767041065
M180T21	0.213178957795473
M115T21	0.894015005135551
M147T21	0.0727216616928872
M149T21	0.106811909349006
M176T21	0.139536428338919
M148T21	0.0314789037023419
M114T21	0.683619627292299
M163T21_1	0.791822116603544
M90T21	0.928523031779177
M365T21	0.142476490912191
M258T21	0.378905689107583
M198T21	0.266775472667713
M61T21	0.741965154777771
M255T21	0.0154502540361249
M145T22_1	0.475314414321962
M325T22	0.0341468589828417
M153T22	0.14900896768844
M173T22	0.208155826076827
M97T22	0.983051786725484
M129T22	0.452539776409982
M381T22	0.248379524072398
M146T22	0.0758420683674356
M323T22	0.574838855772736
M133T22	0.216341196805887
M191T22	0.284383522814783
M104T22	0.517351481088084
M134T22	0.518671282540308
M138T22	0.200820110362351
M85T22	0.195051516549724
M185T22_1	0.0186682548273974
M94T22	0.0726167694956992
M132T22	0.151506270947818
M75T22	0.241135563263897
M204T22	0.481332017421364
M161T22_1	0.0688384926291393
M222T22	0.414996063825705
M93T22	0.0627532000723428
M217T22	0.268917616905231
M116T22_1	0.0184922768996372
M131T22	0.0249868227364833
M359T22	0.100381788306804
M165T22	0.260183607502484
M357T22	0.561553948118365
M429T22	0.292413685771574
M70T22	0.0867565866813954
M560T22	0.109080157981626
M180T22	0.000971771412986289
M355T22	0.806590948374085
M527T22	0.395601230064383
M358T22_1	0.61267305892514
M428T22	0.190680119304078
M231T22	0.810690260050408
M117T22	0.420897043296525
M161T22_2	0.356023153712703
M179T22	0.00270960584096305
M427T22	0.179613872467174
M116T22_2	0.0144618373112357
M215T22	0.00244711116559017
M214T22	0.0225728773060414
M230T22	0.233864781613068
M160T22	0.671587455624756
M185T22_2	0.0875432262835451
M358T22_2	0.621542472115037
M145T22_2	0.623919752745034
M346T22	0.981886336366028
M144T22	0.947428402403748
M99T23	0.464683311856916
M135T23	0.448923984560393
M206T23_2	0.810728434646719
M134T23	0.000900940932722896
M115T23	0.507570100564526
M136T23_1	0.577768907040218
M201T23	0.0759975320832974
M187T23	0.233073296430385
M441T23	0.520791112317964
M146T23	0.206389715324811
M176T23	0.0354090340214344
M206T23_1	0.265212582257894
M349T23	0.0950274333450677
M357T23	0.640706098215392
M188T23	0.724483668491127
M205T23	0.35237881177287
M204T23	0.00575930375908479
M369T23	0.062137219128506
M473T23	0.0352611827929583
M249T23	0.00277855204069923
M141T23	0.336917709960173
M200T23	0.00506989036954936
M348T23	0.413763674636414
M88T23	0.0849711157387279
M192T23	0.434634080645053
M203T23	0.0668679482698252
M136T23_2	0.0508850273836869
M198T23	0.0175815768010281
M186T23	0.00299937223495053
M338T23	0.0741473501706154
M466T23	0.158471996887388
M230T23	0.158501152309213
M229T23	0.0994488929109683
M428T23	0.199137225966552
M162T23	0.503274197229219
M119T23	0.370031340497225
M638T24	0.408628994091643
M293T24	0.381078665525823
M247T24	0.508105262508592
M660T24	0.31287562773779
M140T24	0.175035001294322
M118T24	0.0354556679100972
M640T24	0.00103859515766506
M463T24	0.212055185298268
M629T24	0.877340457925369
M332T24	0.591385162002924
M333T24	0.771872139718324
M317T24	0.290132993506556
M119T24	0.00141198365905982
M607T24	0.195439441268127
M120T24	0.0622320960583707
M331T24	0.511343446444072
M73T24	0.963911719460342
M72T24	0.80719178896378
M316T25	0.812195652716579
M315T25	0.722848428789063
M295T25	0.0182978006958945
M284T25	0.0052433340331408
M613T25	0.397716676735991
M235T25	0.0553532350081919
M148T25	0.148479724058383
M294T26	0.0692051008334883
M160T26	0.000485248783453532
M600T26	0.0930976046295019
M601T26	0.108555311410816
M307T26	0.804815979334653
M308T26	0.996894673140297
M310T26	2.67302331499018e-05
M222T26	0.453583690254831
M330T27	0.0220400331835098
M310T27	0.864763289486789
M346T27	0.800746717512311
M237T28	9.19369732009024e-05
M253T28	0.00199170465433631
M538T28	0.634045676041426
M179T28	0.670151835573236
M309T28	0.0230196351063843
M280T29	0.355938150548287
M210T29	0.101971674072281
M215T30	0.824377837827843
M231T30	0.123863333414603
M211T30	0.246167823842058
M169T30	0.500502762795022
M216T30	0.967946087342267
M233T31	0.554162878041638
M232T31	0.424046271666565
M407T31	0.0566940648938555
M193T31	0.0723293464294745
M428T31	0.133892987283208
M73T32	0.013616339703476
M175T32	0.166947957724473
M72T32	0.000610678178578408
M118T32	0.339102070042148
M120T32	0.926178097054713
M191T32	0.183508898102342
M119T32	0.956672635377603
M157T32	0.450564486526858
M312T32	0.367567401594514
M192T32	0.772474253106877
M139T32	0.300172213952707
M217T32	0.825837195394236
M265T32	0.588316576810162
M310T32	0.152998725524189
M129T32	0.388765800025939
M311T32	0.16180699840151
M147T32	0.312688164285272
M409T32	0.80867643948149
M111T32	0.919098451526239
M408T32	0.0586358762368595
M361T32	0.0713158313061583
M148T32	0.965597970194868
M176T32	0.078005627239045
M115T32	0.0323028350501673
M87T32	0.00276249041624126
M177T32	0.0466923693274576
M130T33	0.259501596358096
M165T33	0.407471237419573
M158T33	0.978570966291828
M69T33	0.123620390881037
M141T33	0.211730393195001
M140T33	0.302715868548309
M438T33	0.362048113023703
M195T33	0.015035248391577
M194T33	0.0248782460976662
M112T33	0.707938231545652
M377T33	0.396509444266231
M385T33	0.0927884647540046
M253T33	0.426227964015299
M386T33	0.0400279841152136
M387T33	0.0500578512238374
M384T33	0.29814555798522
M383T33	0.18497109917368
M439T33	0.458229131758732
M362T33	0.0620830468153599
M247T33	0.869194124138145
M152T33	0.0345769767135074
M308T34	0.610155808703321
M148T34	0.503243210423103
M131T34	0.00969589552356789
M167T34	0.239561313233575
M189T34	0.280832532159127
M403T34	0.491897305536078
M130T35	0.574057754874266
M339T35	0.544074305057774
M173T35	0.310247338133161
M186T35	0.500333086579844
M131T35	0.0699523008880233
M342T36	0.36407668983913
M93T36	0.274886656833805
M131T36	0.473813531948216
M170T36	0.410900402245975
M189T36	0.0392622972915043
M91T36	0.0343569685764894
M487T36	0.0620190820490409
M113T36	0.0166020961730164
M146T36	0.856358404438509
M241T37	0.520178285692821
M391T37	0.202285271004238
M243T37	0.498174428317579
M339T37	0.413688149050422
M130T37	0.365993051235411
M243T38	0.0606222608396705
M562T38	0.494057721077523
M152T38	0.801271410409093
M104T38	0.057063268879037
M150T38	0.083960777184793
M151T38	0.500116362965376
M133T38	0.83038177105604
M349T38	0.324743260954492
M484T38	0.654494828517751
M348T38	0.274768407190852
M234T38	0.962816399639381
M311T38	0.0788783960756115
M695T38	0.198257015297271
M206T38	0.888950103308676
M169T38	0.220996534088619
M205T38	0.557404784319754
M204T38	0.724930440571988
M286T39	0.0414492521391746
M655T39	0.121689342103839
M305T40	0.655152118329425
M159T40	0.11462165463953
M175T40	0.88038474170736
M203T40	0.243546661794471
M266T40	0.0981697686973788
M295T40	0.106788894736626
M517T40	0.690036521828357
M339T40	0.560791192835402
M243T40	0.47518233110929
M338T41	0.378635680680522
M351T41	0.477949985354513
M262T41	0.00516020534282448
M193T41	0.0158493525551208
M194T41	0.0362509029408003
M280T41	0.263845124209414
M290T42	0.299791067973743
M444T42	0.304974842804256
M259T42	0.801138600103606
M124T42	0.418915842419763
M137T42	0.228159652055979
M125T42	0.198666142992655
M123T42	0.0943700281529458
M179T42	0.332233120024381
M80T42	0.000604163489751187
M308T43	0.18490142745982
M310T43	0.298682159091375
M309T43	0.23192972574124
M96T43	2.39287582560937e-05
M657T43	0.223401207854509
M441T43	0.332261652769566
M656T43	0.0819853150114923
M139T43	0.916425413429141
M330T43	0.777413941587611
M273T43	0.212543651186002
M364T43	0.923132571484237
M274T43	0.168157307282385
M221T44	0.000378696611550692
M138T44	0.712246438077773
M137T44_1	0.434151554153294
M119T44	0.00016840519143793
M542T44	0.0918256163688918
M137T44_2	0.785578797082054
M110T44	0.000969588164635136
M485T44	0.295281217331142
M317T44	0.435798197237102
M574T44	0.466144143138472
M486T44	0.0350159122229552
M329T44	0.309925508337898
M541T45	0.118165342752507
M349T45	0.642839003790483
M697T45	0.930340351885157
M350T45	0.904660169530515
M163T46	0.926831258710665
M116T46	0.12066434018224
M215T46	0.616395788696649
M247T47	0.23575362154597
M409T47	0.187081429696161
M526T47	0.165962127946002
M189T47	0.475664047273238
M338T47	0.491326819396452
M322T47	0.606173287286681
M229T48	0.366580842390226
M412T48	0.172699385569225
M293T48	0.108815711218622
M297T48	6.7568036457033e-11
M277T48	0.258001342234757
M61T49	0.0285363654325497
M294T49	0.0317915541036156
M199T49	0.00664627566660844
M145T49	0.681823387404628
M175T49	0.621621014089344
M166T50	0.529789196560843
M113T50	0.379824387651254
M308T50	0.210127429869742
M288T50	0.0383853479107195
M345T50	1.09902383893505e-11
M307T50	0.202889404477532
M165T51	5.7088741068372e-13
M315T51	0.181052182736561
M163T51	0.109025853167386
M105T51	4.13061437665499e-29
M143T51	0.693199325635693
M106T51	7.76626878822437e-18
M309T51	0.023723659516129
M88T51	9.20461066341840e-12
M613T51	0.199256027490158
M87T51	3.90807715543348e-20
M115T51	0.741395180740531
M209T51	0.016486576044279
M128T51	3.55661195037087e-11
M325T52	4.52904873274247e-12
M127T52	1.43090037845783e-22
M153T52	0.0461649739120952
M357T52	0.0218872836407413
M227T52	0.357543859796539
M253T52	8.01130604344902e-10
M354T52	6.77160135025585e-14
M262T52	0.000154009447214893
M234T52	1.06706080789788e-13
M304T52	0.95837302081904
M190T52	0.703268220746564
M256T52	8.49099150504723e-05
M130T52	0.35680015037588
M342T52	2.68200059609294e-18
M250T52	2.27766986682838e-09
M184T52	0.185341876539128
M148T52	0.691213508150414
M614T52	0.294634648369363
M152T52	0.555949410344268
M131T53	0.249617312005274
M84T53	0.000200983102698079
M197T53	0.835078040447382
M118T53	0.284818458241359
M312T53	0.571790168371903
M158T53	0.316328372148811
M281T53	0.892830104610858
M311T53	0.190406178018165
M241T55	0.581972670199164
M344T55	0.546011863194145
M205T55	0.0674574296167215
M206T55	0.245518555914643
M318T56	0.538991086930768
M291T56	0.223399980823847
M186T56	0.786124466702648
M270T56	0.721389965368923
M356T56	0.0837541769052909
M290T56	0.21504283208894
M171T56_1	0.0935476997955594
M374T56	0.455635238336264
M320T56	0.0400911253209504
M171T56_2	0.325216947348791
M194T56	0.428048463585288
M269T56	0.448762062767964
M248T57	9.25977835576682e-06
M203T57	0.876767110981371
M404T57	0.11865144969458
M215T58	0.0176561931747567
M282T58	0.527188602640524
M93T58	0.820905010603769
M141T58	0.730841297310835
M263T59	0.136806419660753
M101T59	0.00248149953581497
M113T59	0.611310057431711
M262T59	0.0914291995570248
M474T59	0.122330854863299
M332T59	0.67634002559757
M115T59	0.322221663458398
M229T59	0.58517559985936
M356T59	0.387384662584387
M374T60	0.00230640682957398
M473T60	0.00972308313693018
M471T60	0.20244907236302
M95T60	0.000234524164655634
M470T60	0.0149282555775687
M91T60	0.000534932375116793
M184T60	0.972197058199058
M183T60	0.995359362593036
M119T60	0.533176335420313
M147T60	0.64771875761133
M166T60	0.819528922449385
M165T60	0.631615628240786
M137T60	0.43296881804595
M136T60	0.119100915108726
M182T60	0.0170066839371569
M426T60	0.0372186193447707
M328T61	0.00075708636258891
M363T61	0.715152381304206
M364T61	0.272469628221052
M219T61	0.0705596095325432
M204T61	0.0642450456471192
M219T62	0.163871333501031
M221T62	0.200325043797947
M260T65	0.0242892049821048
M69T65	0.000902889839927133
M233T66	0.17433469116701
M268T66	0.711108771176421
M245T66	0.84622342418382
M113T66	0.40843129543271
M283T67	0.0207741856548036
M267T67	0.0208811001034317
M376T67	0.531424374683795
M263T68	0.397232570739368
M398T68	0.056063523388783
M324T68_2	0.0230923049733446
M323T68	0.780745806770458
M86T68	0.0798456793939728
M132T68	0.00395182898815351
M264T68	0.349339303466864
M87T68	0.73909733589519
M324T68_1	0.271293904605467
M102T68	0.0206819012852031
M154T69	0.854332547520698
M132T69_3	0.0817365434707584
M133T69	0.323838339919931
M263T69	0.0340877540769867
M134T69	0.806823227176088
M453T69	0.272751753863443
M132T69_1	0.765006581670358
M279T69	0.307642495450844
M132T69_2	0.303943935569607
M344T69	0.983894630789994
M325T70	0.326461925778925
M578T70	0.00078169059988892
M374T70	0.114962463267659
M447T70	0.354109893814962
M188T70	0.962104322423399
M231T70	0.00112259061778104
M340T71	0.826000928013093
M341T71	0.45774205845578
M247T71	0.221275386839774
M205T71	0.0654008035320938
M217T73	0.000938030034847803
M356T73	0.434916330709621
M174T73	0.0240301345529821
M260T73	0.497978670031527
M177T73	0.338695729704448
M178T73	0.503069264089925
M264T73	0.936200021836674
M171T73	0.00114679461451145
M87T74	0.212046318685188
M86T74	0.223124788494011
M385T74	0.195831377607686
M170T74	0.595395420213943
M199T74	0.0143794704788991
M366T74	0.167606097224016
M193T74	0.132031641196935
M108T74	0.00155744384784186
M320T74	0.382106658565121
M176T74	0.0514894430004069
M322T74	0.744630285399399
M640T74_2	0.258573089199765
M616T74	0.115990821752542
M614T74	0.139529697913017
M613T74	0.411171634316796
M640T74_1	0.837977542474994
M919T74	0.0251000406385519
M615T74	0.6183186598357
M299T74	0.334884013042784
M617T74	0.367937468079229
M309T74_1	0.0184598945727487
M920T74_2	0.0148147471775153
M920T74_1	0.00321405927953006
M484T74	0.000142709640740835
M243T74	0.510067734237218
M270T74	0.782407453678238
M308T74_2	0.13410108910105
M309T74_2	0.373446901252944
M308T74_1	0.0017805414837787
M310T74	0.0191637778826396
M380T74	0.758194397770537
M355T74	0.00701853453831119
M276T74	0.0323890613805644
M334T74	0.407471261863226
M921T74	0.011330138427394
M220T74	0.971784347131461
M194T74_1	0.0802711050676075
M307T74	0.0264087692026424
M386T74	0.372901831636011
M157T74	0.00250418962490861
M250T74	0.00503561760459522
M171T74	0.055086680467224
M158T74	0.759002889287961
M194T74_2	0.848981207598501
M156T74	0.000862415634896573
M288T75_1	0.0226339600553497
M359T75	0.526362842358882
M281T75	0.0420290861084602
M136T75	0.00443580934112928
M204T75	0.00186786984239541
M366T75	0.201533771918478
M775T75	0.286209647014279
M265T75	0.711918640035126
M215T75_2	0.350497326760898
M233T75	0.191356557343421
M390T75	0.265899239849728
M389T75_1	0.13776331867311
M215T75_1	0.00445309372670169
M389T75_2	0.207358610921384
M388T75	0.148487489180973
M288T75_2	0.81854740572684
M122T76	0.0296583853153528
M129T76	0.490675134715892
M242T76	0.018055505576956
M241T76	0.0303983919157771
M211T76	0.0163378265929169
M251T76	0.454066939577489
M268T76	0.19709500593267
M365T76	0.981955385902551
M338T76	0.019569913451991
M218T77_1	0.244967457290823
M379T77	0.184530882528392
M162T77	0.264177429354545
M288T77	0.453525616083838
M466T77	0.394921191747087
M164T77	0.769508171371109
M136T77	0.00234409175210303
M147T77	0.239064286845738
M219T77	0.443885010355699
M220T77	0.458158843129413
M218T77_2	0.823608378866844
M295T78	0.336379285524188
M260T78	0.757373592637524
M294T78	0.148861692176395
M380T78	0.888711201464059
M187T78	0.280821135820643
M277T78	0.900721651876653
M153T78	0.8362915361955
M276T78	0.247924779279026
M154T78	0.258046869181992
M144T78	0.00113107257099836
M143T78	0.579428139060433
M562T78	0.180727431352309
M146T78	0.00405981073642616
M168T78	0.216398477318456
M336T79	0.234644186346449
M138T79	0.142014905569357
M537T79	0.358802836754508
M137T79	0.0343319412791268
M269T79	0.186984057954798
M270T79	0.502283237782502
M538T79	0.275601696371156
M284T79	0.952494466145213
M539T79	0.810484452245607
M559T79	0.00183083315346428
M291T79	4.92181457142686e-05
M110T79	0.00594584062360601
M307T79	0.0209859354965473
M119T79	0.00586548723858842
M249T79	0.657133616214687
M529T79	0.981782472052904
M364T79	0.856137141585827
M337T79	0.213035961378034
M236T79	0.977203167457119
M517T80	0.134040828005178
M222T80	0.161991347678118
M518T80	0.0678567848373898
M542T80	0.00510328859185159
M201T80	0.00141305330190121
M70T80	7.97191234995184e-05
M131T80_1	0.988159088389847
M189T80	0.153231178621902
M260T80	0.207401536518113
M375T80	0.895037029451145
M261T80	0.0599753566437978
M166T80	0.0848185569955054
M165T80	0.763041389675672
M188T80	0.0506617413587202
M376T80	0.821116814684887
M147T80	0.000740564918449942
M262T80	0.342212437741751
M130T80	0.00168040248585938
M377T80	0.189019507400342
M451T80	0.0445773345508949
M203T80	0.661936324569313
M469T80	0.418594257424542
M131T80_2	0.000978892312442923
M174T80	0.411573208514556
M271T80	0.833060113369768
M217T81	0.26537363074596
M84T81	5.17792024410391e-05
M380T81	0.124857812332316
M249T81	0.810670218659015
M509T81	0.0390347943002118
M218T81	8.05591321930968e-05
M497T81	0.159798382453357
M272T81	0.395044379144163
M254T81	0.00643521437332159
M394T81	0.197123763629188
M287T81	0.814573185902573
M519T81	0.122486674323328
M229T81	0.751065008173567
M230T81	0.811076458131213
M280T81	0.445702489826083
M425T81	0.584768364036536
M507T82	1.62577568679514e-13
M281T82	0.285231442174804
M162T82	0.782809492575381
M257T82	0.166587790787537
M160T82	0.0735582453225046
M161T82	0.0158537935697729
M269T82	0.0172791703037365
M191T82	0.0511460800253144
M145T82	0.246766874164246
M212T82	0.116439469359154
M251T82	0.192335714182099
M259T82	7.68969237414336e-12
M270T82	0.313788451395715
M280T82	0.74404995602155
M228T82	0.00395582676863126
M239T83	0.10241805959734
M303T83	0.539451022965936
M271T83	0.913592951940545
M203T83	0.402604593117994
M304T83	0.342997152260241
M167T83	0.97142796283912
M424T83	0.688700356770175
M230T83	0.119371383654675
M296T84	0.636255998123532
M183T84	0.680396000681332
M264T84	0.133668533928157
M262T84	0.547330723129082
M263T84	0.403077728830226
M310T85	0.0461340570874348
M188T85	0.00970359093012551
M294T85	0.968541841342865
M189T85	0.468499119944611
M125T85	0.191788340131934
M193T85	0.516471014560707
M489T85	0.706592782529503
M173T86	0.00329673027613
M151T86	0.371100656113198
M307T86	0.00976259304494432
M187T86	0.761006679275548
M255T86	0.554468588411754
M269T86	0.614871995588297
M190T86_2	0.577819069219802
M172T86	0.061541001169137
M245T86	0.966052960502674
M190T86_1	0.215134285567162
M148T86	0.0212097595721412
M283T86	0.392477172316209
M353T86	0.453355296008208
M153T86	0.0255023767111451
M285T86	0.218768557495859
M253T86	0.656573077492622
M170T86	0.00616375199303494
M185T86	0.0817523247649541
M120T87	0.259173855421604
M350T87	0.394887587647166
M297T87	0.162228549153766
M310T87	0.679418644898625
M352T87	0.483073095269754
M101T88	0.000162724255651753
M311T88	0.534874400161884
M238T88	0.920759695791778
M337T88	0.0856003345141404
M179T88	0.38121577414195
M93T89	0.100694894667467
M123T89	0.829955019641763
M218T89	0.365972294579696
M314T89	0.956136152672031
M217T89_3	0.493447552557503
M217T89_1	0.197202274975657
M432T89	0.730593974945414
M122T89	0.0404657902171143
M217T89_2	0.136028655648587
M86T90	0.625345366496817
M323T90	0.00248610523912461
M324T90	0.00042267335552403
M298T90	0.35353701059072
M198T90	0.371081850557847
M294T90	0.248980637882511
M488T91	0.0748056537493732
M189T91	0.302392975203459
M207T91	0.0470761362638043
M208T91	0.979953846095733
M245T91	0.165363361461896
M489T91	0.0819636387693028
M466T91	0.0111887979309434
M352T91	0.0499834408290585
M143T91	0.25813343372132
M224T91	0.0489494420935098
M267T91_2	0.116095939720715
M436T91	0.0349873470978083
M229T91	0.312599610373337
M230T91	0.80333812862067
M435T91	0.106879227574324
M263T91	0.485260549518364
M267T91_1	0.108001354531689
M167T91	0.891213091597715
M139T91	0.0298407465327423
M161T91	0.168428883847115
M241T91	0.573464173073312
M322T91	0.306885255477632
M136T92	0.00101995673621108
M415T92	0.111531686319874
M199T92	0.000406292649908333
M146T92	0.000911624270748173
M210T92	0.179665000748552
M281T92	0.982221510012008
M94T92	1.03203264035537e-05
M192T92	0.0362012599845013
M209T92	0.217896963620185
M220T92	0.096032669481787
M221T92	0.0601753512421552
M439T92	0.16222495938809
M422T93	0.00635349469557522
M362T93	0.0847048351724645
M368T93	0.665335552715581
M367T93	0.954924336202276
M246T93	0.589187602215447
M246T94	0.173386734509814
M151T94	0.00463038418987083
M490T94	0.508410363433756
M283T94	0.718427384962879
M118T94	0.156887397350036
M419T94	0.573452829834503
M418T94	0.853730476635886
M440T94	0.00963879926967006
M125T94	0.0186061340330851
M332T95	0.208722539466103
M148T95	0.228311740801393
M714T95	0.00332035731878194
M122T95	0.076023488922913
M166T95_3	0.697340371080565
M359T95	0.109602492828785
M715T95	0.000938553418791749
M77T95	0.000118457703246019
M168T95	0.181459982164266
M95T95	0.00293707035247821
M331T95	0.0748854092291415
M166T95_4	0.952851143312285
M79T95	9.11713106841057e-05
M104T95	0.0010924309693056
M119T95	0.00297520431087846
M93T95	0.0003196364160874
M357T95	0.32539328612869
M358T95	0.00473027974707491
M91T95	0.000270362705188432
M132T95	0.842362762556462
M105T95_2	0.0221828850904483
M105T95_1	0.00340318663156227
M150T95	0.209264668648974
M107T95	0.000879989328321326
M188T95	0.39839748761147
M549T95	0.491149750802437
M121T95	0.00368779004143711
M166T95_2	0.790239456660827
M103T95	0.000935251272449939
M149T95	0.573863595787109
M167T95	0.745077771685007
M131T95	0.761121941317689
M120T95	0.0268095430894386
M685T95	0.00666154118558033
M319T95_1	0.53183657319765
M204T95	0.00330977018469606
M319T95_2	0.77411921686457
M166T95_1	0.63652024925115
M378T95	0.902069389500649
M388T95	0.219849409109363
M187T96	0.0538329514549546
M265T96	0.800237623887596
M332T98	0.123903658811588
M237T98	0.213749794329935
M169T99	0.0104781714344511
M240T99	0.289157729132373
M329T99	0.439302411277816
M425T99	0.389502782383498
M310T99	0.747960860217243
M328T99	0.249187992207518
M344T99	0.442810327931907
M222T99	0.0089692802044333
M201T99	0.187420093083433
M100T99_1	0.19585410976429
M156T99	0.202442125255395
M200T99	0.0603843874979649
M221T99	0.146054900358189
M100T99_3	0.402265014902582
M100T99_2	0.152422989177161
M199T99	0.0820583770558865
M122T99	0.680154382431084
M138T99	0.126260848640617
M101T99	0.117442818999846
M102T100	0.471897130676753
M100T100	0.179760618279386
M160T100	0.00787143485263904
M365T100	0.0414220295480302
M154T100	0.451046478431446
M286T100	0.414249202403984
M219T101	0.315827315571719
M138T101	0.171819933553805
M243T101	0.00872219119736672
M295T101	0.999871525250049
M221T102	0.73718439318504
M290T102	0.887144821761521
M169T102	0.0100917567728468
M207T102	0.171129614502923
M249T103	0.390422163806223
M251T103	0.152983640377534
M346T103	0.61731590512196
M246T103	0.161051949160201
M299T104	0.0225596075641554
M321T104	0.0318942065472279
M342T104	0.926202883478418
M399T104	0.692432591479025
M281T104	0.272480351630075
M347T105	0.481939725308916
M306T105	0.355862228009104
M376T105	0.0170873468005291
M260T105	0.290971748757794
M206T105	0.270163521588649
M242T105	0.176813143276428
M261T106	0.588231049790864
M227T107	0.134517385409206
M438T107	0.973972081532518
M203T107	0.170399093459395
M204T107	0.197806167053449
M279T107	0.308886134351287
M189T108	0.214440142427659
M190T108	0.529609051186535
M234T108	0.214031488833578
M182T109	0.405888880763933
M181T109	0.673007255510897
M233T109	0.0393970920129848
M475T109	0.368893857980728
M237T109	0.0982515919442653
M372T109_2	0.967598143408421
M242T109	0.632216117081405
M125T109	0.00417292157213699
M372T109_1	0.169003505342353
M221T109	0.798497913505826
M220T109	0.00970952687726557
M146T109	0.920427271513242
M223T109	0.898929993275518
M217T110	0.00140225621318332
M195T110	0.012551921192232
M360T110	0.138256567144275
M130T110	0.794428559243018
M423T110	0.197919982967208
M228T110	0.88266949409811
M250T110	0.23243924258827
M384T110	0.384851846375466
M385T111	0.32398849150286
M354T111	0.527727128042704
M232T111	0.767959919176429
M247T111	0.707540529536238
M249T111	0.0543114220123452
M472T111	0.439136522614521
M473T111	0.206256348292637
M243T112	0.222315593436302
M138T112	0.00196794086820368
M312T112	0.784659879919294
M248T112	0.301605820942369
M261T112	0.0409292260585726
M533T112	0.151729448637169
M262T113	0.0227584581689105
M152T113	0.175551100048565
M208T113	0.00631601800772127
M244T113	0.200375792092411
M361T113	0.901913399312719
M308T113	0.119006762309856
M279T113	0.0857138030738382
M231T114	0.179718544219478
M170T114	0.112383087333626
M171T114	0.274224176368257
M249T114_2	0.896841068079279
M114T114	0.15103281714444
M249T114_1	0.004926396367291
M250T114	0.173356671323502
M497T115	0.432742773707327
M234T115	0.425901155173012
M326T115	0.466263291160599
M496T115	0.915044474877383
M157T116	0.00328128935724452
M231T116	0.287768264523548
M222T117	0.299101659231483
M305T118	0.0298082136188102
M100T118	0.54999858794344
M146T118	0.410912617216484
M434T118_2	0.0838134269991788
M434T118_1	0.0355045622878468
M290T118_1	0.0763473291405711
M290T118_2	0.0099142241186038
M248T118	0.472603836065873
M238T119	0.915414600272471
M241T119	0.0380743567495054
M419T119	0.392314572319432
M247T120	0.202760356143854
M255T120	0.480740391698396
M207T120	0.0523399573008684
M151T120	0.0665882029515233
M185T120	0.920174471408038
M186T120	0.0671849890045037
M126T120	0.000147121171342939
M605T120	0.898266413666907
M303T120	0.35919130911556
M604T120	0.9372960390835
M264T120	0.1072924074601
M388T121	0.796348326151825
M281T121	0.222436892516131
M233T121	0.419104954645833
M253T121	0.334900520682707
M376T122	0.108381832524131
M254T122	0.204908612927063
M170T122	0.103530575353928
M282T122_1	0.114413306391242
M282T122_2	0.33449170059053
M282T123	0.882165482503648
M290T123	0.11483976431232
M313T123	0.250446636042633
M445T123	0.15218073476462
M446T123	0.00929155906494109
M241T124	0.903865377826101
M280T124	0.412422419055716
M195T124	0.193860122845823
M432T125	0.239629801943833
M235T125	0.664053448448991
M368T125	0.767690650789393
M367T125	0.678883843423782
M366T126_2	0.319693023411873
M366T126_1	0.306232969929272
M365T126	0.357552416169059
M334T126	0.623387407728742
M475T126	0.224735507683461
M223T126	0.04179586599467
M295T127	0.344606215389914
M294T127	0.0250317101321425
M394T127_1	0.352884864843746
M394T127_2	0.315246397834816
M276T127	0.67753903441909
M394T128	0.366483176586753
M182T128	0.915886433703947
M181T128	0.939103716007225
M119T128	7.36485229276293e-05
M411T128	0.249466402206489
M870T128	0.0342299394038434
M350T128	0.488960617554094
M115T128	0.000803513134329195
M142T128	5.1578198835791e-05
M147T128	2.9158979444486e-05
M207T128	0.162303268629329
M398T128	0.279813663504277
M409T128	0.367879823673898
M117T128	8.32292896571277e-05
M118T128	0.000217642986898235
M170T128	5.10681413006101e-05
M143T128	4.5749470859093e-05
M145T128	0.000410648658952003
M410T128	0.72849493363236
M160T128_1	7.18670823718506e-05
M397T128	0.0012495176220966
M160T128_2	0.0946509341378497
M144T128	5.11726961320962e-05
M396T128	0.23650256971659
M146T128	3.07548268623493e-05
M133T128	0.00215608246689641
M189T128	0.1374980990428
M132T128	8.56219937084199e-06
M159T128	2.66973773484911e-05
M130T128	7.87653223847584e-06
M206T128	0.680050303098251
M188T128	0.199988754367245
M190T128	0.0863648106492562
M205T128	0.0930985881753473
M227T129	0.0688764822515421
M205T129_2	0.420943211518241
M205T129_1	0.392775123864991
M339T129	0.0922427152751501
M172T130_1	0.0100964915866415
M144T130	0.0107094225577518
M304T130	0.463904753134607
M135T130	0.0194732004555333
M73T130	0.0841241579180275
M295T130	0.320093654272623
M298T130	0.0314636461502317
M172T130_2	0.727380230390055
M237T131	0.110605674150726
M375T131	0.283639275157527
M376T131	0.0102299243396446
M310T131	0.49655833628174
M100T131	0.0346679462978665
M238T131	0.253557433756602
M385T132	0.0542433545775825
M267T132	0.074384611515749
M299T132	0.322884022872527
M268T133	0.117186731793767
M229T133	0.0104711139454731
M239T133	0.00141463296943502
M143T133	0.00180052679744297
M253T134	0.853129567829005
M543T134	0.329215833866333
M347T134	0.563150007970176
M348T134	0.415411603517462
M518T134	0.269788776846982
M517T134_1	0.33140375133936
M517T134_2	0.236238878104938
M477T134_2	0.433165628314585
M425T134	0.388130020452299
M426T134	0.319906938942836
M477T134_1	0.407754377311409
M319T134_2	0.31264151758192
M510T134	0.531082686553952
M350T134	0.789023998440705
M318T134	0.480540425496747
M447T134	0.847870287452646
M319T134_1	0.530997836087015
M281T134	0.701229326340993
M308T134	0.502323848474769
M362T134	0.398000923658846
M203T134	0.545437661610445
M140T134	0.519581551485044
M263T135	0.52820786895429
M151T135	0.0221677248207998
M394T135	0.00147570093575342
M295T136	0.498055199966899
M296T136	0.943055428091564
M391T136	0.491233789044622
M587T136	0.270889635880707
M392T136	0.525376976069066
M392T137_1	0.419543693645155
M392T137_2	0.421952638087212
M586T137	0.308754791858138
M277T137	0.394001857054471
M341T137	0.852390510526332
M243T138	0.539420346766917
M211T138	0.0668824560315345
M238T139	0.234405307648323
M262T139	0.222123758339326
M123T139	0.00907940526371527
M236T139	0.162559800472871
M112T139	0.305571815806553
M158T139	0.110682358229325
M114T140	0.270897295832343
M193T140	0.408341573312773
M146T140	0.057619937939027
M337T140	0.234271081815787
M174T140	0.102000849494951
M214T140	0.188692155127798
M192T140	0.0180907979112143
M144T140	0.0618571793215482
M150T140	0.243351104563154
M391T140	0.44799948149451
M390T141	0.0154813574115767
M232T141	0.218535661071288
M231T141	0.0534523245822423
M233T141	0.360041315625185
M354T141	0.124930221989601
M323T141	0.183058383288858
M412T141	0.634095616697318
M324T142	0.267050882110723
M352T142	0.412376532950018
M261T142	0.201160599799909
M492T142	0.828496161866217
M250T142	0.868010319349443
M473T142_2	0.0333649254055767
M473T142_1	0.0242540070296793
M499T142	0.10254440907717
M185T142	0.0616394539694004
M474T143	0.0127299376722278
M132T143	0.390121439870959
M142T143	0.0724914828042958
M734T143	0.39014172038654
M227T144	0.000473567062874759
M185T144	0.0717321691666263
M446T144	0.0569873615791927
M187T144	0.131794371954568
M186T144	0.0125329823679983
M369T144	0.747941735192827
M368T144	0.227166244537154
M295T144	0.0734372699681946
M269T144	0.225679120637431
M445T144	0.0446289048202022
M163T144	0.102734378195717
M299T144	0.11346450684498
M263T144	0.0762153461641845
M242T145_2	0.949936779312811
M242T145_1	0.434220485337225
M244T145	0.185839589891462
M410T145	0.0378565254947702
M399T145	0.263784807234267
M205T145	0.397589811530597
M213T146	0.364698168094214
M399T146	0.44782382117225
M124T146	0.81293009691035
M125T146	0.232654456878756
M346T146	0.39498503112128
M581T146	0.140647673265172
M345T146	0.448546195977861
M330T146_2	0.715917556702482
M92T146	0.000620006550469184
M330T146_1	0.511640176862894
M259T146_1	0.976454047549202
M582T146_1	0.0882601971817824
M259T146_2	0.155693212825826
M608T146	0.122327861117842
M582T146_2	0.12590258615177
M583T146	0.0855201918288973
M405T147	0.0550180799298109
M136T147	0.43404285333397
M274T147_2	0.147173637143338
M274T147_1	0.821345553375086
M190T148	0.200552040677369
M353T148_1	0.0999206985573387
M352T148	0.0852369373084707
M353T148_2	0.0615082742015863
M528T148	0.0705216035768372
M528T149	0.582932650694363
M353T149	0.805837681127902
M375T149	0.0751799207228711
M409T149_1	0.0529051215436301
M816T149	0.328149032726195
M409T149_2	0.450658695721742
M167T150	0.15267574530888
M424T150	0.267654374682804
M330T150	0.966347825335825
M138T150	0.122503736666999
M166T150	0.0246003963108844
M206T150	0.785010035307185
M413T150	0.0423094758102436
M414T150_1	0.0601879294822853
M332T150	0.124330077421231
M184T150	0.099210406837973
M300T150	0.0134260075394129
M421T150	0.0698011306517271
M329T150	0.381264750260847
M512T150	0.0160776569998328
M281T150	0.61487041468739
M493T150_2	0.451907235087126
M496T150	0.128703750391427
M493T150_1	0.3337385149409
M331T150_1	0.0893842153643721
M372T150	0.342635716005531
M296T150_1	0.25672224068774
M331T150_2	0.214145613186828
M414T150_2	0.0215473791769925
M395T150	0.0236814744156786
M394T150	0.782071763684271
M309T150	0.599072286040547
M296T150_2	0.226002179702777
M331T150_3	0.033530653083801
M280T151_2	0.348552957928018
M280T151_1	0.501178579771517
M296T151	0.247277661409018
M265T151	0.0639750468197716
M413T151	0.207180619741262
M469T151	0.431668331389879
M440T151_2	0.0139599384867856
M440T151_1	0.0542028013743003
M439T151_1	0.0383194826290354
M439T151_2	0.0400987713648918
M439T151_3	0.0389481214422644
M156T151	0.00181185303042731
M405T152	0.0694412135943765
M657T152	0.176468556238352
M658T152_1	0.203927316861744
M658T152_2	0.280945314675206
M659T152	0.351762507289884
M277T152	0.128826865077848
M255T152	0.886403160435328
M415T152	0.00353911364070482
M415T153	0.040895283746379
M416T153_1	0.0347175367793793
M623T153	0.0797248726037367
M622T153_2	0.170185691043684
M416T153_2	0.0156708321798134
M622T153_1	0.066049913096906
M247T153	0.838169160427961
M239T153	0.401114473157045
M248T153	0.580044172706933
M188T153	0.00576067293664979
M249T153	0.016117030137411
M328T153	0.93570726609087
M603T153	0.209049440229839
M134T153	0.00804432592441141
M154T154	0.942140496137929
M328T154	0.0644803120084351
M301T154	0.027844128162661
M601T154	0.191145983417451
M602T154	0.213323023538397
M302T154	0.012737097210161
M468T154	0.839298897441961
M245T154_1	0.212172267780192
M488T154	0.921257021709135
M130T154	0.635215855517184
M245T154_2	0.442078358692836
M336T155	0.815531155924344
M288T155	0.5723545817712
M429T155_1	0.0198102006147381
M429T155_2	0.0157195348023219
M228T155	0.229624000651205
M283T156	0.0589521442719131
M300T156	0.00203924819516484
M418T156_1	0.0680310054053603
M418T156_2	0.162306620112983
M319T156	0.924337072131647
M314T156_2	0.040017009002738
M314T156_1	0.0755097031766137
M314T156_3	0.0245187943144975
M419T156	0.0915391917018734
M295T157	0.52017676100441
M269T157	0.42605756736277
M333T157	0.945494576818568
M310T158_2	0.651549603857318
M529T158_1	0.933258455369875
M310T158_1	0.852380930234989
M309T158	0.797813485184755
M529T158_2	0.644741067674977
M212T158	0.909285622948614
M197T159	0.0081579882254167
M198T159	0.000150490587627274
M251T159	0.887403191320923
M238T159	0.200970434843202
M113T160	0.210187103333934
M352T160	0.527752215741751
M276T160	0.844791503816676
M198T161	0.00610639896668162
M234T161	0.428797630995049
M448T162	0.0923235002310152
M194T162	0.273148753072925
M438T162	0.279355133121015
M276T162	0.523892088543849
M247T162	0.147872330680026
M246T162	0.144050699823507
M346T162	0.5035257837381
M396T163_2	0.244914787766061
M438T163_2	0.373012951941719
M397T163	0.0649804179219534
M396T163_1	0.074160404287266
M438T163_1	0.269374569931714
M196T163	0.415428257079719
M195T163	0.533538153231719
M295T163	0.188533194991882
M307T163	0.0281254516563534
M306T163	0.0321963301191428
M263T163	0.0131529046257045
M264T164	0.201192925902297
M153T165	0.117031099333976
M145T165	0.122255874647477
M225T165	0.337092817042455
M396T165	0.103064515837442
M181T165	0.246095592622126
M202T165	0.82867011140211
M417T165	0.432221790208665
M180T165	0.998840341180265
M144T165	0.239382201459714
M105T165	0.145482127208081
M219T166	0.475794890587454
M217T166	0.116587577943352
M218T166	0.19309737271002
M451T166_2	0.82601087133539
M451T166_1	0.393424687226688
M417T166	0.0273290613335412
M606T166	0.0454504658942534
M605T167	0.0610680039699486
M404T167_1	0.00833565069871374
M451T167	0.846934526927201
M404T167_2	0.0043782798969691
M405T167_1	0.00691943942681928
M414T167	0.805799115949117
M247T167	0.0536779199306581
M376T167	0.553181763410638
M405T167_2	0.0257375918298843
M413T167_2	0.977269559522215
M412T167	0.219881071921107
M320T167	0.949034103218037
M413T167_1	0.540582624557614
M134T167	0.776061167058781
M192T168	0.318636484548259
M133T168	0.247084558553127
M284T169	0.84362088667359
M535T169_2	0.904650756913
M266T169	0.186773447924772
M239T169	0.00572628827941602
M535T169_1	0.237738293115725
M265T170	0.101880007661328
M149T170	0.904751573261537
M281T170	0.479790505614995
M186T170	0.10099024944225
M456T171	0.0425127083463175
M444T171	0.0923206834568766
M443T171	0.0768317009780699
M444T172	0.096805993249155
M265T172	0.011306328259028
M523T172_1	0.00523320102006883
M522T172	0.00717457638142302
M523T172_2	0.0378793192257017
M420T172_2	0.146469215315148
M385T172	0.348895034421373
M298T172	0.114807628471803
M386T172_1	0.0945713888137851
M420T172_1	0.273159916247626
M420T172_3	0.541224677390882
M345T172_2	0.79453779610004
M386T172_2	0.482464579499444
M462T172	0.435942400010791
M461T172	0.593528066203725
M345T172_1	0.174356525992942
M394T173	0.133122754445543
M265T173	0.0838790449646974
M287T173	0.000491526582182785
M130T173	1.57883395701929e-05
M266T173	0.00863095450437209
M410T173	0.0710305995733623
M288T174	0.007942896201591
M248T174	0.00531891695260885
M303T174	0.000143229595401431
M174T174	0.0499449435873766
M445T175	0.471186033212163
M344T176	0.815829152073461
M245T176	0.293969972632113
M246T177	0.267354549390704
M451T177_2	0.258486200338259
M345T177	0.0536225865174918
M451T177_1	0.0301425834023846
M339T177_1	0.00909779376597428
M338T177	0.00429289801505105
M339T177_2	0.0259535559411715
M333T177	0.101502037751495
M297T177	0.769027644672605
M318T177	0.231399152103578
M654T178	0.0245016678042108
M217T178	0.103095982938269
M385T179	0.418297508400583
M269T179	0.237075724211498
M230T179	0.0212992855572938
M442T180	0.217213463125989
M443T180	0.0425724123128183
M292T180	0.739899898937272
M386T180	0.197509478539533
M417T181	0.0373792359294262
M492T181_2	0.836036998773183
M492T181_1	0.59887234242198
M373T181	0.598680021635233
M372T182	0.578274820698422
M243T182	0.569880157211769
M161T183	0.0452860878171026
M316T183	0.0993878214521741
M114T183	0.0614897726936303
M160T183	0.552944258339515
M315T183	0.196878030503717
M169T184	0.990800964142602
M615T184	0.117031040654482
M247T184	0.812742439846979
M256T184	0.358141009576116
M334T185	0.195650797417323
M198T185	0.0454492048784487
M346T186	0.122454724870913
M193T186	0.180469037035749
M215T186	0.352608244343499
M280T187	0.0179181251577348
M304T187	0.979825492657359
M192T188_1	0.0862946212765848
M264T188	0.740251160313218
M263T188	0.134359583873852
M192T188_2	0.597542564450252
M124T188	0.315485239783416
M332T189	0.956898446796056
M329T189	0.576078134905569
M433T189	0.793953951754922
M245T189	0.154987488349853
M184T189	0.249388212619888
M246T190	0.342153831369593
M422T190_3	0.367381583089497
M463T190	0.173765345513467
M422T190_2	0.654425353617953
M155T190	0.419721528923174
M422T190_1	0.91801151782003
M509T191	0.557498818021546
M506T191	0.674145879393163
M487T191	0.124309681026684
M466T191	0.385324801095049
M372T191	0.179120074969534
M718T192_2	0.0136276918964262
M415T192	0.168419454564646
M718T192_1	0.0136291290210972
M414T192	0.170667691185279
M409T192_2	0.0134418001761079
M409T192_1	0.00783590452804564
M299T192_2	0.408555503786016
M398T192	0.408850460131081
M377T192	0.335745161683928
M299T192_1	0.945833098854493
M653T192	0.116586940052753
M366T194	0.68089693252051
M388T194_1	0.00478664801754955
M126T194	0.316255347407413
M367T194	0.0630720005932894
M109T194	0.0023905409667515
M480T194	0.021332332736262
M371T194	0.196170763887881
M400T194	0.0158015542133031
M388T194_2	0.00487485511027467
M401T194	0.0541606582852908
M394T195	0.262086891287154
M400T195	0.0237874807833722
M492T195	0.386446392921064
M347T195	0.302985652985133
M365T195	0.653500693355655
M480T195	0.00639168901490922
M295T196	0.92081783176112
M401T196	0.0089684773043831
M169T196	0.0272551717917201
M129T196	2.75026900614269e-05
M69T196	0.0033892072877234
M486T196	0.38701390173467
M485T197_2	0.986238223245138
M485T197_1	0.0356608693635702
M111T197	0.0895447088106886
M298T197	0.643306815643655
M297T197	0.403321580342655
M178T197	0.17195387823507
M238T199	0.711324207221172
M484T199_2	0.343116732264975
M484T199_1	0.163841182648045
M363T199_2	0.125946109904807
M363T199_1	0.235106648304542
M364T199	0.0537549768457401
M346T199	0.661053178437836
M497T201	0.723118668276672
M335T201	0.266624983251273
M514T201	0.324033841876587
M513T201_1	0.804720113871981
M513T201_2	0.530986670158113
M290T202	0.215802038324857
M411T202_1	0.894039139516694
M411T202_2	0.804736304420934
M295T202	0.0867697416092352
M469T202	0.878628224007463
M529T203	0.0534770911984933
M438T203_2	0.256111363933648
M438T203_1	0.0828609622299314
M391T203	0.837699866156557
M575T203	0.976708358255999
M530T203	0.0188656447633315
M357T203	0.168818531154122
M130T204	0.0442341587436941
M352T204	0.185109721687406
M575T204	0.70968452625297
M359T204	0.843364687154243
M449T204	0.968418434864578
M510T204	0.912746142474955
M448T204	0.825727264545454
M391T204_2	0.613220030789032
M391T204_1	0.960547850546887
M479T205_4	0.967205633655128
M441T205	0.98950663771125
M411T205_5	0.339965337194445
M479T205_5	0.641189991322294
M510T205	0.853900849116714
M479T205_1	0.935676840558292
M479T205_2	0.83435376139163
M411T205_1	0.68567908089795
M411T205_3	0.909660978610413
M411T205_4	0.86252011148594
M479T205_3	0.831301964086433
M411T205_2	0.181672591814569
M437T205	0.379002566114068
M532T206_1	0.124693352797893
M438T206	0.720439160303291
M532T206_2	0.118839918504865
M531T206	0.0846104503508022
M413T206	0.104726515203299
M457T206_1	0.00572182586825372
M414T206	0.0904047492529872
M457T206_2	0.00148013919877074
M457T206_3	0.0205116674751384
M437T206	0.767093952428312
M290T207	0.0709893125292884
M292T207	0.0396491506745261
M168T207	0.374193229980364
M291T207	0.0520022885424481
M531T207_2	0.218191143364012
M425T207_1	0.0983637038507654
M531T207_3	0.483587287817644
M425T207_2	0.0770257727986342
M312T207	0.0885281899715948
M710T207_1	0.877733272872536
M425T207_3	0.137419268043506
M621T207_1	0.664649499810117
M710T207_4	0.772315241990036
M531T207_1	0.241440877407083
M710T207_2	0.770879500078997
M609T207	0.103825237741286
M621T207_2	0.916760095081608
M710T207_3	0.968018548724354
M281T207	0.610023725444872
M621T207_3	0.930561525860016
M425T207_4	0.0914545677203972
M532T207	0.365346445390338
M622T208	0.579361325950248
M211T208	0.663696955452804
M503T208_2	0.362679978631056
M503T208_1	0.246437460617732
M523T208	0.259795570665708
M433T210	0.0990726628563239
M276T211	0.0436622775632371
M277T211	0.0774000571061659
M489T211	0.446901637465759
M432T211	0.957734600217823
M143T211	0.331605504249392
M408T211	0.132669352678796
M111T211	0.253188727517548
M537T211	0.146421358252507
M171T211	0.53469659338357
M439T212	0.313069466650403
M208T212	0.347003240956963
M226T212	0.095145769344757
M279T212	0.838835101750129
M231T212	0.706015434258171
M397T212	0.941542990216821
M125T212	0.641685336862947
M398T212	0.890473740562801
M371T212	0.503646983768471
M408T212_2	0.583638242102964
M408T212_1	0.819890271910961
M347T212	0.208214819899629
M336T213	0.91696950856455
M615T213	0.940834105758394
M462T213	0.442626092544128
M614T214	0.334183718118499
M380T214	0.86347511564728
M615T214	0.937531040535709
M506T214	0.0832648511469928
M461T214_1	0.631780039858831
M461T214_2	0.659104049214908
M462T214_1	0.640847129920213
M462T214_2	0.828270525573736
M139T214	0.613881358624455
M505T214	0.0909779354793887
M506T216	0.562137760647654
M238T216	0.0794346061797141
M520T216	0.791680094339605
M521T216	0.823743600089618
M468T218	0.172372868813659
M264T218	0.628130733934738
M477T219	0.654431619559988
M210T219	0.0409840158188869
M428T219_2	0.0614061119341635
M355T219	0.161395406047682
M269T219	0.0216083400593479
M192T219	0.456772950749467
M638T219_2	0.447177931167112
M428T219_3	0.0987629711236195
M534T219	0.316566896429873
M229T219	0.251602902106019
M428T219_1	0.0887515881157285
M638T219_1	0.487089391463834
M535T219	0.136617475759603
M639T219	0.701574575047244
M480T219_1	0.146897241054275
M479T219_1	0.12927137202028
M479T219_2	0.0974148699051895
M479T219_3	0.137127331125607
M480T219_2	0.429396038436126
M447T220_3	0.257349563999924
M447T220_1	0.10730002564747
M447T220_2	0.284240260237609
M446T220	0.143379680930611
M495T220	0.508006082125404
M471T220	0.122587763658369
M445T220	0.886410654058531
M370T220	0.449949354234533
M472T221_1	0.0250744901187807
M561T221	0.123215078082474
M472T221_2	0.0287918089500942
M369T221	0.909935270563657
M514T221	0.201140296827276
M560T221	0.101099290926664
M501T221_3	0.180221681207321
M280T221	0.190165844692796
M445T221	0.0959649680281669
M279T221	0.108364871019744
M501T221_1	0.491046399720996
M454T221	0.187282727926844
M501T221_2	0.968202175032096
M453T221	0.910878749307019
M244T222	0.756681255533914
M649T223	0.52957779369953
M611T223	0.172178456071425
M648T223	0.618123941654404
M407T223_1	0.0188699858098225
M407T223_2	0.00390099177704357
M245T223	0.0917298932578333
M426T223	0.838539426998967
M246T223	0.161000158226697
M610T223	0.300532210294999
M247T223	0.649546353592012
M610T224	0.130183785732294
M438T224	0.685434634615614
M429T224	0.991415066506077
M146T224	0.0728268540667306
M210T224	0.00518244283293447
M208T224	0.0137012911374887
M140T224	0.555014706993878
M408T224	0.018319468291383
M474T225	0.0224136999412645
M539T225_2	0.0246952545506217
M431T225_1	0.0247532170954808
M249T225	0.281646693166068
M539T225_3	0.289464948801061
M431T225_2	0.00889247482755698
M424T225	0.158949896893665
M539T225_1	0.00482340511476921
M475T225	0.0485394257268128
M431T226	0.03208214294874
M328T226	0.425332881086472
M212T226	0.265936417421771
M329T227	0.549304024494009
M285T227	0.569774399484913
M283T227	0.674536755504884
M499T228_2	0.01840139841983
M500T228_2	0.0336017715384251
M499T228_1	0.00192714386039734
M500T228_1	0.00962388922157097
M266T228	0.0936959371942502
M467T228	0.363324378838847
M198T228	0.48721158491671
M179T228	0.502144163604147
M465T229_1	0.0540743781306437
M619T229_1	0.159728063520881
M465T229_3	0.0215523160052591
M465T229_2	0.0353527530299905
M465T229_4	0.02121935941196
M166T229	0.0318085752511487
M619T229_2	0.138937908472106
M734T229	0.817386807444924
M466T230	0.101313722980291
M528T230_1	0.0778136358721951
M528T230_2	0.0171606966140518
M529T231_1	0.0434386976755178
M529T231_2	0.0455535004358993
M441T231_1	0.0121278165724926
M454T231_1	0.133720577603615
M454T231_2	0.12832470443146
M563T231	0.299207495836612
M529T231_3	0.00825251619669137
M441T231_2	0.00359776068139286
M318T232	0.636141610233652
M483T232	0.235783441415826
M482T232	0.387786113491514
M775T233	0.592097992599608
M388T233	0.871559756511932
M389T233	0.805818253823023
M257T233	0.113553145737626
M182T233	0.257728888000053
M483T233	0.418374689271462
M361T234	0.17188104514122
M362T234	0.731917267991893
M431T235_1	0.0486889672063838
M431T235_3	0.161209907258712
M431T235_2	0.0647769581656062
M646T235	0.259930353356651
M645T236	0.321201115309
M403T236	0.360868030475183
M261T236	0.607271543890429
M599T236_1	0.456436887412735
M599T236_2	0.147043081229441
M476T236_2	0.0362225795678169
M404T236	0.571804435124272
M260T236	0.118191344572802
M476T236_3	0.225019692152315
M476T236_1	0.0740991440200446
M455T237_1	0.324897113538256
M455T237_2	0.391808334452012
M454T237	0.191879915287074
M153T237	0.521380483795579
M534T238_2	0.739010939833073
M640T238_1	0.629027405437665
M238T238	0.313886977126747
M534T238_1	0.831502528662322
M640T238_2	0.480603853614373
M533T238	0.996124020425326
M466T238_1	0.321277387411689
M354T238	0.280526851526996
M466T238_2	0.445678068306746
M389T238	0.968321845146487
M228T238	0.226648867929285
M534T238_3	0.806488569524602
M197T239	0.223555186524239
M520T239	0.507722154040806
M138T239	0.0816028280134813
M706T239_2	0.532652654057804
M314T239	0.875988254728775
M706T239_1	0.459343165370412
M313T240	0.28339437529506
M344T240	0.631510672518486
M373T240	0.774648038706371
M610T240	0.653224981063786
M589T240	0.0739629238060176
M486T240_3	0.383097407201797
M486T240_2	0.483499712716622
M588T240	0.804929151242867
M486T240_1	0.486422624835952
M389T240	0.0174776465981237
M389T241_2	0.509819629770007
M389T241_1	0.980837057082742
M437T241	0.173407224683718
M427T241	0.429690951983512
M587T242	0.479902767563564
M517T243_2	0.684677788572645
M517T243_1	0.534015527161134
M547T243_1	0.308232685259099
M547T243_2	0.666557751843428
M609T244_4	0.889385021388164
M609T244_1	0.732023588774913
M610T244	0.701761245082648
M183T244	0.48527537401181
M182T244	0.393138729414841
M627T244_2	0.821454889613045
M609T244_2	0.848484246569598
M627T244_1	0.81761936241731
M609T244_3	0.889758619701858
M497T244	0.0644970902084357
M465T245	0.294358141617632
M583T246_1	0.244279767970837
M479T246	0.997506085788297
M584T246	0.261984410515888
M206T246	0.0415939101218632
M599T246_1	0.0736136096454704
M599T246_2	0.0836769450068273
M419T246	0.149285921404243
M130T246	4.01157151865969e-07
M351T246	0.0813820781397018
M583T246_2	0.231068339713641
M205T247	0.0859963894561636
M479T247	0.215392109825149
M489T247_1	0.767467352620857
M478T247_2	0.427181145968599
M503T247	0.0244787279457603
M489T247_3	0.994522629426212
M478T247_1	0.267381030227474
M408T247_1	0.409342472357276
M489T247_2	0.817142984808255
M408T247_2	0.653738682787425
M504T247	0.00272219114467332
M407T247	0.745912357313293
M305T247	0.0985600162539711
M583T247	0.227914566721135
M224T248	0.379266906369504
M284T248	0.403147091885579
M304T249	0.0193803974011968
M196T250	0.755132212792126
M357T250_3	0.725543754501761
M476T250_1	0.67226243929933
M438T250	0.996386268330206
M357T250_2	0.852984762648623
M476T250_2	0.681933717697705
M319T250	0.21558957351466
M357T250_1	0.295581408262048
M271T250	0.0295662850209313
M318T251	0.843957660563628
M452T251_2	0.993362520464184
M445T251	0.116565976798818
M446T251	0.182746588307237
M430T251	0.294408818004429
M452T251_1	0.516435311166871
M441T251	0.477674563220016
M204T252	0.978726985476944
M292T253	0.0191600639799697
M401T253	0.690634590491743
M542T253_2	0.517438973351656
M541T253	0.253285006842304
M542T253_1	0.483183220220636
M508T254_1	0.180889313589563
M508T254_2	0.858931239815743
M352T254	0.1013743480359
M251T256	0.284659908051251
M252T256	0.597150380986981
M273T256	0.787372124652478
M212T256	0.366539732319508
M219T258	0.706100493092993
M198T258	0.205133950556768
M197T258	0.381966579405166
M257T258	0.178706153325215
M147T258	0.00163132504780241
M309T258	0.107032494774435
M146T258	0.0104636479576324
M504T258_3	0.0269365095570408
M118T258	0.0180163545345643
M504T258_1	0.0253221035802663
M304T258	0.141548793265996
M306T258	0.396319105613693
M305T258	0.11351884896521
M308T258	0.0737190194116508
M504T258_2	0.0221958941667787
M452T258	0.318328966747033
M452T259	0.782899098232392
M564T259	0.0195531645802379
M460T259	0.554477013489209
M552T259	0.173135443997378
M394T260	0.114490443559317
M239T261	0.798302678174932
M384T261	0.485620752542701
M553T261	0.217378854797922
M483T262	0.531569967177227
M391T263_1	0.236120671402342
M238T263	0.354179952083671
M506T263	0.898481616862781
M391T263_2	0.994973193634655
M608T264	0.44852484485041
M609T264	0.857809615468176
M438T264_2	0.844351291024163
M438T264_1	0.95859674804128
M434T264	0.25578653206275
M434T265_2	0.415319962136665
M434T265_1	0.739316198729947
M521T265	0.695487160585212
M434T266	0.604790842065935
M520T266	0.784354325216809
M667T267	0.22462317086962
M666T267	0.0371944721406855
M667T268_1	0.0423231675819113
M666T268	0.0254267027274903
M556T268_1	0.043711912279626
M667T268_2	0.0562798758655495
M555T268_1	0.0412935151959858
M556T268_2	0.0626975973954211
M556T268_3	0.0354438657546396
M667T268_3	0.0366508492693817
M555T268_2	0.0605978491069534
M163T268	0.172253791930183
M185T268	0.282677252117794
M164T268	0.302424629397893
M107T268	0.710046530168084
M229T268	0.283110285813776
M89T268	0.53625073287506
M556T268_4	0.00799836030942091
M468T269	0.685746242116202
M521T269_1	0.0176987065866736
M521T269_2	0.171568513168805
M471T269_1	0.397390163792907
M520T269	0.0492060430549376
M471T269_2	0.712077734400497
M563T269	0.123206845477741
M472T270	0.906966137513573
M497T270_1	0.143938161359653
M290T270	0.141243691635408
M504T270_1	0.397191660582705
M504T270_2	0.683519471225521
M563T270_1	0.0569901848090851
M562T270_2	0.0485750073053046
M497T270_2	0.198929409149614
M466T270	0.429420339803388
M493T270	0.366709608435938
M492T270	0.39303761003099
M403T270	0.914084419591728
M563T270_2	0.198576908890937
M656T270_2	0.163668433755902
M656T270_1	0.19123102746327
M562T270_1	0.765425958687055
M656T270_3	0.565705364647102
M238T270	0.128065522358875
M627T270_2	0.0194990655986171
M627T270_1	0.147407220463749
M627T270_3	0.0971682438371818
M556T270	0.519995441212566
M556T271	0.0335867974860996
M131T271	0.0260208792939114
M690T271_1	0.00349415644962118
M689T271_1	0.00680827754908224
M690T271_3	0.00816862886903487
M690T271_2	0.00606810082544375
M689T271_3	0.00747118004477328
M689T271_2	0.00296205554665134
M862T271	0.0212886954495816
M541T271	0.487377168412355
M443T271	0.834954677980021
M690T271_4	0.0102519073657564
M534T271	0.697369399514942
M861T271	0.025527657164562
M540T271	0.419580268378066
M526T271	0.0560820431850361
M541T272	0.350898981443016
M526T272_1	0.0120287348144196
M861T272_2	0.0118104751118267
M862T272_1	0.0113413127337172
M526T272_2	0.664216978296507
M690T272	0.0162679220657533
M861T272_1	0.0352488192380417
M534T272	0.578915169459673
M535T272	0.61398887954595
M862T272_2	0.0262208183117259
M585T272_1	0.140962900950238
M585T272_2	0.0889913853640997
[truncated: 1,920 more rows]
