# Supplementary material for: A Retrospective Metabolomics Analysis of Gamma-Hydroxybutyrate in Humans: New Potential Markers and Changes in Metabolism Related to GHB Consumption
Source: Front Pharmacol. 2022 Mar 3;13:816376. doi: 10.3389/fphar.2022.816376 (PMC8927817; doi:10.3389/fphar.2022.816376)
Supplement: Supplementary file 1 [file DataSheet1.zip › Data Sheet 1/Raw data and R code/volcano plot/FC_P_FDR.csv]

name	fold change	log2FC	p.value	qvalue	FDR
M100T100	1.03	0.045598	0.179760664	2.05E-01	4.17E-01
M100T118	1.3	0.37984	0.549998636	3.73E-01	9.13E-01
M100T131	1.45	0.54092	0.03466796	8.32E-02	1.83E-01
M100T99_1	1.09	0.11976	0.195854198	2.14E-01	4.17E-01
M100T99_2	1.18	0.23616	0.152423055	1.88E-01	4.17E-01
M100T99_3	0.76	-0.40149	0.402265126	3.14E-01	7.07E-01
M101T59	1.67	0.7405	0.0024815	2.03E-02	3.70E-02
M101T88	1.49	0.57329	0.000162724	4.83E-03	8.13E-03
M101T99	1.17	0.22394	0.117442879	1.62E-01	3.42E-01
M102T100	1.05	0.068462	0.471897295	3.43E-01	7.43E-01
M102T68	0.58	-0.77747	0.020681898	6.21E-02	1.40E-01
M103T95	0.7	-0.50985	0.000935251	1.29E-02	2.27E-02
M104T20	1.12	0.16884	0.446829938	3.33E-01	7.43E-01
M104T22	0.71	-0.49794	0.517351471	3.60E-01	8.04E-01
M104T38	0.83	-0.26243	0.057063269	1.10E-01	2.49E-01
M104T95	0.46	-1.108	0.001092431	1.39E-02	2.65E-02
M105T165	0.65	-0.6145	0.14548212	1.83E-01	4.17E-01
M105T20	0.99	-0.0082698	0.687351385	4.26E-01	1.00E+00
M105T392	0.5	-0.99198	0.000372351	8.07E-03	1.74E-02
M105T466	0.82	-0.28121	0.245837879	2.40E-01	4.96E-01
M105T95_1	0.44	-1.1855	0.003403186	2.36E-02	5.78E-02
M105T95_2	0.88	-0.18554	0.022182882	6.46E-02	1.40E-01
M106T392	0.31	-1.7128	0.000262397	6.59E-03	1.74E-02
M107T17	0.91	-0.12852	0.782827709	4.58E-01	1.00E+00
M107T268	1.64	0.70966	0.710046594	4.34E-01	1.00E+00
M107T293	0.61	-0.71814	0.028411711	7.42E-02	1.83E-01
M107T359	0.47	-1.1008	0.030579742	7.75E-02	1.83E-01
M107T408	0.29	-1.7763	0.0011699	1.43E-02	2.65E-02
M107T95	0.7	-0.50491	0.000879989	1.26E-02	2.27E-02
M108T74	0.75	-0.41294	0.001557442	1.64E-02	3.08E-02
M109T194	0.76	-0.40266	0.00239054	1.99E-02	3.70E-02
M109T280	0.67	-0.58289	0.027813252	7.33E-02	1.83E-01
M110T44	0.31	-1.695	0.000969588	1.31E-02	2.27E-02
M110T79	0.46	-1.1218	0.005945839	3.20E-02	6.74E-02
M111T197	0.82	-0.29112	0.089544674	1.40E-01	2.81E-01
M111T211	1.18	0.23276	0.253188735	2.44E-01	5.71E-01
M111T32	0.43	-1.2102	0.919098578	4.98E-01	1.00E+00
M112T139	0.91	-0.13655	0.305571942	2.71E-01	5.92E-01
M112T16	0.55	-0.87317	0.179907834	2.05E-01	4.17E-01
M112T33	0.89	-0.17103	0.707938191	4.33E-01	1.00E+00
M113T160	0.87	-0.20342	0.210187007	2.21E-01	4.17E-01
M113T19	0.88	-0.17642	0.897872263	4.92E-01	1.00E+00
M113T36	0.84	-0.25714	0.0166021	5.52E-02	1.19E-01
M113T50	0.93	-0.10792	0.379824375	3.05E-01	6.29E-01
M113T59	1.03	0.037868	0.611310039	3.97E-01	1.00E+00
M113T66	0.88	-0.18621	0.40843131	3.16E-01	7.07E-01
M114T114	0.91	-0.13661	0.151032807	1.87E-01	4.17E-01
M114T140	0.98	-0.033845	0.270897344	2.53E-01	5.71E-01
M114T183	0.81	-0.31	0.06148978	1.14E-01	2.49E-01
M114T21	1	-0.0031724	0.683619637	4.24E-01	1.00E+00
M115T128	0.38	-1.4071	0.000803513	1.21E-02	2.27E-02
M115T19	0.81	-0.30131	0.997122805	5.18E-01	1.00E+00
M115T21	0.96	-0.056174	0.894015025	4.91E-01	1.00E+00
M115T23	0.9	-0.14452	0.507570131	3.56E-01	8.04E-01
M115T32	0.48	-1.0589	0.032302847	8.00E-02	1.83E-01
M115T51	0.8	-0.33068	0.741395213	4.44E-01	1.00E+00
M115T59	1.13	0.17129	0.322221636	2.79E-01	6.29E-01
M116T22_1	0.8	-0.31515	0.018492281	5.85E-02	1.24E-01
M116T22_2	1.18	0.23668	0.014461839	5.11E-02	1.19E-01
M116T46	0.94	-0.085564	0.120664317	1.65E-01	3.42E-01
M117T128	0.45	-1.1529	8.32E-05	3.56E-03	6.18E-03
M117T19	0.79	-0.3323	0.955867116	5.08E-01	1.00E+00
M117T22	1.09	0.12654	0.420897067	3.22E-01	7.43E-01
M118T128	0.37	-1.4179	0.000217643	5.84E-03	1.74E-02
M118T24	1.18	0.23296	0.03545567	8.42E-02	1.83E-01
M118T258	2.08	1.0594	0.018016357	5.77E-02	1.24E-01
M118T314	1.08	0.10572	0.424751185	3.23E-01	7.43E-01
M118T32	1.09	0.12136	0.339102082	2.87E-01	6.29E-01
M118T53	1.05	0.066098	0.284818503	2.61E-01	5.89E-01
M118T94	0.7	-0.51936	0.156887396	1.91E-01	4.17E-01
M119T128	0.29	-1.7863	7.36E-05	3.38E-03	6.18E-03
M119T23	1.07	0.10292	0.370031371	3.00E-01	6.29E-01
M119T24	1.29	0.3661	0.001411984	1.57E-02	2.93E-02
M119T32	1.07	0.10272	0.956672665	5.08E-01	1.00E+00
M119T44	0.3	-1.7581	0.000168405	4.90E-03	8.13E-03
M119T60	0.52	-0.95308	0.533176312	3.66E-01	8.04E-01
M119T79	0.45	-1.1375	0.005865487	3.18E-02	6.74E-02
M119T95	0.63	-0.67219	0.002975204	2.19E-02	3.70E-02
M120T21	1.34	0.42217	0.001042358	1.36E-02	2.65E-02
M120T24	1.12	0.15904	0.062232106	1.15E-01	2.49E-01
M120T32	1.03	0.037782	0.926178032	5.00E-01	1.00E+00
M120T568	1.46	0.55041	0.023444715	6.65E-02	1.47E-01
M120T87	0.88	-0.18613	0.259173816	2.47E-01	5.71E-01
M120T95	0.94	-0.09561	0.026809548	7.17E-02	1.76E-01
M121T314	1.4	0.48612	0.013596528	4.93E-02	1.19E-01
M121T366	1.52	0.60464	0.035948304	8.48E-02	1.83E-01
M121T392	0.46	-1.1201	0.000868943	1.25E-02	2.27E-02
M121T95	0.81	-0.30596	0.003687793	2.47E-02	5.78E-02
M122T76	3.04	1.6024	0.029658396	7.61E-02	1.83E-01
M122T89	0.83	-0.27574	0.040465774	9.02E-02	1.83E-01
M122T95	0.72	-0.48063	0.076023467	1.29E-01	2.81E-01
M122T99	0.96	-0.058924	0.680154449	4.23E-01	1.00E+00
M123T139	0.81	-0.30812	0.009079402	3.96E-02	7.42E-02
M123T18	0.81	-0.30894	0.556579626	3.75E-01	9.13E-01
M123T283	1.01	0.015348	0.235183862	2.35E-01	4.96E-01
M123T314	1.01	0.0089605	0.820766687	4.69E-01	1.00E+00
M123T42	0.95	-0.078841	0.094369986	1.44E-01	3.17E-01
M123T89	0.94	-0.091935	0.829954905	4.72E-01	1.00E+00
M124T146	0.99	-0.011107	0.812930455	4.67E-01	1.00E+00
M124T188	0.95	-0.071459	0.31548503	2.76E-01	6.29E-01
M124T42	0.95	-0.07232	0.418915802	3.21E-01	7.43E-01
M125T109	0.81	-0.30711	0.004172921	2.65E-02	5.78E-02
M125T146	0.82	-0.28846	0.23265443	2.33E-01	4.96E-01
M125T18	0.89	-0.17382	0.881522644	4.87E-01	1.00E+00
M125T212	1.11	0.14621	0.641685321	4.09E-01	1.00E+00
M125T42	0.95	-0.079004	0.198666046	2.15E-01	4.17E-01
M125T85	1.57	0.65528	0.191788393	2.12E-01	4.17E-01
M125T94	0.81	-0.29898	0.018606143	5.87E-02	1.24E-01
M126T120	0.63	-0.65578	0.000147121	4.63E-03	8.13E-03
M126T194	1	-0.004115	0.316255252	2.76E-01	6.29E-01
M127T280	0.83	-0.2768	0.165559734	1.96E-01	4.17E-01
M127T391	0.89	-0.17531	0.198514656	2.15E-01	4.17E-01
M129T16	1.22	0.28395	0.234997236	2.34E-01	4.96E-01
M129T196	0.62	-0.6799	2.75E-05	2.03E-03	4.61E-03
M129T22	1.12	0.16661	0.452539776	3.35E-01	7.43E-01
M129T32	0.64	-0.64337	0.388765897	3.08E-01	6.29E-01
M129T391	0.36	-1.4564	0.000384419	8.21E-03	1.74E-02
M129T76	0.83	-0.26992	0.490675063	3.50E-01	7.43E-01
M130T110	1.05	0.070067	0.794428819	4.61E-01	1.00E+00
M130T128	0.45	-1.1601	7.88E-06	8.87E-04	2.52E-03
M130T154	0.92	-0.11318	0.635215701	4.06E-01	1.00E+00
M130T173	0.38	-1.4141	1.58E-05	1.43E-03	4.61E-03
M130T204	0.79	-0.33995	0.044234151	9.47E-02	2.38E-01
M130T246	0.49	-1.0379	4.01E-07	6.79E-05	2.52E-03
M130T283	0.57	-0.81338	0.002943701	2.18E-02	3.70E-02
M130T33	0.99	-0.018358	0.259501567	2.47E-01	5.71E-01
M130T35	0.96	-0.062691	0.574057764	3.82E-01	9.13E-01
M130T37	0.87	-0.20239	0.365993115	2.99E-01	6.29E-01
M130T52	0.99	-0.01426	0.356800135	2.95E-01	6.29E-01
M130T80	0.71	-0.49701	0.001680401	1.70E-02	3.08E-02
M131T22	0.58	-0.77406	0.024986824	6.89E-02	1.47E-01
M131T271	0.79	-0.33703	0.026020888	7.05E-02	1.76E-01
M131T34	0.79	-0.33255	0.009695898	4.08E-02	7.42E-02
M131T35	0.75	-0.42433	0.069952302	1.23E-01	2.81E-01
M131T36	1.14	0.19211	0.473813629	3.43E-01	7.43E-01
M131T53	1.01	0.018514	0.249617414	2.42E-01	5.09E-01
M131T80_1	1.02	0.027418	0.988159077	5.16E-01	1.00E+00
M131T80_2	0.7	-0.50601	0.000978892	1.32E-02	2.27E-02
M131T95	0.99	-0.014157	0.761121671	4.51E-01	1.00E+00
M132T128	0.45	-1.1365	8.56E-06	9.35E-04	2.52E-03
M132T143	0.9	-0.15925	0.390121415	3.09E-01	6.29E-01
M132T22	1.06	0.086317	0.15150628	1.87E-01	4.17E-01
M132T68	1.26	0.33539	0.003951829	2.57E-02	5.78E-02
M132T69_1	1.06	0.079824	0.765006467	4.52E-01	1.00E+00
M132T69_2	1.14	0.1898	0.303944015	2.70E-01	5.92E-01
M132T69_3	1.42	0.51024	0.081736543	1.34E-01	2.81E-01
M132T95	0.94	-0.085695	0.842362822	4.76E-01	1.00E+00
M133T128	0.61	-0.70717	0.002156082	1.90E-02	3.70E-02
M133T168	0.56	-0.82745	0.247084527	2.41E-01	4.96E-01
M133T22	1.1	0.14167	0.216341196	2.24E-01	4.17E-01
M133T38	1	0.0038235	0.830381836	4.72E-01	1.00E+00
M133T69	1.07	0.097354	0.323838405	2.80E-01	6.29E-01
M134T153	0.83	-0.26945	0.008044323	3.74E-02	7.42E-02
M134T167	0.83	-0.26398	0.776061108	4.56E-01	1.00E+00
M134T22	0.99	-0.0093102	0.518671401	3.61E-01	8.04E-01
M134T23	1.25	0.32584	0.000900941	1.27E-02	2.27E-02
M134T69	1.04	0.051012	0.8068232	4.65E-01	1.00E+00
M135T130	1.75	0.80629	0.019473208	6.01E-02	1.24E-01
M135T23	0.89	-0.16918	0.448924063	3.34E-01	7.43E-01
M135T293	0.9	-0.1564	0.563842203	3.78E-01	9.13E-01
M135T359	0.99	-0.0084672	0.929799267	5.01E-01	1.00E+00
M135T408	0.83	-0.2605	0.209430763	2.21E-01	4.17E-01
M136T147	0.85	-0.22757	0.434042862	3.27E-01	7.43E-01
M136T23_1	0.9	-0.15855	0.577768938	3.84E-01	1.00E+00
M136T23_2	0.76	-0.39573	0.050885032	1.03E-01	2.49E-01
M136T359	0.62	-0.68201	0.027567438	7.29E-02	1.83E-01
M136T60	0.86	-0.2177	0.119100864	1.63E-01	3.42E-01
M136T75	0.33	-1.621	0.004435808	2.74E-02	5.78E-02
M136T77	0.59	-0.76006	0.002344091	1.97E-02	3.70E-02
M136T92	0.72	-0.47917	0.001019957	1.34E-02	2.48E-02
M137T42	0.92	-0.11297	0.228159636	2.31E-01	4.96E-01
M137T44_1	0.84	-0.25651	0.43415146	3.27E-01	7.43E-01
M137T44_2	0.86	-0.21069	0.785578764	4.59E-01	1.00E+00
M137T60	0.89	-0.17139	0.432968753	3.27E-01	7.43E-01
M137T79	0.91	-0.13811	0.034331924	8.27E-02	1.83E-01
M138T101	0.95	-0.079663	0.171819913	2.00E-01	4.17E-01
M138T112	0.42	-1.2645	0.00196794	1.82E-02	3.08E-02
M138T150	0.83	-0.26503	0.122503743	1.66E-01	3.42E-01
M138T22	0.73	-0.4463	0.200820119	2.16E-01	4.17E-01
M138T239	0.83	-0.27453	0.0816028	1.34E-01	2.81E-01
M138T44	0.98	-0.035086	0.712246392	4.34E-01	1.00E+00
M138T79	0.88	-0.18572	0.142014904	1.81E-01	4.17E-01
M138T99	0.9	-0.15543	0.126260841	1.69E-01	4.17E-01
M139T19	0.76	-0.39667	0.386341759	3.07E-01	6.29E-01
M139T214	0.94	-0.086234	0.613881334	3.98E-01	1.00E+00
M139T32	0.63	-0.66081	0.300172291	2.68E-01	5.90E-01
M139T43	0.79	-0.34352	0.916425431	4.97E-01	1.00E+00
M139T91	3.41	1.7686	0.029840747	7.64E-02	1.83E-01
M140T134	1.1	0.13463	0.519581566	3.61E-01	8.04E-01
M140T20	0.89	-0.16238	0.359080289	2.96E-01	6.29E-01
M140T224	0.96	-0.064585	0.555014526	3.75E-01	9.13E-01
M140T24	1.27	0.3459	0.175034969	2.02E-01	4.17E-01
M140T33	0.98	-0.027609	0.302715981	2.69E-01	5.90E-01
M141T19	0.85	-0.22811	0.76287323	4.51E-01	1.00E+00
M141T23	0.87	-0.20393	0.336917825	2.86E-01	6.29E-01
M141T33	0.84	-0.24524	0.211730373	2.22E-01	4.17E-01
M141T58	1.09	0.12123	0.730841408	4.41E-01	1.00E+00
M142T128	0.3	-1.7512	5.16E-05	2.84E-03	5.34E-03
M142T143	1.25	0.32061	0.072491492	1.26E-01	2.81E-01
M142T285	0.99	-0.013398	0.843497731	4.76E-01	1.00E+00
M143T128	0.3	-1.7413	4.57E-05	2.68E-03	5.34E-03
M143T133	0.44	-1.1768	0.001800526	1.75E-02	3.08E-02
M143T211	0.98	-0.025886	0.331605493	2.83E-01	6.29E-01
M143T51	1.02	0.030964	0.693199271	4.28E-01	1.00E+00
M143T78	0.95	-0.076167	0.579428201	3.84E-01	1.00E+00
M143T91	1.05	0.074691	0.258133506	2.47E-01	5.71E-01
M144T128	0.46	-1.129	5.12E-05	2.83E-03	5.34E-03
M144T130	0.36	-1.4866	0.010709421	4.26E-02	7.42E-02
M144T140	1.25	0.31632	0.061857185	1.15E-01	2.49E-01
M144T165	0.67	-0.57466	0.239382194	2.37E-01	4.96E-01
M144T22	0.91	-0.14293	0.947428389	5.05E-01	1.00E+00
M144T78	0.64	-0.63713	0.001131073	1.41E-02	2.65E-02
M145T128	0.48	-1.0555	0.000410649	8.49E-03	1.74E-02
M145T165	0.7	-0.52491	0.12225585	1.66E-01	3.42E-01
M145T22_1	0.92	-0.12507	0.475314416	3.44E-01	7.43E-01
M145T22_2	0.91	-0.14369	0.623919758	4.02E-01	1.00E+00
M145T407	0.79	-0.34637	0.007478148	3.60E-02	7.42E-02
M145T49	0.84	-0.24917	0.68182325	4.24E-01	1.00E+00
M145T82	0.8	-0.31516	0.246766881	2.40E-01	4.96E-01
M146T109	1.72	0.78382	0.920427321	4.98E-01	1.00E+00
M146T118	0.96	-0.056902	0.410912585	3.17E-01	7.07E-01
M146T128	0.55	-0.86863	3.08E-05	2.15E-03	5.34E-03
M146T140	0.78	-0.36554	0.057619944	1.10E-01	2.49E-01
M146T17	1.26	0.33016	0.406246547	3.15E-01	7.07E-01
M146T22	1.24	0.3095	0.075842075	1.29E-01	2.81E-01
M146T224	0.77	-0.37044	0.07282684	1.26E-01	2.81E-01
M146T23	0.91	-0.13759	0.206389692	2.19E-01	4.17E-01
M146T258	0.85	-0.24165	0.010463644	4.22E-02	7.42E-02
M146T36	1	-0.0071136	0.856358484	4.80E-01	1.00E+00
M146T78	0.87	-0.19473	0.004059811	2.61E-02	5.78E-02
M146T92	0.43	-1.2074	0.000911625	1.28E-02	2.27E-02
M147T128	0.33	-1.6034	2.92E-05	2.09E-03	4.61E-03
M147T17_1	0.73	-0.45726	0.476902257	3.45E-01	7.43E-01
M147T17_2	1.17	0.22527	0.361821331	2.97E-01	6.29E-01
M147T21	1.28	0.35774	0.072721672	1.26E-01	2.81E-01
M147T258	0.78	-0.3556	0.001631325	1.68E-02	3.08E-02
M147T32	0.75	-0.41257	0.312688261	2.74E-01	5.92E-01
M147T391	0.48	-1.056	9.19E-05	3.71E-03	6.18E-03
M147T60	0.91	-0.14048	0.647718681	4.11E-01	1.00E+00
M147T77	0.93	-0.10789	0.239064326	2.37E-01	4.96E-01
M147T80	0.6	-0.74112	0.000740565	1.16E-02	2.27E-02
M148T20	1.18	0.24183	0.273237733	2.55E-01	5.71E-01
M148T21	1.3	0.37556	0.031478908	7.88E-02	1.83E-01
M148T25	1.1	0.13596	0.148479861	1.85E-01	4.17E-01
M148T32	0.95	-0.080807	0.965597976	5.10E-01	1.00E+00
M148T34	0.95	-0.067605	0.503243041	3.55E-01	7.43E-01
M148T52	1.07	0.10038	0.691213472	4.27E-01	1.00E+00
M148T86	0.8	-0.31318	0.021209763	6.30E-02	1.40E-01
M148T95	0.95	-0.080675	0.228311648	2.31E-01	4.96E-01
M149T170	0.97	-0.04792	0.904751614	4.94E-01	1.00E+00
M149T21	1.16	0.21106	0.10681196	1.54E-01	3.42E-01
M149T309	0.94	-0.087211	0.310503198	2.73E-01	5.92E-01
M149T408	0.78	-0.36687	0.078235452	1.31E-01	2.81E-01
M149T477	0.35	-1.5089	0.016513031	5.50E-02	1.19E-01
M149T95	0.99	-0.016957	0.573863665	3.82E-01	9.13E-01
M150T140	1.09	0.1287	0.243351162	2.39E-01	4.96E-01
M150T38	1.11	0.14925	0.083960784	1.36E-01	2.81E-01
M150T95	0.93	-0.11035	0.209264637	2.21E-01	4.17E-01
M151T120	0.9	-0.15752	0.066588185	1.20E-01	2.81E-01
M151T135	0.82	-0.28069	0.022167731	6.45E-02	1.40E-01
M151T20	0.42	-1.2524	0.012272586	4.64E-02	1.19E-01
M151T362	0.89	-0.17605	0.3634574	2.98E-01	6.29E-01
M151T38	1.07	0.094579	0.500116425	3.53E-01	7.43E-01
M151T86	0.97	-0.050189	0.371100565	3.01E-01	6.29E-01
M151T94	0.77	-0.38334	0.004630387	2.80E-02	5.78E-02
M152T113	2.27	1.1834	0.175551115	2.02E-01	4.17E-01
M152T33	0.55	-0.87153	0.034576986	8.30E-02	1.83E-01
M152T38	0.98	-0.031004	0.801271406	4.63E-01	1.00E+00
M152T52	0.9	-0.15841	0.555949341	3.75E-01	9.13E-01
M153T165	0.9	-0.15381	0.11703109	1.62E-01	3.42E-01
M153T22	1.16	0.21181	0.149008979	1.85E-01	4.17E-01
M153T237	0.87	-0.19716	0.521380521	3.62E-01	8.04E-01
M153T52	1.48	0.56773	0.046164975	9.71E-02	2.38E-01
M153T78	0.88	-0.17829	0.836291604	4.74E-01	1.00E+00
M153T86	0.84	-0.25514	0.02550239	6.96E-02	1.55E-01
M154T100	0.95	-0.079323	0.451046469	3.34E-01	7.43E-01
M154T154	1.31	0.39044	0.942140482	5.04E-01	1.00E+00
M154T69	1.02	0.03272	0.854332428	4.79E-01	1.00E+00
M154T78	0.84	-0.24444	0.258046876	2.46E-01	5.71E-01
M155T19	0.73	-0.4623	0.328337515	2.82E-01	6.29E-01
M155T190	0.89	-0.17235	0.419721466	3.21E-01	7.43E-01
M156T151	1.45	0.54017	0.001811851	1.76E-02	3.08E-02
M156T21	0.95	-0.070096	0.929447589	5.01E-01	1.00E+00
M156T74	1.21	0.28029	0.000862417	1.25E-02	2.27E-02
M156T99	1.09	0.12516	0.202442247	2.17E-01	4.17E-01
M157T116	0.71	-0.48749	0.003281288	2.31E-02	5.09E-02
M157T32	0.66	-0.5924	0.450564594	3.34E-01	7.43E-01
M157T74	1.24	0.31429	0.002504192	2.04E-02	3.70E-02
M158T139	0.82	-0.28548	0.110682351	1.57E-01	3.42E-01
M158T33	1	0.0046421	0.97857087	5.13E-01	1.00E+00
M158T371	0.93	-0.10204	0.965204154	5.10E-01	1.00E+00
M158T53	0.84	-0.2549	0.316328343	2.76E-01	6.29E-01
M158T74	0.99	-0.0091679	0.759003107	4.50E-01	1.00E+00
M159T128	0.62	-0.69665	2.67E-05	1.99E-03	4.61E-03
M159T21	0.95	-0.069188	0.459932117	3.38E-01	7.43E-01
M159T40	0.76	-0.39226	0.114621699	1.60E-01	3.42E-01
M160T100	0.74	-0.42571	0.007871432	3.70E-02	7.42E-02
M160T128_1	0.52	-0.9412	7.19E-05	3.34E-03	6.18E-03
M160T128_2	0.76	-0.39303	0.094650937	1.44E-01	3.17E-01
M160T183	0.9	-0.1532	0.552944272	3.74E-01	9.13E-01
M160T22	0.7	-0.51367	0.671587455	4.20E-01	1.00E+00
M160T26	0.53	-0.92094	0.000485249	9.31E-03	2.12E-02
M160T82	0.72	-0.4674	0.07355827	1.27E-01	2.81E-01
M161T183	0.84	-0.25808	0.045286116	9.60E-02	2.38E-01
M161T22_1	0.6	-0.74627	0.068838483	1.22E-01	2.81E-01
M161T22_2	0.7	-0.50955	0.356023175	2.94E-01	6.29E-01
M161T394	0.8	-0.31499	0.292990081	2.65E-01	5.90E-01
M161T428	0.47	-1.0949	0.005315772	3.01E-02	6.74E-02
M161T468	0.83	-0.27081	0.643235427	4.09E-01	1.00E+00
M161T82	0.8	-0.32635	0.015853791	5.38E-02	1.19E-01
M161T91	1.15	0.20771	0.168428921	1.98E-01	4.17E-01
M162T21	1.1	0.13398	0.622287266	4.02E-01	1.00E+00
M162T23	0.95	-0.067453	0.503274182	3.55E-01	7.43E-01
M162T428	0.43	-1.2173	0.001273652	1.49E-02	2.93E-02
M162T77	1.75	0.8078	0.264177503	2.50E-01	5.71E-01
M162T82	1.14	0.1863	0.782809537	4.58E-01	1.00E+00
M163T144	0.82	-0.28839	0.102734413	1.51E-01	3.17E-01
M163T21_1	0.95	-0.074542	0.791822099	4.61E-01	1.00E+00
M163T21_2	0.96	-0.060043	0.94688713	5.05E-01	1.00E+00
M163T268	2.22	1.1501	0.172253802	2.00E-01	4.17E-01
M163T355	1.03	0.043484	0.795105195	4.62E-01	1.00E+00
M163T359	1.1	0.13861	0.470757783	3.42E-01	7.43E-01
M163T46	1.12	0.16284	0.926831248	5.00E-01	1.00E+00
M163T466	0.95	-0.06775	0.684908776	4.25E-01	1.00E+00
M163T476	0.79	-0.34222	0.264498732	2.50E-01	5.71E-01
M163T51	0.88	-0.17874	0.109025836	1.56E-01	3.42E-01
M163T569	1.01	0.0086969	0.293537334	2.65E-01	5.90E-01
M164T268	1.88	0.90775	0.302424657	2.69E-01	5.90E-01
M164T315	0.95	-0.074621	0.575376294	3.83E-01	9.13E-01
M164T359	1.06	0.081764	0.72760399	4.40E-01	1.00E+00
M164T466	0.96	-0.060727	0.752322534	4.48E-01	1.00E+00
M164T77	0.96	-0.0518	0.769508179	4.53E-01	1.00E+00
M165T18	0.96	-0.062639	0.831615222	4.73E-01	1.00E+00
M165T22	1.07	0.094763	0.260183582	2.48E-01	5.71E-01
M165T33	1.15	0.20775	0.407471368	3.16E-01	7.07E-01
M165T359	0.99	-0.016344	0.824283497	4.71E-01	1.00E+00
M165T392	0.8	-0.33074	0.001198913	1.45E-02	2.93E-02
M165T394	0.75	-0.40558	0.008599224	3.86E-02	7.42E-02
M165T51	0.19	-2.4272	5.71E-13	2.32E-10	7.05E-09
M165T60	0.97	-0.037539	0.631615611	4.05E-01	1.00E+00
M165T80	0.99	-0.012241	0.763041228	4.51E-01	1.00E+00
M166T150	1.14	0.19229	0.024600393	6.83E-02	1.47E-01
M166T229	0.65	-0.62505	0.031808567	7.93E-02	1.83E-01
M166T335	1.12	0.16612	0.469708509	3.42E-01	7.43E-01
M166T50	0.94	-0.084407	0.529789204	3.65E-01	8.04E-01
M166T60	1.01	0.0078579	0.819529086	4.69E-01	1.00E+00
M166T80	1.08	0.11174	0.084818432	1.37E-01	2.81E-01
M166T95_1	1.05	0.068209	0.636520203	4.07E-01	1.00E+00
M166T95_2	1.02	0.027881	0.790239619	4.60E-01	1.00E+00
M166T95_3	1.03	0.039968	0.697340521	4.29E-01	1.00E+00
M166T95_4	0.76	-0.39404	0.952851107	5.07E-01	1.00E+00
M167T150	0.87	-0.20013	0.152675846	1.88E-01	4.17E-01
M167T335	0.74	-0.42764	0.045358153	9.61E-02	2.38E-01
M167T34	1.09	0.12322	0.239561311	2.37E-01	4.96E-01
M167T418	0.79	-0.33405	0.086913905	1.38E-01	2.81E-01
M167T83	0.83	-0.27535	0.971427992	5.12E-01	1.00E+00
M167T91	0.81	-0.31002	0.891213117	4.90E-01	1.00E+00
M167T95	1.06	0.0814	0.745077824	4.45E-01	1.00E+00
M168T207	0.37	-1.454	0.374193221	3.02E-01	6.29E-01
M168T78	0.84	-0.24748	0.216398459	2.24E-01	4.17E-01
M168T95	1.06	0.079301	0.181460153	2.06E-01	4.17E-01
M169T102	0.68	-0.55588	0.010091759	4.16E-02	7.42E-02
M169T184	0.91	-0.13782	0.990801072	5.16E-01	1.00E+00
M169T196	0.7	-0.50652	0.02725517	7.24E-02	1.76E-01
M169T20	1.03	0.045617	0.822721394	4.70E-01	1.00E+00
M169T30	0.97	-0.039188	0.500502749	3.54E-01	7.43E-01
M169T38	1.11	0.14471	0.220996525	2.27E-01	4.96E-01
M169T99	0.78	-0.36687	0.010478174	4.23E-02	7.42E-02
M170T114	0.89	-0.17542	0.112383114	1.58E-01	3.42E-01
M170T122	1.15	0.19666	0.103530581	1.52E-01	3.42E-01
M170T128	0.37	-1.4332	5.11E-05	2.82E-03	5.34E-03
M170T19	0.8	-0.31981	0.364277249	2.98E-01	6.29E-01
M170T300	0.82	-0.28348	0.015909294	5.39E-02	1.19E-01
M170T36	0.77	-0.37102	0.41090046	3.17E-01	7.07E-01
M170T74	1.12	0.16081	0.595395484	3.91E-01	1.00E+00
M170T86	1.25	0.32202	0.006163757	3.26E-02	6.74E-02
M171T114	0.84	-0.25454	0.274224153	2.55E-01	5.71E-01
M171T19	0.77	-0.37284	0.667933971	4.19E-01	1.00E+00
M171T211	0.9	-0.15981	0.534696532	3.67E-01	8.04E-01
M171T56_1	1.12	0.16706	0.0935477	1.44E-01	2.81E-01
M171T56_2	1.12	0.16522	0.325217012	2.80E-01	6.29E-01
M171T73	0.78	-0.36012	0.001146794	1.42E-02	2.65E-02
M171T74	1.34	0.42029	0.055086696	1.08E-01	2.49E-01
M172T130_1	0.85	-0.22892	0.010096485	4.16E-02	7.42E-02
M172T130_2	0.66	-0.608	0.727380136	4.40E-01	1.00E+00
M172T396	1.12	0.16892	0.609485227	3.97E-01	1.00E+00
M172T86	1.19	0.24639	0.061540996	1.15E-01	2.49E-01
M173T19	0.69	-0.53043	0.245749243	2.40E-01	4.96E-01
M173T22	0.52	-0.94374	0.208155827	2.20E-01	4.17E-01
M173T286	0.73	-0.45451	0.029723473	7.62E-02	1.83E-01
M173T300	0.61	-0.71717	0.037537508	8.68E-02	1.83E-01
M173T35	1.06	0.090635	0.310247403	2.73E-01	5.92E-01
M173T86	0.85	-0.23293	0.00329673	2.32E-02	5.09E-02
M174T140	1.21	0.27363	0.102000852	1.50E-01	3.17E-01
M174T174	0.88	-0.17975	0.049944954	1.02E-01	2.49E-01
M174T73	1.19	0.2492	0.024030145	6.74E-02	1.47E-01
M174T80	1.03	0.043594	0.4115733	3.18E-01	7.07E-01
M175T20	1.08	0.10467	0.43419638	3.27E-01	7.43E-01
M175T32	1.08	0.10811	0.166948018	1.97E-01	4.17E-01
M175T370	0.84	-0.25062	0.469928671	3.42E-01	7.43E-01
M175T40	1.71	0.77432	0.88038473	4.87E-01	1.00E+00
M175T49	1.41	0.49243	0.621621173	4.01E-01	1.00E+00
M176T21	1.14	0.19082	0.139536448	1.79E-01	4.17E-01
M176T23	1.26	0.33057	0.035409043	8.41E-02	1.83E-01
M176T283	0.81	-0.30258	0.044182113	9.46E-02	2.38E-01
M176T32	1.18	0.23843	0.078005672	1.31E-01	2.81E-01
M176T74	0.74	-0.43563	0.051489456	1.04E-01	2.49E-01
M177T32	0.71	-0.48456	0.04669235	9.78E-02	2.38E-01
M177T388	0.94	-0.092975	0.326016208	2.81E-01	6.29E-01
M177T73	0.89	-0.17022	0.33869574	2.87E-01	6.29E-01
M178T197	0.94	-0.085984	0.171953839	2.00E-01	4.17E-01
M178T388	0.92	-0.11313	0.130767733	1.72E-01	4.17E-01
M178T73	0.94	-0.085297	0.50306927	3.55E-01	7.43E-01
M179T22	1.31	0.38504	0.002709607	2.11E-02	3.70E-02
M179T228	1.09	0.1243	0.502144221	3.54E-01	7.43E-01
M179T28	0.6	-0.73507	0.670151932	4.19E-01	1.00E+00
M179T393	0.97	-0.039469	0.830492603	4.72E-01	1.00E+00
M179T42	0.41	-1.2804	0.332233057	2.84E-01	6.29E-01
M179T88	0.98	-0.031449	0.381215712	3.05E-01	6.29E-01
M180T165	0.92	-0.11993	0.998840316	5.19E-01	1.00E+00
M180T21	1.18	0.23574	0.213178992	2.23E-01	4.17E-01
M180T22	1.53	0.61008	0.000971772	1.32E-02	2.27E-02
M180T309	1.03	0.048108	0.641089412	4.09E-01	1.00E+00
M180T393	0.93	-0.11023	0.318493889	2.77E-01	6.29E-01
M181T109	0.9	-0.15176	0.673007273	4.20E-01	1.00E+00
M181T128	0.99	-0.017677	0.939103692	5.03E-01	1.00E+00
M181T165	0.85	-0.23185	0.246095624	2.40E-01	4.96E-01
M181T18	0.79	-0.33453	0.891257681	4.90E-01	1.00E+00
M181T357	0.43	-1.214	0.012863747	4.77E-02	1.19E-01
M182T109	0.81	-0.30486	0.405888878	3.15E-01	7.07E-01
M182T128	0.96	-0.059616	0.915886427	4.97E-01	1.00E+00
M182T233	1.02	0.026001	0.257728948	2.46E-01	5.71E-01
M182T244	1	-0.0065688	0.393138833	3.10E-01	6.29E-01
M182T60	1.22	0.28971	0.017006688	5.59E-02	1.24E-01
M183T244	1	-0.0058829	0.48527553	3.48E-01	7.43E-01
M183T289	2.4	1.2603	0.080397815	1.33E-01	2.81E-01
M183T60	1.02	0.027958	0.995359432	5.18E-01	1.00E+00
M183T84	0.81	-0.2962	0.680395972	4.23E-01	1.00E+00
M184T150	1.09	0.12926	0.099210423	1.48E-01	3.17E-01
M184T189	1.14	0.19003	0.249388275	2.42E-01	4.96E-01
M184T373	0.79	-0.34053	0.199997062	2.16E-01	4.17E-01
M184T52	0.83	-0.26863	0.185341858	2.08E-01	4.17E-01
M184T60	1.02	0.021742	0.972196915	5.12E-01	1.00E+00
M185T120	0.98	-0.036277	0.920174582	4.98E-01	1.00E+00
M185T142	1.43	0.51242	0.061639478	1.15E-01	2.49E-01
M185T144	1.37	0.44976	0.071732189	1.25E-01	2.81E-01
M185T22_1	1.31	0.38999	0.018668259	5.88E-02	1.24E-01
M185T22_2	1.24	0.31397	0.08754324	1.39E-01	2.81E-01
M185T268	1.39	0.4802	0.282677258	2.59E-01	5.89E-01
M185T348	0.19	-2.3889	0.002934792	2.18E-02	3.70E-02
M185T86	0.87	-0.1951	0.081752322	1.34E-01	2.81E-01
M186T120	0.89	-0.16251	0.067184951	1.20E-01	2.81E-01
M186T144	1.69	0.75758	0.012532986	4.70E-02	1.19E-01
M186T170	0.91	-0.13807	0.100990174	1.50E-01	3.17E-01
M186T19	0.78	-0.3527	0.037638865	8.69E-02	1.83E-01
M186T23	1.61	0.68914	0.002999372	2.20E-02	3.70E-02
M186T35	1.04	0.055435	0.500333108	3.54E-01	7.43E-01
M186T56	1.07	0.10253	0.786124474	4.59E-01	1.00E+00
M187T144	0.88	-0.19046	0.131794347	1.73E-01	4.17E-01
M187T23	0.9	-0.14665	0.233073348	2.33E-01	4.96E-01
M187T78	0.96	-0.054902	0.280821154	2.58E-01	5.89E-01
M187T86	1.37	0.45663	0.76100669	4.51E-01	1.00E+00
M187T96	0.98	-0.030504	0.053832953	1.06E-01	2.49E-01
M188T128	0.97	-0.046277	0.199988829	2.16E-01	4.17E-01
M188T153	0.53	-0.90342	0.005760673	3.15E-02	6.74E-02
M188T23	0.93	-0.10782	0.724483678	4.39E-01	1.00E+00
M188T373	1.07	0.097896	0.474101911	3.44E-01	7.43E-01
M188T70	1.04	0.060429	0.962104576	5.09E-01	1.00E+00
M188T80	1.15	0.20742	0.05066181	1.03E-01	2.49E-01
M188T85	0.95	-0.076547	0.009703589	4.08E-02	7.42E-02
M188T95	0.83	-0.27047	0.398397408	3.12E-01	7.07E-01
M189T108	1.33	0.4134	0.214440202	2.23E-01	4.17E-01
M189T128	0.92	-0.11494	0.137498124	1.77E-01	4.17E-01
M189T19	1.05	0.065854	0.385807644	3.07E-01	6.29E-01
M189T34	0.85	-0.2419	0.280832566	2.58E-01	5.89E-01
M189T36	1.34	0.41844	0.039262315	8.88E-02	1.83E-01
M189T373	1.01	0.0084325	0.87260457	4.85E-01	1.00E+00
M189T386	0.82	-0.27761	0.121080525	1.65E-01	3.42E-01
M189T47	1.38	0.46168	0.475664154	3.44E-01	7.43E-01
M189T80	1.13	0.17094	0.153231284	1.88E-01	4.17E-01
M189T85	1.28	0.35934	0.468499207	3.41E-01	7.43E-01
M189T91	1.01	0.0173	0.302393094	2.69E-01	5.90E-01
M190T108	1.07	0.099684	0.52960909	3.65E-01	8.04E-01
M190T128	0.94	-0.09526	0.08636481	1.38E-01	2.81E-01
M190T148	0.83	-0.26583	0.200552001	2.16E-01	4.17E-01
M190T319	0.92	-0.11833	0.704704363	4.32E-01	1.00E+00
M190T52	1	-0.0015892	0.703268256	4.31E-01	1.00E+00
M190T86_1	1.01	0.013256	0.215134244	2.24E-01	4.17E-01
M190T86_2	1.19	0.25225	0.577819184	3.84E-01	1.00E+00
M191T18	1.12	0.16447	0.477622421	3.45E-01	7.43E-01
M191T20	0.73	-0.46009	0.010311296	4.20E-02	7.42E-02
M191T22	0.77	-0.38432	0.284383509	2.60E-01	5.89E-01
M191T300	0.65	-0.62864	0.046902117	9.80E-02	2.38E-01
M191T32	1.35	0.43803	0.183508933	2.07E-01	4.17E-01
M191T374	0.8	-0.32398	0.004648792	2.80E-02	5.78E-02
M191T408	0.91	-0.14242	0.655038322	4.14E-01	1.00E+00
M191T473	1.08	0.11573	0.469984302	3.42E-01	7.43E-01
M191T82	0.79	-0.33756	0.051146077	1.03E-01	2.49E-01
M192T140	1.34	0.42751	0.018090796	5.78E-02	1.24E-01
M192T168	1.02	0.024047	0.31863662	2.77E-01	6.29E-01
M192T188_1	1.37	0.4533	0.086294649	1.38E-01	2.81E-01
M192T188_2	1.06	0.078419	0.597542616	3.92E-01	1.00E+00
M192T219	0.98	-0.026769	0.456773001	3.37E-01	7.43E-01
M192T23	1.16	0.21172	0.434634092	3.28E-01	7.43E-01
M192T32	1.07	0.098266	0.772474295	4.54E-01	1.00E+00
M192T408	0.97	-0.047796	0.809549139	4.66E-01	1.00E+00
M192T92	0.87	-0.20069	0.036201297	8.51E-02	1.83E-01
M193T140	1.36	0.43989	0.40834148	3.16E-01	7.07E-01
M193T186	1.07	0.10007	0.180469048	2.05E-01	4.17E-01
M193T31	0.93	-0.1122	0.072329376	1.26E-01	2.81E-01
M193T373	0.87	-0.20734	0.655635399	4.14E-01	1.00E+00
M193T41	0.71	-0.4872	0.015849352	5.38E-02	1.19E-01
M193T420	0.87	-0.19683	0.1225278	1.66E-01	3.42E-01
M193T74	1.32	0.40307	0.132031667	1.73E-01	4.17E-01
M193T85	1.07	0.099263	0.516471023	3.60E-01	8.04E-01
M194T162	0.71	-0.48922	0.273148753	2.54E-01	5.71E-01
M194T33	1.3	0.373	0.02487826	6.87E-02	1.47E-01
M194T350	1.18	0.23283	0.210788591	2.22E-01	4.17E-01
M194T41	0.8	-0.32039	0.036250904	8.52E-02	1.83E-01
M194T56	0.94	-0.090183	0.42804832	3.25E-01	7.43E-01
M194T74_1	1.36	0.44187	0.080271126	1.33E-01	2.81E-01
M194T74_2	1	0.0028299	0.848981195	4.78E-01	1.00E+00
M195T110	0.8	-0.32203	0.012551912	4.70E-02	1.19E-01
M195T124	0.8	-0.31857	0.193860134	2.13E-01	4.17E-01
M195T163	0.8	-0.3132	0.533538192	3.66E-01	8.04E-01
M195T280	0.76	-0.39925	0.104435462	1.52E-01	3.42E-01
M195T33	1.3	0.37456	0.015035256	5.23E-02	1.19E-01
M195T418	1.02	0.027632	0.878263256	4.86E-01	1.00E+00
M196T163	0.7	-0.50524	0.415428302	3.19E-01	7.07E-01
M196T250	0.82	-0.2792	0.755132045	4.49E-01	1.00E+00
M196T419	1.02	0.026972	0.711742966	4.34E-01	1.00E+00
M197T15	1.06	0.086413	0.815755088	4.68E-01	1.00E+00
M197T159	0.7	-0.51123	0.008157989	3.76E-02	7.42E-02
M197T239	0.91	-0.1326	0.223555196	2.28E-01	4.96E-01
M197T258	1.04	0.060956	0.381966586	3.05E-01	6.29E-01
M197T53	1.26	0.33667	0.835078147	4.74E-01	1.00E+00
M198T159	0.74	-0.44284	0.000150491	4.68E-03	8.13E-03
M198T161	0.73	-0.45544	0.006106402	3.24E-02	6.74E-02
M198T185	0.92	-0.12698	0.045449198	9.62E-02	2.38E-01
M198T21	1.21	0.27719	0.26677548	2.51E-01	5.71E-01
M198T228	0.94	-0.090917	0.487211631	3.49E-01	7.43E-01
M198T23	1.15	0.20234	0.01758158	5.70E-02	1.24E-01
M198T258	0.94	-0.082747	0.205133876	2.19E-01	4.17E-01
M198T90	1.06	0.089766	0.371081787	3.01E-01	6.29E-01
M199T19	0.74	-0.43462	0.800046046	4.63E-01	1.00E+00
M199T49	0.77	-0.38385	0.006646279	3.39E-02	6.74E-02
M199T74	0.64	-0.64645	0.014379467	5.10E-02	1.19E-01
M199T92	0.52	-0.94601	0.000406293	8.45E-03	1.74E-02
M199T99	1.42	0.50398	0.082058416	1.34E-01	2.81E-01
M200T23	1.96	0.97328	0.005069891	2.93E-02	6.74E-02
M200T444	0.94	-0.09594	0.3599798	2.96E-01	6.29E-01
M200T99	1.37	0.45708	0.060384418	1.13E-01	2.49E-01
M201T23	1.43	0.51544	0.075997528	1.29E-01	2.81E-01
M201T303	0.95	-0.078893	0.984434757	5.15E-01	1.00E+00
M201T379	0.62	-0.68671	0.002416292	2.00E-02	3.70E-02
M201T400	0.54	-0.89437	0.000110266	4.05E-03	8.13E-03
M201T80	0.64	-0.64151	0.001413053	1.57E-02	2.93E-02
M201T99	0.83	-0.27532	0.187420082	2.09E-01	4.17E-01
M202T165	0.74	-0.43964	0.828670095	4.72E-01	1.00E+00
M202T373	1.01	0.017037	0.803704028	4.64E-01	1.00E+00
M202T379	0.67	-0.57209	0.001378155	1.55E-02	2.93E-02
M203T107	1.35	0.43145	0.17039914	1.99E-01	4.17E-01
M203T134	0.71	-0.50219	0.545437602	3.71E-01	9.13E-01
M203T17	1.41	0.49716	0.247417392	2.41E-01	4.96E-01
M203T20	0.91	-0.13248	0.485882013	3.48E-01	7.43E-01
M203T23	0.6	-0.7372	0.066867943	1.20E-01	2.81E-01
M203T373	0.94	-0.085329	0.500230229	3.53E-01	7.43E-01
M203T394	1	0.0011273	0.843496426	4.76E-01	1.00E+00
M203T40	1.1	0.14116	0.243546719	2.39E-01	4.96E-01
M203T417	0.61	-0.7081	0.164372907	1.96E-01	4.17E-01
M203T428	0.48	-1.0645	4.67E-05	2.70E-03	5.34E-03
M203T468	1.14	0.18832	0.089114467	1.40E-01	2.81E-01
M203T57	0.98	-0.022176	0.876766995	4.86E-01	1.00E+00
M203T80	0.99	-0.020489	0.661936327	4.16E-01	1.00E+00
M203T83	1.19	0.2461	0.40260469	3.14E-01	7.07E-01
M204T107	1.8	0.84899	0.197806261	2.15E-01	4.17E-01
M204T17	1.62	0.69437	0.154241861	1.89E-01	4.17E-01
M204T20	1.48	0.56568	0.833107116	4.73E-01	1.00E+00
M204T22	1.38	0.46457	0.48133203	3.46E-01	7.43E-01
M204T23	1.23	0.29401	0.005759305	3.14E-02	6.74E-02
M204T252	1.51	0.59716	0.978727013	5.13E-01	1.00E+00
M204T38	1.09	0.12432	0.724930471	4.39E-01	1.00E+00
M204T61	0.81	-0.30296	0.064245051	1.17E-01	2.81E-01
M204T75	1.21	0.27718	0.001867871	1.78E-02	3.08E-02
M204T95	0.6	-0.73979	0.00330977	2.32E-02	5.09E-02
M205T128	1.04	0.063023	0.093098565	1.43E-01	2.81E-01
M205T129_1	0.82	-0.2792	0.392775117	3.10E-01	6.29E-01
M205T129_2	0.86	-0.21223	0.420943155	3.22E-01	7.43E-01
M205T145	1.48	0.56877	0.39758984	3.12E-01	6.29E-01
M205T23	1.02	0.034086	0.352378825	2.93E-01	6.29E-01
M205T247	0.83	-0.2608	0.085996367	1.38E-01	2.81E-01
M205T373	1.02	0.025953	0.834720987	4.74E-01	1.00E+00
M205T38	1.06	0.08307	0.55740484	3.76E-01	9.13E-01
M205T433	0.88	-0.18495	0.169743924	1.99E-01	4.17E-01
M205T477	0.73	-0.4502	0.638018241	4.08E-01	1.00E+00
M205T55	1.18	0.24233	0.06745745	1.21E-01	2.81E-01
M205T71	0.56	-0.84776	0.065400796	1.19E-01	2.81E-01
M206T105	1.01	0.020177	0.27016351	2.53E-01	5.71E-01
M206T128	0.97	-0.037502	0.680051004	4.23E-01	1.00E+00
M206T150	0.91	-0.1313	0.785010066	4.58E-01	1.00E+00
M206T23_1	1.06	0.087914	0.26521261	2.50E-01	5.71E-01
M206T23_2	0.99	-0.0089317	0.810728338	4.66E-01	1.00E+00
M206T246	0.85	-0.22646	0.041593916	9.14E-02	1.83E-01
M206T350	1.18	0.2353	0.205461119	2.19E-01	4.17E-01
M206T38	0.92	-0.12077	0.888950084	4.89E-01	1.00E+00
M206T55	1.15	0.19578	0.245518603	2.40E-01	4.96E-01
M207T102	1.23	0.29756	0.171129654	2.00E-01	4.17E-01
M207T120	0.89	-0.16117	0.052339945	1.05E-01	2.49E-01
M207T128	0.96	-0.056723	0.162303414	1.94E-01	4.17E-01
M207T19	0.99	-0.012461	0.959021617	5.08E-01	1.00E+00
M207T20	0.65	-0.63191	0.124537499	1.67E-01	3.42E-01
M207T91	1.29	0.36188	0.047076152	9.82E-02	2.38E-01
M208T113	0.81	-0.29985	0.006316012	3.30E-02	6.74E-02
M208T212	1.02	0.028733	0.347003152	2.90E-01	6.29E-01
M208T224	0.58	-0.77795	0.013701293	4.96E-02	1.19E-01
M208T319	1.29	0.36493	0.082367268	1.35E-01	2.81E-01
M208T392	0.96	-0.05352	0.444850217	3.32E-01	7.43E-01
M208T91	1	0.004346	0.979954001	5.14E-01	1.00E+00
M209T19	0.88	-0.19165	0.208407417	2.20E-01	4.17E-01
M209T400	0.49	-1.0229	0.001684312	1.70E-02	3.08E-02
M209T51	0.75	-0.42134	0.016486578	5.50E-02	1.19E-01
M209T92	0.92	-0.11381	0.217896877	2.25E-01	4.96E-01
M210T219	0.9	-0.1575	0.040984012	9.08E-02	1.83E-01
M210T224	0.76	-0.38948	0.005182445	2.97E-02	6.74E-02
M210T29	1.14	0.18342	0.101971709	1.50E-01	3.17E-01
M210T92	0.9	-0.1491	0.179664986	2.05E-01	4.17E-01
M211T138	0.72	-0.48086	0.066882459	1.20E-01	2.81E-01
M211T208	0.91	-0.12983	0.663696931	4.17E-01	1.00E+00
M211T30	1.15	0.19606	0.246167917	2.40E-01	4.96E-01
M211T76	0.56	-0.8375	0.016337821	5.47E-02	1.19E-01
M212T158	0.98	-0.036411	0.909285643	4.95E-01	1.00E+00
M212T226	0.94	-0.086575	0.265936368	2.51E-01	5.71E-01
M212T256	0.94	-0.093449	0.366539761	2.99E-01	6.29E-01
M212T339	1.31	0.39459	0.057107777	1.10E-01	2.49E-01
M212T82	0.87	-0.20111	0.116439465	1.62E-01	3.42E-01
M213T146	0.79	-0.34317	0.364698218	2.98E-01	6.29E-01
M213T19	0.93	-0.10957	0.933674981	5.02E-01	1.00E+00
M213T300	0.64	-0.64492	0.007271741	3.55E-02	7.42E-02
M214T140	1.16	0.21977	0.188692192	2.10E-01	4.17E-01
M214T22	1.35	0.43134	0.022572882	6.52E-02	1.40E-01
M214T373	1.09	0.12177	0.29948141	2.68E-01	5.90E-01
M215T186	0.86	-0.21128	0.352607934	2.93E-01	6.29E-01
M215T19	0.76	-0.39519	0.880261379	4.87E-01	1.00E+00
M215T22	1.36	0.44319	0.002447112	2.01E-02	3.70E-02
M215T298	0.96	-0.061567	0.521115259	3.62E-01	8.04E-01
M215T30	0.82	-0.29279	0.824377965	4.71E-01	1.00E+00
M215T373	1.07	0.10068	0.464546145	3.40E-01	7.43E-01
M215T418	1.27	0.34979	0.003836064	2.53E-02	5.78E-02
M215T46	0.52	-0.93743	0.616395903	3.99E-01	1.00E+00
M215T58	1.22	0.28296	0.017656196	5.71E-02	1.24E-01
M215T75_1	0.79	-0.33123	0.004453096	2.74E-02	5.78E-02
M215T75_2	1.16	0.2139	0.350497343	2.92E-01	6.29E-01
M216T30	0.59	-0.76596	0.967946237	5.11E-01	1.00E+00
M217T110	0.8	-0.31569	0.001402256	1.56E-02	2.93E-02
M217T166	1.13	0.18103	0.116587576	1.62E-01	3.42E-01
M217T178	1.41	0.50059	0.103096012	1.51E-01	3.17E-01
M217T19_1	0.83	-0.27496	0.961071832	5.09E-01	1.00E+00
M217T19_2	1.17	0.2209	0.333175931	2.84E-01	6.29E-01
M217T22	1.12	0.16553	0.268917616	2.52E-01	5.71E-01
M217T32	0.64	-0.63734	0.825837339	4.71E-01	1.00E+00
M217T392	0.87	-0.19827	0.11351182	1.59E-01	3.42E-01
M217T413	0.82	-0.29348	0.004687185	2.82E-02	5.78E-02
M217T428	0.5	-0.99048	0.003919418	2.56E-02	5.78E-02
M217T73	1.53	0.61376	0.00093803	1.30E-02	2.27E-02
M217T81	1.1	0.13293	0.265373705	2.50E-01	5.71E-01
M217T89_1	1.13	0.17351	0.197202304	2.15E-01	4.17E-01
M217T89_2	0.88	-0.1879	0.136028559	1.76E-01	4.17E-01
M217T89_3	1.47	0.55328	0.493447661	3.51E-01	7.43E-01
M218T166	1.1	0.13413	0.193097393	2.12E-01	4.17E-01
M218T77_1	0.82	-0.28089	0.244967459	2.40E-01	4.96E-01
M218T77_2	0.99	-0.021673	0.823608382	4.70E-01	1.00E+00
M218T81	0.46	-1.1277	8.06E-05	3.51E-03	6.18E-03
M218T89	1.39	0.47304	0.365972507	2.99E-01	6.29E-01
M219T101	1.04	0.054527	0.315827422	2.76E-01	6.29E-01
M219T166	0.93	-0.098715	0.475794819	3.44E-01	7.43E-01
M219T19	0.76	-0.39162	0.047930642	9.93E-02	2.49E-01
M219T20	0.9	-0.14988	0.864212967	4.82E-01	1.00E+00
M219T258	0.96	-0.062296	0.70610061	4.32E-01	1.00E+00
M219T373	1.02	0.026932	0.074387783	1.28E-01	2.81E-01
M219T454	0.94	-0.085193	0.5398317	3.69E-01	9.12E-01
M219T61	1.41	0.492	0.070559617	1.24E-01	2.81E-01
M219T62	1.47	0.55392	0.163871376	1.95E-01	4.17E-01
M219T77	0.95	-0.07259	0.443884933	3.31E-01	7.43E-01
M220T109	1.43	0.51437	0.009709526	4.09E-02	7.42E-02
M220T20	0.77	-0.36994	0.589489885	3.89E-01	1.00E+00
M220T373	1.03	0.036574	0.24235484	2.38E-01	4.96E-01
M220T428	0.87	-0.20753	0.247743243	2.41E-01	4.96E-01
M220T74	0.97	-0.045804	0.971784375	5.12E-01	1.00E+00
M220T77	1.14	0.18483	0.45815886	3.37E-01	7.43E-01
M220T92	1.15	0.20196	0.096032649	1.46E-01	3.17E-01
M221T102	0.88	-0.19083	0.737184439	4.43E-01	1.00E+00
M221T109	1.05	0.071974	0.798497772	4.63E-01	1.00E+00
M221T20	0.74	-0.42514	0.502230869	3.54E-01	7.43E-01
M221T373	1.01	0.009993	0.159844396	1.93E-01	4.17E-01
M221T428	0.81	-0.29947	0.00726134	3.55E-02	7.42E-02
M221T44	1.54	0.62741	0.000378697	8.14E-03	1.74E-02
M221T463	0.98	-0.024059	0.311852208	2.74E-01	5.92E-01
M221T467	0.93	-0.096984	0.458601906	3.37E-01	7.43E-01
M221T62	1.15	0.19985	0.200325103	2.16E-01	4.17E-01
M221T92	1.16	0.21486	0.060175344	1.13E-01	2.49E-01
M221T99	0.77	-0.36887	0.146054875	1.83E-01	4.17E-01
M222T117	0.94	-0.082816	0.299101723	2.68E-01	5.90E-01
M222T22	0.97	-0.037194	0.414995984	3.19E-01	7.07E-01
M222T26	1.02	0.026459	0.453583585	3.35E-01	7.43E-01
M222T284	0.95	-0.069667	0.570741538	3.81E-01	9.13E-01
M222T292	1.01	0.0094462	0.94327228	5.04E-01	1.00E+00
M222T373	1	-0.0052426	0.76491124	4.52E-01	1.00E+00
M222T80	1.16	0.21785	0.161991368	1.94E-01	4.17E-01
M222T99	0.84	-0.25574	0.008969277	3.94E-02	7.42E-02
M223T109	1.22	0.28707	0.898930086	4.92E-01	1.00E+00
M223T126	1.44	0.52271	0.041795875	9.17E-02	1.83E-01
M223T19	0.92	-0.11583	0.660713762	4.16E-01	1.00E+00
M223T357	0.59	-0.75014	0.09579575	1.45E-01	3.17E-01
M224T248	0.89	-0.16602	0.379266909	3.04E-01	6.29E-01
M224T91	1.3	0.37751	0.048949464	1.01E-01	2.49E-01
M225T165	0.94	-0.085872	0.33709294	2.86E-01	6.29E-01
M225T19	0.92	-0.12288	0.825392017	4.71E-01	1.00E+00
M225T377	0.82	-0.27951	0.139125808	1.78E-01	4.17E-01
M226T212	0.94	-0.090579	0.095145763	1.45E-01	3.17E-01
M226T347	0.97	-0.041764	0.238511407	2.36E-01	4.96E-01
M227T107	0.68	-0.55731	0.134517413	1.75E-01	4.17E-01
M227T129	0.78	-0.36587	0.068876466	1.22E-01	2.81E-01
M227T144	0.76	-0.39985	0.000473567	9.18E-03	2.12E-02
M227T19	0.67	-0.5792	0.484271235	3.47E-01	7.43E-01
M227T418	1.07	0.097998	0.579121747	3.84E-01	1.00E+00
M227T52	1.29	0.36434	0.357543799	2.95E-01	6.29E-01
M228T110	0.9	-0.14941	0.88266958	4.88E-01	1.00E+00
M228T155	0.71	-0.4958	0.229624057	2.32E-01	4.96E-01
M228T238	0.96	-0.058898	0.226648922	2.30E-01	4.96E-01
M228T371	1.05	0.068552	0.519483932	3.61E-01	8.04E-01
M228T428	0.97	-0.043295	0.559872706	3.77E-01	9.13E-01
M228T490	0.98	-0.024149	0.713231763	4.35E-01	1.00E+00
M228T82	1.52	0.60289	0.003955828	2.57E-02	5.78E-02
M229T133	1.73	0.79236	0.010471117	4.22E-02	7.42E-02
M229T19	0.78	-0.36728	0.966465917	5.10E-01	1.00E+00
M229T219	0.82	-0.29084	0.251602825	2.43E-01	5.71E-01
M229T23	1.39	0.47207	0.099448904	1.48E-01	3.17E-01
M229T268	0.84	-0.24785	0.283110284	2.60E-01	5.89E-01
M229T371	1.02	0.029564	0.997839817	5.18E-01	1.00E+00
M229T48	1.35	0.42962	0.36658088	2.99E-01	6.29E-01
M229T59	1.53	0.6144	0.585175599	3.87E-01	1.00E+00
M229T81	1.15	0.20637	0.751064962	4.47E-01	1.00E+00
M229T91	0.87	-0.19444	0.312599675	2.74E-01	5.92E-01
M230T179	0.87	-0.2075	0.021299269	6.32E-02	1.40E-01
M230T22	1.02	0.028112	0.233864799	2.34E-01	4.96E-01
M230T23	1.38	0.46642	0.158501175	1.92E-01	4.17E-01
M230T373	1.26	0.33764	0.038366103	8.78E-02	1.83E-01
M230T81	1.21	0.27603	0.811076425	4.67E-01	1.00E+00
M230T83	1.29	0.36274	0.119371386	1.64E-01	3.42E-01
M230T91	0.94	-0.093339	0.803338083	4.64E-01	1.00E+00
M231T114	1.26	0.33677	0.179718571	2.05E-01	4.17E-01
M231T116	1.17	0.22577	0.287768325	2.62E-01	5.90E-01
M231T141	1.2	0.25851	0.053452347	1.06E-01	2.49E-01
M231T19	0.84	-0.2506	0.819683491	4.69E-01	1.00E+00
M231T212	0.94	-0.092685	0.70601535	4.32E-01	1.00E+00
M231T22	1.03	0.040975	0.810690273	4.66E-01	1.00E+00
M231T30	1.2	0.26786	0.12386338	1.67E-01	3.42E-01
M231T373	1.2	0.26128	0.039214955	8.88E-02	1.83E-01
M231T374	1.32	0.40025	0.004946275	2.89E-02	5.78E-02
M231T428	0.56	-0.82919	0.00192002	1.80E-02	3.08E-02
M231T70	0.34	-1.5395	0.001122591	1.41E-02	2.65E-02
M232T111	1.28	0.3527	0.767959886	4.53E-01	1.00E+00
M232T141	1.36	0.44195	0.218535731	2.25E-01	4.96E-01
M232T31	1	-0.0051171	0.424046346	3.23E-01	7.43E-01
M232T373	1.16	0.21192	0.047906028	9.93E-02	2.38E-01
M232T488	1.15	0.20132	0.012637036	4.72E-02	1.19E-01
M233T109	1.39	0.47159	0.039397106	8.90E-02	1.83E-01
M233T121	1.1	0.144	0.419104956	3.21E-01	7.43E-01
M233T141	1.25	0.31934	0.360041407	2.96E-01	6.29E-01
M233T19	1.09	0.1249	0.456777811	3.37E-01	7.43E-01
M233T31	0.93	-0.11084	0.554162974	3.75E-01	9.13E-01
M233T471	0.83	-0.27732	0.620088646	4.01E-01	1.00E+00
M233T66	1.54	0.62041	0.174334702	2.02E-01	4.17E-01
M233T75	0.83	-0.27548	0.191356526	2.11E-01	4.17E-01
M234T108	1.34	0.42257	0.214031547	2.23E-01	4.17E-01
M234T115	0.95	-0.074204	0.425901147	3.24E-01	7.43E-01
M234T161	0.86	-0.21626	0.428797625	3.25E-01	7.43E-01
M234T38	1.01	0.018839	0.962816225	5.09E-01	1.00E+00
M234T428	0.37	-1.4374	0.000971049	1.32E-02	2.27E-02
M234T52	2.27	1.1851	1.07E-13	7.22E-11	1.13E-10
M235T125	1.07	0.094994	0.664053277	4.17E-01	1.00E+00
M235T19	1.1	0.14028	0.539991779	3.69E-01	9.12E-01
M235T25	1.36	0.44489	0.055353257	1.08E-01	2.49E-01
M235T455	1.26	0.33141	0.224794408	2.29E-01	4.96E-01
M236T139	1.35	0.43427	0.162559816	1.94E-01	4.17E-01
M236T373	1.42	0.50778	0.000317135	7.38E-03	1.74E-02
M236T79	1.1	0.136	0.977203335	5.13E-01	1.00E+00
M237T109	1.54	0.61973	0.098251634	1.47E-01	3.17E-01
M237T131	1.63	0.70851	0.1106057	1.57E-01	3.42E-01
M237T28	0.45	-1.149	9.19E-05	3.71E-03	6.18E-03
M237T298	0.91	-0.14059	0.100623956	1.49E-01	3.17E-01
M237T373	1.09	0.12208	0.173073529	2.01E-01	4.17E-01
M237T430	0.96	-0.061141	0.570932637	3.81E-01	9.13E-01
M237T98	0.95	-0.08093	0.213749811	2.23E-01	4.17E-01
M238T119	1.02	0.03439	0.915414638	4.97E-01	1.00E+00
M238T131	1.31	0.3848	0.2535574	2.44E-01	5.71E-01
M238T139	1.01	0.017554	0.234405332	2.34E-01	4.96E-01
M238T159	0.98	-0.027355	0.200970478	2.17E-01	4.17E-01
M238T199	1.15	0.20417	0.711324187	4.34E-01	1.00E+00
M238T216	1.16	0.21582	0.079434605	1.32E-01	2.81E-01
M238T238	1.12	0.15956	0.313886957	2.75E-01	5.92E-01
M238T263	1.24	0.30679	0.354179969	2.94E-01	6.29E-01
M238T270	1.26	0.33466	0.128065502	1.70E-01	4.17E-01
M238T88	1.09	0.12012	0.920759632	4.98E-01	1.00E+00
M239T133	0.69	-0.53263	0.001414632	1.57E-02	2.93E-02
M239T153	0.89	-0.16815	0.401114532	3.13E-01	7.07E-01
M239T169	0.76	-0.39615	0.005726289	3.13E-02	6.74E-02
M239T19	0.95	-0.071415	0.608523076	3.96E-01	1.00E+00
M239T261	0.87	-0.20626	0.79830266	4.63E-01	1.00E+00
M239T322	0.82	-0.28072	0.230429545	2.32E-01	4.96E-01
M239T356	1.14	0.18426	0.6342311	4.06E-01	1.00E+00
M239T83	0.86	-0.21107	0.102418057	1.51E-01	3.17E-01
M240T284	0.93	-0.10137	0.264291431	2.50E-01	5.71E-01
M240T99	1.06	0.086561	0.289157725	2.63E-01	5.90E-01
M241T119	1.23	0.29513	0.038074356	8.74E-02	1.83E-01
M241T124	1.24	0.30557	0.903865327	4.94E-01	1.00E+00
M241T19	0.91	-0.1348	0.92888596	5.00E-01	1.00E+00
M241T357	0.57	-0.82206	0.026176341	7.07E-02	1.76E-01
M241T37	0.89	-0.17063	0.520178153	3.61E-01	8.04E-01
M241T373	1.08	0.11602	0.124483928	1.67E-01	3.42E-01
M241T55	0.91	-0.13249	0.581972695	3.86E-01	1.00E+00
M241T76	0.84	-0.25219	0.030398369	7.72E-02	1.83E-01
M241T91	0.98	-0.025003	0.573464241	3.82E-01	9.13E-01
M242T105	0.61	-0.72004	0.176813145	2.03E-01	4.17E-01
M242T109	1.1	0.13326	0.632216154	4.05E-01	1.00E+00
M242T145_1	1	0.0034184	0.434220459	3.27E-01	7.43E-01
M242T145_2	1.2	0.25879	0.949936645	5.06E-01	1.00E+00
M242T373	1.08	0.10895	0.199450878	2.16E-01	4.17E-01
M242T76	0.83	-0.26085	0.018055504	5.78E-02	1.24E-01
M243T101	0.87	-0.2059	0.008722189	3.89E-02	7.42E-02
M243T112	1.35	0.43487	0.222315665	2.28E-01	4.96E-01
M243T138	1.1	0.13236	0.539420406	3.69E-01	9.12E-01
M243T17	1.02	0.026566	0.710547491	4.34E-01	1.00E+00
M243T182	0.98	-0.034164	0.569880195	3.81E-01	9.13E-01
M243T19	0.94	-0.090677	0.622284126	4.02E-01	1.00E+00
M243T37	0.99	-0.021033	0.498174353	3.53E-01	7.43E-01
M243T38	0.88	-0.18315	0.060622276	1.14E-01	2.49E-01
M243T40	0.94	-0.092973	0.475182267	3.44E-01	7.43E-01
M243T74	0.97	-0.047565	0.510067678	3.57E-01	8.04E-01
M244T113	1.24	0.30863	0.200375877	2.16E-01	4.17E-01
M244T145	1.01	0.0098988	0.185839625	2.08E-01	4.17E-01
M244T222	1.01	0.0092144	0.756681297	4.49E-01	1.00E+00
M244T347	1.03	0.038014	0.584495345	3.87E-01	1.00E+00
M245T154_1	1.07	0.10172	0.212172319	2.22E-01	4.17E-01
M245T154_2	1.04	0.050649	0.442078425	3.31E-01	7.43E-01
M245T176	1.26	0.33006	0.293970037	2.65E-01	5.90E-01
M245T189	1.08	0.11369	0.154987549	1.90E-01	4.17E-01
M245T223	1.12	0.15773	0.091729921	1.42E-01	2.81E-01
M245T66	0.99	-0.0091803	0.846223407	4.77E-01	1.00E+00
M245T86	1.62	0.69169	0.966053003	5.10E-01	1.00E+00
M245T91	0.94	-0.095943	0.165363417	1.96E-01	4.17E-01
M246T103	1.29	0.37008	0.161051977	1.93E-01	4.17E-01
M246T162	0.91	-0.13448	0.144050663	1.82E-01	4.17E-01
M246T177	1.31	0.38671	0.26735457	2.51E-01	5.71E-01
M246T190	1.12	0.15847	0.34215389	2.88E-01	6.29E-01
M246T223	1.1	0.13636	0.161000213	1.93E-01	4.17E-01
M246T357	1.04	0.061362	0.744431718	4.45E-01	1.00E+00
M246T465	1.32	0.4052	0.005567575	3.09E-02	6.74E-02
M246T93	1.04	0.054617	0.589187651	3.88E-01	1.00E+00
M246T94	0.91	-0.14029	0.173386775	2.01E-01	4.17E-01
M247T111	1.16	0.21698	0.707540594	4.33E-01	1.00E+00
M247T120	0.95	-0.077343	0.202760339	2.17E-01	4.17E-01
M247T153	0.89	-0.16597	0.838169157	4.75E-01	1.00E+00
M247T162	0.94	-0.095108	0.147872365	1.85E-01	4.17E-01
M247T167	2.11	1.0753	0.053677936	1.06E-01	2.49E-01
M247T18	1.12	0.16124	0.717920227	4.36E-01	1.00E+00
M247T184	1.06	0.081608	0.812742613	4.67E-01	1.00E+00
M247T19	0.8	-0.3145	0.81641333	4.68E-01	1.00E+00
M247T223	1.04	0.051591	0.649546287	4.12E-01	1.00E+00
M247T24	0.95	-0.075073	0.50810533	3.57E-01	8.04E-01
M247T33	1.09	0.1287	0.869194166	4.84E-01	1.00E+00
M247T466	1.25	0.32357	0.008383146	3.81E-02	7.42E-02
M247T47	1.22	0.28318	0.235753685	2.35E-01	4.96E-01
M247T71	0.99	-0.01442	0.221275378	2.27E-01	4.96E-01
M248T112	1.28	0.3609	0.301605862	2.69E-01	5.90E-01
M248T118	1.07	0.098217	0.472603971	3.43E-01	7.43E-01
M248T153	0.83	-0.2769	0.580044147	3.85E-01	1.00E+00
M248T174	0.75	-0.4065	0.005318915	3.01E-02	6.74E-02
M248T428	0.93	-0.10449	0.299885468	2.68E-01	5.90E-01
M248T57	2.55	1.3515	9.26E-06	9.82E-04	2.52E-03
M249T103	1.6	0.6774	0.390422214	3.09E-01	6.29E-01
M249T111	0.85	-0.23742	0.054311418	1.07E-01	2.49E-01
M249T114_1	1.18	0.24057	0.004926397	2.89E-02	5.78E-02
M249T114_2	1.03	0.045555	0.896841114	4.92E-01	1.00E+00
M249T153	0.75	-0.41902	0.016117022	5.43E-02	1.19E-01
M249T19	1.03	0.046391	0.78024594	4.57E-01	1.00E+00
M249T225	0.9	-0.1589	0.281646709	2.59E-01	5.89E-01
M249T23	1.41	0.49063	0.002778553	2.13E-02	3.70E-02
M249T376	1.18	0.24467	0.589887605	3.89E-01	1.00E+00
M249T418	0.99	-0.012609	0.824096443	4.70E-01	1.00E+00
M249T456	1.27	0.34505	0.004454927	2.74E-02	5.78E-02
M249T79	0.93	-0.11157	0.657133555	4.15E-01	1.00E+00
M249T81	0.85	-0.22872	0.810670285	4.66E-01	1.00E+00
M250T110	1.3	0.37482	0.232439296	2.33E-01	4.96E-01
M250T114	1.11	0.15142	0.173356702	2.01E-01	4.17E-01
M250T142	1.13	0.17332	0.868010288	4.83E-01	1.00E+00
M250T371	0.93	-0.098673	0.59297296	3.90E-01	1.00E+00
M250T385	1.05	0.066121	0.498731594	3.53E-01	7.43E-01
M250T52	3.79	1.9225	2.28E-09	4.20E-07	8.10E-04
M250T74	1.24	0.30458	0.005035626	2.92E-02	6.74E-02
M251T103	0.84	-0.24844	0.152983658	1.88E-01	4.17E-01
M251T159	0.98	-0.026943	0.887403176	4.89E-01	1.00E+00
M251T19	1.01	0.01583	0.958211802	5.08E-01	1.00E+00
M251T256	0.95	-0.07656	0.284659993	2.60E-01	5.89E-01
M251T363	0.74	-0.43261	0.00017815	5.09E-03	1.74E-02
M251T400	0.63	-0.65634	0.000149636	4.67E-03	8.13E-03
M251T418	1.09	0.11977	0.578032553	3.84E-01	1.00E+00
M251T516	1.11	0.14751	0.186843102	2.09E-01	4.17E-01
M251T76	1.09	0.12197	0.454067009	3.36E-01	7.43E-01
M251T82	1.2	0.26154	0.192335754	2.12E-01	4.17E-01
M252T256	1.01	0.01346	0.59715046	3.92E-01	1.00E+00
M252T516	1.08	0.11681	0.28975215	2.63E-01	5.90E-01
M253T121	1.22	0.2833	0.334900589	2.85E-01	6.29E-01
M253T134	1.01	0.0081798	0.853129594	4.79E-01	1.00E+00
M253T28	0.47	-1.074	0.001991705	1.83E-02	3.14E-02
M253T33	1	-0.0025374	0.426228092	3.24E-01	7.43E-01
M253T52	2.41	1.2699	8.01E-10	1.63E-07	3.00E-06
M253T86	1.59	0.66475	0.656573138	4.14E-01	1.00E+00
M254T122	1.37	0.45238	0.204908629	2.19E-01	4.17E-01
M254T81	0.44	-1.1832	0.006435212	3.33E-02	6.74E-02
M255T120	1.02	0.025675	0.480740418	3.46E-01	7.43E-01
M255T152	1.07	0.091219	0.886403048	4.89E-01	1.00E+00
M255T19	0.85	-0.23616	0.81680578	4.68E-01	1.00E+00
M255T21	1.25	0.32749	0.015450257	5.31E-02	1.19E-01
M255T326	0.97	-0.050856	0.558062646	3.76E-01	9.13E-01
M255T345	0.64	-0.64894	0.001944983	1.81E-02	3.08E-02
M255T397	0.91	-0.13792	0.328475818	2.82E-01	6.29E-01
M255T86	1.2	0.26502	0.554468541	3.75E-01	9.13E-01
M256T184	1.21	0.27722	0.358141029	2.95E-01	6.29E-01
M256T52	1.53	0.61724	8.49E-05	3.59E-03	6.18E-03
M256T537	0.74	-0.43693	0.058910997	1.12E-01	2.49E-01
M257T16	1.11	0.15662	0.417224812	3.20E-01	7.43E-01
M257T19	0.84	-0.2464	0.966802047	5.10E-01	1.00E+00
M257T233	1.16	0.21909	0.113553113	1.59E-01	3.42E-01
M257T258	0.9	-0.15604	0.178706086	2.04E-01	4.17E-01
M257T357	1.19	0.25018	0.034982608	8.36E-02	1.83E-01
M257T373	1.11	0.152	0.221867218	2.27E-01	4.96E-01
M257T82	0.9	-0.14676	0.166587795	1.97E-01	4.17E-01
M258T21	1.09	0.12132	0.378905691	3.04E-01	6.29E-01
M259T146_1	0.99	-0.011104	0.976453879	5.13E-01	1.00E+00
M259T146_2	1.1	0.14121	0.155693232	1.90E-01	4.17E-01
M259T373	1.09	0.11878	0.211094765	2.22E-01	4.17E-01
M259T391	0.82	-0.28851	0.31198122	2.74E-01	5.92E-01
M259T42	0.98	-0.024797	0.801138568	4.63E-01	1.00E+00
M259T428	0.76	-0.39075	0.104285528	1.52E-01	3.42E-01
M259T82	2.82	1.4935	7.69E-12	2.21E-09	7.05E-09
M260T105	1.45	0.53982	0.290971807	2.64E-01	5.90E-01
M260T236	1.89	0.91464	0.118191385	1.63E-01	3.42E-01
M260T65	1.61	0.69067	0.024289219	6.78E-02	1.47E-01
M260T73	1.16	0.20825	0.49797887	3.53E-01	7.43E-01
M260T78	1.13	0.17353	0.757373667	4.49E-01	1.00E+00
M260T80	0.83	-0.26871	0.207401468	2.20E-01	4.17E-01
M261T106	1.21	0.27346	0.588231088	3.88E-01	1.00E+00
M261T112	1.44	0.52386	0.040929237	9.07E-02	1.83E-01
M261T142	1.12	0.15776	0.20116058	2.17E-01	4.17E-01
M261T236	1.41	0.49294	0.607271649	3.96E-01	1.00E+00
M261T356	0.91	-0.14261	0.137077633	1.77E-01	4.17E-01
M261T80	1.25	0.32208	0.059975376	1.13E-01	2.49E-01
M262T113	1.46	0.54428	0.022758462	6.55E-02	1.47E-01
M262T139	1.09	0.11804	0.2221238	2.27E-01	4.96E-01
M262T41	1.36	0.4445	0.005160202	2.96E-02	6.74E-02
M262T52	2.16	1.1102	0.000154009	4.72E-03	8.13E-03
M262T59	1.11	0.15112	0.091429208	1.42E-01	2.81E-01
M262T80	1.12	0.16536	0.342212515	2.88E-01	6.29E-01
M262T84	0.94	-0.086437	0.547330658	3.72E-01	9.13E-01
M263T135	1.18	0.24436	0.528207981	3.64E-01	8.04E-01
M263T144	1.16	0.21239	0.076215375	1.29E-01	2.81E-01
M263T163	1.93	0.9493	0.01315291	4.84E-02	1.19E-01
M263T188	1.32	0.40368	0.134359575	1.75E-01	4.17E-01
M263T357	0.6	-0.73247	0.063013483	1.16E-01	2.81E-01
M263T401	1.33	0.41114	0.043318716	9.35E-02	2.37E-01
M263T59	1.08	0.11514	0.136806429	1.77E-01	4.17E-01
M263T68	0.75	-0.40897	0.397232595	3.12E-01	6.29E-01
M263T69	1.26	0.33629	0.034087767	8.24E-02	1.83E-01
M263T84	0.93	-0.1028	0.403077608	3.14E-01	7.07E-01
M263T91	0.89	-0.16497	0.485260336	3.48E-01	7.43E-01
M264T120	0.85	-0.22875	0.107292416	1.55E-01	3.42E-01
M264T164	1.33	0.41547	0.201192935	2.17E-01	4.17E-01
M264T188	1.11	0.14983	0.740251146	4.44E-01	1.00E+00
M264T218	1.01	0.014053	0.628130874	4.04E-01	1.00E+00
M264T401	1.19	0.25135	0.150008277	1.86E-01	4.17E-01
M264T68	1.11	0.15627	0.349339361	2.91E-01	6.29E-01
M264T73	1.03	0.038988	0.936199857	5.02E-01	1.00E+00
M264T84	0.9	-0.15445	0.13366851	1.74E-01	4.17E-01
M265T151	1.63	0.70265	0.063975077	1.17E-01	2.81E-01
M265T170	1.72	0.78027	0.101880062	1.50E-01	3.17E-01
M265T172	0.46	-1.1259	0.011306327	4.41E-02	1.19E-01
M265T173	0.79	-0.34784	0.08387904	1.36E-01	2.81E-01
M265T19	1.05	0.065861	0.535586398	3.67E-01	9.12E-01
M265T32	1.07	0.10238	0.588316416	3.88E-01	1.00E+00
M265T394	1.04	0.055507	0.626701316	4.03E-01	1.00E+00
M265T75	1.17	0.22946	0.711918561	4.34E-01	1.00E+00
M265T96	0.94	-0.092286	0.800237668	4.63E-01	1.00E+00
M266T169	1.49	0.57221	0.186773387	2.09E-01	4.17E-01
M266T173	0.73	-0.46232	0.008630957	3.87E-02	7.42E-02
M266T228	0.79	-0.34411	0.093695902	1.44E-01	2.81E-01
M266T40	1.24	0.3101	0.098169799	1.47E-01	3.17E-01
M267T132	1.61	0.68305	0.074384633	1.28E-01	2.81E-01
M267T19	1.14	0.19495	0.268943616	2.52E-01	5.71E-01
M267T391	0.94	-0.08596	0.656311278	4.14E-01	1.00E+00
M267T405	0.9	-0.15262	0.382247317	3.06E-01	6.29E-01
M267T452	1.03	0.043152	0.903198114	4.93E-01	1.00E+00
M267T67	0.86	-0.22507	0.020881096	6.25E-02	1.40E-01
M267T91_1	0.82	-0.28088	0.10800133	1.55E-01	3.42E-01
M267T91_2	1.74	0.79854	0.116095982	1.61E-01	3.42E-01
M268T133	1.7	0.76681	0.11718676	1.62E-01	3.42E-01
M268T391	0.91	-0.13496	0.39055546	3.09E-01	6.29E-01
M268T392	1.15	0.20669	0.120693682	1.65E-01	3.42E-01
M268T66	0.96	-0.05902	0.711108717	4.34E-01	1.00E+00
M268T76	1.11	0.1459	0.19709508	2.15E-01	4.17E-01
M269T144	1.2	0.26032	0.225679119	2.29E-01	4.96E-01
M269T157	1.28	0.35607	0.42605761	3.24E-01	7.43E-01
M269T179	1.24	0.30469	0.237075757	2.35E-01	4.96E-01
M269T219	0.69	-0.53203	0.021608325	6.37E-02	1.40E-01
M269T392_1	1.2	0.2613	0.043657417	9.39E-02	2.37E-01
M269T392_2	1.1	0.14401	0.161091684	1.94E-01	4.17E-01
M269T398	0.91	-0.13849	0.875101618	4.85E-01	1.00E+00
M269T466	1.25	0.3178	0.003250517	2.30E-02	5.09E-02
M269T473	1.24	0.31432	0.051454351	1.04E-01	2.49E-01
M269T542	1.02	0.025179	0.337164334	2.86E-01	6.29E-01
M269T56	1.28	0.35564	0.448762112	3.33E-01	7.43E-01
M269T79	1.11	0.15408	0.186984115	2.09E-01	4.17E-01
M269T82	0.79	-0.33552	0.017279173	5.64E-02	1.24E-01
M269T86	1.1	0.14148	0.614871937	3.99E-01	1.00E+00
M270T392	1.19	0.25408	0.007029797	3.49E-02	7.42E-02
M270T544	1.08	0.11484	0.107828545	1.55E-01	3.42E-01
M270T56	1.17	0.22628	0.721389864	4.37E-01	1.00E+00
M270T74	0.97	-0.049499	0.782407461	4.58E-01	1.00E+00
M270T79	1.07	0.10281	0.502283367	3.54E-01	7.43E-01
M270T82	0.9	-0.15225	0.313788434	2.75E-01	5.92E-01
M271T250	0.65	-0.61161	0.029566267	7.60E-02	1.83E-01
M271T286	1.05	0.0755	0.444601274	3.32E-01	7.43E-01
M271T374	0.93	-0.10363	0.815573543	4.68E-01	1.00E+00
M271T544	1.07	0.099007	0.120162839	1.64E-01	3.42E-01
M271T560	1.76	0.81464	9.15E-06	9.75E-04	2.52E-03
M271T80	0.79	-0.34262	0.833059997	4.73E-01	1.00E+00
M271T83	0.92	-0.12423	0.913592868	4.96E-01	1.00E+00
M272T560	1.6	0.68004	6.27E-06	7.61E-04	2.52E-03
M272T81	0.87	-0.19415	0.395044262	3.11E-01	6.29E-01
M273T19	0.77	-0.37489	0.923662234	4.99E-01	1.00E+00
M273T256	0.86	-0.22537	0.787372326	4.59E-01	1.00E+00
M273T43	1.05	0.067717	0.212543657	2.22E-01	4.17E-01
M274T147_1	1.12	0.16075	0.821345562	4.70E-01	1.00E+00
M274T147_2	0.99	-0.011965	0.147173617	1.84E-01	4.17E-01
M274T427	0.97	-0.044328	0.893565566	4.91E-01	1.00E+00
M274T43	1.09	0.12592	0.168157321	1.98E-01	4.17E-01
M275T427	1.01	0.009028	0.965822983	5.10E-01	1.00E+00
M275T513	1.41	0.49965	0.000356691	7.88E-03	1.74E-02
M276T127	1.01	0.0074994	0.677538963	4.22E-01	1.00E+00
M276T160	2.01	1.0055	0.844791466	4.77E-01	1.00E+00
M276T162	0.98	-0.034111	0.523892111	3.63E-01	8.04E-01
M276T211	1.78	0.82836	0.043662283	9.39E-02	2.37E-01
M276T428	1.09	0.12291	0.491107328	3.50E-01	7.43E-01
M276T74	0.87	-0.19288	0.032389079	8.01E-02	1.83E-01
M276T78	1.02	0.027865	0.247924677	2.41E-01	4.96E-01
M277T137	1.55	0.63	0.394001858	3.10E-01	6.29E-01
M277T152	0.77	-0.37033	0.128826896	1.71E-01	4.17E-01
M277T20	0.99	-0.017897	0.880177588	4.87E-01	1.00E+00
M277T211	1.68	0.75152	0.077400057	1.30E-01	2.81E-01
M277T395	1.04	0.063322	0.558928346	3.76E-01	9.13E-01
M277T428	1.12	0.16875	0.376371661	3.03E-01	6.29E-01
M277T468	1.06	0.087206	0.096218272	1.46E-01	3.17E-01
M277T48	1.11	0.15495	0.258001459	2.46E-01	5.71E-01
M277T78	0.94	-0.08343	0.900721928	4.93E-01	1.00E+00
M278T373	1.03	0.039982	0.718614623	4.37E-01	1.00E+00
M278T428	1.12	0.16772	0.112463006	1.59E-01	3.42E-01
M279T107	1.19	0.25545	0.308886099	2.72E-01	5.92E-01
M279T113	1.32	0.40078	0.085713842	1.37E-01	2.81E-01
M279T212	1.28	0.36061	0.838835033	4.75E-01	1.00E+00
M279T221	1.59	0.67115	0.108364902	1.55E-01	3.42E-01
M279T373	1.15	0.20337	0.170470815	1.99E-01	4.17E-01
M279T477	0.6	-0.73339	0.705231661	4.32E-01	1.00E+00
M279T69	1.01	0.011384	0.307642429	2.72E-01	5.92E-01
M280T124	0.87	-0.19816	0.412422437	3.18E-01	7.07E-01
M280T151_1	1.02	0.031045	0.501178602	3.54E-01	7.43E-01
M280T151_2	1.05	0.06448	0.348552827	2.91E-01	6.29E-01
M280T187	0.73	-0.45085	0.017918125	5.75E-02	1.24E-01
M280T20	1.08	0.11529	0.205919278	2.19E-01	4.17E-01
M280T221	1.68	0.74773	0.190165883	2.11E-01	4.17E-01
M280T29	1.03	0.039789	0.355938029	2.94E-01	6.29E-01
M280T373	1.15	0.20717	0.119351302	1.64E-01	3.42E-01
M280T41	0.85	-0.22829	0.263845029	2.50E-01	5.71E-01
M280T81	1.19	0.25064	0.445702569	3.32E-01	7.43E-01
M280T82	1.11	0.14448	0.744049895	4.45E-01	1.00E+00
M281T104	1.53	0.61202	0.272480436	2.54E-01	5.71E-01
M281T121	1.23	0.29733	0.222436925	2.28E-01	4.96E-01
M281T134	1.4	0.48361	0.701229462	4.31E-01	1.00E+00
M281T150	1.04	0.056241	0.614870482	3.99E-01	1.00E+00
M281T170	0.99	-0.019926	0.479790483	3.46E-01	7.43E-01
M281T19	0.82	-0.2909	0.602347185	3.94E-01	1.00E+00
M281T207	0.99	-0.016329	0.610023839	3.97E-01	1.00E+00
M281T373	1.13	0.17285	0.189311388	2.10E-01	4.17E-01
M281T391	0.96	-0.058917	0.546084929	3.71E-01	9.13E-01
M281T53	0.83	-0.27645	0.892830224	4.90E-01	1.00E+00
M281T75	1.34	0.42056	0.042029103	9.19E-02	1.88E-01
M281T82	1.2	0.26021	0.2852315	2.61E-01	5.89E-01
M281T92	1.2	0.26793	0.982221451	5.14E-01	1.00E+00
M282T122_1	1.1	0.13907	0.114413327	1.60E-01	3.42E-01
M282T122_2	1.03	0.036325	0.334491755	2.85E-01	6.29E-01
M282T123	0.98	-0.026165	0.882165526	4.87E-01	1.00E+00
M282T410	0.82	-0.28379	0.00728161	3.55E-02	7.42E-02
M282T545	0.63	-0.67703	0.370866072	3.01E-01	6.29E-01
M282T58	1.05	0.070587	0.527188626	3.64E-01	8.04E-01
M283T156	0.86	-0.22038	0.05895215	1.12E-01	2.49E-01
M283T19	0.81	-0.30835	0.722726034	4.38E-01	1.00E+00
M283T227	1.01	0.0094811	0.674536765	4.21E-01	1.00E+00
M283T489	0.77	-0.38322	0.559527855	3.77E-01	9.13E-01
M283T67	0.74	-0.44191	0.020774175	6.23E-02	1.40E-01
M283T86	1.93	0.94978	0.392477226	3.10E-01	6.29E-01
M283T94	0.98	-0.026595	0.718427256	4.36E-01	1.00E+00
M284T169	1.05	0.075558	0.843620991	4.76E-01	1.00E+00
M284T248	0.89	-0.16657	0.403147135	3.14E-01	7.07E-01
M284T25	1.41	0.49169	0.005243333	2.99E-02	6.74E-02
M284T373	0.81	-0.31017	0.52983584	3.65E-01	8.04E-01
M284T79	1.12	0.15956	0.952494465	5.07E-01	1.00E+00
M285T227	1.01	0.012428	0.569774345	3.81E-01	9.13E-01
M285T392	0.45	-1.1534	0.267905647	2.52E-01	5.71E-01
M285T86	0.97	-0.050518	0.21876862	2.26E-01	4.96E-01
M286T100	1.12	0.15771	0.414249234	3.19E-01	7.07E-01
M286T292	1.24	0.30547	0.064338903	1.17E-01	2.81E-01
M286T39	1.36	0.43938	0.041449249	9.13E-02	1.83E-01
M286T398	1.37	0.45216	0.047520801	9.88E-02	2.38E-01
M287T173	0.53	-0.91667	0.000491527	9.38E-03	2.12E-02
M287T19	0.65	-0.62488	0.727566799	4.40E-01	1.00E+00
M287T292	1.16	0.21887	0.272570755	2.54E-01	5.71E-01
M287T398	0.94	-0.088665	0.827175351	4.71E-01	1.00E+00
M287T81	0.79	-0.34162	0.814573032	4.68E-01	1.00E+00
M288T155	0.97	-0.042508	0.572354567	3.82E-01	9.13E-01
M288T174	0.67	-0.57976	0.007942895	3.71E-02	7.42E-02
M288T319	1.6	0.67474	0.185812356	2.08E-01	4.17E-01
M288T50	1.31	0.39324	0.038385358	8.78E-02	1.83E-01
M288T75_1	0.63	-0.66409	0.022633958	6.53E-02	1.47E-01
M288T75_2	2	1.0019	0.818547532	4.69E-01	1.00E+00
M288T77	1.26	0.33242	0.453525697	3.35E-01	7.43E-01
M289T19	0.67	-0.58579	0.556654876	3.76E-01	9.13E-01
M289T377	0.85	-0.24265	0.698265647	4.29E-01	1.00E+00
M289T384	0.95	-0.068005	0.393671991	3.10E-01	6.29E-01
M289T454	0.91	-0.1341	0.410310107	3.17E-01	7.07E-01
M290T102	1.02	0.034645	0.887144683	4.89E-01	1.00E+00
M290T118_1	1.28	0.35465	0.076347347	1.29E-01	2.81E-01
M290T118_2	1.27	0.34922	0.009914227	4.12E-02	7.42E-02
M290T123	1.29	0.3628	0.114839779	1.60E-01	3.42E-01
M290T202	0.79	-0.34368	0.215801994	2.24E-01	4.17E-01
M290T207	1.15	0.20266	0.070989311	1.24E-01	2.81E-01
M290T270	1.53	0.61457	0.141243724	1.80E-01	4.17E-01
M290T42	1.12	0.1644	0.29979115	2.68E-01	5.90E-01
M290T56	1.04	0.060466	0.215042884	2.24E-01	4.17E-01
M291T19	0.67	-0.58588	0.378070982	3.04E-01	6.29E-01
M291T207	1.24	0.31434	0.05200229	1.04E-01	2.49E-01
M291T384	0.99	-0.019331	0.239222334	2.37E-01	4.96E-01
M291T466	1.19	0.25602	0.046874365	9.80E-02	2.38E-01
M291T473	1.13	0.17294	0.122757931	1.66E-01	3.42E-01
M291T56	0.8	-0.31877	0.223399914	2.28E-01	4.96E-01
M291T79	0.46	-1.1079	4.92E-05	2.77E-03	5.34E-03
M292T180	1.35	0.43124	0.739899901	4.44E-01	1.00E+00
M292T207	1.4	0.48365	0.039649151	8.93E-02	1.83E-01
M292T253	2.25	1.1692	0.01916007	5.96E-02	1.24E-01
M292T384	1	-0.0043327	0.803950082	4.64E-01	1.00E+00
M293T24	0.94	-0.085344	0.381078739	3.05E-01	6.29E-01
M293T373	1	0.0011022	0.433199909	3.27E-01	7.43E-01
M293T384	0.99	-0.014935	0.741488536	4.44E-01	1.00E+00
M293T468	1.22	0.28387	0.078858045	1.32E-01	2.81E-01
M293T48	0.96	-0.057178	0.108815734	1.56E-01	3.42E-01
M294T127	1.89	0.91969	0.025031716	6.89E-02	1.47E-01
M294T26	1.2	0.26349	0.069205123	1.22E-01	2.81E-01
M294T373_1	1	-0.00025181	0.669601475	4.19E-01	1.00E+00
M294T373_2	1.01	0.014407	0.669953378	4.19E-01	1.00E+00
M294T49	1.29	0.37244	0.031791531	7.92E-02	1.83E-01
M294T78	0.91	-0.12939	0.148861653	1.85E-01	4.17E-01
M294T85	1.2	0.25703	0.968542015	5.11E-01	1.00E+00
M294T90	1.33	0.41223	0.248980774	2.42E-01	4.96E-01
M295T101	1.39	0.47397	0.999871469	5.19E-01	1.00E+00
M295T127	1.07	0.098627	0.344606263	2.89E-01	6.29E-01
M295T130	1.3	0.38031	0.320093769	2.78E-01	6.29E-01
M295T136	1.79	0.83834	0.498055265	3.53E-01	7.43E-01
M295T144	1.18	0.23739	0.073437275	1.27E-01	2.81E-01
M295T157	1.06	0.08536	0.520176755	3.61E-01	8.04E-01
M295T163	1.64	0.71781	0.188533243	2.10E-01	4.17E-01
M295T196	0.98	-0.027301	0.920818017	4.98E-01	1.00E+00
M295T202	0.64	-0.648	0.086769724	1.38E-01	2.81E-01
M295T25	1.3	0.38159	0.018297808	5.82E-02	1.24E-01
M295T40	0.65	-0.61206	0.106788903	1.54E-01	3.42E-01
M295T78	0.94	-0.083189	0.33637918	2.85E-01	6.29E-01
M296T136	1.22	0.29203	0.943055452	5.04E-01	1.00E+00
M296T150_1	1.44	0.52191	0.256722273	2.46E-01	5.71E-01
M296T150_2	1.27	0.34131	0.226002195	2.30E-01	4.96E-01
M296T151	1.4	0.48285	0.247277707	2.41E-01	4.96E-01
M296T84	1.02	0.027817	0.636256123	4.07E-01	1.00E+00
M297T177	1.09	0.12414	0.769027563	4.53E-01	1.00E+00
M297T197	1.82	0.86023	0.403321644	3.14E-01	7.07E-01
M297T48	3.12	1.6422	6.76E-11	1.52E-08	1.49E-06
M297T513	1.27	0.34124	0.002361473	1.98E-02	3.70E-02
M297T87	1.19	0.24937	0.162228561	1.94E-01	4.17E-01
M298T130	1.89	0.91784	0.031463645	7.88E-02	1.83E-01
M298T172	2.03	1.0197	0.114807653	1.60E-01	3.42E-01
M298T197	1.51	0.59278	0.643306868	4.10E-01	1.00E+00
M298T428	0.86	-0.22182	0.24073244	2.37E-01	4.96E-01
M298T90	1.12	0.1653	0.353537042	2.93E-01	6.29E-01
M299T104	1.2	0.26669	0.022559616	6.52E-02	1.40E-01
M299T132	1.05	0.071817	0.322884027	2.79E-01	6.29E-01
M299T144	0.83	-0.27253	0.1134645	1.59E-01	3.42E-01
M299T192_1	0.87	-0.20254	0.945833063	5.05E-01	1.00E+00
M299T192_2	0.87	-0.19457	0.408555542	3.16E-01	7.07E-01
M299T74	0.96	-0.05932	0.334884095	2.85E-01	6.29E-01
M300T150	0.74	-0.42828	0.013425994	4.90E-02	1.19E-01
M300T156	0.79	-0.34459	0.002039248	1.85E-02	3.14E-02
M300T411	0.81	-0.29618	0.013786072	4.97E-02	1.19E-01
M300T519	0.88	-0.17876	0.041833094	9.17E-02	1.83E-01
M301T154	1.19	0.25207	0.027844126	7.34E-02	1.83E-01
M301T286	0.78	-0.36068	0.038875751	8.84E-02	1.83E-01
M301T477	0.52	-0.93145	0.728178506	4.40E-01	1.00E+00
M302T154	1.2	0.2599	0.012737101	4.75E-02	1.19E-01
M302T373	1.09	0.12737	0.162679023	1.95E-01	4.17E-01
M302T416	0.94	-0.092007	0.050438297	1.02E-01	2.49E-01
M303T120	1.01	0.010086	0.359191302	2.96E-01	6.29E-01
M303T174	0.6	-0.72631	0.00014323	4.58E-03	8.13E-03
M303T373_1	1.12	0.16085	0.073910985	1.27E-01	2.81E-01
M303T373_2	1.1	0.13695	0.1603368	1.93E-01	4.17E-01
M303T83	1.19	0.24852	0.539451066	3.69E-01	9.12E-01
M304T130	0.44	-1.1867	0.463904679	3.40E-01	7.43E-01
M304T187	1.23	0.2979	0.979825357	5.14E-01	1.00E+00
M304T249	1.57	0.64803	0.0193804	6.00E-02	1.24E-01
M304T258	1.28	0.35986	0.141548798	1.80E-01	4.17E-01
M304T306	1.15	0.19536	0.14825624	1.85E-01	4.17E-01
M304T52	1.22	0.29044	0.958373022	5.08E-01	1.00E+00
M304T83	1.21	0.27563	0.342997133	2.89E-01	6.29E-01
M305T118	0.83	-0.2623	0.029808191	7.64E-02	1.83E-01
M305T247	1.31	0.38607	0.098560018	1.48E-01	3.17E-01
M305T258	1.22	0.29217	0.113518852	1.59E-01	3.42E-01
M305T40	1	0.0008871	0.655152052	4.14E-01	1.00E+00
M306T105	0.81	-0.29574	0.35586225	2.94E-01	6.29E-01
M306T163	1.54	0.62163	0.032196328	7.98E-02	1.83E-01
M306T258	1.17	0.2228	0.396319067	3.11E-01	6.29E-01
M306T408	1.16	0.20884	0.031675922	7.91E-02	1.83E-01
M306T471	0.9	-0.14828	0.070202644	1.23E-01	2.81E-01
M307T163	1.35	0.42911	0.028125459	7.38E-02	1.83E-01
M307T26	1.17	0.22093	0.804815892	4.65E-01	1.00E+00
M307T50	1.29	0.37085	0.202889445	2.18E-01	4.17E-01
M307T74	1.15	0.20361	0.026408787	7.11E-02	1.76E-01
M307T79	0.61	-0.70388	0.020985942	6.26E-02	1.40E-01
M307T86	0.75	-0.4175	0.009762594	4.10E-02	7.42E-02
M308T113	1.26	0.32806	0.119006777	1.63E-01	3.42E-01
M308T134	1	-0.0054003	0.502323891	3.54E-01	7.43E-01
M308T258	0.98	-0.025079	0.073719557	1.27E-01	2.81E-01
M308T26	1.22	0.28703	0.996894609	5.18E-01	1.00E+00
M308T301	1	0.0049621	0.421755232	3.22E-01	7.43E-01
M308T34	0.95	-0.066961	0.610155954	3.97E-01	1.00E+00
M308T43	1.13	0.17736	0.184901456	2.08E-01	4.17E-01
M308T50	1.22	0.28887	0.210127478	2.21E-01	4.17E-01
M308T74_1	1.15	0.20237	0.001780541	1.75E-02	3.08E-02
M308T74_2	1.09	0.1217	0.134101109	1.75E-01	4.17E-01
M309T150	0.97	-0.044332	0.599072329	3.92E-01	1.00E+00
M309T158	1.09	0.11963	0.797813422	4.62E-01	1.00E+00
M309T258	0.93	-0.097209	0.107032468	1.54E-01	3.42E-01
M309T28	1.24	0.30853	0.023019644	6.59E-02	1.47E-01
M309T301	1.09	0.12281	0.181812098	2.06E-01	4.17E-01
M309T43	1.12	0.1658	0.231929769	2.33E-01	4.96E-01
M309T51	1.39	0.47701	0.023723667	6.70E-02	1.47E-01
M309T74_1	1.14	0.18384	0.018459898	5.85E-02	1.24E-01
M309T74_2	0.95	-0.074467	0.373446751	3.02E-01	6.29E-01
M310T131	1.02	0.033366	0.496558368	3.52E-01	7.43E-01
M310T158_1	1.11	0.15097	0.852380951	4.79E-01	1.00E+00
M310T158_2	0.99	-0.0075156	0.651549542	4.13E-01	1.00E+00
M310T26	1.61	0.68633	2.67E-05	1.99E-03	4.61E-03
M310T27	0.76	-0.39545	0.864763386	4.82E-01	1.00E+00
M310T316	0.97	-0.046765	0.548529357	3.72E-01	9.13E-01
M310T32	1	0.0016393	0.152998777	1.88E-01	4.17E-01
M310T43	1.15	0.20581	0.298682219	2.67E-01	5.90E-01
M310T445	0.84	-0.25816	0.759454882	4.50E-01	1.00E+00
M310T74	1.12	0.16886	0.019163788	5.96E-02	1.24E-01
M310T85	1.43	0.51568	0.046134061	9.71E-02	2.38E-01
M310T87	1.15	0.20727	0.679418648	4.23E-01	1.00E+00
M310T99	0.88	-0.186	0.747960724	4.46E-01	1.00E+00
M311T32	1.1	0.14022	0.161807069	1.94E-01	4.17E-01
M311T373	1.32	0.3979	0.006557033	3.36E-02	6.74E-02
M311T38	0.66	-0.60166	0.078878412	1.32E-01	2.81E-01
M311T400	1.46	0.55063	0.009354783	4.02E-02	7.42E-02
M311T445	0.97	-0.043483	0.91777246	4.97E-01	1.00E+00
M311T528	1.01	0.021274	0.489299157	3.49E-01	7.43E-01
M311T53	0.83	-0.26822	0.190406238	2.11E-01	4.17E-01
M311T88	1.38	0.46452	0.534874583	3.67E-01	8.04E-01
M312T112	1.03	0.03886	0.784659914	4.58E-01	1.00E+00
M312T207	1.3	0.375	0.088528199	1.40E-01	2.81E-01
M312T32	1.06	0.083034	0.36756745	2.99E-01	6.29E-01
M312T400	1.36	0.44612	0.011666525	4.50E-02	1.19E-01
M312T424	0.85	-0.22639	0.380874134	3.05E-01	6.29E-01
M312T445	0.92	-0.12557	0.9319572	5.01E-01	1.00E+00
M312T53	0.94	-0.093425	0.571789985	3.81E-01	9.13E-01
M313T123	1.51	0.59051	0.250446545	2.42E-01	5.09E-01
M313T240	1.45	0.53858	0.283394397	2.60E-01	5.89E-01
M313T445	0.97	-0.050463	0.860417877	4.81E-01	1.00E+00
M313T466	1.02	0.030597	0.690055203	4.27E-01	1.00E+00
M314T156_1	1.2	0.26757	0.075509723	1.29E-01	2.81E-01
M314T156_2	1.2	0.2667	0.040017019	8.97E-02	1.83E-01
M314T156_3	1.13	0.18191	0.024518813	6.82E-02	1.47E-01
M314T239	1.2	0.26083	0.875988199	4.86E-01	1.00E+00
M314T342	1.44	0.52308	0.06506612	1.18E-01	2.81E-01
M314T89	1.03	0.045598	0.956136095	5.08E-01	1.00E+00
M315T183	1.46	0.54145	0.196877968	2.14E-01	4.17E-01
M315T25	0.41	-1.2845	0.722848551	4.38E-01	1.00E+00
M315T308	1.1	0.13104	0.086053017	1.38E-01	2.81E-01
M315T347	0.84	-0.2482	0.373398172	3.02E-01	6.29E-01
M315T379	0.74	-0.43147	0.096860848	1.46E-01	3.17E-01
M315T51	1.02	0.033588	0.181052231	2.06E-01	4.17E-01
M316T183	0.9	-0.15483	0.099387835	1.48E-01	3.17E-01
M316T25	0.62	-0.67903	0.81219581	4.67E-01	1.00E+00
M316T347	0.75	-0.41832	0.205756768	2.19E-01	4.17E-01
M316T356	1.9	0.92454	0.001590299	1.66E-02	3.08E-02
M317T24	0.88	-0.18712	0.29013304	2.63E-01	5.90E-01
M317T356	1.6	0.67629	0.007250433	3.55E-02	7.42E-02
M317T44	1.09	0.12749	0.435798226	3.28E-01	7.43E-01
M318T134	1.14	0.18437	0.480540452	3.46E-01	7.43E-01
M318T177	1.24	0.30606	0.231399289	2.33E-01	4.96E-01
M318T232	1.08	0.11714	0.63614166	4.07E-01	1.00E+00
M318T251	1.06	0.08144	0.843957732	4.76E-01	1.00E+00
M318T56	0.91	-0.13071	0.538991184	3.68E-01	9.12E-01
M319T134_1	1.24	0.31028	0.530997885	3.65E-01	8.04E-01
M319T134_2	1.22	0.28963	0.312641514	2.74E-01	5.92E-01
M319T156	0.99	-0.02136	0.924337043	4.99E-01	1.00E+00
M319T250	0.96	-0.057556	0.215589501	2.24E-01	4.17E-01
M319T273	0.97	-0.04403	0.879548855	4.87E-01	1.00E+00
M319T286	0.93	-0.10505	0.348253693	2.91E-01	6.29E-01
M319T513	1.04	0.060966	0.285270933	2.61E-01	5.90E-01
M319T95_1	0.89	-0.16214	0.531836548	3.66E-01	8.04E-01
M319T95_2	0.94	-0.087123	0.774119278	4.55E-01	1.00E+00
M320T167	1.2	0.25896	0.949033966	5.06E-01	1.00E+00
M320T56	1.36	0.44425	0.040091138	8.98E-02	1.83E-01
M320T74	1.15	0.20318	0.382106731	3.05E-01	6.29E-01
M321T104	0.9	-0.14981	0.031894207	7.94E-02	1.83E-01
M322T442	1.02	0.022723	0.525669202	3.63E-01	8.04E-01
M322T47	1.02	0.033184	0.606173388	3.95E-01	1.00E+00
M322T74	1.02	0.023169	0.744630241	4.45E-01	1.00E+00
M322T91	2.04	1.0254	0.306885327	2.71E-01	5.92E-01
M323T141	1.27	0.34952	0.183058388	2.07E-01	4.17E-01
M323T22	0.99	-0.021613	0.574838872	3.83E-01	9.13E-01
M323T471_1	1.16	0.20889	0.205325062	2.19E-01	4.17E-01
M323T471_2	1.03	0.0385	0.740846507	4.44E-01	1.00E+00
M323T68	1.1	0.14356	0.780745691	4.57E-01	1.00E+00
M323T90	1.65	0.72452	0.002486106	2.03E-02	3.70E-02
M324T142	1.11	0.14464	0.267050946	2.51E-01	5.71E-01
M324T471_1	1.2	0.267	0.057321598	1.10E-01	2.49E-01
M324T471_2	1.02	0.02299	0.776662739	4.56E-01	1.00E+00
M324T68_1	1.11	0.15029	0.271293941	2.54E-01	5.71E-01
M324T68_2	1.19	0.25267	0.023092308	6.60E-02	1.47E-01
M324T90	1.61	0.69091	0.000422673	8.62E-03	1.74E-02
M325T22	1.22	0.28583	0.034146862	8.25E-02	1.83E-01
M325T52	2.69	1.4289	4.53E-12	1.50E-09	7.05E-09
M325T70	1.07	0.094183	0.326461819	2.81E-01	6.29E-01
M326T115	0.98	-0.032066	0.466263296	3.40E-01	7.43E-01
M326T529	0.86	-0.20988	0.010378764	4.21E-02	7.42E-02
M327T400	1.4	0.48549	0.194005291	2.13E-01	4.17E-01
M327T450	1	-0.0049177	0.127904669	1.70E-01	4.17E-01
M327T490	0.72	-0.4782	0.388598554	3.08E-01	6.29E-01
M328T153	0.97	-0.038462	0.935707057	5.02E-01	1.00E+00
M328T154	1.12	0.1676	0.064480305	1.18E-01	2.81E-01
M328T226	1.05	0.065463	0.425332934	3.24E-01	7.43E-01
M328T354	0.99	-0.011819	0.718941496	4.37E-01	1.00E+00
M328T450	0.97	-0.050518	0.360251391	2.96E-01	6.29E-01
M328T61	1.81	0.85288	0.000757087	1.18E-02	2.27E-02
M328T99	0.8	-0.3244	0.249187907	2.42E-01	4.96E-01
M329T150	0.95	-0.067159	0.3812648	3.05E-01	6.29E-01
M329T189	2.05	1.0326	0.576078134	3.83E-01	1.00E+00
M329T227	1.08	0.11683	0.549304095	3.73E-01	9.13E-01
M329T354	0.86	-0.21592	0.171644018	2.00E-01	4.17E-01
M329T400	1.33	0.41259	0.313102569	2.74E-01	5.92E-01
M329T44	1.03	0.039901	0.309925606	2.73E-01	5.92E-01
M329T99	0.87	-0.20205	0.439302251	3.30E-01	7.43E-01
M330T146_1	0.98	-0.022887	0.511640179	3.58E-01	8.04E-01
M330T146_2	0.97	-0.049016	0.715917586	4.36E-01	1.00E+00
M330T150	0.99	-0.018483	0.966348406	5.10E-01	1.00E+00
M330T27	0.72	-0.47607	0.022040033	6.43E-02	1.40E-01
M330T274	0.87	-0.20576	0.465069082	3.40E-01	7.43E-01
M330T308	1.37	0.45176	0.008549104	3.85E-02	7.42E-02
M330T43	0.8	-0.33004	0.777413788	4.56E-01	1.00E+00
M331T150_1	1.23	0.29296	0.089384225	1.40E-01	2.81E-01
M331T150_2	1.15	0.20326	0.214145718	2.23E-01	4.17E-01
M331T150_3	1.37	0.4551	0.033530666	8.16E-02	1.83E-01
M331T24	0.65	-0.6136	0.511343513	3.58E-01	8.04E-01
M331T274	0.88	-0.17751	0.148447439	1.85E-01	4.17E-01
M331T95	1.18	0.23615	0.074885438	1.28E-01	2.81E-01
M332T150	0.87	-0.19836	0.124330122	1.67E-01	3.42E-01
M332T189	1.89	0.919	0.95689861	5.08E-01	1.00E+00
M332T24	0.86	-0.22466	0.59138526	3.89E-01	1.00E+00
M332T321	1.48	0.57019	0.041792011	9.17E-02	1.83E-01
M332T59	0.97	-0.047908	0.676340013	4.22E-01	1.00E+00
M332T95	1.12	0.16045	0.208722655	2.20E-01	4.17E-01
M332T98	1.05	0.073776	0.123903677	1.67E-01	3.42E-01
M333T157	1.16	0.21133	0.945494699	5.05E-01	1.00E+00
M333T177	1.21	0.27415	0.101502082	1.50E-01	3.17E-01
M333T24	0.83	-0.2705	0.771872116	4.54E-01	1.00E+00
M333T374	1.22	0.2859	0.095008032	1.45E-01	3.17E-01
M333T400	1.03	0.047049	0.65533345	4.14E-01	1.00E+00
M333T521	0.8	-0.31993	0.242050144	2.38E-01	4.96E-01
M334T126	0.86	-0.21707	0.623387547	4.02E-01	1.00E+00
M334T185	0.94	-0.085454	0.195650833	2.14E-01	4.17E-01
M334T427	0.94	-0.093097	0.324686629	2.80E-01	6.29E-01
M334T74	1.06	0.078134	0.407471265	3.16E-01	7.07E-01
M335T201	1.17	0.22449	0.266624944	2.51E-01	5.71E-01
M335T454_1	1.14	0.19369	0.286774529	2.62E-01	5.90E-01
M335T454_2	1.01	0.011479	0.871855478	4.85E-01	1.00E+00
M335T467	0.83	-0.27017	0.569702748	3.81E-01	9.13E-01
M336T155	1.05	0.074906	0.815531195	4.68E-01	1.00E+00
M336T213	1.07	0.095381	0.916969411	4.97E-01	1.00E+00
M336T300	0.9	-0.15881	0.249176065	2.42E-01	4.96E-01
M336T428	1.03	0.045883	0.587122649	3.88E-01	1.00E+00
M336T454	1.06	0.083105	0.277119424	2.57E-01	5.89E-01
M336T455	1.14	0.18356	0.222035077	2.27E-01	4.96E-01
M336T479	1.06	0.083754	0.796423806	4.62E-01	1.00E+00
M336T480	1.05	0.065308	0.802162527	4.64E-01	1.00E+00
M336T513	1.15	0.2002	0.014192639	5.06E-02	1.19E-01
M336T79	1.1	0.14246	0.234644139	2.34E-01	4.96E-01
M337T140	1.08	0.10837	0.234271136	2.34E-01	4.96E-01
M337T428	0.73	-0.44843	0.016195261	5.45E-02	1.19E-01
M337T479	1.02	0.0315	0.852758995	4.79E-01	1.00E+00
M337T480	0.82	-0.27842	0.086680513	1.38E-01	2.81E-01
M337T511_1	1.03	0.044578	0.875696715	4.86E-01	1.00E+00
M337T511_2	0.74	-0.4272	0.044934491	9.56E-02	2.38E-01
M337T79	1.06	0.08512	0.213035853	2.23E-01	4.17E-01
M337T88	1.07	0.09604	0.085600344	1.37E-01	2.81E-01
M338T177	1.37	0.45651	0.004292899	2.69E-02	5.78E-02
M338T23	1.23	0.30412	0.07414738	1.27E-01	2.81E-01
M338T41	0.98	-0.035987	0.378635784	3.04E-01	6.29E-01
M338T47	0.85	-0.22879	0.49132667	3.50E-01	7.43E-01
M338T511_1	1	-0.00169	0.670775986	4.20E-01	1.00E+00
M338T511_2	0.85	-0.22997	0.462295267	3.39E-01	7.43E-01
M338T533	1.13	0.18046	0.372417067	3.01E-01	6.29E-01
M338T76	1.39	0.47439	0.019569925	6.03E-02	1.24E-01
M339T129	1.34	0.42189	0.092242754	1.43E-01	2.81E-01
M339T177_1	1.39	0.47576	0.009097798	3.97E-02	7.42E-02
M339T177_2	1.26	0.33909	0.025953564	7.04E-02	1.76E-01
M339T35	0.94	-0.092653	0.544074201	3.70E-01	9.13E-01
M339T37	1.18	0.242	0.413688237	3.19E-01	7.07E-01
M339T373	1.43	0.51787	0.008917085	3.93E-02	7.42E-02
M339T40	1	0.0069779	0.560791443	3.77E-01	9.13E-01
M339T533	0.98	-0.030989	0.701699585	4.31E-01	1.00E+00
M340T373_1	1.48	0.56504	0.001795651	1.75E-02	3.08E-02
M340T373_2	1.46	0.54953	0.003018183	2.20E-02	3.70E-02
M340T71	0.79	-0.34643	0.826000978	4.71E-01	1.00E+00
M341T137	1.61	0.686	0.852390445	4.79E-01	1.00E+00
M341T373	1.42	0.50454	0.001816931	1.76E-02	3.08E-02
M341T404	0.96	-0.062648	0.876567531	4.86E-01	1.00E+00
M341T513	0.85	-0.23559	0.721427729	4.37E-01	1.00E+00
M341T71	0.82	-0.28105	0.457742131	3.37E-01	7.43E-01
M342T104	1.06	0.087413	0.926202772	5.00E-01	1.00E+00
M342T36	1.06	0.082466	0.364076842	2.98E-01	6.29E-01
M342T372	1.92	0.93976	0.001170202	1.43E-02	2.65E-02
M342T52	3.64	1.8643	2.68E-18	5.44E-15	1.08E-10
M343T384	0.8	-0.31602	0.182026542	2.06E-01	4.17E-01
M343T466	1.35	0.43696	0.015762173	5.37E-02	1.19E-01
M344T176	1.03	0.040318	0.81582911	4.68E-01	1.00E+00
M344T240	1	-0.003316	0.631510658	4.05E-01	1.00E+00
M344T387	1.68	0.75012	0.112113423	1.58E-01	3.42E-01
M344T466	1.26	0.3391	0.046163173	9.71E-02	2.38E-01
M344T55	0.97	-0.048497	0.546011815	3.71E-01	9.13E-01
M344T69	0.75	-0.40771	0.983894851	5.15E-01	1.00E+00
M344T99	1.11	0.15059	0.442810437	3.31E-01	7.43E-01
M345T146	1.03	0.037056	0.448546291	3.33E-01	7.43E-01
M345T172_1	1.69	0.75787	0.174356559	2.02E-01	4.17E-01
M345T172_2	1.47	0.55362	0.794537798	4.61E-01	1.00E+00
M345T177	0.95	-0.075499	0.053622577	1.06E-01	2.49E-01
M345T50	1.91	0.93457	1.10E-11	2.79E-09	1.15E-07
M346T103	1.11	0.14593	0.617316003	4.00E-01	1.00E+00
M346T146	1.11	0.151	0.394985068	3.11E-01	6.29E-01
M346T162	1.08	0.10894	0.503525864	3.55E-01	7.43E-01
M346T186	1.59	0.66979	0.122454745	1.66E-01	3.42E-01
M346T199	1.06	0.083224	0.661053229	4.16E-01	1.00E+00
M346T22	0.94	-0.090151	0.981886393	5.14E-01	1.00E+00
M346T27	0.85	-0.23082	0.800746679	4.63E-01	1.00E+00
M346T429	0.65	-0.62605	0.197780659	2.15E-01	4.17E-01
M346T434	0.91	-0.14236	0.146635316	1.84E-01	4.17E-01
M347T105	0.91	-0.13166	0.481939653	3.47E-01	7.43E-01
M347T134	1.04	0.053851	0.563150012	3.78E-01	9.13E-01
M347T195	0.92	-0.12761	0.302985644	2.70E-01	5.92E-01
M347T212	0.92	-0.12664	0.208214829	2.20E-01	4.17E-01
M347T429	0.73	-0.45132	0.214809323	2.23E-01	4.17E-01
M347T453	0.99	-0.010643	0.937130631	5.03E-01	1.00E+00
M348T134	1.08	0.11287	0.415411663	3.19E-01	7.07E-01
M348T23	1.06	0.087953	0.413763679	3.19E-01	7.07E-01
M348T38	1.08	0.11168	0.274768422	2.55E-01	5.89E-01
M348T429	0.68	-0.56654	0.234995418	2.34E-01	4.96E-01
M348T468	0.98	-0.025874	0.336845027	2.86E-01	6.29E-01
M349T23	1.13	0.17919	0.095027417	1.45E-01	3.17E-01
M349T38	1.16	0.20792	0.324743259	2.80E-01	6.29E-01
M349T45	1.09	0.119	0.642838944	4.09E-01	1.00E+00
M349T450	1.36	0.44101	0.0028072	2.14E-02	3.70E-02
M350T128	1.08	0.10667	0.488960664	3.49E-01	7.43E-01
M350T134	1.02	0.025984	0.78902387	4.60E-01	1.00E+00
M350T45	0.99	-0.016412	0.904660153	4.94E-01	1.00E+00
M350T87	0.9	-0.15363	0.394887626	3.11E-01	6.29E-01
M351T246	0.83	-0.2688	0.081382105	1.34E-01	2.81E-01
M351T379	1.04	0.054024	0.580952655	3.85E-01	1.00E+00
M351T41	1	0.006495	0.477949971	3.45E-01	7.43E-01
M352T142	1.04	0.062681	0.412376572	3.18E-01	7.07E-01
M352T148	1.15	0.20668	0.085236976	1.37E-01	2.81E-01
M352T160	0.98	-0.030522	0.527752222	3.64E-01	8.04E-01
M352T204	2.45	1.2909	0.185109773	2.08E-01	4.17E-01
M352T254	1.2	0.2643	0.101374382	1.50E-01	3.17E-01
M352T87	1.05	0.066056	0.483073239	3.47E-01	7.43E-01
M352T91	1.25	0.32239	0.049983476	1.02E-01	2.49E-01
M353T148_1	1.18	0.24393	0.099920734	1.49E-01	3.17E-01
M353T148_2	1.17	0.23014	0.061508291	1.14E-01	2.49E-01
M353T149	1	0.0044227	0.805837813	4.65E-01	1.00E+00
M353T86	1.19	0.24833	0.453355277	3.35E-01	7.43E-01
M354T111	0.98	-0.031235	0.527727236	3.64E-01	8.04E-01
M354T141	0.91	-0.13658	0.124930184	1.68E-01	4.17E-01
M354T238	1.22	0.28446	0.280526871	2.58E-01	5.89E-01
M354T52	6.03	2.5917	6.77E-14	6.06E-11	1.08E-10
M355T219	0.87	-0.2049	0.16139542	1.94E-01	4.17E-01
M355T22	0.91	-0.13527	0.806590669	4.65E-01	1.00E+00
M355T74	0.26	-1.9359	0.007018535	3.49E-02	7.42E-02
M356T383	0.91	-0.13569	0.458251785	3.37E-01	7.43E-01
M356T532	1.11	0.15332	0.798075802	4.62E-01	1.00E+00
M356T56	0.85	-0.23613	0.083754136	1.36E-01	2.81E-01
M356T59	1.07	0.09635	0.387384595	3.08E-01	6.29E-01
M356T73	0.82	-0.28436	0.43491633	3.28E-01	7.43E-01
M357T203	1.33	0.41081	0.16881854	1.98E-01	4.17E-01
M357T22	0.99	-0.017534	0.561554045	3.77E-01	9.13E-01
M357T23	0.79	-0.34246	0.640706066	4.09E-01	1.00E+00
M357T250_1	0.98	-0.034059	0.295581426	2.66E-01	5.90E-01
M357T250_2	0.92	-0.12009	0.852984705	4.79E-01	1.00E+00
M357T250_3	0.97	-0.039877	0.725543708	4.39E-01	1.00E+00
M357T430	0.93	-0.10578	0.479973694	3.46E-01	7.43E-01
M357T432	0.53	-0.91285	0.076393556	1.29E-01	2.81E-01
M357T467	0.68	-0.56508	0.745333279	4.46E-01	1.00E+00
M357T52	1.2	0.25759	0.021887286	6.41E-02	1.40E-01
M357T532	1.11	0.1558	0.214128279	2.23E-01	4.17E-01
M357T95	1.05	0.066372	0.325393246	2.80E-01	6.29E-01
M358T22_1	0.94	-0.088823	0.612672953	3.98E-01	1.00E+00
M358T22_2	0.84	-0.25512	0.621542447	4.01E-01	1.00E+00
M358T95	1.23	0.30383	0.004730278	2.83E-02	5.78E-02
M359T204	0.87	-0.20838	0.843364684	4.76E-01	1.00E+00
M359T22	0.53	-0.91704	0.100381792	1.49E-01	3.17E-01
M359T451	1.06	0.078752	0.726245069	4.39E-01	1.00E+00
M359T75	1.01	0.011836	0.526362469	3.64E-01	8.04E-01
M359T95	1.07	0.10338	0.10960258	1.56E-01	3.42E-01
M360T110	1.19	0.24715	0.138256583	1.78E-01	4.17E-01
M360T356	1.37	0.45898	0.014975257	5.22E-02	1.19E-01
M360T466	1.55	0.62846	0.004578996	2.78E-02	5.78E-02
M361T113	1.04	0.050905	0.901913238	4.93E-01	1.00E+00
M361T234	1.06	0.079079	0.171881049	2.00E-01	4.17E-01
M361T287	1	-0.00013399	0.597982044	3.92E-01	1.00E+00
M361T32	1.2	0.26124	0.071315855	1.25E-01	2.81E-01
M361T497	0.54	-0.89222	0.000429131	8.69E-03	1.74E-02
M362T134	1.12	0.16863	0.398000934	3.12E-01	6.29E-01
M362T234	1.02	0.032681	0.731917275	4.41E-01	1.00E+00
M362T287	0.98	-0.03315	0.84797388	4.78E-01	1.00E+00
M362T33	1.25	0.31799	0.062083073	1.15E-01	2.49E-01
M362T93	1.19	0.24627	0.084704771	1.37E-01	2.81E-01
M363T199_1	1.82	0.86015	0.235106691	2.34E-01	4.96E-01
M363T199_2	1.91	0.93371	0.12594614	1.68E-01	4.17E-01
M363T323	1.27	0.347	0.057605738	1.10E-01	2.49E-01
M363T516	1.5	0.58749	0.007864081	3.70E-02	7.42E-02
M363T61	0.94	-0.086104	0.715152257	4.35E-01	1.00E+00
M364T199	2.11	1.0757	0.053754997	1.06E-01	2.49E-01
M364T323	1.16	0.21188	0.192720325	2.12E-01	4.17E-01
M364T43	0.98	-0.034682	0.923132466	4.99E-01	1.00E+00
M364T513	0.91	-0.14343	0.158391089	1.92E-01	4.17E-01
M364T516	1.45	0.53347	0.003865154	2.54E-02	5.78E-02
M364T61	0.91	-0.13119	0.272469515	2.54E-01	5.71E-01
M364T79	1.09	0.12723	0.85613709	4.80E-01	1.00E+00
M365T100	1.25	0.32377	0.041422029	9.13E-02	1.83E-01
M365T126	1.54	0.61848	0.357552496	2.95E-01	6.29E-01
M365T195	1	-0.0044731	0.653500952	4.13E-01	1.00E+00
M365T21	0.8	-0.33001	0.142476486	1.81E-01	4.17E-01
M365T466	0.95	-0.067811	0.104505717	1.52E-01	3.42E-01
M365T574	0.88	-0.18647	0.134899442	1.75E-01	4.17E-01
M365T76	0.98	-0.029872	0.981955427	5.14E-01	1.00E+00
M366T126_1	1.95	0.96254	0.30623301	2.71E-01	5.92E-01
M366T126_2	2.13	1.0935	0.319693108	2.78E-01	6.29E-01
M366T194	0.97	-0.045426	0.680897027	4.23E-01	1.00E+00
M366T466	0.99	-0.0086421	0.139755329	1.79E-01	4.17E-01
M366T74	0.9	-0.1568	0.167606121	1.98E-01	4.17E-01
M366T75	1.48	0.56765	0.201533771	2.17E-01	4.17E-01
M367T125	0.75	-0.42384	0.678883711	4.23E-01	1.00E+00
M367T19	1.14	0.18964	0.317089548	2.76E-01	6.29E-01
M367T194	0.89	-0.17508	0.063072019	1.16E-01	2.81E-01
M367T382	0.81	-0.30192	0.895086851	4.91E-01	1.00E+00
M367T466	1.11	0.14479	0.069124304	1.22E-01	2.81E-01
M367T93	0.99	-0.0091412	0.954924349	5.07E-01	1.00E+00
M368T125	0.84	-0.25411	0.767690373	4.53E-01	1.00E+00
M368T144	1.25	0.32399	0.227166347	2.30E-01	4.96E-01
M368T383	1.7	0.76884	0.001916827	1.80E-02	3.08E-02
M368T93	1.04	0.060189	0.665335525	4.18E-01	1.00E+00
M369T144	1.17	0.22536	0.747941648	4.46E-01	1.00E+00
M369T221	0.97	-0.046122	0.90993527	4.95E-01	1.00E+00
M369T23	0.78	-0.36751	0.06213722	1.15E-01	2.49E-01
M369T391	0.96	-0.064136	0.821841816	4.70E-01	1.00E+00
M369T558	0.74	-0.44238	0.39575002	3.11E-01	6.29E-01
M370T220	1.16	0.21004	0.449949354	3.34E-01	7.43E-01
M370T398	1.68	0.74788	0.285187557	2.61E-01	5.89E-01
M370T445	0.87	-0.19405	0.639291771	4.08E-01	1.00E+00
M371T194	0.95	-0.074386	0.196170755	2.14E-01	4.17E-01
M371T212	1.02	0.02517	0.503646962	3.55E-01	8.04E-01
M372T109_1	0.98	-0.025725	0.169003515	1.98E-01	4.17E-01
M372T109_2	0.95	-0.077072	0.96759825	5.11E-01	1.00E+00
M372T150	1.1	0.13127	0.342635604	2.88E-01	6.29E-01
M372T182	0.87	-0.20347	0.578274834	3.84E-01	1.00E+00
M372T191	1.24	0.30857	0.179120113	2.05E-01	4.17E-01
M372T413	0.7	-0.50715	0.000415394	8.54E-03	1.74E-02
M373T181	0.92	-0.12253	0.598680013	3.92E-01	1.00E+00
M373T240	1.01	0.018217	0.774648013	4.55E-01	1.00E+00
M374T56	0.91	-0.13308	0.455635334	3.36E-01	7.43E-01
M374T60	1.22	0.28954	0.002306406	1.96E-02	3.70E-02
M374T70	0.9	-0.14958	0.114962475	1.60E-01	3.42E-01
M375T131	1.04	0.060561	0.283639293	2.60E-01	5.89E-01
M375T149	1.28	0.35153	0.075179914	1.28E-01	2.81E-01
M375T80	0.97	-0.037682	0.895036784	4.91E-01	1.00E+00
M376T105	1.3	0.38027	0.017087352	5.61E-02	1.24E-01
M376T122	1.06	0.079802	0.10838186	1.55E-01	3.42E-01
M376T131	0.85	-0.22634	0.010229921	4.18E-02	7.42E-02
M376T167	0.93	-0.1118	0.55318167	3.74E-01	9.13E-01
M376T401	0.92	-0.12803	0.186853301	2.09E-01	4.17E-01
M376T67	1.15	0.19749	0.531424437	3.65E-01	8.04E-01
M376T80	0.97	-0.041338	0.821116542	4.70E-01	1.00E+00
M377T192	1.17	0.22685	0.335745095	2.85E-01	6.29E-01
M377T33	1.09	0.12962	0.3965095	3.11E-01	6.29E-01
M377T401	0.85	-0.22876	0.172646527	2.01E-01	4.17E-01
M377T80	0.94	-0.090683	0.189019333	2.10E-01	4.17E-01
M378T401	0.89	-0.16155	0.346059236	2.90E-01	6.29E-01
M378T404	0.88	-0.18909	0.326958839	2.81E-01	6.29E-01
M378T451	1.27	0.34211	0.036924542	8.60E-02	1.83E-01
M378T531	1.02	0.02585	0.605215745	3.95E-01	1.00E+00
M378T95	1.15	0.2059	0.902069313	4.93E-01	1.00E+00
M379T77	1.14	0.18688	0.184530819	2.08E-01	4.17E-01
M380T214	1.13	0.1707	0.86347511	4.82E-01	1.00E+00
M380T429	0.67	-0.57107	0.050959719	1.03E-01	2.49E-01
M380T74	1	-0.0046129	0.75819437	4.50E-01	1.00E+00
M380T78	1.02	0.025225	0.888711073	4.89E-01	1.00E+00
M380T81	1.18	0.23837	0.124857897	1.67E-01	3.42E-01
M381T22	0.81	-0.3041	0.248379523	2.41E-01	4.96E-01
M381T466	0.99	-0.019168	0.259893082	2.47E-01	5.71E-01
M382T438	0.79	-0.33237	0.241909698	2.38E-01	4.96E-01
M382T466	1	0.0057038	0.56455032	3.79E-01	9.13E-01
M383T33	1.45	0.53161	0.184971159	2.08E-01	4.17E-01
M384T110	1.12	0.168	0.384851913	3.07E-01	6.29E-01
M384T21	1.2	0.26395	0.269091273	2.52E-01	5.71E-01
M384T261	0.9	-0.1464	0.485620678	3.48E-01	7.43E-01
M384T33	1.24	0.31144	0.298145606	2.67E-01	5.90E-01
M385T111	1.09	0.12482	0.323988611	2.80E-01	6.29E-01
M385T132	1.59	0.67101	0.054243362	1.07E-01	2.49E-01
M385T172	1.04	0.055735	0.348895147	2.91E-01	6.29E-01
M385T179	1.06	0.080438	0.418297714	3.21E-01	7.43E-01
M385T33	1.1	0.13885	0.092788501	1.43E-01	2.81E-01
M385T382	1.35	0.43357	0.032329632	8.00E-02	1.83E-01
M385T513	0.64	-0.63923	0.016719459	5.54E-02	1.24E-01
M385T516	1.55	0.63069	0.000318309	7.40E-03	1.74E-02
M385T74	1.15	0.19938	0.195831423	2.14E-01	4.17E-01
M386T172_1	1.11	0.15413	0.094571411	1.44E-01	3.17E-01
M386T172_2	1.04	0.058385	0.482464682	3.47E-01	7.43E-01
M386T180	1.09	0.1304	0.197509471	2.15E-01	4.17E-01
M386T33	1.38	0.46497	0.040028004	8.97E-02	1.83E-01
M386T382	1.24	0.31286	0.068151383	1.21E-01	2.81E-01
M386T516	1.49	0.57811	0.000876566	1.26E-02	2.27E-02
M386T74	1.08	0.11422	0.372901955	3.02E-01	6.29E-01
M387T33	1.31	0.39173	0.050057866	1.02E-01	2.49E-01
M387T391	1.06	0.084827	0.526519573	3.64E-01	8.04E-01
M387T450	1.29	0.36775	0.048682968	1.00E-01	2.49E-01
M388T121	0.99	-0.019705	0.796348182	4.62E-01	1.00E+00
M388T194_1	0.75	-0.41145	0.004786649	2.85E-02	5.78E-02
M388T194_2	0.73	-0.45768	0.004874855	2.87E-02	5.78E-02
M388T233	0.98	-0.035078	0.871559777	4.84E-01	1.00E+00
M388T391	1.06	0.089367	0.401100647	3.13E-01	7.07E-01
M388T466	1.35	0.4339	0.276378347	2.56E-01	5.89E-01
M388T75	0.96	-0.062334	0.148487432	1.85E-01	4.17E-01
M388T95	1.06	0.087649	0.219849117	2.26E-01	4.96E-01
M389T233	0.98	-0.023163	0.805818245	4.65E-01	1.00E+00
M389T238	0.9	-0.15389	0.968321842	5.11E-01	1.00E+00
M389T240	0.86	-0.22464	0.017477645	5.68E-02	1.24E-01
M389T241_1	0.91	-0.1318	0.980837153	5.14E-01	1.00E+00
M389T241_2	0.88	-0.1778	0.509819493	3.57E-01	8.04E-01
M389T392	1.04	0.054428	0.666736552	4.18E-01	1.00E+00
M389T75_1	0.97	-0.045094	0.137763256	1.77E-01	4.17E-01
M389T75_2	0.99	-0.0085953	0.20735853	2.20E-01	4.17E-01
M390T141	1.45	0.53693	0.015481366	5.31E-02	1.19E-01
M390T391	0.99	-0.0085976	0.791199807	4.60E-01	1.00E+00
M390T75	0.97	-0.037144	0.265899155	2.51E-01	5.71E-01
M391T136	1.05	0.064894	0.491233836	3.50E-01	7.43E-01
M391T140	1.34	0.42697	0.44799951	3.33E-01	7.43E-01
M391T203	0.95	-0.069709	0.837699804	4.75E-01	1.00E+00
M391T204_1	0.94	-0.084565	0.960547929	5.09E-01	1.00E+00
M391T204_2	1.26	0.32976	0.61322015	3.98E-01	1.00E+00
M391T263_1	1.15	0.20548	0.236120702	2.35E-01	4.96E-01
M391T263_2	1.07	0.1028	0.994973173	5.18E-01	1.00E+00
M391T37	1.2	0.2637	0.20228531	2.17E-01	4.17E-01
M392T136	1.04	0.051875	0.525377069	3.63E-01	8.04E-01
M392T137_1	1.07	0.093071	0.419543744	3.21E-01	7.43E-01
M392T137_2	1.19	0.24853	0.421952654	3.22E-01	7.43E-01
M392T555	1.25	0.32279	0.471029577	3.42E-01	7.43E-01
M393T373	0.98	-0.035823	0.092390492	1.43E-01	2.81E-01
M393T401	1.2	0.2605	0.167335913	1.97E-01	4.17E-01
M394T127_1	0.94	-0.094319	0.352884895	2.93E-01	6.29E-01
M394T127_2	0.87	-0.20835	0.315246375	2.75E-01	6.29E-01
M394T128	0.93	-0.11002	0.366483194	2.99E-01	6.29E-01
M394T135	0.79	-0.33997	0.001475701	1.60E-02	3.08E-02
M394T150	1.21	0.27793	0.78207184	4.57E-01	1.00E+00
M394T173	1.2	0.26369	0.133122789	1.74E-01	4.17E-01
M394T195	1.29	0.36515	0.262087042	2.49E-01	5.71E-01
M394T260	0.62	-0.69923	0.114490451	1.60E-01	3.42E-01
M394T401	1.05	0.066569	0.81444432	4.68E-01	1.00E+00
M394T81	1.11	0.15228	0.197123801	2.15E-01	4.17E-01
M395T150	1.47	0.55633	0.023681484	6.69E-02	1.47E-01
M396T128	1.08	0.10588	0.236502458	2.35E-01	4.96E-01
M396T163_1	1.11	0.14545	0.074160417	1.27E-01	2.81E-01
M396T163_2	1.08	0.11745	0.244914849	2.40E-01	4.96E-01
M396T165	1.38	0.4643	0.103064546	1.51E-01	3.17E-01
M397T128	1.2	0.25758	0.001249517	1.48E-02	2.93E-02
M397T163	1.11	0.14963	0.064980429	1.18E-01	2.81E-01
M397T212	1.31	0.39388	0.941543042	5.04E-01	1.00E+00
M397T404	1.01	0.021056	0.575631761	3.83E-01	9.13E-01
M398T128	1.05	0.069783	0.279813283	2.58E-01	5.89E-01
M398T192	0.84	-0.25085	0.408850493	3.17E-01	7.07E-01
M398T212	1.25	0.32429	0.89047366	4.90E-01	1.00E+00
M398T401	0.79	-0.33578	0.569274325	3.80E-01	9.13E-01
M398T420	0.81	-0.31228	0.010366648	4.21E-02	7.42E-02
M398T68	1.35	0.43708	0.056063524	1.09E-01	2.49E-01
M399T104	1.03	0.047024	0.692432622	4.27E-01	1.00E+00
M399T145	0.93	-0.10852	0.263784732	2.50E-01	5.71E-01
M399T146	0.97	-0.044944	0.447823809	3.33E-01	7.43E-01
M399T401	0.91	-0.13802	0.94670419	5.05E-01	1.00E+00
M400T194	1.21	0.27983	0.015801562	5.37E-02	1.19E-01
M400T195	1.21	0.28092	0.023787492	6.71E-02	1.47E-01
M400T438	0.63	-0.66962	0.066056888	1.19E-01	2.81E-01
M401T194	1.19	0.25495	0.054160676	1.07E-01	2.49E-01
M401T196	1.23	0.30363	0.008968482	3.94E-02	7.42E-02
M401T253	1.04	0.052364	0.690634686	4.27E-01	1.00E+00
M401T373	1.51	0.59536	0.009410508	4.03E-02	7.42E-02
M401T438	0.63	-0.67242	0.05611666	1.09E-01	2.49E-01
M401T467	0.55	-0.85641	0.409636427	3.17E-01	7.07E-01
M401T516	1.34	0.4173	0.021830556	6.40E-02	1.40E-01
M402T373	1.46	0.54844	0.010732931	4.27E-02	7.42E-02
M402T382	1.35	0.43358	0.027624327	7.30E-02	1.83E-01
M402T438	0.63	-0.65956	0.004128148	2.63E-02	5.78E-02
M403T236	1.04	0.062568	0.360868096	2.96E-01	6.29E-01
M403T270	1.02	0.033835	0.914084673	4.96E-01	1.00E+00
M403T34	1.17	0.22536	0.491897477	3.50E-01	7.43E-01
M403T373_1	1.5	0.58219	0.012257752	4.64E-02	1.19E-01
M403T373_2	1.48	0.5656	0.009691995	4.08E-02	7.42E-02
M403T502	0.96	-0.063048	0.889524627	4.90E-01	1.00E+00
M404T167_1	1.28	0.35936	0.008335652	3.80E-02	7.42E-02
M404T167_2	1.24	0.30983	0.00437828	2.72E-02	5.78E-02
M404T236	1.03	0.040597	0.57180453	3.81E-01	9.13E-01
M404T373_1	1.49	0.57762	0.006352361	3.31E-02	6.74E-02
M404T373_2	1.43	0.51833	0.004761306	2.84E-02	5.78E-02
M404T392	1.2	0.26515	0.030929376	7.80E-02	1.83E-01
M404T466	1.71	0.77439	0.170477288	1.99E-01	4.17E-01
M404T57	0.82	-0.28139	0.118651486	1.63E-01	3.42E-01
M405T147	1.41	0.49252	0.055018093	1.08E-01	2.49E-01
M405T152	1.24	0.31236	0.0694412	1.23E-01	2.81E-01
M405T167_1	1.29	0.36821	0.00691944	3.46E-02	7.42E-02
M405T167_2	1.19	0.25445	0.025737595	7.00E-02	1.76E-01
M405T392	1.18	0.23742	0.087596089	1.39E-01	2.81E-01
M406T392	1.15	0.20049	0.037393534	8.66E-02	1.83E-01
M406T429	0.85	-0.23942	0.562270428	3.78E-01	9.13E-01
M407T223_1	1.42	0.50928	0.018869992	5.91E-02	1.24E-01
M407T223_2	1.39	0.47586	0.003900994	2.55E-02	5.78E-02
M407T247	0.9	-0.15865	0.745912342	4.46E-01	1.00E+00
M407T31	1.08	0.10541	0.056694088	1.09E-01	2.49E-01
M407T382	0.79	-0.34596	0.485061496	3.48E-01	7.43E-01
M408T211	0.75	-0.42215	0.132669368	1.74E-01	4.17E-01
M408T212_1	0.75	-0.41549	0.819890295	4.69E-01	1.00E+00
M408T212_2	0.76	-0.40188	0.583638285	3.86E-01	1.00E+00
M408T224	1.33	0.41236	0.01831947	5.82E-02	1.24E-01
M408T247_1	0.91	-0.13737	0.409342503	3.17E-01	7.07E-01
M408T247_2	0.91	-0.13817	0.653738661	4.13E-01	1.00E+00
M408T32	1.45	0.53328	0.058635908	1.12E-01	2.49E-01
M408T382	0.83	-0.27519	0.88903676	4.89E-01	1.00E+00
M408T516	1.43	0.5196	0.0319267	7.94E-02	1.83E-01
M409T128	0.95	-0.072536	0.36787979	2.99E-01	6.29E-01
M409T149_1	1.28	0.35174	0.05290513	1.05E-01	2.49E-01
M409T149_2	1.1	0.13135	0.45065869	3.34E-01	7.43E-01
M409T19	1.17	0.22402	0.587492616	3.88E-01	1.00E+00
M409T192_1	1.3	0.38097	0.007835908	3.69E-02	7.42E-02
M409T192_2	1.25	0.32593	0.013441802	4.90E-02	1.19E-01
M409T32	1.02	0.024253	0.808676629	4.66E-01	1.00E+00
M409T392	0.76	-0.39739	0.086955155	1.38E-01	2.81E-01
M409T47	1.16	0.21568	0.187081455	2.09E-01	4.17E-01
M409T516	1.22	0.29218	0.224245937	2.29E-01	4.96E-01
M410T128	0.97	-0.045761	0.728494865	4.40E-01	1.00E+00
M410T145	1.19	0.25249	0.037856528	8.71E-02	1.83E-01
M410T173	0.86	-0.21313	0.071030563	1.24E-01	2.81E-01
M410T392	0.77	-0.38123	0.108849314	1.56E-01	3.42E-01
M411T128	0.96	-0.062523	0.249466375	2.42E-01	4.96E-01
M411T202_1	0.87	-0.20813	0.894039181	4.91E-01	1.00E+00
M411T202_2	0.89	-0.16576	0.804736327	4.65E-01	1.00E+00
M411T205_1	0.87	-0.20555	0.685679102	4.25E-01	1.00E+00
M411T205_2	0.89	-0.16218	0.18167261	2.06E-01	4.17E-01
M411T205_3	0.85	-0.23533	0.909661019	4.95E-01	1.00E+00
M411T205_4	0.86	-0.22404	0.862520142	4.82E-01	1.00E+00
M411T205_5	0.86	-0.21351	0.339965382	2.87E-01	6.29E-01
M411T391	0.8	-0.31999	0.169362581	1.99E-01	4.17E-01
M412T141	1.12	0.16677	0.634095481	4.06E-01	1.00E+00
M412T167	0.92	-0.11484	0.219881091	2.26E-01	4.96E-01
M412T48	1.15	0.20581	0.172699252	2.01E-01	4.17E-01
M413T150	1.28	0.35531	0.042309495	9.22E-02	1.88E-01
M413T151	1.07	0.096578	0.20718059	2.20E-01	4.17E-01
M413T167_1	0.91	-0.1362	0.540582597	3.69E-01	9.12E-01
M413T167_2	0.91	-0.14292	0.977269669	5.13E-01	1.00E+00
M413T206	1.11	0.15495	0.104726518	1.52E-01	3.42E-01
M414T150_1	1.26	0.32991	0.06018795	1.13E-01	2.49E-01
M414T150_2	1.25	0.31747	0.02154739	6.36E-02	1.40E-01
M414T167	0.88	-0.1771	0.805799148	4.65E-01	1.00E+00
M414T192	1.06	0.080917	0.170667757	2.00E-01	4.17E-01
M414T206	1.11	0.14629	0.090404757	1.41E-01	2.81E-01
M414T401	0.83	-0.27553	0.028821008	7.49E-02	1.83E-01
M415T152	1.29	0.36427	0.003539115	2.41E-02	5.78E-02
M415T153	1.23	0.29788	0.0408953	9.07E-02	1.83E-01
M415T192	1.11	0.15681	0.168419476	1.98E-01	4.17E-01
M415T392	1.15	0.20082	0.137236872	1.77E-01	4.17E-01
M415T419	0.56	-0.8251	0.111570308	1.58E-01	3.42E-01
M415T92	1.1	0.13798	0.11153168	1.58E-01	3.42E-01
M416T153_1	1.24	0.31573	0.034717539	8.32E-02	1.83E-01
M416T153_2	1.21	0.28064	0.015670844	5.35E-02	1.19E-01
M416T392_1	1.25	0.32241	0.024428583	6.80E-02	1.47E-01
M416T392_2	1.12	0.16718	0.173626866	2.01E-01	4.17E-01
M417T165	1.02	0.034425	0.432222014	3.27E-01	7.43E-01
M417T166	1.17	0.2271	0.027329095	7.25E-02	1.76E-01
M417T181	1.24	0.31584	0.037379246	8.66E-02	1.83E-01
M418T156_1	1.1	0.14175	0.068031027	1.21E-01	2.81E-01
M418T156_2	1.06	0.083904	0.162306683	1.94E-01	4.17E-01
M418T94	0.83	-0.27514	0.853730514	4.79E-01	1.00E+00
M419T119	1.19	0.24782	0.3923144	3.10E-01	6.29E-01
M419T156	1.13	0.17018	0.09153921	1.42E-01	2.81E-01
M419T246	1.27	0.34897	0.149285959	1.86E-01	4.17E-01
M419T94	0.82	-0.28638	0.573452854	3.82E-01	9.13E-01
M420T172_1	1.1	0.14391	0.273159974	2.54E-01	5.71E-01
M420T172_2	1.09	0.12408	0.146469262	1.84E-01	4.17E-01
M420T172_3	1.03	0.047214	0.54122491	3.69E-01	9.13E-01
M421T150	1.13	0.18136	0.069801143	1.23E-01	2.81E-01
M421T401	1.3	0.38209	0.235135207	2.34E-01	4.96E-01
M422T190_1	1.45	0.53799	0.918011599	4.97E-01	1.00E+00
M422T190_2	1.42	0.50631	0.654425354	4.14E-01	1.00E+00
M422T190_3	1.42	0.50114	0.367381618	2.99E-01	6.29E-01
M422T414	0.75	-0.42126	0.016608207	5.52E-02	1.19E-01
M422T93	1.28	0.35073	0.006353495	3.31E-02	6.74E-02
M423T110	1.25	0.31952	0.197920035	2.15E-01	4.17E-01
M423T516	1.41	0.49551	0.062952422	1.16E-01	2.81E-01
M424T150	1.06	0.086892	0.267654314	2.52E-01	5.71E-01
M424T225	1.56	0.64221	0.158949909	1.92E-01	4.17E-01
M424T428	0.68	-0.54702	0.071403178	1.25E-01	2.81E-01
M424T83	0.91	-0.1352	0.688700339	4.26E-01	1.00E+00
M425T134	1.05	0.071967	0.388130044	3.08E-01	6.29E-01
M425T19	1.06	0.078955	0.711533861	4.34E-01	1.00E+00
M425T207_1	1.11	0.1569	0.098363724	1.47E-01	3.17E-01
M425T207_2	1.13	0.17097	0.077025792	1.30E-01	2.81E-01
M425T207_3	1.09	0.12727	0.137419299	1.77E-01	4.17E-01
M425T207_4	1.13	0.17113	0.091454587	1.42E-01	2.81E-01
M425T392	0.84	-0.25128	0.430730059	3.26E-01	7.43E-01
M425T428	0.73	-0.45201	0.059426266	1.12E-01	2.49E-01
M425T503	0.76	-0.39213	0.515695882	3.59E-01	8.04E-01
M425T545	0.86	-0.21829	0.809966785	4.66E-01	1.00E+00
M425T81	0.9	-0.14602	0.584768205	3.87E-01	1.00E+00
M425T99	1.16	0.21692	0.389502872	3.08E-01	6.29E-01
M426T134	0.46	-1.109	0.319906802	2.78E-01	6.29E-01
M426T223	1.02	0.024	0.838539392	4.75E-01	1.00E+00
M426T392	0.94	-0.093533	0.787547783	4.59E-01	1.00E+00
M426T443	0.62	-0.68746	0.001983084	1.83E-02	3.08E-02
M426T60	1.2	0.26704	0.037218616	8.64E-02	1.83E-01
M427T22	1.07	0.098579	0.179613909	2.05E-01	4.17E-01
M427T241	0.94	-0.085619	0.429690995	3.25E-01	7.43E-01
M427T391	0.88	-0.1806	0.250229487	2.42E-01	5.09E-01
M427T443	0.63	-0.65869	0.014985831	5.22E-02	1.19E-01
M428T219_1	1.17	0.22746	0.088751606	1.40E-01	2.81E-01
M428T219_2	1.19	0.25182	0.061406127	1.14E-01	2.49E-01
M428T219_3	1.14	0.18654	0.098763	1.48E-01	3.17E-01
M428T22	1.19	0.2472	0.190680153	2.11E-01	4.17E-01
M428T23	1.04	0.060927	0.199137264	2.16E-01	4.17E-01
M428T31	1.15	0.20602	0.133893011	1.75E-01	4.17E-01
M428T443	0.56	-0.8404	0.002975582	2.19E-02	3.70E-02
M428T460	0.43	-1.2283	9.72E-06	1.01E-03	2.52E-03
M429T155_1	1.26	0.33359	0.019810204	6.07E-02	1.40E-01
M429T155_2	1.19	0.24892	0.015719543	5.36E-02	1.19E-01
M429T22	1.09	0.11897	0.292413703	2.64E-01	5.90E-01
M429T224	1.01	0.012631	0.991415236	5.17E-01	1.00E+00
M429T276	1.16	0.21847	0.048298604	9.97E-02	2.49E-01
M429T277	1.14	0.18779	0.059708031	1.13E-01	2.49E-01
M429T460	0.48	-1.0482	0.00058124	1.03E-02	2.27E-02
M429T513	0.68	-0.56243	0.047222299	9.84E-02	2.38E-01
M429T592	0.74	-0.44274	0.445527909	3.32E-01	7.43E-01
M430T251	0.93	-0.10942	0.294408777	2.65E-01	5.90E-01
M430T461	0.53	-0.92209	0.00099651	1.33E-02	2.27E-02
M431T225_1	1.37	0.45808	0.024753231	6.85E-02	1.47E-01
M431T225_2	1.71	0.7742	0.008892479	3.92E-02	7.42E-02
M431T226	1.35	0.43756	0.032082159	7.97E-02	1.83E-01
M431T235_1	1.31	0.3923	0.048688974	1.00E-01	2.49E-01
M431T235_2	1.27	0.34889	0.064776964	1.18E-01	2.81E-01
M431T235_3	1.15	0.19799	0.161209929	1.94E-01	4.17E-01
M431T452	0.81	-0.29593	0.102144734	1.50E-01	3.17E-01
M432T125	1	-0.0040831	0.239629804	2.37E-01	4.96E-01
M432T211	1.01	0.018478	0.957734613	5.08E-01	1.00E+00
M432T391	1.19	0.24987	0.284663556	2.60E-01	5.89E-01
M432T392	1.34	0.42653	0.069159755	1.22E-01	2.81E-01
M432T89	1.09	0.12436	0.730593842	4.41E-01	1.00E+00
M433T189	0.96	-0.052922	0.793953912	4.61E-01	1.00E+00
M433T210	0.93	-0.10142	0.099072664	1.48E-01	3.17E-01
M434T118_1	1.15	0.19727	0.035504575	8.42E-02	1.83E-01
M434T118_2	1.13	0.17042	0.083813457	1.36E-01	2.81E-01
M434T264	0.87	-0.20757	0.255786645	2.45E-01	5.71E-01
M434T265_1	0.85	-0.22917	0.739316273	4.44E-01	1.00E+00
M434T265_2	0.83	-0.26543	0.415320145	3.19E-01	7.07E-01
M434T266	0.83	-0.27568	0.604791068	3.95E-01	1.00E+00
M435T91	1.29	0.36271	0.106879249	1.54E-01	3.42E-01
M436T401	1.15	0.2061	0.958596218	5.08E-01	1.00E+00
M436T554	1.18	0.24229	0.939034946	5.03E-01	1.00E+00
M436T91	1.17	0.23028	0.03498737	8.36E-02	1.83E-01
M437T205	0.91	-0.14176	0.379002503	3.04E-01	6.29E-01
M437T206	0.84	-0.25466	0.767093942	4.53E-01	1.00E+00
M437T241	0.82	-0.29395	0.173407231	2.01E-01	4.17E-01
M437T373	1.21	0.27779	0.090180979	1.41E-01	2.81E-01
M437T401	1.28	0.35572	0.523376046	3.62E-01	8.04E-01
M438T107	1.07	0.098231	0.97397222	5.12E-01	1.00E+00
M438T162	1.09	0.12263	0.279355086	2.58E-01	5.89E-01
M438T163_1	1.08	0.11642	0.269374605	2.53E-01	5.71E-01
M438T163_2	1.07	0.096775	0.373012995	3.02E-01	6.29E-01
M438T203_1	1.31	0.38841	0.082860972	1.35E-01	2.81E-01
M438T203_2	1.2	0.26002	0.256111482	2.45E-01	5.71E-01
M438T206	0.93	-0.1001	0.720439166	4.37E-01	1.00E+00
M438T224	1.03	0.047806	0.68543462	4.25E-01	1.00E+00
M438T250	0.9	-0.14873	0.996386147	5.18E-01	1.00E+00
M438T264_1	1.02	0.022127	0.958596723	5.08E-01	1.00E+00
M438T264_2	0.99	-0.0081967	0.844351227	4.77E-01	1.00E+00
M438T33	0.92	-0.12087	0.36204818	2.97E-01	6.29E-01
M438T481	0.85	-0.22798	0.067851598	1.21E-01	2.81E-01
M439T151_1	1.17	0.22119	0.038319491	8.77E-02	1.83E-01
M439T151_2	1.16	0.21706	0.040098783	8.98E-02	1.83E-01
M439T151_3	1.15	0.2053	0.038948131	8.84E-02	1.83E-01
M439T212	0.73	-0.45801	0.313069495	2.74E-01	5.92E-01
M439T33	1.07	0.10341	0.458229257	3.37E-01	7.43E-01
M439T92	0.84	-0.24312	0.162224911	1.94E-01	4.17E-01
M440T151_1	1.14	0.18577	0.054202804	1.07E-01	2.49E-01
M440T151_2	1.15	0.20272	0.013959942	5.01E-02	1.19E-01
M440T94	0.84	-0.25577	0.009638802	4.07E-02	7.42E-02
M441T205	0.97	-0.036923	0.989506622	5.16E-01	1.00E+00
M441T23	1.05	0.070716	0.520791122	3.61E-01	8.04E-01
M441T231_1	1.33	0.40868	0.012127822	4.61E-02	1.19E-01
M441T231_2	1.32	0.40254	0.003597763	2.44E-02	5.78E-02
M441T251	1.04	0.056492	0.477674529	3.45E-01	7.43E-01
M441T43	1.11	0.15679	0.332261688	2.84E-01	6.29E-01
M442T180	1.03	0.047011	0.217213497	2.25E-01	4.93E-01
M443T171	1.16	0.21283	0.076831716	1.30E-01	2.81E-01
M443T180	1.08	0.11621	0.042572419	9.25E-02	1.88E-01
M443T271	1.14	0.18922	0.834954905	4.74E-01	1.00E+00
M443T277	0.82	-0.28971	0.118800863	1.63E-01	3.42E-01
M444T171	1.13	0.17418	0.092320708	1.43E-01	2.81E-01
M444T172	1.2	0.25757	0.096806022	1.46E-01	3.17E-01
M444T42	1.06	0.085004	0.30497487	2.70E-01	5.92E-01
M445T123	1.14	0.19175	0.15218074	1.88E-01	4.17E-01
M445T144	1.22	0.29149	0.044628904	9.52E-02	2.38E-01
M445T175	1.14	0.19155	0.471186105	3.42E-01	7.43E-01
M445T220	1.01	0.015046	0.886411037	4.89E-01	1.00E+00
M445T221	1.08	0.11659	0.095964969	1.46E-01	3.17E-01
M445T251	1.69	0.75404	0.116565966	1.62E-01	3.42E-01
M445T467	0.53	-0.90502	0.089496049	1.40E-01	2.81E-01
M446T123	1.18	0.23275	0.00929157	4.01E-02	7.42E-02
M446T144	1.14	0.189	0.056987373	1.10E-01	2.49E-01
M446T220	1.06	0.077664	0.143379706	1.81E-01	4.17E-01
M446T251	1.47	0.55701	0.182746562	2.07E-01	4.17E-01
M447T134	1.07	0.092639	0.847870348	4.78E-01	1.00E+00
M447T220_1	1.12	0.15845	0.107300055	1.55E-01	3.42E-01
M447T220_2	1.07	0.097882	0.284240207	2.60E-01	5.89E-01
M447T220_3	1.08	0.10501	0.257349657	2.46E-01	5.71E-01
M447T274	0.72	-0.47612	0.038613051	8.81E-02	1.83E-01
M447T392	1.07	0.1041	0.703563245	4.31E-01	1.00E+00
M447T70	1.07	0.097164	0.354110154	2.94E-01	6.29E-01
M448T162	1.11	0.14723	0.092323515	1.43E-01	2.81E-01
M448T204	0.95	-0.0771	0.825727398	4.71E-01	1.00E+00
M448T279_1	1.16	0.20862	0.068358439	1.22E-01	2.81E-01
M448T279_2	1.01	0.019535	0.866916793	4.83E-01	1.00E+00
M448T392	1.55	0.62831	0.084834226	1.37E-01	2.81E-01
M448T426	0.69	-0.54091	0.021811747	6.40E-02	1.40E-01
M449T204	0.96	-0.056572	0.968418443	5.11E-01	1.00E+00
M449T392	1.37	0.454	0.149698774	1.86E-01	4.17E-01
M450T391	1.4	0.48212	0.275134306	2.55E-01	5.89E-01
M450T436	0.62	-0.69298	0.003221073	2.29E-02	5.09E-02
M451T166_1	0.89	-0.17453	0.393424739	3.10E-01	6.29E-01
M451T166_2	1	0.0070626	0.826011023	4.71E-01	1.00E+00
M451T167	0.87	-0.20076	0.846934586	4.77E-01	1.00E+00
M451T177_1	1.24	0.31563	0.030142594	7.69E-02	1.83E-01
M451T177_2	1.13	0.17174	0.258486175	2.47E-01	5.71E-01
M451T392	1.2	0.26482	0.273253747	2.55E-01	5.71E-01
M451T80	1.27	0.34641	0.044577336	9.51E-02	2.38E-01
M452T251_1	1.11	0.15536	0.516435315	3.60E-01	8.04E-01
M452T251_2	1.07	0.091649	0.9933625	5.17E-01	1.00E+00
M452T258	0.84	-0.24814	0.318328967	2.77E-01	6.29E-01
M452T259	0.84	-0.24446	0.782899112	4.58E-01	1.00E+00
M452T448	0.61	-0.71894	0.020971788	6.26E-02	1.40E-01
M453T221	0.98	-0.025235	0.910878721	4.95E-01	1.00E+00
M453T569	0.82	-0.28584	0.452459266	3.35E-01	7.43E-01
M453T69	0.94	-0.089117	0.272751812	2.54E-01	5.71E-01
M454T221	1.09	0.12727	0.187282725	2.09E-01	4.17E-01
M454T231_1	1.12	0.16808	0.133720586	1.74E-01	4.17E-01
M454T231_2	1.07	0.10396	0.128324749	1.70E-01	4.17E-01
M454T237	1.53	0.61077	0.191879935	2.12E-01	4.17E-01
M454T462	0.49	-1.0428	0.003894251	2.55E-02	5.78E-02
M454T469	0.81	-0.30242	0.018762364	5.90E-02	1.24E-01
M455T237_1	1.42	0.50725	0.324897132	2.80E-01	6.29E-01
M455T237_2	1.4	0.48794	0.391808345	3.09E-01	6.29E-01
M455T463	0.61	-0.71533	0.014482559	5.12E-02	1.19E-01
M455T469	0.91	-0.13364	0.115560752	1.61E-01	3.42E-01
M456T171	1.17	0.22141	0.042512703	9.25E-02	1.88E-01
[truncated: 1,914 more rows]
