# Supplementary material for: A Retrospective Metabolomics Analysis of Gamma-Hydroxybutyrate in Humans: New Potential Markers and Changes in Metabolism Related to GHB Consumption
Source: Front Pharmacol. 2022 Mar 3;13:816376. doi: 10.3389/fphar.2022.816376 (PMC8927817; doi:10.3389/fphar.2022.816376)
Supplement: Supplementary file 1 [file DataSheet1.zip › Data Sheet 1/Raw data and R code/volcano plot/volcano-plot.R]

#install.packages("Tmisc")
########################################
library(Tmisc)
ghb<- read.table("./FC_P_FDR.csv", header = TRUE, sep = ",", dec = ".", row.names =1)
#BiocManager::install('EnhancedVolcano')
library(EnhancedVolcano)
EnhancedVolcano(ghb,
                lab = rownames(ghb),
                x = 'log2FC',
                y = 'p.value',
                title = 'GHB positive versus control',
                pCutoff = 0.05,
                FCcutoff = 1.2,
                pointSize = 3.0,
                labSize = 6.0)
EnhancedVolcano(ghb,
                lab = rownames(ghb),
                x = 'log2FC',
                y = 'p.value',
                #xlab = bquote(~Log[2]~ 'fold change'),
                #selectLab = c('TMEM176B','ADH1A')
                pCutoff = 0.05,
                FCcutoff = 0.263,
                pointSize = 2.0,
                labSize = 3.0,
                colAlpha = 1,
                legendPosition = 'right',
                legendLabSize = 12,
                legendIconSize = 4,
                drawConnectors = TRUE,
                widthConnectors = 0.45)
#
EnhancedVolcano(ghb,
                lab = rownames(ghb),
                x = 'log2FC',
                y = 'qvalue',
                xlim = c(-2.8,2.8),
                ylim = c(-0.2,15),
                selectLab= c('Glutamine','3-indole-acetic-acid','5-adenosyl-homocysteine','Acetylcarnitine','Arachidylcarnitine',
                             'Betaine','C17:0 acylcarnitine','Cyclo(Pro-Thr)','Cyclo(Pro-Val)','Decanoylcarnitine','GABA-2-hydroxyglutarate',
                             'GHB-carnitine','Glutamic acid','Homocysteine','Indole-3-carboxaldehyde','3-Indole lactic acid','L-A-LysoPC 18:1',
                             'Lauroylcarnitine','Proline','Threonine','Lysine','LysoPC 17:0', 'LysoPC O-16:0/0:0','LysoPC P-18:0/0:0','Methyl methacrylate',
                             'MTA','Myristorylcarnitine','N-acetylmethionine','Octanoylcarnitine','Oleoylcarnitine','Pantothenic acid','Phe-Val','Succinylcarnitine',
                             'Thioproline','Val-leu','Xanthine','M218T81','M80T42','M93T95','M96T43','M79T95','M538T535','M119T128','M271T560',
                             'M262T52','M256T52','M840T313','M733T286_3','M130T173_r','M169T102_r','M259T82_r','M342T52','M165T51','M507T82','M297T48',
                             'M325T52','M345T50','M354T52','M253T52','M250T52')
               # selectLab = c('VCAM1','KCTD12','ADAM12',
               #               'CXCL12','CACNB2','SPARCL1','DUSP1','SAMHD1','MAOA'),
                pCutoff = 0.05,
                FCcutoff = 0.263,
                pointSize = 2.0,
                labSize = 3.0,
                labCol = 'black',
                labFace = 'bold',
                boxedLabels = TRUE,
                colAlpha = 4/5,
                legendPosition = 'right',
                legendLabSize = 12,
                legendIconSize = 4.0,
                drawConnectors = TRUE,
                widthConnectors = 1.0,
                colConnectors = 'black')
#used in the paper
EnhancedVolcano(ghb,
                title= NULL,
                subtitle=NULL, 
                lab = rownames(ghb),
                x = 'log2FC',
                y = 'qvalue',
                xlim = c(-2.5,2.8),
                ylim = c(-0.2,14.5),
                selectLab= c('Glutamine','3-indole-acetic-acid','Acetylcarnitine','Arachidylcarnitine',
                             'Betaine','C17:0 acylcarnitine','Cyclo(Pro-Thr)','Cyclo(Pro-Val)','Decanoylcarnitine','GABA-2-hydroxyglutarate',
                             'GHB-carnitine','Glutamic acid','Homocysteine','Indole-3-carboxaldehyde','3-Indole lactic acid','L-A-LysoPC 18:1',
                             'Lauroylcarnitine','Proline','Threonine','Lysine','LysoPC 17:0', 'LysoPC O-16:0/0:0','LysoPC P-18:0/0:0','Methyl methacrylate',
                             'MTA','Myristorylcarnitine','N-acetylmethionine','Octanoylcarnitine','Oleoylcarnitine','Pantothenic acid','Phe-Val','Succinylcarnitine',
                             'Thioproline','Val-leu', 'M130T173_r','M169T102_r','M259T82_r','M342T52','M165T51','M507T82','M297T48',
                             'M325T52','M345T50','M354T52','M253T52','M250T52','M342T52'),
                axisLabSize=12,
                caption=NULL,
                #xlab = bquote(~Log[2]~ 'fold change'),
                pCutoff = 0.05,
                FCcutoff = 0.263,
                pointSize = 1.0,
                labSize = 2.0,
                colAlpha = 1,
                legendPosition = 'right',
                legendLabSize = 8,
                legendIconSize = 6,
                drawConnectors = TRUE,
                #lengthConnectors= unit(0.04, "npc"),
                widthConnectors = 0.25)
