# Supplementary material for: A Retrospective Metabolomics Analysis of Gamma-Hydroxybutyrate in Humans: New Potential Markers and Changes in Metabolism Related to GHB Consumption
Source: Front Pharmacol. 2022 Mar 3;13:816376. doi: 10.3389/fphar.2022.816376 (PMC8927817; doi:10.3389/fphar.2022.816376)
Supplement: Supplementary file 1 [file DataSheet1.zip › Data Sheet 1/Raw data and R code/z-normalization/datamatrix.csv]

name	M197T15	M99T16	M257T16	M112T16	M129T16	M204T17	M147T17_1	M147T17_2	M203T17	M146T17	M243T17	M107T17	M123T18	M125T18	M191T18	M165T18	M181T18	M247T18	M219T19	M249T19	M251T19	M217T19_2	M235T19	M233T19	M267T19	M243T19	M281T19	M265T19	M209T19	M239T19	M115T19	M113T19	M117T19	M223T19	M225T19	M255T19	M241T19	M409T19	M425T19	M207T19	M283T19	M227T19	M257T19	M141T19	M99T19	M367T19	M83T19	M97T19	M81T19
TXC1	28473.77876	651186.3677	25019.0176	113288.6975	272274.884	2581.534256	20871.52597	6260.041814	287723.4837	56351.82524	80704.25159	32414.95756	35510.02129	15066.83192	1703.504143	57172.01366	28097.66049	3854.473483	7453.15473	22439.89194	10087.46239	23231.93996	12250.68441	31420.13086	417.2024541	2944.900548	4333.869676	11298.2669	7597.928215	13809.13865	104618.9022	241245.1228	9790.550872	17612.55813	12734.40098	10033.85876	10218.51874	422	381.1976175	11985.23714	4160.035408	2678.709308	8901.513	1340.303733	89267.6639	457.1941006	60849.38716	232926.1236	193440.38
TXC2	39750.89251	795340.199	3223.547755	304080.1976	163133.1204	24000.57245	26184.10251	12669.70247	526808.178	176993.9637	79721.51646	54311.57477	92747.3976	13343.89611	10062.74616	33217.425	39100.34769	4344.062609	5702.86487	16490.61669	7006.914551	18380.07573	9538.033371	26040.9789	391.369125	2877.825822	4135.641487	587.263875	6099.85542	209.1678847	424111.0667	765190.8234	43257.94653	17195.06362	11918.03919	13561.086	8372.534192	2465.021077	1698.720384	10205.5027	4474.264532	3353.785714	12083.05722	3917.542909	94530.23716	1988.906976	68258.11361	278540.3023	220169.9159
TXC3	17085.64495	674631.5394	31171.71508	202665.31	137558.7031	19140.98282	35738.57288	20678.6648	461307.6664	297440.3471	125809.5421	53769.16736	122747.4519	17138.46944	18359.5005	29633.59636	38765.89544	4596.945042	6756.930101	13302.26721	6014.537966	21485.72907	7177.100458	36533.02703	3598.357666	4213.918098	5794.916129	1825.16496	7051.069831	19055.75383	480022.9296	807651.2002	43916.82168	20980.34197	15213.14441	18107.82005	14438.39438	1813.884987	2421.5565	10645.34198	4259.135467	3226.152267	14667.48387	4586.064928	112140.341	1997.824125	71454.96245	310604.0694	216650.6327
TXC4	88225.17488	63219.6869	43998.22512	62075.29489	17201.5867	4274.6	41240.11712	6081.316565	49137.70203	68879.83104	28309.37493	85536.7806	87201.39714	5291.181147	4101.392662	54304.66735	47460.5596	13692.99176	25462.52957	12387.71642	5539.86025	44678.99163	6774.572777	65366.3513	7617.678353	4106.422168	8116.278116	8896.53472	32940.80165	37387.75926	654860.0663	1029433.031	88123.78277	73385.94386	25207.31636	22967.45466	36610.17357	2651.401262	10528.53119	18493.63688	14998.47411	12140.28754	17280.53578	11650.93356	644746.8807	2379.901365	454750.2856	609528.9125	1207793.567
TXC5	99713.60533	1234280.671	93629.31801	373024.7313	358556.1971	28704.96444	37269.91586	31479.37822	440675.8685	371664.425	193723.641	125571.394	237597.4439	27941.5872	21305.79563	68542.8569	87261.43305	13349.83509	9890.593995	40020.18646	17452.39809	27650.62915	18175.36435	47460.42356	15911.41953	5307.429517	8319.360919	24535.80823	9145.191194	27021.6576	729344.3292	1060967.835	93512.30462	29347.11523	20945.30127	25525.29086	22177.67481	3324.434331	5224.033703	16004.21053	7949.854957	6796.480634	23617.7913	6782.673419	222862.9709	3139.38075	142768.0399	538929.22	433647.3009
TXC6	60818.74652	513130.913	123460.429	179440.0669	54827.60695	13026.39503	48192.00423	11001.91562	221849.5762	141103.3414	179109.1312	163439.2067	201809.0058	25423.17257	18861.65629	47527.54457	57225.87823	4623.971616	18197.64928	17432.83974	8347.31625	44435.57465	23739.96479	20000.16363	7897.6	9270.97972	5249.099314	24815.5015	12176.20044	29114.652	570839.1315	969538.0147	78888.22512	26316.31526	18062.71974	33751.67297	26147.63135	2428.463147	4803.500625	29763.72125	7231.025373	5110.764923	19411.94469	6009.681792	192296.5411	2557.599	122294.8408	474405.119	388098.8847
TXC7	20259.85655	493219.2716	31187.10247	135853.4079	124230.9615	8233.867082	47710.24338	17287.22057	148777.5014	204614.9063	51578.67709	61409.33375	157301.3606	20997.2002	11969.0161	1688.73768	22387.31865	3306.793674	4761.061297	9837.28	7902.391999	12189.24245	8830.590413	20698.90368	4036.149662	2000.242588	2769.767571	5879.249751	4149.0342	8150.788179	295361.944	429036.4642	18254.86541	13286.28209	6059.49624	10114.95293	8077.586939	1235.650949	1841.45616	6859.600542	3149.071714	30794.21027	8133.394065	2798.571803	68035.59828	1386.83232	28092.55942	91030.81895	89673.56686
TXC8	30393.38207	476128.2439	53573.19695	201555.5814	57469.68339	11410.73709	60471.09658	13635.57892	209446.016	195003.2259	69941.25602	118320.1986	118226.6115	16751.59653	7320.661091	22220.22631	18804.12969	313.9686	5856.897375	17071.46866	8151.8412	31602.46629	10166.49005	40579.55917	3919.929536	1976.481951	3635.76928	9538.51968	6283.363592	10706.58359	387782.3563	524103.4325	40883.25739	13955.86856	10098.79151	8356.709669	8626.085347	3110.257128	1912.5975	9494.600548	3559.957277	2556.582923	8327.199501	4034.433685	87983.09554	1282.80075	47149.07195	274812.7816	140591.5211
TXC9	32768.58844	23482.326	0	32389.67015	66482.94519	3389.351653	28463.70522	3078.33572	29973.75	21408.82782	11777.30357	19533.27426	26354.28455	4867.253023	1981.348651	20099.4661	15496.60952	7951.60638	7659.307367	9388.781002	4776.964457	32594.02427	5083.746149	12769.01758	1033.91616	1774.861344	2428.025248	566.9648873	3527.9496	7847.93792	629030.0077	393236.007	27214.58911	31185.66766	17881.81579	24763.84617	7839.060277	1357.27488	1029.54528	5494.845216	2290.21056	1875.526065	7580.807358	2102.476453	150787.7206	1344.42	28639.81858	254320.6626	95986.21562
TXC10	35703.83511	64990.65238	83829.83177	89158.18779	19573.46136	4944.342857	41435.71613	5167.264016	55314.1008	60038.177	67013.17015	109111.3996	6218.97804	38601.59829	7271.4971	8693.43408	19076.09038	5462.157836	16306.71751	18520.55172	32355.58997	42951.84982	9991.041171	24314.7165	23558.78755	2716.200276	4326.581385	11029.9035	5943.889241	12092.98651	714484.0016	549195.3277	69001.08766	14609.68149	10383.58748	12376.4318	35231.57325	1288.098773	1668.985548	9276.660288	3898.672367	10333.15643	10466.37689	2439.194122	101879.9867	1172.910194	103400.1044	309904.6788	193495.133
TXC11	30925.34371	142032.2526	37735.54765	226644.4853	69244.99639	15229.94317	42611.22102	15677.48366	201295.3982	213476.0239	64374.91819	75635.72863	182907.3842	3538.21472	6067.880993	27074.27196	47148.31216	4802.12022	9254.882061	23952.39588	7648.376142	29115.44836	8917.585875	22507.48503	5356.343442	2631.441659	4566.904457	5560.118051	6029.649384	11967.72538	34532.10504	474664.244	3831.96624	14884.9994	10407.58759	11595.11856	9643.150194	2725.75368	3335.442	9406.683926	4260.946583	3673.77899	11306.77723	3631.590295	38608.21434	1954.610625	44941.21412	17911.98168	10590.54084
TXC12	35871.17146	299175.6082	64252.45922	199690.8981	47763.55661	15197.05629	12168.8277	15998.65714	221421.841	172209.6008	83652.62701	100189.2651	76071.50113	20921.34229	5439.73668	67582.36794	19904.19939	7995.99888	9362.27208	12681.99221	550.34496	56660.58885	9915.257104	26178.76496	4610.224538	1824.44688	4203.285318	9588.211051	10185.30654	7947.870171	229853.5085	44255.24928	46605.83987	23623.0596	10990.3669	7084.61664	5978.068545	3818.13588	2932.526764	14690.13919	4360.034993	3757.641143	10338.06133	6014.64528	8490.75084	1830.17175	48532.07434	21471.45264	69790.22894
TXC13	63681.19724	1379205.525	42545.40915	347992.5602	124683.4013	22381.45525	76929.74963	38444.91819	365505.9017	488469.0003	100735.7835	130664.3634	197889.2284	27005.96748	5510.278394	58761.41155	42390.9	6789.113799	9643.84152	27361.77733	14405.99657	30223.23756	15642.5632	38461.66373	7012.62936	3780.546812	5658.536571	9658.739631	9582.261677	15710.49089	375296.4004	544453.9014	51512.55621	23106.24619	16028.96978	14307.30419	12963.39722	3669.18208	3218.04672	16333.65015	5310.887409	3939.489195	13984.16	7671.958769	116083.0829	2379.239424	59446.29415	279823.1061	175490.851
TXC14	0	8689.35954	22624.93474	10031.00709	42379.4025	7053.168533	12949.5168	12842.91806	120448.8469	146128.6702	15505.45659	14260.52294	70408.6152	8239.119916	3884.049	7784.118	26551.18208	6604.073542	13653.4655	14998.55276	6140.250327	48091.39508	8858.955291	56083.12351	8423.589333	3507.215206	13239.26222	9141.883462	9112.031834	15687.33138	258323.1654	405216.8667	60087.83361	23348.349	16858.647	11572.34915	41059.54582	3546.3615	8619.829723	15447.285	5877.996384	12487.9591	33467.41687	5495.403291	54318.264	8975.904607	22805.271	145517.4669	112005.5767
TXC15	0	23493.10072	0	21317.08162	366351.4691	2295.232291	142980.7303	1015.47864	14727.67018	2617.931935	0	0	5487.69438	2580.84	1091.47864	20260.2444	9111.845806	8011.395284	2465.28	3077.750769	1296.49272	8358.246432	2191.36684	4619.852308	1198.381296	648.8545129	1571.136923	947.1534545	3441.230769	2000.852023	41106.63312	87607.828	5454.415129	6329.183863	3219.396923	6171.288	3715.422592	559.74576	485.4646154	4130.346316	1120.241538	1890.528	5954.337104	4402.8072	28937.61158	569.7008	33030.86093	80470.74393	90583.80686
TXC16	18844.81422	6275.941265	93689.17134	10312.28548	20894.86813	22488.88291	10876.80384	22264.39051	115434.5914	145238.0387	57840.92141	53387.88881	54317.63027	8505.6632	7326.97875	11375.49068	15192.73976	12945.86496	9168.488246	25262.9928	6739.809231	25054.40988	7402.468176	17146.54116	5360.109231	6321.556833	4219.961538	8644.22604	6443.341097	12589.96662	287313.6233	355029.6662	29454.45088	20149.62857	11754.23538	22945.8747	19784.6304	1925.657411	2267.409578	13887.8901	3923.1171	3302.586974	9015.050769	4728.505034	48455.39962	1810.406095	18845.68653	144690.6696	57805.80356
TXC17	15131.02344	16039.63859	85725.72045	4454.03124	26247.36308	18348.92436	35132.29803	20494.82707	146911.4952	126041.3242	54927.48965	33774.8903	125567.8918	8703.702013	9635.9436	16732.4104	10356.88023	7920.70148	3539.480514	11646.4	5540.8	29196.87656	5636	14525.73707	4950.43536	2527.350048	2861.80128	8076.345024	4772.234769	14998.03582	375111.1184	583198.2339	19794.984	12479.56632	8893.51164	20159.26444	19610.33368	2038.38432	2505.67668	7631.241216	7599.349714	2677.548571	7363.252594	7647.333517	77572.75868	4622.490947	16480.03662	117510.6525	48160.27465
TXC18	17023.22408	120566.7377	39229.62588	25923.4351	53009.0849	50690.56683	13062.11077	30325.25131	488821.5506	425705.2785	58894.34078	51215.78093	46477.75875	7407.372	8489.421422	8458.954095	8247.85248	4384.18425	7733.343692	16413.3162	7564.75628	24823.86007	10573.72985	26214.31796	5716.213846	2719.338353	4806.885231	7697.67014	11255.43416	10730.90996	144441.4341	265283.4152	14656.46544	21087.71538	14999.87169	8111.540709	10098.36234	2830.2144	3208.47876	15418.11164	5093.838531	3701.786816	7941.942462	5055.38175	43189.88191	2622.882816	22002.95503	104461.205	66158.6085
TXC19	25674.57451	342725.3008	20688.18141	20003.22741	104527.766	32357.88459	28126.38867	42607.41128	463064.4644	566188.1635	49273.86732	32765.58441	68468.46282	8169.674777	9760.80408	17358.57024	14925.73462	3653.560235	6133.80564	15583.98846	5958.700696	13418.18812	7668.363393	23187.88718	4727.105455	2984.010092	3954.6936	8841.46032	6470.60593	15339.00545	174063.3312	290779.2566	18462.912	21882.80022	13356.8862	11285.23756	9109.57008	2296.515429	2981.60536	12182.50138	5506.716	3373.275753	10128.96539	4173.244416	35610.20444	2173.05144	20028.67528	89278.11984	48449.68856
TXC20	10603.11125	48893.55876	53817.53476	9976.429966	76103.28216	18883.349	17395.61657	37818.53255	159617.6005	450247.8641	52367.68414	48325.42573	58325.57784	17109.83937	16254.51197	28205.6526	14659.32921	4792.15824	4598.40888	11349.35006	5361.639529	14334.68043	7079.764913	17485.88299	4182.1065	2206.28925	3594.021552	6098.31288	6563.193531	10587.39328	190409.5172	348482.2108	18627.16755	18646.78283	11694.05325	9070.523692	7745.61975	2819.88768	2664.105488	10214.32708	3180.422769	2612.035584	6920.613888	4620.531416	46897.851	2473.640752	22324.75513	117091.7798	60374.90704
TXC21	20815.14439	9222.998	33807.48353	8328.576	26365.04309	4378.139495	93062.07387	10687.13839	30665.84539	134859.2677	45400.68158	40901.70248	65882.64494	15687.22424	5078.34	9527.1876	8364.042	14344.14646	6851.754	29555.90585	15486.34746	52416.85867	13573.92002	18975.25427	11254.33815	2806.215168	8934.51169	4285.0808	25068.26819	24008.97491	158949.639	315730.9971	33532.86842	16385.74148	12523.91431	13860.33111	16548.04192	2529.444748	6269.781078	12953.7408	10304.50725	3077.28832	10090.89281	5327.928254	44654.76392	2022.83823	24952.31071	187446.1855	76245.25079
TXC22	0	0	37869.99999	1492.004263	48222.09207	851.996592	1147.995408	1411.75996	1575.821387	799.864	23350.41208	52376.89412	6987.972048	848.00424	976.00488	1139.8062	396.00198	928	67592.33796	259.8726	299.853	2543.68836	820	936	435.78636	291.85692	271.86672	143.92944	5076	279.8628	1367.53696	1147.8384	1671.384	1775.12976	343.83144	1272	1896.00948	387.80988	291.85692	788	0	1252.00626	403.80204	387.80988	796.6104686	175.91376	992.0750743	523.3081371	838.404
TXC23	16198.40822	634614.2874	26674.90284	14484.69026	96249.75877	59118.61764	29736.22576	29378.948	309378.9629	600104.1102	51850.17057	29832.16936	60684.35363	8247.176442	10196.15679	9696.449509	10400.33167	3786.144267	6781.129026	20605.09846	8359.673715	19695.68073	9745.346769	26437.212	2647.949915	1343.0712	4097.45236	9048.108015	8703.829217	12572.54352	196475.8683	386101.9746	20188.25993	19073.63264	13383.06776	8435.621143	9788.954824	2916.751303	3605.5317	11416.80231	3837.598333	2721.7952	7433.20704	4451.416941	52568.34567	2002.45066	22294.46131	132967.565	65805.04989
TXC24	16899.59385	179634.7198	27760.44853	154616.8368	141925.7589	12101.44197	55662.60347	23148.47112	188234.0617	279551.7893	82103.71727	69788.62959	99463.10726	15242.81021	8755.012657	17804.09478	17594.24734	3126.663478	7122.940738	18990.32285	8646.671782	8655.841277	11364.04594	28614.53925	3033.6	2767.474829	4339.218566	9241.655629	3798.386625	12083.81884	298436.1409	487076.4112	33931.035	17176.76459	12035.54236	8909.049173	8648.333125	2997.131822	3413.628823	11394.86814	4296.416973	3852.725954	8972.540852	4742.764596	78143.00168	1975.024165	42195.90912	212950.16	119069.4988
TXC25	36724.57085	545168.4736	94943.31867	200902.4414	55070.1996	14641.05972	14438.40445	23246.80393	175213.8373	246498.9114	124979.5322	128556.72	178254.8856	50802.15271	20264.98405	20604.15968	37730.22253	7092.894357	4536.741297	37052.79964	8534.266125	29449.20765	7678.650863	26576.33517	2980	5560.9754	2409.748704	29886.72918	4108.815003	11046	151702.9899	242317.7085	17946.88585	12465.24855	22115.53654	24486.30739	21427.77626	1742.257938	2878.943607	10189.17259	4914.184678	6080.772414	22004.47238	4175.83656	133278.9159	2002	2504.14956	357416.0942	7851.2148
TXC26	31276.26731	70433.58569	110720.652	75370.59965	59994.82615	5532.372687	34080.65685	10006.11622	60478.03917	109955.6621	70746.01161	105873.7923	7426.28496	1210.242	10370.00715	19653.44246	16028.04251	10683.32594	2152.68031	51854.03093	9502.681241	6128.575291	8401.960969	20858.14473	3309.011859	2682.254049	3462.68175	11084.83318	5307.677381	23485.98834	141607.4268	504295.291	4929.10704	43715.08506	29032.23552	32393.25229	10864.38396	2420	1794.560625	9374.24208	3722.25434	3223.74222	10231.50925	4705.269408	77964.7508	2071.447125	68650.97975	554442.5599	268824.7452
TXC27	0	67002.61513	0	139848.8665	34611.94779	11566.968	7684.892903	18324.77524	130768.8092	205165.866	101069.6249	101853.3054	143692.5732	28861.92309	7174.320857	32827.81545	16805.35077	12246.74334	17040.80978	15815.85253	3147.141129	39182.71546	8919.7108	20733.84241	4496.8365	7914.282353	4230.642545	30250.4648	9496.06848	15880.02604	433423.2439	736594.0795	84346.76075	14709.93408	24337.35147	38024.28772	4386.98112	2046.71929	2125.224267	13954.13886	13156.12079	10125.93421	21856.98426	5922.831273	91116.168	1696.084569	93677.77371	221389.3733	334726.993
TXC28	31392.96509	33056.70362	60895.02623	200433.7394	71683.59043	18090.5448	10768.08544	19735.90457	221125.0038	257105.4129	130453.0389	102075.4301	290451.7294	19505.1562	12898.6979	12633.97861	15363.98846	4938.81502	5355.47088	16689.41957	14182.85109	16752.80595	20660.17654	20705.53161	5366.736861	2599.033756	2723.584437	10769.2	4653.624316	9115.38196	306889.5034	445877.9242	32743.76528	14238.02655	7892.254286	10152.14204	9469.710672	2018.362204	2573.203875	8558.490462	3102.8272	46419.28514	10676.60341	3525.598955	73598.69009	1844.388473	16690.32759	83197.35704	48753.28837
TXC29	12863.57171	222596.2857	43136.36929	26268.216	129565.9462	41088.73339	23283.60564	75824.30918	510474.0582	560651.0504	91394.35943	30822.62245	61742.90897	8639.569933	9412.426222	12924.13369	10365.50716	2850.01074	6573.020723	15908.55247	7434.289935	20277.63943	10322.64619	25668.69035	5271.995273	2213.9064	3321.295245	9009.630857	6159.078	9749.630512	137823.3432	288023.029	14364.46504	16258.46524	10519.35679	5907.89664	7160.833856	3102.635	3250.18074	9148.761186	2516.58336	2776.951845	5566.373143	3081.327447	39279.84597	1685.063025	17304.38066	100007.4119	56905.43366
TXC30	10269.84686	263025.8168	39538.69661	18721.9163	52296.95936	25507.76105	25313.11456	32092.60369	204767.2356	613811.1451	71900.64921	25159.65289	45311.76063	6564.124812	7164.608936	10161.83541	6558.983287	2116.66125	5577.572	13173.11028	6001.325859	22946.68865	8342.7344	20637.4168	2488.71546	1553.17176	3102.753529	6176.146185	6167.201455	8279.8584	123655.6048	257051.7588	13801.05475	12464.02989	9582.884308	5298.513342	6318.620725	2915.520923	3398.401189	8964.646944	3096.610286	2341.516009	5444.541405	3023.271162	35466.56517	2420.0176	19028.7096	86821.98378	53396.38524
TXC31	41239.45819	683057.7104	39193.889	145413.2288	105545.331	11700.90903	44497.66375	10098.15687	181032.2814	131494.6188	84075.48013	49853.36611	120605.5893	9306.196898	14652.34892	23109.94743	11677.58762	3747.508266	4376.185469	13368.9439	2964.365125	4449.726871	6664.740469	17225.93793	5055.772235	2010.827745	2914.032343	4014.4062	4042.221195	8891.381915	191746.9461	351557.3792	21967.01589	9910.673904	7509.42738	8729.270008	6922.786345	1491.330062	2172.821558	5717.156022	2664.757363	1867.049185	8276.071135	2485.09296	41736.17428	1528.877625	20720.63679	105837.5723	63075.62986
TXC32	0	0	0	8152.503979	142526.3084	3097.871	107136.1568	617.6664	9791.45475	1210.988016	0	0	540.14298	1360.393846	396.4224	5865.43398	2278.0536	480.8722024	4010.095385	301.312	242.0400436	1612.010931	406.065	538.5081969	213.18528	99.258255	30.602	130.354128	602.624	133.35568	2024.137047	3139.9488	733.8692727	1285.589109	437.79266	1473.15	813.8672	62.1872	108.79016	314.874	178.2091569	673.9627341	1172.593714	985.46781	3345.476172	43.27418182	6918.321348	7375.583726	16626.79034
TXC33	24800.81564	11343.87826	62304.68693	15218.53427	31501.84125	14484.62801	33842.06566	25998.36307	192206.9225	384860.6937	140782.89	87324.06154	129446.3123	12182.59487	19576.09714	13222.09398	20927.90144	4896.9792	13376.65451	28330.4505	12068.57025	44452.3515	17283.29555	49264.19025	6782.447415	2697.64275	3188.118664	9997.52325	11886.91158	13977.27831	174330.0115	373622.5598	17047.4088	23764.86703	17172.14819	7845.866688	10921.09363	3480.986	3202.72056	17704.56142	3047.517013	3435.303789	6214.277733	4151.669534	46246.4563	2578.4055	21434.98138	122884.1573	65139.36373
TXC34	6227.921866	19350.42054	144456.6932	8058.723652	15600.73543	6123.61152	19133.36522	18199.28336	72329.5225	361231.6498	127410.476	86307.20419	215935.6879	15645.45127	15339.90868	20631.21751	13653.63368	22878.59481	11129.44001	35501.72477	16023.70859	99434.18053	18822.27407	52564.36032	10555.45893	4163.70075	3043.35075	20156.08252	9414.49392	20343.52147	253271.2905	488288.6358	24181.13545	27031.58762	18899.50425	37078.6535	25866.30336	2364.806976	3136.405846	16128.47957	3203.631692	2837.6	12765.62976	3695.295698	49175.3625	2299.850865	33191.151	142937.3942	58889.31952
TXC35	0	18614.95209	75916.43482	2049.453977	93722.1926	2365.128735	68828.98276	3190.702154	23036.31929	29251.14251	34718.92868	49617.97898	27976.47782	3233.5836	3827.2848	5731.29348	4822.541267	12132.02723	10141.9416	7477.0156	3610.09026	14698.44742	4572.694293	12378.35264	2303.2476	1351.821731	1246.158	3106.226571	5206.392987	5674.968	65098.79602	127186.7331	7461.726316	9630.5832	6103.89	5350.605	7414.878545	688.0458857	525.366	5133.90348	1269.20584	2844.87552	2876.70432	1995.024	26064.18	777.897	10320.99443	69327.34788	30055.59319
TXC36	4916.473605	0	52064.26139	0	0	402.258712	783.41592	0	0	0	53650.61902	0	6747.92739	711.46956	467.65134	0	455.69448	1327.01064	21567.91992	363.75976	455.69904	0	735.51424	1027.32152	167.88912	223.85216	163.89176	0	4225.20952	319.7888	1067.28444	959.42016	911.449152	1151.23968	231.768	1219.0911	1454.91528	0	115.884	1055.21328	0	1055.21328	103.93136	615.384	1355.09148	0	1395.06468	1183.20672	1187.20404
TXC37	0	9263.355049	75936.35121	2414.96772	228229.5223	3152.2104	10045.5715	1657.239692	20582.20684	13862.05398	50192.68212	50401.47253	30438.22141	3897.17232	5743.953024	6631.292827	2373.377585	15437.64756	13749.78859	16027.19937	7827.126514	37180.96358	10996.99281	28958.25393	4243.963406	2105.905392	2363.67036	7684.012011	9563.3181	11342.65491	80676.35818	158028.016	8669.688632	18926.64	12680.86104	7727.297455	11862.51168	1192.4172	1062.82947	10981.15752	2199.184	3439.662545	6035.728	2647.353429	26974.26491	1088.372571	13771.56092	71303.29391	37711.91389
TXC38	0	0	57987.17264	1571.763806	0	284.000852	1076.219074	664.1351904	0	844.002532	36877.90768	0	5365.09211	736.368	360.18	1411.995562	380.0608	964.25064	18721.356	108.07344	104.052	0	1064.72352	1440.9792	0	224.05824	0	232.116	3514.38816	300.15	1264	6515.335287	1188.2376	1260.8568	248.124	1452.37752	1580.79	340.17	248.124	1364.35464	0	1944.3888	0	155.99844	1472	0	1484	8535.045474	1568
TXC39	22732.45406	10767.84523	142241.3644	6539.094979	20235.32134	7739.009702	11786.84146	12674.8892	133474.2988	187188.2469	172340.1392	148128.8323	293427.0551	32073.8112	19788.6	11273.76164	11833.65336	7585.881011	13552.28974	35608.17458	16616.391	76364.16607	20809.19622	57946.17864	9587.05659	4191.403474	3226.529732	17867.18175	11358.59566	19747.9488	397440.7443	464329.7977	23278.18136	27651.03825	19706.15625	12573.30407	22659.62203	3334.54452	3870.288	17844.90854	3502.790544	5814.198791	11196.95733	3966.27005	71777.90101	2787.471692	22211.44358	155464.2708	68639.043
TXC40	5493.453203	0	51054.45982	1515.57552	28649.56195	439.8504	891.6432	767.78496	867.7376904	911.7368229	46753.38523	0	6625.3488	1035.49236	611.7552	1975.506	147.97632	1795.2816	22421.00832	523.65416	499.67	2819.301345	407.73072	1111.26608	115.92344	0	0	0	3989.36528	231.84688	1095.785184	959.81184	927.818112	1331.12088	303.696	1691.17092	1971.2112	0	123.876	1351.31724	0	1399.314	183.87856	435.70352	1099.7844	0	1079.78832	6778.725194	919.81968
TXC41	17653.12532	17814.9785	95787.52896	7617.713016	40764.29785	8383.28496	41288.11478	15353.5965	117924.9647	311384.7411	164356.0891	120951.2769	253837.9205	21787.57662	24430.99292	17091.14329	14617.9411	5035.67636	11238.99627	40422.0477	17544.53695	34087.3693	19532.0282	49696.49135	12823.206	4227.360545	3070.484767	22433.92951	8616.570207	19624.49777	262444.3883	501789.5893	26433.11172	24828.43286	16847.49456	14973.08912	14963.1583	2562.585231	3923.599793	14328.47625	2224.055077	3720.829885	13080.50509	3586.414909	51002.33325	2563.74468	17856.86878	145137.3413	55548.84165
TXC42	5023.4409	10015.70515	66037.1383	5510.518975	4135.896444	2885.45357	21803.3568	4808.332385	15840.1859	31074.85422	53911.64372	48598.98014	95631.9935	7663.251456	6166.370769	7127.560656	8652.282895	18894.876	20908.3532	29021.7928	12009.00168	76253.11746	13850.03059	39554.63928	8572.896	3556.44432	2468.4336	14860.75392	7926.247385	16279.97925	243454.7823	1036792.678	37202.87486	21013.9223	15894.36108	21479.71664	21349.14674	2363.155968	2828.104704	28331.61482	2675.33604	3334.560861	18756.97731	3507.974247	49704.18255	1890.326769	38086.60856	260775.5075	60221.91827
TXC43	0	5817.776808	49074.64785	1539.99516	26232.07027	567.90344	951.996192	759.9976114	779.764284	10670.67089	32781.3897	5961.616446	9671.961312	767.99232	943.996224	2151.725082	363.948	1423.98576	21451.78548	632	512	2699.655075	628	1072	328	0	128	0	3572	0	1363.732656	5429.639256	1039.79616	2036	376	1395.98604	1659.99336	267.99732	347.99652	972	104	1395.98604	232	519.8232	1255.79904	0	6011.44629	13946.77224	8949.66048
TXC44	4467.196545	32119.11084	37198.0323	1681.5072	225823.4832	1713.543	75776.3106	1204.8828	11261.61493	5780.757286	37454.69949	8786.360115	5438.82714	828.98944	1019.39208	2385.87264	1775.5144	1506.82095	12745.71264	309.8568	339.11526	2978.543455	714.4632	1621.57056	78.02652	72.0204	256.08	174.05916	3380.256	509.5992	7374.869647	16365.46306	1647.689472	1480.58608	1144.6776	1509.12144	1679.173543	173.5084	345.714	944.5485	244.87488	1242.2646	748.2288	1241.882182	9488.277549	292.866	5122.6632	25258.34665	13207.82179
TXC45	60283.0004	35206.41392	85130.22849	15137.1648	57395.60583	22834.72258	18443.04707	16555.24391	223520.9141	231889.9561	134231.6869	72281.31167	148923.2204	18369.97449	19022.66713	9904.587	8741.138824	3690.496046	9069.813487	33448.04925	14466.16022	29263.3484	14785.32119	45169.02454	10333.54561	3110.125415	2840.08725	20292.60992	6663.13128	15959.38575	219719.7477	462394.8401	20941.93787	18753.0585	13206.2054	12162.29169	12292.00351	3262.61925	3382.203857	10396.04775	2883.716988	2699.775047	11128.52779	2743.823455	43466.34996	2744.8575	16485.20201	126181.532	47488.33595
TXC46	5235.150731	0	46955.98585	1451.788838	23091.42887	400	939.99624	807.8824937	0	1140.000326	38180.89207	0	6343.974624	847.99152	431.998272	2083.740021	803.86332	1183.98816	17943.82056	264.08448	236.07552	1841.764685	228.07296	680.2176	136.04352	400.128	0	136.04352	4097.31072	112.03584	1139.99544	979.99608	943.996224	1184.37888	272.08704	1383.98616	1663.993344	168.084	304.152	1124.27538	220.0704	1487.98512	224.07168	376.12784	1068	104.052	1399.8	3086.49664	1312
TXC47	5915.953029	13014.44608	41688.68717	1423.393783	24119.12695	587.80008	963.6144	683.7088114	803.7792655	867.62304	35687.02605	5670.049454	7096.45	603.70404	775.6896	1815.31446	543.81504	1791.12192	16387.96596	475.84768	383.87712	2859.291435	307.90144	1663.18464	227.772	283.90912	131.95776	139.9552	4602.52672	235.92448	671.7312	1111.444	775.6896	1467.53024	115.96288	1167.42768	1911.2352	0	516.01032	579.8144	0	915.55116	107.96544	759.81	1179.528	115.96288	1563.56208	10224.6536	9669.51648
TXC48	50672.82785	37047.28565	107305.8677	26874.66785	39928.20463	22567.54249	57684.38697	22371.789	342092.8938	320692.4496	152388.0482	113538.5942	197670.1867	17833.76034	19773.32581	12213.70968	16769.05402	5865.675429	16415.25654	37942.49606	17101.01237	53279.07015	23452.94456	64831.37374	9654.912	3676.7352	3278.648832	16925.12172	11912.52686	19237.93092	225665.789	435604.5021	19917.7707	29153.05769	19629.90245	11112.35482	13581.94483	3056.375077	3297.03	20081.32221	3565.827501	4051.651942	9201.955	3710.824168	53507.02726	2711.267328	21870.93307	151527.0445	68078.07697
TXC49	80633.66461	47806.85762	32402.05072	37276.60946	111651.3007	22996.14441	63266.96819	52176.4555	222851.6101	912561.6192	105746.7561	75520.96072	140892.1444	22148.45929	23663.67252	20929.18535	16119.1232	4665.793805	14709.7512	47999.76887	19678.16849	51281.77992	24854.24466	66181.03254	12461.6	3651.542109	2940.765402	22800.78482	10665.53334	19794.11722	211938.7164	445331.1682	20932.49366	28082.56519	17679.49439	13429.25005	14279.76806	2378.385135	3228.2085	16814.22055	2597.298	4217.03292	11378.58545	3452.236106	51624.50025	3011.2	18921.31762	142057.6199	59036.13256
TXC50	23228.58482	11814.16167	157224.8429	8133.930157	10303.05971	4147.237702	14438.9845	8953.10488	36812.61901	89500.90253	192927.2518	128569.1265	115135.7237	19349.16	17343.41095	22002.54255	12321.9506	9912.027852	15110.7542	33310.40625	14475.30017	72233.18526	20247.12525	58275.5995	9027.06816	3079.147611	3226.529732	15557.69305	11702.94374	16994.109	210887.8863	436498.7591	25347.51007	27887.91225	19106.21189	10295.21625	16959.78	3142.808308	2990.64636	19360.77885	3460.258108	4493.272733	9806.337024	4019.785655	52194.01834	2288.079692	22172.02143	142543.731	67531.497
TXC51	0	0	44735.109	1215.826286	17004.25824	279.9076	1459.71384	731.8954286	887.8399985	991.8582857	22646.02442	4103.389413	1959.61584	532.00266	619.87848	2171.457	802.68768	760.0038	11248.05624	640	296	2483.69571	372	1304	108	212	196	112	3128	208	6628.998545	14478.41786	948.321	1116	264.00528	1424.00712	2011.605648	108.00216	0	835.791	0	1628.00814	392	387.87584	5676.48984	0	4103.83746	12407.93974	9323.96581
TX1	22969.60117	541198.1411	44367.17456	113772.4451	374995.494	176879.2575	33286.84759	78353.26608	2102165.729	1668529.356	89699.06046	46335.5283	86453.40825	12609.53925	13962.37255	22873.71499	21887.58167	5832.00471	11181.45434	34979.29064	17637.83794	36064.68821	19230.7284	53987.29207	12797.40045	5431.718811	9940.942647	20374.72144	13534.86503	25711.57427	332335.6958	555901.865	35840.2435	35046.02021	25312.79958	18457.85561	18867.30372	7946.455418	9684.93232	20088.35472	10053.78059	5351.365368	15083.91225	6132.951771	135256.5696	6653.493517	89397.32281	351345.8017	284375.2395
TX2	17690.76609	22074.67316	57713.39723	9944.21425	55832.85999	23724.93429	26943.47866	10337.17078	255593.4062	113744.5381	61906.18844	51947.09216	77785.90848	6359.897937	4761.33096	30464.95452	14382.49818	4251.60428	15661.21263	18598.52485	5992.926875	48559.80375	21820.401	21437.59842	3757.576515	2213.437807	3180.848	4498.20525	11885.54035	9473.929934	118203.8379	231543.498	14160.53979	14045.988	10930.61475	5829.364389	12627.62836	7812.973778	7657.569425	19267.21092	3003.176898	5216.511004	6452.120107	2569.60275	45133.12595	2752.86	34981.87473	92126.86678	86168.94892
TX3	11875.96582	267023.104	25232.6088	15052.51034	111031.2926	25014.38641	27894.47059	23875.65689	420425.858	348175.2684	38638.7063	65427.16378	67571.22051	10905.23462	11377.28475	850.6946735	19282.24989	6961.399344	5626.38648	12493.17108	6390.595301	18045.75825	8463.76128	19795.68815	4132.00776	40.81073684	3786.887104	6913.61892	6310.910118	9520.679504	192661.3573	375204.5363	21237.45657	15445.19986	10137.49754	6680.968615	8040.138857	3758.39664	3573.34558	9515.876336	3376.627104	2538.273343	6575.10048	3643.02999	50448.19569	14.40018	26623.93536	139837.6877	81863.59398
TX4	41665.9534	638723.9083	39891.56339	147540.1561	78277.28713	7731.22	33415.49705	12978.62095	126539.3855	141771.9904	69439.95908	57353.71683	34173.34873	13850.12627	8298.15394	10335.25232	11278.55228	4292.933645	4717.238051	8032.299509	8563.940938	30302.17812	9150.655609	60455.75548	2955.309429	2475.674945	3614.379346	5147.1507	4802.053547	11013.52404	282473.7248	449274.7015	30765.42831	11898.10138	8747.815448	9652.110923	8969.6	3029.135469	3241.106791	7425.349427	3728.467248	2285.278615	8804.070432	2318.406842	79017.32196	1169.137553	36239.19459	189001.1891	106550.9968
TX5	39030.18535	638125.2978	48232.13856	269238.0908	48192.67895	14397.27807	60926.45243	15360.74251	270347.1944	186241.8142	75556.9562	111987.2443	10119.78792	1306.66932	11645.61396	17381.07188	33327.46278	3358.115866	5197.7976	10441.07037	4676.85846	27365.77077	4697.73936	55688.5144	3863.954541	2672.988136	3701.057143	1251.8748	4996.844152	12070.33532	373565.9023	524989.6887	41862.30673	12773.48189	9673.857221	26622.43941	9287.74389	911.1382971	1323.6135	7516.004352	1796.113029	2193.643385	14475.58398	2353.732028	81317.80508	1252.39125	2818.91808	202063.0993	129978.9756
TX6	34470.03433	621109.5354	32147.30782	258066.6685	184148.3742	18814.73464	40769.4591	17760.07658	302416.7701	214487.6658	70928.81558	43284.7179	37750.06309	16272.20521	8124.198857	18028.4466	16685.6037	4605.337626	7408.913778	17106.60415	7879.03232	20765.00753	11059.52572	26633.46353	5224.108129	2793.176448	4633.289143	9934.556897	7519.119081	11526.7905	36651.93444	486233.471	40165.2278	15832.41058	11915.2755	9242.98848	8965.999714	3089.004857	3334.388434	11085.81515	4162.296212	2955.060028	9445.349215	4770.038511	6971.082	2494.405752	39221.7304	20443.308	125565.6547
TX7	59932.03731	757067.5708	73416.92556	264230.0183	76403.02253	22080.97309	45143.99534	23794.1297	315630.0008	315227.6275	110401.2721	162516.2468	164744.3543	24100.31408	18598.72832	85132.58743	77974.00626	3130.528862	10722.42272	19904.46435	8990.97928	51168.58907	16650.27876	34665.13029	6472.264998	3315.612126	4886.381537	8771.91048	11412.18394	13612.7628	428604.3557	611245.3917	58647.07629	22249.61128	15601.88154	11223.04416	10678.84032	3527.74048	3611.141226	17257.66265	5085.630018	3851.925803	8857.930421	8263.474926	126889.3832	2612.81625	66995.52105	328120.5548	192965.6431
TX8	21673.8572	90671.28525	0	10689.98976	44184.20325	33827.49744	11976.83824	18502.18708	339698.2898	301480.554	112744.9763	72616.71803	70034	22338.54007	12808.12431	23616.24341	18414.30222	23110.19277	9034.8225	21600.27	9990.321	57742.4085	13968.27134	36730.46337	8384.25846	3697.184327	4929.996994	11377.58076	11621.54998	17536.30656	397167.2445	430797.3968	36366.82058	27289.2752	19042.749	11118.67477	20007.69324	3130.42236	3316.6632	17089.80856	4890.57792	5781.018686	10270.46041	5214.429	88758.92983	2443.230416	23606.91194	125412.3126	61605.00758
TX9	22230.0288	276629.1954	61531.99652	31773.94844	121110.561	117942.328	25649.24871	28465.26305	1304858.558	448350.881	97883.85698	46521.72096	94587.71655	9801.15984	12626.29268	45898.41354	22575.87969	7737.125342	11873.72908	57147.55905	11485.188	67249.97244	31525.04074	40632.43243	6234.84672	4116.269952	5090.139158	12853.02656	13277.05488	21018.294	219414.3173	445736.6446	29900.95377	29060.45811	20744	15489.89253	13639.91475	3626.994462	3768.599246	19948.47641	5325.30438	4810.649538	11088.90649	4935.301241	58193.26608	3259.41825	22135.23026	127556.649	69680.38336
TX10	22860.96312	475168.4455	45074.74059	35982.59993	175952.3063	64428.03234	25730.07786	26602.55069	620302.0019	623894.2399	84153.4296	56973.15997	63715.63785	9795.434602	12808.43542	15209.84769	25843.50347	8480.761692	10863.982	26041.7355	13363.53785	41807.86046	16249.48232	41374.42222	9059.483077	4073.277716	5788.617864	13113.69675	12945.95746	19580.50957	236494.188	425034.6791	46003.80273	31487.59445	21940.45425	12952.98	17110.9455	3145.167771	3807.694176	20338.22127	5548.13325	4682.388414	12449.48925	5052.37728	49770.67446	2730.613851	19910.7504	129336.144	58170.90853
TX11	40408.58234	543989.246	95592.94416	347704.6952	80970.12142	34836.70737	13642.94361	14491.05247	450762.8483	164545.956	141817.7176	187244.5649	154214.4046	35629.66183	24170.99325	33414.75246	21998.47238	9664.273412	13217.75157	23692.96919	11522.52024	75236.53564	14840.14619	39674.82196	7309.835266	3424.282173	4344.440914	11537.69554	16284.01899	32164.14571	376683.9505	556977.7548	47457.11229	40572.25582	16623.25343	15637.17686	24418.62365	3295.1529	3276.698911	1683.53664	4673.844196	4183.62504	15291.5445	6610.297995	105910.1769	2118.661875	109005.7066	22263.37344	150401.787
TX12	0	15543.02	0	40194.09792	25513.57905	4352.032	3572.208514	1915.135336	46512.69411	13268.79536	18810.72268	60659.63886	67607.19165	8900.837053	3783.637895	24468.94429	12828.41594	17936.75996	10864.02695	15869.93779	7369.059939	27072.54528	7978.631379	18632.8844	5022.212096	3365.343273	2902.009821	6603.05439	7181.06992	12528.18	347116.8086	514941.7282	43071.69944	19057.88236	10358.41	18749.44582	14193.04168	1430.488	2073.39	10828.995	3229.546914	4448.701091	10927.27261	4489.558184	128062.3648	1455.672522	25489.78518	151646.5526	178512.8208
TX13	23657.3105	541879.2104	23893.4686	31073.9429	110923.95	60409.60673	39945.68418	56633.99253	1018038.921	777048.842	49698.26669	25360.6405	40634.7072	7097.827786	8422.61689	31439.36339	26122.7712	3996.438521	12338.7239	19126.64872	8936.430545	36750.59755	14521.80344	37270.37867	6138.799409	3344.565021	5280.0495	9573.91184	14859.73328	15044.96283	195633.8207	412637.7437	21271.75749	28689.72645	20726.19387	9754.533831	12458.48363	3102.792923	3842.105872	21614.60951	5815.129895	4575.265714	9095.1822	5563.517793	56541.854	3503.810426	25993.2181	146697.0602	81470.79405
TX14	29632.17761	401239.4838	25808.40343	60620.74863	243794.351	112258.2698	25878.31458	66836.09631	1093904.513	1033026.997	52510.80698	26991.79728	62991.01697	10008.02993	10953.85051	24436.86292	25572.08973	4935.109021	11811.48382	25087.90623	11976.25098	33836.78437	15838.1638	41268.21612	7528.195034	4037.234541	4261.907808	11447.57625	11834.81896	17786.72528	249507.2036	442555.114	26108.19065	27850.30495	19948.85057	11686.851	13601.17832	3746.240308	4411.77825	17891.6811	4826.190678	4796.601065	10045.01414	4740.463787	52461.98925	3921.110667	22622.74036	144775.7942	66939.40219
TX15	0	9794.503361	20253.53733	4729.169667	32370.36714	8194.577849	53124.98471	10284.41783	52029.60369	100644.6933	15881.98845	9553.376667	19019.976	4353.79572	4453.111765	16979.35011	8500.197176	9702.732425	6073.0061	10445.72209	9506.572729	54417.53281	11638.07485	58220.54573	4399.138183	2605.96875	3664.62082	5902.868263	8835.906857	29388.23948	468801.1398	620568.8446	19913.256	28062.15176	13660.95086	21548.35283	22233.15538	2895.848105	3279.4875	28077.3024	4112.792843	5115.581187	8683.068581	5038.423417	45672.01227	2366.637268	29265.25901	142144.2093	65766.91689
TX16	32653.24144	585617.9252	45974.54423	48009.52939	170725.4502	83871.96215	25746.08363	29278.7316	595663.8221	403141.9425	60145.21516	65567.98358	75781.99349	6444.095368	7875.8496	40055.65427	28435.76506	10716.4742	16657.05368	23238.02555	7996.27513	47790.66014	13678.04651	34245.78538	6180.33075	3188.838947	5985.06975	7033.850526	14629.37025	14792.62125	208577.7072	399540.2259	22259.85233	28714.6742	19816.48299	9157.120615	11430.89751	4245.714576	3349.1718	24899.4	5812.04628	4966.295143	8365.616308	5982.07417	61130.31016	3012.141	30661.91033	160610.175	87063.72539
TX17	0	0	16693.60154	1455.792	19060	459.90984	1163.771856	1259.82	1468.000294	1207.79464	6161.084956	0	1227.79124	1123.719	887.825952	1743.750857	691.2	599.85	687.828	423.85584	111.96192	1951.99512	295.89936	995.751	539.7192	131.95512	123.95784	243.91704	743.74704	487.83408	948.23256	726.5613333	895.4480571	335.88576	379.8708	1847.538	2095.589184	107.94708	267.86868	315.89256	0	1119.72	515.82456	579.8028	409.1796	143.95104	721.4679055	551.2796509	685.219
TX18	0	0	20886.62585	1628.771475	0	844.14348	1216.009728	1200.831517	0	1856.25984	11156.71396	0	1272.010176	984.00492	660.00528	1652.999587	844.14348	624.00312	552.00276	404	628	0	480	984.00492	332	472	268	128	524	388	1180.236	1376.2752	1244.2488	500	492	2096.01048	2536.020288	0	0	360	220	1532.00766	424	808.19796	1540.2464	119.9412	1884.26376	1320.2112	1820.2912
TX19	0	6706.049644	27001.89914	8994.409344	42443.46	9727.168142	10881.72733	8382.76116	87400.09538	175907.9896	21909.37801	25497.17641	31678.16181	5406.878769	5669.074665	16694.1984	16323.23	11370.62181	13011.47151	29887.42957	17190.41355	32115.56931	6959.965584	37322.57503	4625.84144	2713.007314	3021.067766	9030.046666	6093.462446	12833.16179	255875.3387	438446.5718	38822.47847	16292.44923	10906.5351	10630.34695	15825.95792	2460.946154	2895.3045	15508.08	3087.546377	4882.741067	9435.7728	4264.649488	48885.34859	2491.161769	40584.14281	206397.7318	73312.53403
TX20	20882.52392	38876.07423	118729.0956	9309.122177	41635.59556	18143.83151	86247.252	12174.25	228134.9576	145189.6174	99332.23564	72350.4749	72453.96813	29911.5585	25610.678	25437.99975	21138.77465	8595.891275	6409.977967	16822.68588	8420.46975	47595.02468	24649.1909	33735.86944	11353.62429	5269.95084	3700.49472	9667.176128	7253.864471	23393.92714	240478.6458	365828.4288	21644.97045	18438.56025	22969.85289	17967.30769	20946.79306	5233.930957	3122.0592	18134.53122	3755.554461	2773.674	13901.97703	4477.430389	49490.52514	5882.657778	23106.16	188605.8288	58700.78752
TX21	22822.31287	28361.86919	76555.68307	20610.59534	52592.97756	18197.78914	18770.43224	23724.14662	161051.4385	193787.7834	55536.28305	53211.42127	70577.875	17888.91926	14800.63384	53110.01381	39091.86104	16137.828	5971.17312	11628.43275	5576.142	48123.35638	8862.11408	42472.09285	4335.043722	2214.496284	3737.877078	5050.248655	7683.96833	22326.5	260523.2691	668105.1931	34849.2717	18068.40645	12432.61611	12740.15952	16828.14263	2784.06975	3007.3395	12025.38343	3738.768	4424.786692	6200.315834	9326.089785	50529.08127	2422.531385	53763.64513	216639.7735	73202.96012
TX22	8193.550154	283056.1527	56069.48059	23098.77508	68521.22818	76137.15085	18670.34576	26656.97123	768684.0902	264564.3339	52111.07535	25565.78332	49710.81131	7450.49552	7599.306944	9930.61872	9217.06092	2343.36624	5872.2345	15753.6432	8010.50343	18292.35388	9698.128615	23164.01788	5607.537525	2099.4492	4005.54	7531.00992	6867.8896	10677.65587	161511.2535	317621.2362	16870.48615	14630.32492	11050.97153	7623.731077	8202.373824	3531.929536	3433.967152	9526.24705	3890.16	2866.702154	7243.18156	3192.764717	46941.7996	2762.463	19559.3748	115018.4947	62280.88172
TX23	14343.55035	311727.6087	26531.86794	50197.24038	172954.9248	63259.88185	28605.20684	40407.43709	554745.9897	817488.3791	63280.63084	28322.99633	47410.55577	7359.83468	7952.439143	10903.69592	9451.004413	2768.34147	7053.96407	15563.15904	6949.556565	22015.002	9977.839448	24408.49624	5494.46868	2387.2	3705.067624	8052.047365	7156.63104	9791.859	160454.6756	324752.8573	17166.11774	17214.17775	11898.91452	6852.081408	7567.825975	3587.433727	3469.573311	12214.45171	3995.767954	3587.048582	6565.975296	4185.863782	41826.06404	2951.322	22973.00171	113218.9805	60410.71777
TX24	15205.27998	63069.78653	81887.62321	17339.66794	37595.74875	45449.12992	23178.23472	32034.55714	448486.8811	169478.8929	104125.169	79498.21089	142202.8953	10472.56639	17103.22673	42669.30135	20887.17312	5000.099456	7537.761968	22032.56462	6415.181897	34978.77987	10032.49088	25876.11972	4824.70725	1955.12592	3316.072421	7542.4128	6890.95275	8483.76828	166849.4422	313099.4829	17068.67836	15066.36379	14965.23692	6105.10725	14463.94795	3582.177231	3539.204182	11390.9675	3349.97208	3574.517143	5331.136179	6757.908	47952.41812	2574.184909	29601.53552	112430.7314	100333.882
TX25	14399.13965	442680.695	45448.94894	30758.55685	96262.57075	52279.73965	38859.6911	36608.00768	477271.4563	476474.8991	87214.73477	34085.35622	60851.68333	9800.898	15264.23391	10807.70133	10026.41706	2870.993806	6732.399325	15931.377	7811.616746	19092.29943	10259.69949	25875.37145	3506.672301	2616.27877	4018.20588	9446.618956	6738.006333	10289.0971	171474.8479	320530.4897	18592.30814	16865.81379	11914.122	7296.776563	8246.57625	3261.141	3969.6864	10646.12268	4319.260615	2802.677538	6251.120983	3628.865215	50252.36721	3251.01287	23407.47135	119488.5285	66916.19463
TX26	0	25916.9526	0	12690	38412.612	10864.41942	9208.736973	16186.1952	196494.9394	230394.3227	88744.35	79758.96975	51711.03787	7377.117552	14321.48311	21115.16905	7729.756364	19016.83909	5770.488775	25014.09877	5707.696909	33028.81851	9550.82912	21507.79752	8459.53664	1949.423616	2959.405856	6631.262126	6700.677456	7898.063488	128938.1165	268708.6262	28522.83477	14333.66005	10680.1365	10336.03477	12535.70277	2175.290363	2191.659904	9896.451685	3663.17826	3258.411731	4615.628115	3267.27104	41852.34929	1819.65872	45457.48368	112662.9685	113682.5541
TX27	16998.61101	112762.131	62873.2547	16552.90593	97937.61429	30692.40496	35754.6082	37859.06716	281082.2108	235327.1168	89050.94656	37083.29396	70714.94016	10972.89327	10187.91491	10009.18392	10485.24	3533.45695	3741.424	14302.068	6833.289544	12636.28464	8060.064678	18938.23873	5992.272	2256.76704	3146.161714	9334.185984	5024.949834	9816.278848	182060.0804	337192.225	17964.882	12484.70025	8928.172673	8152.14675	8683.25956	2442.998388	3238.802537	7211.250992	2987.509234	3522.555277	7752.234864	2532.973846	37398.24067	2182.86376	15035.514	90774.01501	39931.76962
TX28	0	7503.996653	36877.96358	8144.048314	37302.68563	14434.16116	8766.888495	9322.968	44981.89715	70673.93568	28770.26955	21419.53664	43333.34698	6080.559992	3983.59728	17961.56834	4955.537143	10922.38434	12993.32589	7784.118	7034.282535	19927.22215	5272.436105	13131.03295	5792.990336	2471.058864	3680.748	4411.647687	6194.291483	7225.87248	143451.6511	280680.4372	15362.34752	12332.32	8943.038363	17066.7696	16247.75799	2383.019434	2629.88544	9269.987571	3279.294	6759.822969	12368.90185	5359.004	38888.97241	1630.362857	33841.08782	192922.8209	57697.83166
TX29	30679.98663	343205.465	37865.22445	25326.05978	78790.29231	47389.2235	24655.869	34932.48808	718160.8847	316421.424	69842.72436	18644.76117	47697.2756	5778.631714	5539.482784	12742.68318	8341.603652	1559.615787	5279.807573	11634.83475	5536.171008	14708.33977	6747.093232	16997.1191	2297.51775	1249.928842	3315.526896	6739.7055	5339.440552	7669.806848	115313.4447	244181.2324	13391.85889	11630.64273	8760.33675	5815.836	6366.964032	3062.640944	3038.54925	8296.419824	3388.63956	2183.552129	4897.883077	2962.63656	31504.242	2216.7756	15985.90061	78994.42566	47093.208
TX30	0	0	43940.10512	1775.02314	248370.6056	2697.266769	1792.48128	1430.934552	17819.5536	9864.882463	22671.57241	0	12575.41632	1283.04	972	6596.919984	4367.791035	8981.510347	5603.904	2121.588	242.8608	7321.57248	1961.29024	3792.92788	181.4784	930.864	476.95224	1061.472432	2583.62272	974.20032	46937.922	112878.202	5711.312414	4305.960754	1530.306336	4297.62808	2112.48	123.861	786.41984	4781.19288	731.68064	1998.539653	1585.61216	2113.3826	24131.14368	385.62096	10763.96026	50250.7044	32353.792
TX31	0	0	37881.75602	3283.098429	194956.0947	1483.860698	2215.488305	2893.375385	28538.78399	10719.97313	17437.00203	29913.64259	7973.950451	2064.34352	1698.671232	7160.071803	3977.7408	9484.70944	4525.74688	4346.6775	2059.50336	12610.53257	3291.75	10569.88	1459.0944	1857.974976	1843.38	1668.7344	2922.90144	4044.15	75872.14596	346243.395	20693.8802	8485.671333	5688.4575	6729.774545	5833.40544	933.96	1420.106606	6948.458182	2387.84568	2421.399273	4332.509573	1929.541846	23027.25672	1413.885	12195.46692	57143.88019	32829.08616
TX32	0	0	73374.25513	1543.81086	264218.5804	572.09724	671.997312	1216.003474	583.8406211	848.0024229	43706.94241	0	4324.73508	752.18424	520.1274	2051.74863	567.90344	1235.691	24994.12206	143.92944	0	2827.685149	659.6766	904	103.94904	251.83368	155.92356	127.93728	1712	319.8432	1023.5904	803.6784	1167.5328	899.406	351.82752	1571.607	1276.31262	103.94904	0	735.816	131.91288	1847.992608	247.83632	403.69902	1035.5856	107.94708	1007.5968	779.4189	987.6048
TX33	43575.26985	287049.5413	39285.12889	14260.31835	48750.55778	13833.1215	17685.55757	19511.45168	170108.1342	239871.5195	42517.84872	22420.15634	40542.64368	6284.853474	5557.91136	13552.95481	11466.84729	2767.78803	3459.396833	12481.93555	6233.9475	10159.35148	6334.239273	15959.10902	4358.42124	1948.846957	2746.391379	7757.836768	3708.975789	8655.0282	137499.7847	277163.6536	15205.10689	11015.80272	7449.583104	6763.311154	6608.4645	2485.85604	3224.439692	5637.610286	2894.82978	1842.226144	6255.204923	2165.79384	29127.66316	2308.846267	12434.24564	76825.01179	36300.63571
TX34	0	0	60682.77378	1483.629	250392.508	407.93064	1091.995632	1119.8096	787.7373333	859.7518286	36369.81058	7862.304245	2479.99008	823.794	807.798	1755.493269	232.8137143	895.54752	8301.924	243.91704	0	2071.482	307.89528	1143.61104	287.90208	475.75962	135.93336	0	2299.218	103.94904	798.1155467	564.77944	859.134	551.81232	467.77068	2287.0848	1335.666	139.9314	0	531.73134	123.93924	1619.352	175.91376	435.71224	490.7607273	107.94708	486.1309091	309.6731127	503.3918
TX35	0	22860.94852	73351.67337	1443.82311	225769.868	923.84292	991.805568	1159.834286	946.090152	655.9062857	50938.4759	0	3403.42132	655.67856	107.978832	1671.79518	442.8525	1151.712	6539.68096	115.884	315.684	2287.492064	1498.5	1255.686	239.76	251.91432	159.84	203.796	1526.472	291.90072	927.36504	692.6756073	884.85784	523.82184	0	1379.655	2251.558608	0	251.91432	1291.677	147.94968	1351.662	103.96464	573.076224	659.14234	263.736	1255.259077	703.9152	1845.967766
TX36	15811.46026	219443.3514	54809.30103	19668.70736	42194.92265	21622.79766	13470.80276	43064.55861	144226.0232	300003.6411	20582.50467	15881.3155	41451.40696	7016.574552	5586.76125	5057.691786	5861.453684	1697.184381	3703.0525	14405.64336	6222.969	9626.172707	6818.454624	16645.98279	5677.9866	2071.784983	2600.847	9555.973031	3378.910345	9050.094667	134224.6207	294052.1195	13914.26442	9838.703605	7466.621904	7577.774051	6521.742	2158.087968	2895.092488	5220.586224	2451.534493	1916.965296	7374.222085	1600.271068	27665.25841	2728.643587	10307.63874	68118.31897	29216.95488
TX37	15069.44016	288631.867	53280.5234	30735.09952	97849.36197	47612.34503	17033.41576	41157.81033	851062.2184	843847.4126	40762.0344	30469.4806	35844.45452	4575.575291	4634.275896	6850.504	7234.896405	2105.315	4582.1776	10602.03157	5592.600384	13461.67242	7444.230171	16675.827	3621.06256	1967.717684	3028.072546	5519.32425	5269.361143	7492.116875	122004.2933	256577.5389	12735.9232	10754.00535	8117.7096	5255.59788	4953.7488	3152.30292	3272.458154	8059.082931	3332.9296	2555.152589	5689.496842	3035.624295	30100.86088	2167.134891	15772.33267	75926.7444	44021.94877
TX38	21827.69006	70653.08457	58308.80278	11333.288	58643.06764	9374.51598	19476.30923	10910.48077	160993.121	358095.6567	63578.74897	61972.15412	49057.89318	6410.73888	5158.882286	28016.136	11885.27813	4004.937143	5809.276364	12884.72056	5764.717344	37611.84627	8769.382362	20255.34966	4146.017376	1961.96	2782.960468	8241.45363	5775.773685	8104.8968	119406.649	267783.9377	12470.84044	12248.99136	9521.658795	7162.7904	11547.77114	5172.163076	2816.07975	8729.947817	2797.682795	2779.02144	4295.19618	2870.868	30945.288	2359.431674	15582.15565	75870.42711	45451.61571
TX39	45724.22633	14673.70593	60508.43806	20150.55328	43218.12637	25198.9118	29215.93709	14783.02691	557142.9123	197102.0744	49130.88207	48950.95861	43463.16067	5804.256384	13677.79392	108622.2268	42127.97236	2727.08202	4205.99136	8093.03808	4110.857054	16763.22396	7925.60557	14752.51115	3382.574696	1966.15328	2197.433195	5119.568308	2959.405856	5911.609264	208166.0555	520400.9977	11244.04	8251.86384	5324.319866	9038.7	9096.615	1254.03876	1297.214976	5165.918057	2040.578	2051.06016	4150.89675	2162.7	19468.44891	1391.735077	7602.375	47074.73048	21156.04011
TX40	75867.53978	18654.74082	96977.40727	3484.041703	14642.67243	5489.34456	17058.46726	8062.394294	48325.54217	171225.3556	122075.9392	42159.29664	68805.43544	9265.294289	9015.40272	9094.960848	7591.05432	4097.794937	9973.788083	25850.52224	12258.1484	34411.31085	15631.98008	42901.69732	7897.884368	2208.581053	3251.255368	14534.1405	6690.09	10188.22653	158445.2096	324615.5781	15145.89012	17252.17125	12516.3792	7169.636848	8467.998587	4223.7195	3838.79925	10949.76581	3431.674149	4217.64336	6785.57412	2707.015091	39356.75432	3311.337947	18972.19137	114606.9168	56668.30884
TX41	86712.05175	42697.667	124252.917	24044.76014	66238.65477	27243.55271	36479.79238	29560.42944	317749.7247	745300.2024	200842.8533	76035.54	155889.864	13443.84526	21223.52456	8923.885625	12212.77976	7554.335787	15843.59496	48982.75223	21320.53412	52548.35022	26756.07912	77019.69423	12547.91588	4459.182857	4032.19536	24653.08449	11338.64534	23502.3864	160121.1516	355049.0598	16670.27552	32244.92496	23325.9152	15910.55657	19151.72325	2550.8748	3003.581056	19221.05709	3771.736107	5005.46397	12982.7356	2848.074353	34758.77838	2892.17037	11649.24847	84221.27535	33518.61974
TX42	0	12421.5498	55971.74513	1395.60912	12883.704	319.93728	707.861232	815.77152	1117.00848	6108.434758	32880.28846	0	7218.58488	711.822	919.81968	1906.43592	458.89668	1215.696	14064.483	135.95648	263.91552	1891.29996	407.86944	855.72608	411.86816	343.88992	627.79904	167.94624	3286.94784	215.93088	957.584	1275.956	615.5973	847.72864	367.88224	1571.607	1655.675424	267.86868	443.78244	807.74144	131.95776	1579.605	419.8656	764.40672	1175.450858	0	1017.45274	1938.195	1097.285
TX43	30024.0675	21444.50934	135282.4345	12100.56043	77738.61742	18913.1085	25660.26554	29628.48986	285566.7953	452132.4473	182349.8445	117586.5552	176937.666	18760.52712	18268.86914	22775.59787	11496.76303	7206.37732	12106.59191	34931.78347	15595.70074	57347.23613	16855.02982	49229.79058	13645.07571	3676.353234	2803.216489	16923.08338	9506.16	17130.95527	356886.9503	423841.5143	19820.81431	25199.51499	16891.41114	14466.74877	15153.69956	2530.380535	3092	14531.7924	2687.961373	3411.711692	10054.13301	3095.695232	49814.96622	2408.547273	15544.68565	115816.9318	50138.07622
TX44	6786.393905	11409.90274	64382.17405	2217.417	650131.5929	3049.409294	13617.27866	1970.64	22343.64074	14877.26133	41363.7001	47560.63714	20576.59082	2832.808058	3590.766655	4495.991154	4299.130105	10113.06829	9501.848575	4924.136448	2332.467013	16304.25822	3316.953024	10751.60117	1432.950587	1078.97922	978.50408	1956.54744	4097.747808	3256.74408	27149.99003	58611.75669	3238.257143	7403.616	4307.01272	3562.746868	4330.481171	391.07319	427.17	4316.975206	791.3232	2034.765028	1373.7636	1303.842672	14910.63	431.72648	6402.2385	35486.13711	19534.57871
TX45	5268.238154	21704.23686	62293.71836	3418.939579	85186.55644	2825.471484	33025.863	4450.191587	20262.46549	38388.22286	41552.13465	56126.66646	73780.005	9968.724	10831.19845	5137.785	8629.65547	24091.63059	10143.48343	30429.57264	11664.65239	32640.01974	11338.03802	31153.67055	11477.758	2512.7535	2114.776726	22625.74866	6076.259889	16395.18468	212024.3707	402515.0952	29055.01997	13102.63403	9073.545231	20874.26727	18126.49245	1219.037324	1345.530462	5923.437447	2179.42032	3269.1924	15015.35688	1764.030278	33873.01992	1175.24472	19462.94873	190292.8743	64881.66343
TX46	22463.19651	7303.926975	133748.721	8776.37208	35979.49973	9078.194568	12590.84598	11805.06837	115959.2047	223045.9556	142135.7701	145993.9932	334085.7874	21149.13497	22153.16581	17025.09656	14110.05919	9802.898356	10611.39916	43698.4515	18490.4	64101.7728	19961.37272	56002.52329	14310.4639	4387.7928	3000.964235	26362.56022	8930.344661	20688.063	388918.3707	763627.7625	23765.93177	23132.15225	17472.51212	24123.40532	22479.59708	2103.983815	2547.180406	12974.56218	3052.690017	5184.646428	13953.159	2374.803648	45470.53277	2474.380966	14199.88994	124036.3493	62421.66401
TX47	3971.230449	6173.940633	79389.51653	2276.521092	4331.204889	1712.150667	24968.44729	3305.834613	28318.48453	20279.94449	59584.14496	26288.7768	28366.10585	7788.038944	6800.177107	8046.64655	4267.869909	32088.48744	8657.442589	20036.50338	8760.30272	62342.64916	11140.4544	31990.06598	5258.2338	3004.73598	2320.892308	8466.455077	7551.0192	11146.4	177899.9644	312259.2223	26100.31687	37381.02026	12894.4	10207.50023	22783.55411	1516.772422	2040.757714	21428.35656	2362.477166	5534.058988	6754.960896	2974.2864	104163.2926	1519.764274	36979.68509	231970.003	55522.9476
TX48	21753.92345	8035.602775	156340.8667	4544.91632	14692.51933	9758.262099	22104.71968	17107.716	120518.0856	264545.8679	161509.6509	90237.49056	179089.1526	13852.15281	28344.51153	14596.47189	16736.35876	20643.62695	17052.522	27764.61771	12060.69035	107285.7793	20413.36729	56413.88269	10012.84505	2548.378357	2796.043765	8414.349808	14095.66114	12045.78557	175926.0216	319136.1461	20629.98268	27706.41894	17556.73046	9913.29156	10115.47181	2835.624	5042.194667	23004.11219	3084.496032	5564.307729	5836.80848	3843.363644	49721.05106	1983.453802	26271.27206	127254.7956	133671.9446
TX49	39658.8128	38678.02173	64834.95351	12869.6205	61948.99589	10095.894	44210.41252	23619.16778	128556.2661	204373.3711	105537.9928	67030.0338	150137.106	19388.16	23255.90432	10422.97714	12675.20573	3499.94358	11496.70755	41223.04739	19147.82368	98400.7445	20886.01835	54544.93898	12938.7977	4625.57216	3114.658624	22990.21402	9573.524434	19809.93309	248165.6588	455535.1624	21971.24812	26320.14581	17047.12944	15464.72894	14905.62889	2521.769538	3332.332608	15721.29051	2729.75508	3883.342869	13575.61938	3337.558364	50284.37764	3021.0268	20307.39725	141049.94	64328.88908
TX50	52993.45845	36262.82361	139861.7386	27088.38295	47430.6767	34472.91658	24471.26429	28969.90758	196844.7158	856318.0856	226575.3478	136833.6035	214602.7472	50803.06346	22891.81148	20131.18931	14048.48484	7168.589217	14996.51869	48062.48445	19283.94265	44840.89133	21518.6509	55151.76021	14936.65444	4381.117091	4131.534857	29463.60264	8277.68952	22345.82448	217079.1843	459502.5394	23455.8416	26470.77877	19848.45028	18446.17702	14574.11604	2800.715184	3532.446545	17482.76911	3648.641143	3940.081056	16404.20554	2919.312	49057.9052	2620.677818	18918.67359	125024.4265	59577.75559
TX51	0	22547.92064	71923.77051	1464.405413	328288.4646	1333.807527	29774.52496	1150.128	7180.88499	2941.137	38629.99692	9210.46075	3294.40208	795.83742	388.4784	2707.14528	1700.679729	1263.2126	9331.251168	626.58	0	2625.9558	281.43	1315.23018	132.12936	106.995	175.22688	0	2229.33444	236.17536	4328.9715	8936.791104	1056.110109	723.7632	575.20128	1207.369152	1464.563568	0	95.232	400.25388	91.42272	1324.67724	859.017	1181.323067	7445.671059	79.99488	4252.25544	18108.26259	13318.99912
[truncated: 3,874 more columns]
