# Supplementary material for: A Retrospective Metabolomics Analysis of Gamma-Hydroxybutyrate in Humans: New Potential Markers and Changes in Metabolism Related to GHB Consumption
Source: Front Pharmacol. 2022 Mar 3;13:816376. doi: 10.3389/fphar.2022.816376 (PMC8927817; doi:10.3389/fphar.2022.816376)
Supplement: Supplementary file 1 [file DataSheet1.zip › Data Sheet 1/Raw data and R code/z-normalization/GHB_znorm.csv]

	M197T15	M99T16	M257T16	M112T16	M129T16	M204T17	M147T17_1	M147T17_2	M203T17	M146T17	M243T17	M107T17	M123T18	M125T18	M191T18	M165T18	M181T18	M247T18	M219T19	M249T19	M251T19	M217T19_2	M235T19	M233T19	M267T19	M243T19	M281T19	M265T19	M209T19	M239T19	M115T19	M113T19	M117T19	M223T19	M225T19	M255T19	M241T19	M409T19	M425T19	M207T19	M283T19	M227T19	M257T19	M141T19	M99T19	M367T19	M83T19	M97T19	M81T19
TXC1	0.287742368	1.654524162	-0.889595716	0.626034721	1.738066328	-0.655418426	-0.292159626	-0.707966115	0.146311576	-0.697241202	0.124235761	-0.532726739	-0.606106046	0.347885644	-1.068339733	2.041163833	0.805166086	-0.494619646	-0.393733059	0.320762961	0.340363738	-0.292534889	0.270106094	0.202092426	-1.143066696	0.228940638	0.502945693	0.302269654	0.039232786	0.241607893	-0.619679922	-0.481412256	-0.686438129	0.038042397	0.15763318	-0.152510149	-0.168061673	-1.216722399	-1.189168231	0.158237051	0.30307989	-0.288828984	0.074536831	-1.03600037	0.451961645	-1.058737494	0.580797081	0.803976846	0.758797417
TXC2	0.799595634	2.174165897	-1.484437723	2.755120764	0.664036529	0.124490461	-0.075011842	-0.316492814	0.90986515	-0.257958342	0.10434311	-0.036653514	0.162957431	0.181696159	0.069527639	0.764390043	1.526073984	-0.412879586	-0.617874939	-0.117066888	-0.166965429	-0.497809193	-0.107887821	-0.078478498	-1.148943634	0.189153119	0.41230972	-1.092769661	-0.281768377	-1.407832913	1.328231538	1.683567523	1.015919306	0.001984961	0.04379874	0.28318167	-0.398516687	0.127730432	-0.503994809	-0.094553034	0.42602518	-0.164370839	0.61374673	0.187449892	0.525464171	0.025425454	0.728882224	1.184969713	0.954098164
TXC3	-0.229149951	1.739038667	-0.721676283	1.623408808	0.412366725	-0.05245666	0.315520334	0.172658653	0.700679238	0.180611734	1.037262848	-0.048941887	0.566049739	0.547709904	1.198889134	0.573372842	1.504160313	-0.370659233	-0.48289149	-0.351709682	-0.330397913	-0.366414167	-0.436871632	0.468775727	-0.419371565	0.981698981	1.170980691	-0.931540999	-0.077945883	0.877931405	1.66912052	1.859016729	1.049433745	0.328905263	0.503272055	0.844805487	0.358752864	-0.300763316	-0.128086243	-0.032079101	0.34185378	-0.187901541	1.051756809	0.504806328	0.771425045	0.031737109	0.792780631	1.452782636	0.928384338
TXC4	2.999779145	-0.464961831	-0.371615145	0.054532633	-0.772029837	-0.593770605	0.540392038	-0.718881851	-0.615648644	-0.651624154	-0.936348065	0.670761171	0.088439229	-0.595045809	-0.74193704	1.888334967	2.073844059	1.147984401	1.91254502	-0.419014961	-0.408571621	0.614854187	-0.492961786	1.972691675	0.495001553	0.917934333	2.232378189	-0.010540529	5.46960431	3.101286023	2.735084885	2.775434554	3.298071484	4.854980659	1.896871046	1.445079555	3.126705431	0.250381819	4.087919528	1.082677735	4.543727528	1.45552243	1.494618312	3.858594932	8.21035733	0.302175514	8.454062664	3.949555266	8.170221836
TXC5	3.521223796	3.756446344	0.982916744	3.524488604	2.587133618	0.295786533	0.378112888	0.832317746	0.634788433	0.450876881	2.411988765	1.577755142	2.109218555	1.589747899	1.599941417	2.647227031	4.681640089	1.090692183	-0.08159492	1.614563863	1.553280038	-0.1055875	1.095679651	1.038737267	2.381781576	1.63035025	2.32523384	2.026374347	0.370774229	1.844057506	3.189207913	2.905738539	3.572164823	1.051512107	1.302570692	1.761029799	1.324934286	0.693285333	1.329332895	0.729084365	1.785884725	0.470329801	2.568659933	1.54756606	2.317891498	0.839743241	2.218181793	3.359870655	2.513881802
TXC6	1.75583764	1.156865685	1.797067487	1.364233002	-0.401763995	-0.275100707	0.824545475	-0.418353749	-0.064066832	-0.388643486	2.11615998	2.435659712	1.628351289	1.34682879	1.267243022	1.52711596	2.713678237	-0.366146972	0.982205444	-0.047725101	0.053782605	0.60455562	1.871077989	-0.393561086	0.558682172	3.981456809	0.921416597	2.062802598	1.020247003	2.097901461	2.222817731	2.527944215	2.82829426	0.789753274	0.900620162	2.777172831	1.820548611	0.10367272	1.110636038	2.683459021	1.504635455	0.159548606	1.85585069	1.18061649	1.890969212	0.427951823	1.808964818	2.82093248	2.181079925
TXC7	-0.085076688	1.085088753	-0.721256331	0.877839492	0.281212608	-0.449605982	0.804853843	-0.034475536	-0.29743369	-0.157384804	-0.465327861	0.124147954	1.030329391	0.919912091	0.329010779	-0.916081376	0.431018348	-0.586058321	-0.738482176	-0.606711302	-0.019491067	-0.75973305	-0.206466344	-0.357115538	-0.319776319	-0.331413441	-0.212209491	-0.403522507	-0.699782696	-0.444651976	0.54326114	0.294554522	-0.25589107	-0.335601848	-0.77312332	-0.142493197	-0.43533827	-0.681282342	-0.429765534	-0.569798594	-0.092469776	4.894588904	-0.055644397	-0.343740812	0.155412717	-0.400729502	-0.073944265	-0.381205052	0.00061979
TXC8	0.374870621	1.02347949	-0.110294994	1.611025093	-0.375764151	-0.333929959	1.326444634	-0.257501417	-0.103679501	-0.192382911	-0.093630178	1.413477534	0.505305982	0.510393244	-0.303727391	0.178242009	0.196243954	-1.085729759	-0.598149558	-0.074319776	0.021590216	0.061608155	-0.020315628	0.679838598	-0.346215752	-0.345507823	0.183752902	0.073073887	-0.242446965	-0.134678278	1.10673906	0.687377793	0.895128021	-0.277772175	-0.209879278	-0.359675746	-0.366863044	0.552341537	-0.392768712	-0.195528219	0.068293314	-0.311344396	-0.022798143	0.242939523	0.434020039	-0.474364173	0.30695607	1.15383556	0.372654476
TXC9	0.482678095	-0.608205968	-1.572414795	-0.276736052	-0.287067474	-0.626004221	0.018165296	-0.902290441	-0.676851658	-0.824475849	-1.270992378	-0.824564429	-0.729126059	-0.63593671	-1.030519295	0.065206002	-0.020468324	0.189423102	-0.367333181	-0.639718053	-0.53421138	0.103559323	-0.728569745	-0.770730079	-1.002767755	-0.465105534	-0.368464504	-1.095413474	-0.832866269	-0.481382465	2.577601626	0.146624563	0.199855544	1.210300989	0.875394704	1.66697427	-0.465116236	-0.601245166	-0.851997142	-0.763645837	-0.4285078	-0.436905108	-0.149297102	-0.674186681	1.311214211	-0.430749401	-0.063005685	0.982674939	0.046743487
TXC10	0.615905056	-0.458577904	0.715469146	0.356756837	-0.748688964	-0.569383964	0.548387008	-0.774708078	-0.595923369	-0.683818437	-0.152900869	1.204849938	-0.999671808	2.617982231	-0.310419637	-0.54273275	0.214063111	-0.22620638	0.74005298	0.032323771	4.007656437	0.541781691	-0.044763523	-0.168518534	4.121515298	0.093279758	0.499613265	0.267317045	-0.315188198	0.033468374	3.098605997	0.791059235	2.325373682	-0.221304803	-0.170166995	0.136850258	2.954599247	-0.646767953	-0.519458314	-0.226484038	0.200818984	1.122356902	0.339750841	-0.514342254	0.628118354	-0.552145898	1.431298054	1.446940969	0.759197473
TXC11	0.399015656	-0.180860479	-0.542536151	1.890997917	-0.259886996	-0.194865229	0.596434934	-0.132791041	-0.129709746	-0.125119651	-0.206304704	0.446450414	1.374381806	-0.764131962	-0.474256919	0.43696147	2.053385271	-0.336403915	-0.163004104	0.432073892	-0.061324422	-0.043613437	-0.194343976	-0.262781832	-0.019439571	0.043002474	0.609496302	-0.44508736	-0.296811851	0.018276369	-1.046992047	0.483091655	-0.989528365	-0.197526627	-0.166820392	0.040340517	-0.2398914	0.299310985	0.347176934	-0.208015729	0.342562397	-0.105376376	0.482182362	0.051704322	-0.255600479	0.001150126	0.262825551	-0.991930845	-0.577204461
TXC12	0.623500231	0.385605533	0.181163454	1.590216665	-0.471279095	-0.196062704	-0.647876223	-0.113175207	-0.06543287	-0.275379192	0.183917155	1.002716796	-0.061106349	0.912595053	-0.559760476	2.596033202	0.268321704	0.196834716	-0.149251752	-0.397358084	-1.23028476	1.121775633	-0.055323642	-0.071291722	-0.189177475	-0.435692288	0.443238542	0.079545868	0.593646066	-0.469262415	0.143862824	-1.295388002	1.186213737	0.557146879	-0.085556965	-0.516807819	-0.697444764	1.018175983	0.137642178	0.542436179	0.381331729	-0.089915418	0.318003848	1.182972725	-0.676252039	-0.086929056	0.334599432	-0.962200329	-0.144658855
TXC13	1.885760489	4.27886744	-0.411265401	3.245148874	0.285664926	0.065535251	1.999180362	1.257741659	0.394721636	0.876186384	0.529716604	1.693137611	1.575683647	1.499500683	-0.550158275	2.125878357	1.74167451	-0.004662528	-0.113194008	0.682983272	1.05157436	0.003255282	0.742746889	0.569371394	0.35735627	0.724630944	1.108623798	0.088731763	0.464427978	0.472208974	1.030613448	0.771467334	1.435799487	0.512511642	0.617031696	0.375356383	0.174612379	0.920153814	0.286125901	0.77587734	0.753362255	-0.056389625	0.935946696	1.969721832	0.826493445	0.301706985	0.552752149	1.195684344	0.627648248
TXC14	-1.004644759	-0.661531244	-0.95493503	-0.526241493	-0.524262863	-0.492597515	-0.615966112	-0.305913584	-0.387905585	-0.370345229	-1.195526625	-0.944019901	-0.13719507	-0.310696025	-0.77152205	-0.591199077	0.703839158	-0.035556192	0.40027789	-0.226873561	-0.309694599	0.7592273	-0.202513845	1.488488252	0.678341822	0.56249556	4.574762762	0.021414568	0.363668971	0.469400127	0.317439447	0.196130302	1.8719908	0.533421154	0.732722855	0.037527983	3.682170612	0.839329157	3.09530555	0.649979725	0.975249319	1.519619704	4.237980001	0.936481536	-0.036177722	4.970897987	-0.179626243	0.073895199	0.163789783
TXC15	-1.004644759	-0.608167128	-1.572414795	-0.400297603	2.66384444	-0.665843238	4.698967179	-1.028280491	-0.725542348	-0.892897369	-1.50939007	-1.267095541	-1.009497617	-0.856477603	-1.151649183	0.073775447	-0.438804909	0.199405245	-1.032479615	-1.10417083	-1.107403201	-0.921816118	-1.131607867	-1.195781991	-0.965352851	-1.133032496	-0.760259979	-1.045896356	-0.85144804	-1.190532671	-1.006907813	-1.116252156	-0.907000643	-0.936460344	-1.169150081	-0.629624428	-0.979916307	-1.126075916	-1.134944518	-0.957456658	-0.886269891	-0.434139327	-0.424952193	0.417811408	-0.390670092	-0.979104035	0.024762184	-0.469408181	0.007270506
TXC16	-0.149303586	-0.670231067	0.984550262	-0.523102643	-0.735685415	0.069446901	-0.700686778	0.269507661	-0.403919378	-0.373588202	-0.338566706	-0.057579846	-0.353399754	-0.284986018	-0.302867426	-0.399779781	-0.040378198	1.023246766	-0.174067684	0.528525717	-0.210954461	-0.215429219	-0.405467804	-0.542403041	-0.018582875	2.2319123	0.450863419	-0.043402113	-0.208167613	0.09374345	0.494191341	-0.011246673	0.31378868	0.25715966	0.020957746	1.442413945	1.026183637	-0.227209131	-0.208249847	0.428486248	0.21038323	-0.173809919	0.093779276	0.572424571	-0.118064533	-0.100919401	-0.25877016	0.066989367	-0.232223684
TXC17	-0.317867634	-0.635035162	0.767211744	-0.588476244	-0.683013194	-0.081297051	0.290739281	0.16143067	-0.303393067	-0.443487391	-0.397540766	-0.50191713	0.603946258	-0.265883758	0.0114309	-0.114257254	-0.357228915	0.18426333	-0.894917644	-0.473571263	-0.408416856	-0.040168345	-0.651616023	-0.679101433	-0.111781404	-0.018742794	-0.170128872	-0.117364966	-0.566245723	0.385800519	1.029483802	0.931561589	-0.177551173	-0.405274865	-0.377944908	1.098204964	1.004424217	-0.153026826	-0.084339817	-0.460196224	1.64874604	-0.28904298	-0.186168406	1.958031893	0.288618536	1.889504688	-0.306054617	-0.160031988	-0.302699243
TXC18	-0.231983152	-0.258238772	-0.501759765	-0.348894249	-0.419659499	1.096325125	-0.611363913	0.761828855	0.78854904	0.647650753	-0.317243256	-0.106789481	-0.458739293	-0.390924062	-0.144634707	-0.555230476	-0.495414681	-0.406181019	-0.357852099	-0.122755725	-0.075095607	-0.225183397	0.036431135	-0.069437315	0.062428945	0.095141209	0.719222831	-0.166684937	0.822948815	-0.13172791	-0.376885967	-0.382084373	-0.438927808	0.338178702	0.473533058	-0.389959622	-0.183062148	0.368053551	0.281150115	0.645835997	0.668439709	-0.100212809	-0.088091722	0.727597365	-0.191608184	0.474160415	-0.195662883	-0.269027623	-0.171193479
TXC19	0.160690193	0.542592258	-1.007792906	-0.414959203	0.087319652	0.428796468	0.004377723	1.511968052	0.706289842	1.159177856	-0.511982116	-0.524783202	-0.163263706	-0.317394506	0.028427018	-0.080883085	-0.057872662	-0.528163408	-0.562688723	-0.183789116	-0.339593639	-0.707738403	-0.368416678	-0.227292769	-0.162587716	0.252139715	0.329574827	-0.017713616	-0.202325411	0.427154227	-0.196284252	-0.276733798	-0.245308542	0.406847199	0.244433245	0.00206325	-0.306504207	0.01684176	0.163165342	0.186256088	0.829982152	-0.160777624	0.282566151	0.308834852	-0.297473778	0.155764899	-0.235124658	-0.395844488	-0.300584625
TXC20	-0.523383575	-0.516604261	-0.103626526	-0.526850532	-0.192396761	-0.061837609	-0.434234948	1.219484836	-0.262814174	0.737015359	-0.449356678	-0.172271186	-0.299547423	0.544948329	0.912356245	0.497263785	-0.075327831	-0.338067131	-0.759311422	-0.495432301	-0.43792243	-0.668963138	-0.450434837	-0.524703327	-0.28657195	-0.209190274	0.164664567	-0.374990942	-0.182486103	-0.149133997	-0.096623207	-0.03830121	-0.236953495	0.127364507	0.01256588	-0.271503676	-0.476781467	0.361257837	-0.001949432	-0.093299636	-0.080203362	-0.301121057	-0.261187062	0.521168035	-0.139818864	0.368525267	-0.189230763	-0.163530626	-0.213452395
TXC21	-0.059872908	-0.659607599	-0.649740885	-0.545239311	-0.681855142	-0.590000531	2.658577632	-0.437578929	-0.674641346	-0.411379443	-0.59038364	-0.340457455	-0.198007753	0.407726922	-0.608954109	-0.498293889	-0.487801819	1.256698876	-0.470748354	0.844457556	1.229495154	0.942230469	0.454492144	-0.447019283	1.322321445	0.14667497	2.606499533	-0.611152769	3.782708717	1.478671297	-0.288430907	-0.173631485	0.521242062	-0.067913159	0.128282674	0.320145165	0.622123894	0.170125779	1.87317041	0.295801464	2.707166006	-0.215346332	0.276113588	0.856978873	-0.171148131	0.049442363	-0.136711353	0.424105225	-0.097494902
TXC22	-1.004644759	-0.692854406	-0.538866678	-0.621530181	-0.466766791	-0.71839426	-1.098344898	-1.004077407	-0.767544791	-0.899517329	-1.036728028	-0.080484178	-0.989339307	-1.023622009	-1.167367572	-0.945339291	-1.00987637	-0.983213259	7.307682522	-1.311549228	-1.271537772	-1.167820397	-1.322700755	-1.387927863	-1.13883896	-1.344797035	-1.354325941	-1.150511122	-0.5011561	-1.399258844	-1.249193069	-1.473510798	-1.099428857	-1.329776926	-1.570122285	-1.23479658	-1.207054109	-1.239221924	-1.235629569	-1.432197153	-1.324575607	-0.551858198	-1.36565999	-1.488162073	-0.78371634	-1.257830763	-0.615626987	-1.137169908	-0.648458957
TXC23	-0.269420452	1.594785586	-0.844403292	-0.476541822	0.005858385	1.403206866	0.070178668	0.704032896	0.215471664	1.2826728	-0.459832255	-0.591240438	-0.267854002	-0.309918916	0.087687611	-0.48927227	-0.35438193	-0.506027649	-0.479792579	0.185733513	0.05581773	-0.442148134	-0.07899977	-0.057811395	-0.635584046	-0.721235667	0.394848486	0.009200919	0.276200916	0.09163033	-0.059637277	0.117146249	-0.157546742	0.164229925	0.248084033	-0.349928406	-0.221688968	0.425000974	0.487636202	0.077497652	0.176923156	-0.280885602	-0.174312487	0.440887109	-0.060618886	0.035011821	-0.189836274	-0.030927977	-0.173776773
TXC24	-0.237594564	-0.045312148	-0.814776577	1.087224892	0.455341549	-0.308780049	1.129900901	0.323503337	-0.171423124	0.115475813	0.152563925	0.313982953	0.253192298	0.364860009	-0.108482195	-0.057136735	0.116971161	-0.616132218	-0.436020218	0.066896019	0.103082859	-0.909225375	0.146557602	0.05575571	-0.547850795	0.123694899	0.505391369	0.034409252	-0.774918084	0.032356495	0.562004208	0.534379587	0.541495262	0.000404542	0.060183519	-0.291449407	-0.364085604	0.477897058	0.387837736	0.074382165	0.356440542	-0.072385433	0.086574671	0.579193778	0.296583138	0.015599051	0.207952573	0.637127418	0.215402698
TXC25	0.6622349	1.272353796	1.018778453	1.603736554	-0.399376717	-0.216307622	-0.555108889	0.329509063	-0.213005204	-0.004876519	1.020461681	1.645388433	1.31186904	3.79481299	1.45826523	0.092106048	1.43630191	0.046055594	-0.767208565	1.396182553	0.084571	-0.029492636	-0.366983173	-0.050554877	-0.560044497	1.780749099	-0.376821097	2.723297416	-0.708400708	-0.093512948	-0.332612995	-0.476980258	-0.271556803	-0.406511438	1.465749663	1.632691995	1.231316015	-0.347898997	0.109776432	-0.096872531	0.598148341	0.33838071	2.295233738	0.310065378	1.066668186	0.034692838	-0.58540374	1.843780524	-0.59721949
TXC26	0.414943614	-0.438957369	1.449373467	0.202897984	-0.350915015	-0.547972653	0.247754196	-0.479172706	-0.579431541	-0.502058598	-0.077340212	1.131501151	-0.983449966	-0.988681586	0.111352275	0.04143305	0.014351737	0.645501292	-1.072511089	2.485461596	0.244057318	-1.016149794	-0.266193644	-0.348809692	-0.485196128	0.073143468	0.104612004	0.274471283	-0.45151318	1.415242088	-0.394164624	0.605529186	-0.933721041	2.292419804	2.430222234	2.609377355	-0.087431054	0.098103369	-0.454153404	-0.212623707	0.131793665	-0.188345861	0.299945341	0.561394305	0.294093503	0.083848265	0.736734807	3.489445976	1.30959721
TXC27	-1.004644759	-0.451325236	-1.572414795	0.92242573	-0.600699944	-0.328241287	-0.831153866	0.028893645	-0.354947206	-0.155378646	0.536474265	1.040416036	0.847476472	1.678520879	-0.323647352	0.743623948	0.06528181	0.906523905	0.834060736	-0.166725355	-0.802623673	0.382315886	-0.194047879	-0.35529317	-0.214972624	3.176688378	0.455747101	2.770671643	0.445958838	0.492770651	1.385006942	1.565403805	3.10594893	-0.212646362	1.775562127	3.304936756	-0.896078103	-0.147541824	-0.282192855	0.437896096	3.822888349	1.084153088	2.270237368	1.139387375	0.47777976	-0.181837414	1.236968739	0.707616028	1.791115417
TXC28	0.420240372	-0.573692517	0.089532386	1.598506201	-0.235889559	-0.090705154	-0.705130566	0.11507909	-0.066380865	0.033743936	1.131257107	1.045448325	2.819389133	0.775993773	0.455559883	-0.332702678	-0.029157799	-0.313581837	-0.662362166	-0.102436226	1.014824984	-0.56665627	1.4419254	-0.356769832	-0.017075126	0.023778689	-0.233325828	0.23336209	-0.591661105	-0.327663464	0.613543505	0.364144596	0.481103427	-0.253403247	-0.517561401	-0.137899506	-0.261543807	-0.166202799	-0.049222519	-0.32849151	-0.110563405	7.775252233	0.375380149	0.001388801	0.233112595	-0.076866306	-0.301851335	-0.446634118	-0.298366358
TXC29	-0.420784267	0.109554514	-0.395136916	-0.34504676	0.333712516	0.746703673	-0.193567586	3.540707069	0.857699638	1.139016087	0.340626298	-0.568801481	-0.253630843	-0.272069756	-0.018994482	-0.317237482	-0.356663669	-0.662321176	-0.5064429	-0.159903213	-0.096581845	-0.41752643	0.001443924	-0.097896678	-0.038628311	-0.204671918	0.039965782	0.004189516	-0.269078394	-0.250740105	-0.417235799	-0.28812272	-0.453780743	-0.078905531	-0.151235164	-0.662159179	-0.549786868	0.547325636	0.302837093	-0.244650583	-0.339937176	-0.270716836	-0.490704543	-0.209512887	-0.246219779	-0.189638582	-0.289577682	-0.306227973	-0.238802283
TXC30	-0.538510004	0.255293767	-0.493324606	-0.429257647	-0.426667303	0.179370132	-0.110612854	0.869770805	-0.118621902	1.332582935	-0.053967889	-0.697097443	-0.474406094	-0.472261286	-0.324969348	-0.464467314	-0.606071207	-0.784758601	-0.633919927	-0.361214833	-0.332573788	-0.304603397	-0.274446561	-0.360322629	-0.671809	-0.596607801	-0.059958156	-0.364853654	-0.267337732	-0.428997995	-0.503615069	-0.416098145	-0.482439253	-0.406616689	-0.281817979	-0.737431709	-0.654929805	0.424191296	0.379918655	-0.270801818	-0.112995834	-0.35099447	-0.511352655	-0.23707299	-0.299479992	0.330570219	-0.255111907	-0.416359389	-0.264441328
TXC31	0.86715966	1.769413095	-0.502735096	0.984519723	0.09733319	-0.323364234	0.673541938	-0.473551276	-0.194423112	-0.423630823	0.192476602	-0.137655323	0.537270846	-0.207768816	0.694268402	0.22566393	-0.270694746	-0.512478179	-0.787769322	-0.34680269	-0.832724682	-1.087179078	-0.508266351	-0.538261788	-0.08781785	-0.325134517	-0.146247238	-0.646406396	-0.722670168	-0.354830789	-0.088469038	-0.025594402	-0.067068281	-0.627140474	-0.570943231	-0.313656173	-0.579505016	-0.513027344	-0.257440039	-0.732069234	-0.281962614	-0.438467919	-0.031463407	-0.492553455	-0.211912165	-0.300188298	-0.221293776	-0.257531502	-0.193719423
TXC32	-1.004644759	-0.692854406	-1.572414795	-0.547204139	0.461251368	-0.6366176	3.233845753	-1.052577077	-0.741306908	-0.898020341	-1.50939007	-1.267095541	-1.075974827	-0.974198366	-1.246260849	-0.693464472	-0.886562324	-1.057864127	-0.834650768	-1.308499544	-1.28105887	-1.207238119	-1.38038046	-1.408660619	-1.189479469	-1.459043093	-1.464639529	-1.152279219	-1.459693565	-1.417027619	-1.245189844	-1.46527926	-1.147116618	-1.372056717	-1.557020223	-1.209950035	-1.342150101	-1.453504752	-1.330832841	-1.499399068	-1.25484949	-0.658427209	-1.235364746	-1.204445778	-0.748116252	-1.351714492	-0.497173561	-1.07993621	-0.53310029
TXC33	0.121031434	-0.651962308	0.128004849	-0.468352689	-0.631305526	-0.222003605	0.238001951	0.497561944	-0.158735185	0.498927212	1.34035528	0.711252458	0.656058212	0.069680346	1.364493338	-0.301356271	0.335395763	-0.320566596	0.364829513	0.754271624	0.666628367	0.60526542	0.97137447	1.132819846	0.304991156	0.082271768	-0.020926612	0.132856152	0.95825932	0.26200032	-0.194658329	0.065580446	-0.317309734	0.569394255	0.776437826	-0.422776333	-0.080351348	0.79630744	0.278155581	0.970598962	-0.132204069	-0.149342038	-0.38089731	0.298592964	-0.148916914	0.442678889	-0.207015503	-0.115149737	-0.178640644
TXC34	-0.721967629	-0.623100547	2.370097573	-0.548250655	-0.787783311	-0.526444496	-0.363205709	0.021229165	-0.541582014	0.412888999	1.069669158	0.688215306	1.818162842	0.40369762	0.787859641	0.093548224	-0.141222083	2.681580043	0.077051531	1.282033039	1.317992067	2.931455137	1.18582318	1.304953255	1.163330307	0.951910956	-0.087118918	1.455943218	0.428479361	1.034115307	0.286638676	0.539388582	0.045555448	0.851528667	1.01730237	3.188129682	1.785427274	0.061782443	0.24366883	0.746735303	-0.071122638	-0.259535647	0.729429507	0.081946138	-0.108008789	0.245514904	0.027966052	0.052345117	-0.224306918
TXC35	-1.004644759	-0.625751743	0.4994967	-0.615309472	-0.0190146	-0.663298172	1.668067282	-0.895427603	-0.699007405	-0.795920367	-0.806605054	-0.142988076	-0.707329644	-0.793515813	-0.779248843	-0.700614128	-0.719844755	0.887371311	-0.04940738	-0.780412158	-0.726381521	-0.653572762	-0.799782183	-0.791106752	-0.714001907	-0.716045009	-0.908850254	-0.764690957	-0.473216003	-0.744926065	-0.860630019	-0.95270939	-0.804896459	-0.651330858	-0.766933003	-0.730997218	-0.518071612	-1.041645329	-1.114193933	-0.814913313	-0.827986117	-0.258194321	-0.946551124	-0.725195812	-0.430803401	-0.831740511	-0.429161153	-0.562483503	-0.434982042
TXC36	-0.78149253	-0.692854406	-0.151476866	-0.638179798	-0.941305246	-0.734770092	-1.113246825	-1.090301368	-0.772577418	-0.902429798	-0.423387346	-1.267095541	-0.99256464	-1.036791756	-1.236565103	-1.006090687	-1.005965253	-0.91659586	1.413801841	-1.303903776	-1.245871804	-1.275439619	-1.33447341	-1.383164629	-1.199784093	-1.385136233	-1.403695386	-1.169257007	-0.683460148	-1.394416512	-1.251023678	-1.474289355	-1.138083814	-1.383659974	-1.585748542	-1.241332018	-1.262120859	-1.494428342	-1.327143713	-1.394242689	-1.324575607	-0.58813926	-1.416482241	-1.380129563	-0.775916018	-1.382344426	-0.607572057	-1.131658098	-0.645910431
TXC37	-1.004644759	-0.659462121	0.500040258	-0.61123062	1.304629764	-0.634638996	-0.734662809	-0.989084607	-0.706844989	-0.851955206	-0.493383349	-0.125237838	-0.674252707	-0.729507934	-0.518350279	-0.652644381	-0.880316594	1.439265934	0.412613012	-0.151171535	-0.031886386	0.297625094	0.095410643	0.073683507	-0.272499847	-0.26873617	-0.397889521	-0.16846382	0.460368823	-0.057533848	-0.765655195	-0.825271082	-0.743452072	0.151534722	0.150167509	-0.437422297	0.037176456	-0.709733217	-0.834687807	0.015619497	-0.464122852	-0.148538451	-0.411158019	-0.415526218	-0.418092217	-0.611982543	-0.360191454	-0.545979395	-0.379040736
TXC38	-1.004644759	-0.692854406	0.01017124	-0.620640126	-0.941305246	-0.739076091	-1.101278704	-1.049738972	-0.772577418	-0.899356611	-0.762902724	-1.267095541	-1.011144949	-1.034390123	-1.251194197	-0.930831664	-1.010920853	-0.977160981	1.049271255	-1.322720707	-1.303783841	-1.275439619	-1.288599796	-1.361588678	-1.237977935	-1.38501399	-1.478631697	-1.139025389	-0.835772161	-1.396798358	-1.249824323	-1.45133193	-1.124004652	-1.374192754	-1.583467842	-1.212515903	-1.246406502	-1.270572346	-1.258372732	-1.350332839	-1.324575607	-0.424209466	-1.434096586	-1.598206096	-0.774283153	-1.382344426	-0.605794424	-1.070251794	-0.643128126
TXC39	0.02715124	-0.654038776	2.309636814	-0.56520854	-0.742175808	-0.467624703	-0.663489638	-0.316176032	-0.34630681	-0.220838858	1.979141174	2.08879943	2.859366757	1.988330466	1.393419414	-0.405201914	-0.260469151	0.128362894	0.387321336	1.289867087	1.415599729	1.955401205	1.462690522	1.585663253	0.943024156	0.968343712	-0.003363901	1.157828601	0.845053857	0.961882661	1.165625276	0.44038901	-0.000374347	0.905028296	1.129782865	0.161168407	1.385101178	0.699938555	0.625321853	0.990533599	0.045926257	0.289234778	0.463570024	0.210581324	0.207681577	0.590658202	-0.191495627	0.156975975	-0.153070055
TXC40	-0.75530419	-0.692854406	-0.179036373	-0.621267144	-0.65937391	-0.733401305	-1.108823112	-1.043408509	-0.769806165	-0.899109977	-0.563002038	-1.267095541	-0.994211653	-1.005537439	-1.216949559	-0.900796694	-1.026127278	-0.838415005	1.523048225	-1.292136537	-1.238630316	-1.15615967	-1.380148351	-1.378786168	-1.211605997	-1.517921301	-1.478631697	-1.169257007	-0.733995926	-1.405082343	-1.250849912	-1.474287737	-1.137251188	-1.368124309	-1.575718818	-1.183019553	-1.197665833	-1.494428342	-1.322987499	-1.352184647	-1.324575607	-0.524700312	-1.402932745	-1.465426315	-0.7794819	-1.382344426	-0.61387378	-1.084921477	-0.647864089
TXC41	-0.203392768	-0.628635465	1.041818642	-0.553171994	-0.540156601	-0.444165386	0.542353908	-0.152572615	-0.395965989	0.231386143	1.817527006	1.473085257	2.327431866	0.996149552	2.02534602	-0.095136877	-0.078039624	-0.297410212	0.091081291	1.644138364	1.5684542	0.166740267	1.284723754	1.155368217	1.679230161	0.989672799	-0.074712418	1.75261815	0.257503397	0.946910191	0.342566127	0.595175453	0.160104801	0.661250449	0.731167746	0.457595782	0.424265047	0.191934568	0.653046478	0.491066265	-0.454391795	-0.096701999	0.782794755	0.030258956	-0.082491431	0.432301802	-0.278534585	0.070720197	-0.248714293
TXC42	-0.776637426	-0.65675007	0.229870919	-0.576686655	-0.900605189	-0.644352132	-0.254071704	-0.79663001	-0.721989359	-0.789279857	-0.41810365	-0.166073744	0.201715975	-0.366242658	-0.460850405	-0.626193425	-0.468915965	2.016472508	1.329337817	0.80515014	0.65681814	1.950702923	0.492966726	0.626379852	0.712308259	0.591697384	-0.349988573	0.766260695	0.10958373	0.541278045	0.226788417	2.805845123	0.707921146	0.33180547	0.598261702	1.261310481	1.221499808	0.060695963	0.083337826	2.480045356	-0.2778236	-0.167915163	1.744846451	-0.006977886	-0.100622743	-0.044350683	0.12581614	1.036589093	-0.214570216
TXC43	-1.004644759	-0.671882646	-0.233069405	-0.62099464	-0.683163686	-0.728738645	-1.106356226	-1.043884126	-0.770087121	-0.863575689	-0.845824967	-1.13203366	-0.953276192	-1.031339731	-1.171724619	-0.891404259	-1.011976581	-0.900405239	1.398929681	-1.284162954	-1.236599713	-1.161221704	-1.349454964	-1.380834246	-1.163359758	-1.517921301	-1.420106193	-1.169257007	-0.823427322	-1.433201353	-1.249216263	-1.455818101	-1.131555296	-1.307246541	-1.565636664	-1.219481518	-1.236518656	-1.31806709	-1.206434353	-1.406062144	-1.283884566	-0.525313859	-1.394777096	-1.425493566	-0.777302838	-1.382344426	-0.515300121	-1.025050295	-0.589193639
TXC44	-0.801884621	-0.577072326	-0.557206021	-0.619415474	1.28095269	-0.687023678	1.952034363	-1.016712535	-0.736611726	-0.881380871	-0.75122723	-1.068038401	-1.010154216	-1.025456123	-1.161461669	-0.878924251	-0.919489232	-0.88657537	0.284031183	-1.3078707	-1.26507175	-1.149422401	-1.337406763	-1.352169222	-1.220227335	-1.475200097	-1.361544111	-1.14658692	-0.864513474	-1.3713958	-1.212566968	-1.410630523	-1.100634106	-1.35521556	-1.458451363	-1.205506754	-1.234124178	-1.380247504	-1.20762137	-1.409961303	-1.228765859	-0.553654185	-1.30728635	-1.08272241	-0.662319552	-1.175050702	-0.53306506	-0.93057026	-0.558081161
TXC45	1.731520833	-0.565943301	0.750959576	-0.46926071	-0.376493125	0.082039597	-0.391421972	-0.079181385	-0.058729159	-0.058070733	1.207744985	0.370455276	0.917757466	0.666497376	1.289159959	-0.478178592	-0.463094029	-0.521996736	-0.18670396	1.130895228	1.061482589	-0.037356032	0.623294642	0.919220298	1.11284626	0.326949052	-0.180057189	1.473725034	-0.161071835	0.502395608	0.082078308	0.432393632	-0.11921005	0.136543138	0.223422139	0.110399142	0.090794751	0.652606624	0.371495285	-0.067488378	-0.196292468	-0.284945272	0.451972547	-0.369730593	-0.187746747	0.560495416	-0.305951372	-0.087608383	-0.307608798
TXC46	-0.767028197	-0.692854406	-0.290891933	-0.621978954	-0.714069751	-0.734852336	-1.106846716	-1.040959532	-0.772577418	-0.898278822	-0.736527547	-1.267095541	-0.997992305	-1.023623236	-1.24141823	-0.895027847	-0.983152856	-0.940474385	0.949700173	-1.31123926	-1.282041155	-1.197517619	-1.405182732	-1.401269205	-1.20702879	-1.280572582	-1.478631697	-1.151538213	-0.710865801	-1.419613347	-1.250580366	-1.474204334	-1.13642827	-1.380797865	-1.580126408	-1.220963773	-1.236019293	-1.383817144	-1.229235553	-1.38443324	-1.23847086	-0.508352765	-1.396120792	-1.493707695	-0.779925833	-1.308695294	-0.607477408	-1.115760851	-0.644998603
TXC47	-0.736127482	-0.645940292	-0.434647059	-0.622295821	-0.703956497	-0.728014169	-1.10588134	-1.048543503	-0.770010426	-0.899270604	-0.787008703	-1.138639182	-0.987881756	-1.047186511	-1.194634664	-0.909334864	-1.000191499	-0.83910949	0.750457645	-1.295654798	-1.25770001	-1.154467755	-1.394059045	-1.349998675	-1.186161071	-1.349511527	-1.418296585	-1.151028741	-0.602610098	-1.404587801	-1.253435326	-1.473661182	-1.144989379	-1.356343144	-1.601896543	-1.247713611	-1.205153311	-1.494428342	-1.119059324	-1.461767439	-1.324575607	-0.613887588	-1.415798543	-1.311568589	-0.778368118	-1.300264645	-0.604204142	-1.056139326	-0.583933974
TXC48	1.295327822	-0.559307378	1.356177167	-0.338279225	-0.548384331	0.072311049	1.212539863	0.276067079	0.319948611	0.265277426	1.575268384	1.305149115	1.572740518	0.614775685	1.391340278	-0.355102911	0.062903608	-0.158836517	0.753952473	1.461658705	1.495411038	0.978709202	1.831083202	1.944787807	0.958460885	0.663051766	0.020466541	1.035131336	0.963748062	0.90002633	0.118330722	0.321694107	-0.171305486	1.034752085	1.119149947	-0.019291653	0.251832634	0.516883324	0.327200898	1.308189531	0.070590098	-0.035711125	0.12545591	0.089317712	-0.047508291	0.536719929	-0.198301729	0.124090254	-0.157168783
TXC49	2.655210543	-0.520521571	-0.68809796	-0.222201577	0.157420119	0.08791728	1.440723896	2.096402319	-0.060866684	2.42039491	0.631149356	0.443850319	0.80984883	1.030959267	1.920897693	0.109429838	0.020319441	-0.359164488	0.535545693	2.201811756	1.919837644	0.894207175	2.026347136	2.015184594	1.596966806	0.648107679	-0.134024068	1.800398697	0.696547181	0.967482091	0.034638146	0.361885363	-0.11969044	0.94229766	0.847182772	0.266896968	0.338949757	0.070717835	0.291410502	0.844136643	-0.308356765	-0.005221229	0.494352459	-0.033437535	-0.073801605	0.749015519	-0.257258451	0.044996794	-0.223234221
TXC50	0.049669958	-0.650267044	2.71856594	-0.547411409	-0.839916073	-0.598408115	-0.55508518	-0.543485912	-0.655010683	-0.576538588	2.395868152	1.645669505	0.463775621	0.760946824	1.060578131	0.166639517	-0.228475391	0.516728104	0.586898082	1.120765555	1.062987829	1.78062628	1.384368835	1.602845499	0.815629901	0.308573577	-0.003363901	0.857032539	0.918839413	0.62788961	0.028231341	0.325389239	0.104884429	0.925486215	1.046125924	-0.120226627	0.67352579	0.573762523	0.167867085	1.205844927	0.029285016	0.045706777	0.227886914	0.235985905	-0.065847128	0.23718314	-0.192283594	0.049057042	-0.161162398
TXC51	-1.004644759	-0.692854406	-0.351504108	-0.624612114	-0.773971684	-0.739225134	-1.085603629	-1.045600481	-0.769741965	-0.898818238	-1.050986334	-1.174132249	-1.056902242	-1.054102622	-1.215843811	-0.890352553	-0.983229885	-1.011261307	0.092241509	-1.283574203	-1.272172314	-1.170358586	-1.385127242	-1.368733369	-1.213408535	-1.392166721	-1.38901452	-1.154669727	-0.9185659	-1.407974557	-1.217114469	-1.418427924	-1.136208285	-1.386703493	-1.581253338	-1.216020285	-1.192622939	-1.423355258	-1.38740881	-1.425409011	-1.324575607	-0.482537901	-1.367660206	-1.488130761	-0.715558911	-1.382344426	-0.553429282	-1.037903408	-0.586458758
TX1	0.037915033	1.258041651	-0.361545776	0.631432971	2.748907572	5.691101059	0.215307808	3.695164404	5.941010667	5.173029057	0.306309838	-0.2173528	0.078388961	0.110862186	0.600348212	0.213072798	0.398275044	-0.16445806	0.083712479	1.24358512	1.58381975	0.250397341	1.242739182	1.379171882	1.673359542	1.70407642	3.066670461	1.484419532	1.311376322	1.685167098	0.76868637	0.81877111	0.63860934	1.543705168	1.911579749	0.888042744	0.91166343	3.734903165	3.649208685	1.309188415	2.60906669	0.203906082	1.122333324	1.239134415	1.094290137	3.327070286	1.151411365	1.793078347	1.423217707
TX2	-0.201684303	-0.613280236	0.002699361	-0.527210034	-0.391871616	0.114453939	-0.043972882	-0.45895338	0.043699255	-0.48826252	-0.256277049	-0.090221446	-0.038070911	-0.491960429	-0.652105659	0.617684031	-0.093466098	-0.4283161	0.657389713	0.038062111	-0.333956999	0.779044892	1.603596687	-0.318585995	-0.383150162	-0.204949879	-0.024250982	-0.583394679	0.957965498	-0.284177808	-0.536853941	-0.521500039	-0.464153635	-0.269988897	-0.093888875	-0.671859676	0.132694576	3.647062775	2.594885217	1.192554716	-0.149552583	0.17904412	-0.340587651	-0.452435516	-0.164466834	0.566159672	0.063758922	-0.372050302	-0.024986884
TX3	-0.465610391	0.269703077	-0.883766384	-0.470205388	0.151318814	0.161405401	-0.005101764	0.367916579	0.570116925	0.365348027	-0.727260412	0.215172877	-0.1753194	-0.053530188	0.248463788	-0.960748866	0.227570904	0.024101654	-0.627668751	-0.411254151	-0.268465794	-0.511953609	-0.25758209	-0.404226313	-0.297969134	-1.493713107	0.25284858	-0.26880257	-0.236544404	-0.278507895	-0.082893965	0.072117282	-0.104178152	-0.149144213	-0.204482064	-0.56666742	-0.440013335	0.978863324	0.470897915	-0.192506247	-0.003436451	-0.314719979	-0.319744868	0.0571349	-0.090231088	-1.372151823	-0.103299028	0.026454789	-0.056444184
TX4	0.886517713	1.609599834	-0.483694165	1.008254592	-0.171003061	-0.467908341	0.220566263	-0.29762546	-0.368454518	-0.386208797	-0.103777495	0.032266959	-0.624066095	0.23052568	-0.170670205	-0.455224234	-0.296839971	-0.421415896	-0.744094175	-0.739546698	0.089458084	0.006595125	-0.161866912	1.716560148	-0.565661465	-0.049395534	0.173972772	-0.498873704	-0.559856272	-0.097451719	0.464682969	0.378180314	0.38047305	-0.455493813	-0.398260955	-0.199664585	-0.323978247	0.498957729	0.298118216	-0.489440701	0.134224527	-0.361362484	0.05802221	-0.571681608	0.308794797	-0.554816214	0.088890149	0.437093408	0.123935611
TX5	0.76688369	1.607441979	-0.256063171	2.366309715	-0.467056237	-0.225184187	1.345056981	-0.152136169	0.090817736	-0.224285014	0.020043546	1.270002904	-0.947259021	-0.979380481	0.284988996	-0.079683753	1.147828356	-0.57748975	-0.682553785	-0.562276066	-0.550697633	-0.117639385	-0.782357798	1.467905854	-0.358949752	0.067647095	0.213604504	-1.006208359	-0.518117305	0.030721177	1.020062776	0.691039865	0.944928488	-0.379890479	-0.26913261	1.896552297	-0.284260767	-0.894834693	-0.699067922	-0.476564249	-0.621828405	-0.378256499	1.019233508	-0.554912265	0.340925717	-0.495888347	-0.579112168	0.546193138	0.295113359
TX6	0.559904471	1.54610403	-0.695050404	2.241645255	0.870841038	-0.064335992	0.521154227	-0.005595614	0.193236836	-0.121436054	-0.073639871	-0.286469657	-0.57600798	0.464152521	-0.194349124	-0.045178837	0.057435853	-0.369258037	-0.399398549	-0.071734022	-0.023338125	-0.396906696	0.104124281	-0.047575121	-0.04952237	0.138940636	0.639849406	0.124655189	0.022345874	-0.035201391	-1.034067661	0.5308965	0.858604623	-0.115702275	0.043413368	-0.250200399	-0.324427711	0.538356034	0.34662903	0.030484867	0.303964452	-0.237880532	0.166706498	0.592141074	-0.697477302	0.383222958	0.148504881	-0.970787917	0.2628672
TX7	1.715591083	2.036201788	0.431280088	2.310423487	-0.18944711	0.05459411	0.699960282	0.362937264	0.235435311	0.245378884	0.725366667	2.414749829	1.130336327	1.219229625	1.231453035	3.531455662	4.073117898	-0.615486867	0.024928953	0.134171178	0.159786162	0.889418259	0.883166849	0.371348192	0.234426381	0.448840066	0.755570967	-0.026772036	0.856536543	0.217790905	1.355626667	1.04745438	1.798705027	0.438527295	0.557478014	-0.005619032	-0.110594553	0.827075205	0.490553418	0.907122313	0.665228046	-0.07253295	0.067150431	2.250522545	0.977425381	0.46703519	0.703645606	1.599089249	0.755328727
TX8	-0.02089707	-0.36600507	-1.572414795	-0.518887754	-0.506502386	0.482307934	-0.655723655	0.039729164	0.312301077	0.195322959	0.772808228	0.378053989	-0.142228545	1.049293918	0.443230927	0.252649383	0.170702039	2.720246815	-0.191184901	0.258971981	0.32436572	1.167545622	0.509442964	0.479073799	0.669394267	0.67518182	0.775513284	0.312599774	0.901398677	0.693648779	1.163957775	0.301830817	0.665394287	0.873784177	1.037276585	-0.018510997	1.05403108	0.56561169	0.33741108	0.883280639	0.58891196	0.283117642	0.306546806	0.803099244	0.44485614	0.347000502	-0.163603096	-0.094033296	-0.204464601
TX9	0.004346822	0.30433085	0.10691658	-0.283607031	0.250505727	3.545092698	-0.09687361	0.648229121	3.394688153	0.730108053	0.471987541	-0.21313456	0.187684667	-0.160026099	0.418479845	1.44028367	0.44337307	0.15361411	0.172365088	2.875032513	0.570552329	1.569794835	2.955888124	0.682596412	0.180415042	0.923775861	0.848735165	0.504767109	1.256133774	1.115953523	0.08021613	0.363560819	0.336500561	1.026754606	1.274501008	0.521432615	0.259069672	0.892391368	0.572438948	1.289320367	0.75900304	0.104218863	0.445257507	0.670593525	0.017944554	0.924707083	-0.193018974	-0.076122705	-0.145461447
TX10	0.032984096	1.020019635	-0.342234882	-0.236641725	0.790186109	1.596532993	-0.093569776	0.534463012	1.20845199	1.369297559	0.194054466	0.023645351	-0.227124497	-0.16057834	0.443273275	-0.195409478	0.657471294	0.277768992	0.043057015	0.585836361	0.879893951	0.493381404	0.827317935	0.721297821	0.823004114	0.898273641	1.168100932	0.538717726	1.185187518	0.941575184	0.184350377	0.27801887	1.155590428	1.236377274	1.441335984	0.208066915	0.692397479	0.575315217	0.592770139	1.344678983	0.846187066	0.080572441	0.675849836	0.726171102	-0.099694048	0.550413607	-0.237481733	-0.061259456	-0.229556025
TX11	0.829447305	1.268102949	1.036508033	3.241936523	-0.144503725	0.519055233	-0.587622784	-0.205252932	0.667002747	-0.3032841	1.361302393	2.974975931	0.988851859	2.331317698	1.989954636	0.774907549	0.405540722	0.475363903	0.344480424	0.412981693	0.5767005	1.907693038	0.630934222	0.632648454	0.424968961	0.51330118	0.507779186	0.333453696	1.90045425	2.467752209	1.039073201	0.82321676	1.229514685	2.020985423	0.699899301	0.53962554	1.604697134	0.674016074	0.316627782	-1.304996837	0.504112721	-0.011380358	1.157522954	1.465737117	0.684408148	0.117267376	1.543342467	-0.955585803	0.444333695
TX12	-1.004644759	-0.636825359	-1.572414795	-0.189644655	-0.690234132	-0.590951156	-0.999256913	-0.973333499	-0.624032008	-0.854115383	-1.128621005	0.107163433	-0.174836078	-0.246868673	-0.785190098	0.298098134	-0.195291237	1.856508859	0.043062771	-0.162745014	-0.10732444	-0.130045267	-0.325182437	-0.464876936	-0.095452596	0.478339686	-0.151744301	-0.309251604	-0.050089974	0.086249804	0.858805322	0.649520999	1.006445634	0.162869633	-0.173677773	0.924060687	0.328122727	-0.553065738	-0.309149096	-0.005993377	-0.060983048	0.037489479	0.417863706	0.458993272	0.993808452	-0.352003662	-0.125968348	0.125088447	0.649728428
TX13	0.069129249	1.260496751	-0.920314201	-0.291418553	0.150262489	1.450214292	0.487483013	2.368648671	2.478685732	1.926964992	-0.50339137	-0.69254402	-0.537248789	-0.420781816	-0.153728199	0.669619789	0.675769216	-0.470917668	0.231912261	0.07692876	0.150802641	0.279417024	0.586574804	0.507235215	0.158564812	0.466014402	0.935567966	0.077683488	1.595263895	0.391491952	-0.064771156	0.226793877	-0.102433397	0.994735902	1.272018101	-0.187013054	0.111578337	0.54742956	0.610665829	1.525974734	0.950652176	0.060823132	0.107359996	0.968816411	-0.005120771	1.09769051	-0.115905763	0.083747764	-0.059314197
TX14	0.340320559	0.753522563	-0.868051796	0.038301018	1.457798353	3.338125071	-0.087510706	2.991747374	2.720974115	2.859034148	-0.446459568	-0.655589763	-0.236860783	-0.140071999	0.190825547	0.296388205	0.639687974	-0.314200577	0.164393968	0.515640428	0.651424494	0.156138435	0.770002823	0.715758222	0.474644595	0.876893479	0.470042533	0.321716237	0.947097118	0.724020231	0.263689419	0.350414515	0.143577319	0.922238214	1.163624444	0.051671534	0.254233767	0.970863595	0.906922093	0.997177085	0.563719807	0.101628864	0.268338046	0.578101552	-0.06210437	1.393060136	-0.183274654	0.067700371	-0.165488569
TX15	-1.004644759	-0.657547452	-1.019655213	-0.585405911	-0.622758635	-0.451036579	1.026177541	-0.462175293	-0.606412913	-0.535961752	-1.187904819	-1.050661453	-0.827672659	-0.68546334	-0.694060726	-0.101095427	-0.478880785	0.481784883	-0.570474704	-0.561933728	0.244698199	1.026875663	0.184742115	1.599973952	-0.237198448	0.027892403	0.196944706	-0.400446348	0.304501994	2.131082882	1.600702401	1.08597953	-0.171535132	0.940534629	0.286832376	1.269788593	1.331860549	0.411245186	0.318077978	2.443923305	0.284595763	0.16043654	0.037514748	0.719547015	-0.156940192	0.292787043	-0.050504422	0.045720033	-0.174055394
TX16	0.477442647	1.418164858	-0.31767744	-0.102430465	0.738750261	2.304524337	-0.092915551	0.697912128	1.129766191	0.565493002	-0.291922896	0.218363184	-0.064996286	-0.483838985	-0.228154643	1.128866012	0.827319061	0.651035607	0.784916982	0.379500656	-0.004029644	0.746503705	0.469001633	0.349475601	0.168012962	0.373640501	1.257924726	-0.253143176	1.545902608	0.360887291	0.014146413	0.17267403	-0.05217282	0.996890546	1.145166955	-0.26080701	-0.016706796	1.299553104	0.354317072	1.99254011	0.94944568	0.132913931	-0.016287241	1.167510779	0.058966341	0.749681569	-0.022588246	0.199957189	-0.018449153
TX17	-1.004644759	-0.692854406	-1.116812988	-0.621934282	-0.753741776	-0.732670902	-1.097700047	-1.013357218	-0.767889134	-0.898031969	-1.384676597	-1.267095541	-1.06673532	-0.997027348	-1.179370566	-0.913149187	-0.990534678	-1.038000017	-1.260099875	-1.299481076	-1.302481172	-1.192853953	-1.395731473	-1.384811314	-1.115194817	-1.439647902	-1.421954392	-1.13748838	-1.429454273	-1.374035532	-1.251749525	-1.475251544	-1.138897728	-1.454079036	-1.565096915	-1.163704705	-1.18213833	-1.423391504	-1.248104575	-1.499254393	-1.324575607	-0.5762467	-1.346674351	-1.397020439	-0.789127599	-1.280454322	-0.621035866	-1.136936275	-0.649578211
TX18	-1.004644759	-0.692854406	-1.00237696	-0.620003964	-0.941305246	-0.718680207	-1.095564861	-1.01695997	-0.772577418	-0.895670774	-1.283554433	-1.267095541	-1.066141177	-1.010503771	-1.210381716	-0.917986208	-0.980513657	-1.033967498	-1.277493637	-1.300942343	-1.217495909	-1.275439619	-1.370078	-1.385423977	-1.16244978	-1.237939406	-1.356093924	-1.152585829	-1.476540807	-1.386143676	-1.250335024	-1.472566881	-1.121155578	-1.439905104	-1.549461489	-1.133012771	-1.127154362	-1.494428342	-1.38740881	-1.492989457	-1.238498405	-0.5002367	-1.362236829	-1.288598171	-0.773329953	-1.297448747	-0.597793978	-1.130513767	-0.641284747
TX19	-1.004644759	-0.668680624	-0.835478908	-0.537809125	-0.523632494	-0.395231983	-0.700485534	-0.578319946	-0.493451833	-0.261912597	-1.065897625	-0.689450765	-0.657592389	-0.583885946	-0.528542787	-0.116293944	0.033692738	0.760249768	0.318064228	0.86885565	1.510134337	0.08331669	-0.467128255	0.509957722	-0.185624717	0.09138575	-0.097307378	0.006848544	-0.283138238	0.123238811	0.302515295	0.333437735	0.79030414	-0.075970461	-0.097246569	-0.078830455	0.531978027	0.125048844	0.118284861	0.658614931	-0.11654218	0.11750977	0.165083481	0.352226075	-0.112059422	0.380926832	0.175736692	0.582398198	-0.118922949
TX20	-0.05681464	-0.552715011	1.667939926	-0.534297172	-0.531582434	-0.088764881	2.380026639	-0.346752827	-0.043993505	-0.373764514	0.501305808	0.372022186	-0.109712919	1.779765724	2.18592579	0.349748556	0.349212402	0.296990618	-0.527322133	-0.09262865	0.065830106	0.738226694	1.997773953	0.322878921	1.34490849	1.608118575	0.213347347	0.089830562	-0.034491843	1.40407666	0.208643213	0.033374559	-0.083449492	0.109381103	1.584876531	0.827449054	1.171269473	1.949869602	0.236207904	1.031671052	0.14482267	-0.271321145	0.92201828	0.453236044	-0.103606902	2.781464408	-0.173612093	0.433791157	-0.225684437
TX21	0.031229812	-0.590616326	0.516943064	-0.408181445	-0.423754281	-0.086800179	-0.378040337	0.358663012	-0.258234993	-0.196808587	-0.385217492	-0.061577761	-0.13492083	0.620096158	0.714453076	1.824660222	1.525517929	1.556165572	-0.583515422	-0.474893542	-0.402596454	0.76057953	-0.202073684	0.77855117	-0.251779582	-0.20432201	0.230439701	-0.511494573	0.057669125	1.274616243	0.330853257	1.282403002	0.588202424	0.077412307	0.115551946	0.181778804	0.657092016	0.337687097	0.176548298	0.163939354	0.138254799	0.033080583	-0.38326358	2.754960177	-0.089101356	0.332349504	0.439167729	0.66794495	-0.119723557
TX22	-0.632750363	0.327498567	-0.042166416	-0.380415277	-0.267009372	2.022884797	-0.3821313	0.537786774	1.682332905	0.060903403	-0.454550987	-0.687896459	-0.415298751	-0.38676449	-0.265797873	-0.476791107	-0.431911102	-0.746908741	-0.596185488	-0.171303577	-0.001686415	-0.501520558	-0.085579376	-0.228537767	0.037705686	-0.272565867	0.352823352	-0.188391359	-0.117197025	-0.138186709	-0.272813002	-0.165820886	-0.326309107	-0.219521907	-0.077106185	-0.450215072	-0.419759719	0.829831901	0.398414618	-0.191033211	0.197488435	-0.254170328	-0.206518112	-0.15661211	-0.139205032	0.572956779	-0.244505006	-0.18084776	-0.199526292
TX23	-0.353609995	0.430852637	-0.848307001	-0.078017297	0.76068982	1.553998359	0.023949074	1.377603504	0.999088829	2.074213672	-0.228455409	-0.625431123	-0.446205872	-0.395509377	-0.217729207	-0.424926328	-0.416582873	-0.675956387	-0.444853361	-0.185322032	-0.176411599	-0.344021509	-0.046603115	-0.163627081	0.011983153	-0.101877277	0.215438218	-0.12052958	-0.055326641	-0.245618521	-0.279254851	-0.136352536	-0.311271468	0.003635776	0.041131974	-0.545531145	-0.498977464	0.866357597	0.416931485	0.190794252	0.238808604	-0.12136613	-0.32129141	0.314825436	-0.210656672	0.706633223	-0.176273653	-0.195878219	-0.213190742
TX24	-0.314497228	-0.465502188	0.662462386	-0.444682473	-0.571337297	0.905474201	-0.197874548	0.866225582	0.659734098	-0.285322261	0.598324981	0.533955895	0.827460585	-0.095264134	1.027884044	1.26817277	0.3327272	-0.303350005	-0.382898268	0.29078619	-0.264416677	0.204454365	-0.03898772	-0.08707738	-0.14038385	-0.358175836	0.037577748	-0.186906208	-0.112255143	-0.40426726	-0.240266605	-0.184505083	-0.316227833	-0.181862864	0.468703545	-0.637799237	0.361943004	0.86289845	0.453142793	0.073828125	-0.013865496	-0.123676446	-0.530572636	1.535809581	-0.125089692	0.439691509	-0.043782949	-0.202462077	0.078509938
TX25	-0.35108687	0.902908692	-0.332021987	-0.294938018	0.005984463	1.154190002	0.443093819	1.145551411	0.751662045	0.832513393	0.256021798	-0.494883448	-0.265605695	-0.160051356	0.777558725	-0.430042816	-0.378881217	-0.658817918	-0.486032898	-0.158223469	-0.034440659	-0.467676193	-0.007327374	-0.087116409	-0.440229476	0.034008121	0.358614579	0.061104408	-0.145027902	-0.185312155	-0.212065973	-0.15379965	-0.238726659	-0.026451113	0.043252523	-0.490601301	-0.414241433	0.65163383	0.677013667	-0.031968212	0.365378346	-0.265974007	-0.374653095	0.05041069	-0.09296623	0.918757664	-0.167589502	-0.143511759	-0.165658136
TX26	-1.004644759	-0.599429694	-1.572414795	-0.496569182	-0.563298802	-0.353822449	-0.768867824	-0.101721224	-0.145040747	-0.063516642	0.286984466	0.539863451	-0.388422935	-0.39384232	0.649230657	0.119342724	-0.529360896	2.036835032	-0.609215031	0.510208656	-0.380930943	0.121954744	-0.1061048	-0.314924484	0.686519634	-0.36155834	-0.125501084	-0.305577728	-0.153026587	-0.475303102	-0.471408129	-0.367931165	0.266400959	-0.24514374	-0.128815854	-0.115184622	0.121218471	-0.062932935	-0.247643218	-0.13845005	0.108679557	-0.181954136	-0.651837344	-0.121242951	-0.210289545	-0.094370293	0.273144713	-0.200522315	0.176042706
TX27	-0.233100306	-0.286372602	0.143522201	-0.45346213	0.02246804	0.368153112	0.316175766	1.221960508	0.125101654	-0.045555323	0.293190633	-0.426964435	-0.13307917	-0.047004027	0.086565719	-0.472603601	-0.348818645	-0.548215426	-0.869056789	-0.27813053	-0.195559378	-0.740819438	-0.313835127	-0.448949975	0.125230641	-0.179247759	-0.04011061	0.046460736	-0.51209493	-0.242656816	-0.14752888	-0.084952211	-0.270641408	-0.404831467	-0.373111733	-0.384943863	-0.359725344	0.11323794	0.296919896	-0.519850835	-0.155682713	-0.133256217	-0.120243472	-0.469823752	-0.27250022	0.162710165	-0.334927642	-0.38335001	-0.362821244
TX28	-1.004644759	-0.665804207	-0.565941337	-0.547298498	-0.574221239	-0.223841202	-0.786928066	-0.520896333	-0.628920843	-0.64509145	-0.927018577	-0.781830693	-0.500988823	-0.518904572	-0.757971451	-0.048743432	-0.711130722	0.685413633	0.315740502	-0.757811321	-0.162458251	-0.432352002	-0.702276774	-0.751847737	0.07989517	-0.05213371	0.204318544	-0.594668245	-0.261532987	-0.556828225	-0.382920574	-0.318462816	-0.403022307	-0.417991978	-0.371038844	0.716212365	0.584636074	0.073767533	-0.019745456	-0.227431818	-0.041519003	0.463571536	0.662191838	0.87173095	-0.251679123	-0.228355953	0.040956947	0.469848875	-0.233012586
TX29	0.387879223	0.544323141	-0.538997012	-0.355560497	-0.165954739	0.976116786	-0.137477298	1.043218195	1.520979314	0.249725743	-0.095624669	-0.84469391	-0.442353394	-0.548027715	-0.546182948	-0.326908751	-0.489272003	-0.877760932	-0.672051599	-0.474422394	-0.409179195	-0.653154233	-0.496790918	-0.550196739	-0.715305416	-0.776486035	0.037328317	-0.291453675	-0.444707092	-0.502986678	-0.554476377	-0.469280048	-0.50325347	-0.478593214	-0.39651497	-0.673530737	-0.648894567	0.521006709	0.192778827	-0.365715524	0.001263542	-0.380116939	-0.604000615	-0.265857055	-0.354821884	0.186713332	-0.315931376	-0.481739143	-0.310495821
TX30	-1.004644759	-0.692854406	-0.373201356	-0.618371908	1.502831836	-0.65120438	-1.072001996	-1.002906309	-0.715667945	-0.86650973	-1.050469188	-1.267095541	-0.91426425	-0.981659698	-1.16791272	-0.654476445	-0.749640479	0.361372208	-0.630547855	-1.174538493	-1.280923701	-0.965676068	-1.163667853	-1.238913502	-1.196692608	-0.96574955	-1.260554587	-1.031007044	-1.035212929	-1.315047734	-0.971355033	-1.011833228	-0.893933268	-1.11119854	-1.404678842	-0.861063528	-1.180029659	-1.412919016	-0.978433734	-0.865011654	-1.038298232	-0.41422613	-1.165366148	-0.669009386	-0.457802181	-1.109397738	-0.42030718	-0.721821352	-0.418190132
TX31	-1.004644759	-0.692854406	-0.538545832	-0.601542951	0.977196419	-0.695386857	-1.054711885	-0.913586988	-0.681434442	-0.863396169	-1.156428034	-0.589394642	-0.976091321	-0.906297384	-1.068997593	-0.624460589	-0.77519699	0.445384541	-0.768616508	-1.010785674	-0.981744528	-0.741908966	-0.978275156	-0.885434788	-0.906042068	-0.415804025	-0.635782142	-0.951915075	-0.962513615	-0.942716031	-0.794945992	-0.047552152	-0.131827787	-0.750212605	-0.824861395	-0.560638791	-0.715504687	-0.879816393	-0.648886997	-0.557177424	-0.390307082	-0.336267066	-0.699820433	-0.756281076	-0.473220204	-0.381581323	-0.391694318	-0.664246035	-0.414717371
TX32	-1.004644759	-0.692854406	0.430115527	-0.620952059	1.658786776	-0.72858594	-1.117800981	-1.016033335	-0.770712833	-0.899342047	-0.624668526	-1.267095541	-1.025123587	-1.032864534	-1.229422016	-0.89673298	-0.998613201	-0.931842263	1.852560819	-1.320081927	-1.320919953	-1.155804965	-1.345040993	-1.38959695	-1.214330106	-1.3685381	-1.40733869	-1.152593998	-1.221980827	-1.394409915	-1.251290076	-1.474932891	-1.125057826	-1.405409905	-1.569007303	-1.197788383	-1.284417838	-1.426022498	-1.38740881	-1.439609269	-1.272963372	-0.441981219	-1.392093148	-1.480619283	-0.780378566	-1.305938315	-0.61531674	-1.13503074	-0.647368814
TX33	0.973179059	0.341893824	-0.500244977	-0.47904564	-0.461566326	-0.245726226	-0.422383816	0.101370515	-0.229311049	-0.029008218	-0.648738313	-0.759161408	-0.53848579	-0.499199005	-0.543674434	-0.283721469	-0.284502679	-0.676048788	-0.905173149	-0.412081016	-0.294263802	-0.84561436	-0.554319986	-0.604338256	-0.246461326	-0.361900404	-0.222897799	-0.15884862	-0.794076687	-0.383496399	-0.419208503	-0.332994409	-0.411020532	-0.531694641	-0.579287987	-0.556496266	-0.618745347	0.141441316	0.289450545	-0.743367759	-0.191944477	-0.443044333	-0.373960947	-0.644129062	-0.388015636	0.251881947	-0.386921625	-0.499859193	-0.389352313
TX34	-1.004644759	-0.692854406	0.083739591	-0.621623642	1.522728742	-0.734563566	-1.100633849	-1.021908425	-0.770061658	-0.899299265	-0.773187691	-1.088973113	-1.049910293	-1.02595726	-1.190264041	-0.912523319	-1.02056864	-0.98863141	-0.285039782	-1.312723458	-1.320919953	-1.187798662	-1.394059904	-1.377099089	-1.172481812	-1.235709267	-1.416478819	-1.169257007	-1.096154057	-1.420594135	-1.252664774	-1.475920038	-1.140744884	-1.435430268	-1.552840053	-1.109410799	-1.277008088	-1.402343552	-1.38740881	-1.468597065	-1.276083139	-0.484133761	-1.404282624	-1.465422175	-0.787988152	-1.305938315	-0.625739766	-1.138954296	-0.650906741
TX35	-1.004644759	-0.610445893	0.429499225	-0.622067845	1.280425079	-0.715778195	-1.104729046	-1.019463896	-0.769555934	-0.900041508	-0.478286895	-1.267095541	-1.037502714	-1.042173197	-1.285524041	-0.916984407	-1.006806673	-0.945863098	-0.510712385	-1.322145898	-1.268930597	-1.178659636	-1.228155284	-1.371253377	-1.183433868	-1.368490266	-1.405547974	-1.142713887	-1.261735039	-1.397798853	-1.251876752	-1.475391562	-1.139436411	-1.437847701	-1.618066542	-1.221498768	-1.162666913	-1.494428342	-1.256401588	-1.360655833	-1.266688814	-0.533485509	-1.416476601	-1.400213636	-0.785636361	-1.195669231	-0.610366482	-1.135661385	-0.64109714
TX36	-0.286983507	0.098188904	-0.076559239	-0.418692188	-0.526078272	0.037911051	-0.594658919	1.539888559	-0.311969532	0.189945215	-1.092756366	-0.907300449	-0.526275296	-0.428619272	-0.539747362	-0.736516936	-0.651774096	-0.854792968	-0.873970638	-0.270508024	-0.296071829	-0.868172266	-0.486847077	-0.56851164	0.053732459	-0.288975782	-0.289445128	0.075347073	-0.864801816	-0.335581682	-0.439176847	-0.263210102	-0.476680714	-0.633356279	-0.576912077	-0.455891797	-0.629571892	-0.074253332	0.118174605	-0.802601061	-0.365388196	-0.429265306	-0.18430929	-0.912590363	-0.408441089	0.549019033	-0.429428105	-0.572581929	-0.441109596
TX37	-0.320662818	0.347597747	-0.118282641	-0.295199784	0.021599577	0.984241076	-0.449039649	1.423432933	1.945420069	2.170192339	-0.684279732	-0.576801996	-0.601612472	-0.664071114	-0.669400506	-0.640960478	-0.561784652	-0.78665293	-0.761389998	-0.550430318	-0.399885956	-0.705898654	-0.399648486	-0.566954998	-0.414206328	-0.350706628	-0.094104579	-0.450400491	-0.459723433	-0.524537393	-0.513682949	-0.418057655	-0.53661839	-0.554305098	-0.486123649	-0.742732733	-0.825322119	0.580010651	0.31442239	-0.399426403	-0.020533537	-0.311608095	-0.46983747	-0.231208791	-0.374422953	0.151577101	-0.320200158	-0.50736198	-0.332936137
TX38	-0.0139148	-0.438166125	0.01894917	-0.511709042	-0.364217245	-0.408072734	-0.349188117	-0.423938179	-0.258421239	0.401470203	-0.222420864	0.136898787	-0.424071611	-0.487056457	-0.597990623	0.487162596	-0.257086641	-0.469498768	-0.604247898	-0.382438532	-0.371540363	0.315855024	-0.21499537	-0.38025085	-0.294782025	-0.354121983	-0.206177296	-0.095860631	-0.35121134	-0.450217806	-0.529520524	-0.371752042	-0.550102129	-0.42518876	-0.290355336	-0.507151603	-0.002116146	1.909221953	0.077084288	-0.304138035	-0.229954208	-0.270335282	-0.706144328	-0.309420831	-0.362628813	0.287686845	-0.324001404	-0.507832371	-0.322490201
TX39	1.070717349	-0.639959038	0.078981621	-0.41331516	-0.516009245	0.16812433	0.048912239	-0.187420444	1.006743768	-0.184740571	-0.514876442	-0.158099586	-0.499244596	-0.545556032	0.561611118	4.783447767	1.724447208	-0.682844918	-0.809564356	-0.735076715	-0.643911255	-0.566215501	-0.332571309	-0.667273135	-0.468460991	-0.351634605	-0.473898223	-0.502466133	-0.954691592	-0.71622558	0.011636614	0.672079077	-0.612504739	-0.770405681	-0.875637171	-0.275434617	-0.308121536	-0.669181858	-0.712796388	-0.810366023	-0.526179038	-0.404543367	-0.730600276	-0.64559775	-0.522926185	-0.397259278	-0.483500741	-0.748348704	-0.50000709
TX40	2.438882446	-0.625608314	1.074292803	-0.599300579	-0.797211308	-0.549539391	-0.448015686	-0.597886516	-0.6182424	-0.278963031	0.961686778	-0.311966351	-0.158736012	-0.211714165	-0.073037671	-0.52133147	-0.538448803	-0.453995561	-0.070941097	0.571764248	0.697849608	0.180445695	0.741272186	0.800958888	0.558746864	-0.207830818	0.007941414	0.723721396	-0.155295226	-0.197546007	-0.291506362	-0.136919783	-0.414032661	0.006917133	0.127231969	-0.506305913	-0.386598793	1.285078783	0.608946231	0.011160679	0.018101256	-0.005108687	-0.284073678	-0.387204021	-0.245145598	0.961456406	-0.25624159	-0.184285468	-0.240534848
TX41	2.931100489	-0.53893904	1.818696071	-0.369858813	-0.289471459	0.242573686	0.345817153	0.715116968	0.242204974	1.81136166	2.556096775	0.455508238	1.011363978	0.19133697	1.588742607	-0.530449738	-0.235628382	0.123096216	0.680745569	2.274153249	2.190315504	0.947793657	2.291357947	2.580517819	1.616603189	1.127185617	0.365010996	2.041648826	0.840778981	1.417230889	-0.281288313	-0.011166537	-0.336493051	1.301785071	1.634526274	0.573394076	0.947170719	0.184228274	0.174593731	1.185999114	0.151153901	0.140135157	0.766224727	-0.320241283	-0.309365673	0.664765059	-0.402612097	-0.438081831	-0.409679258
TX42	-1.004644759	-0.648077548	-0.044833812	-0.622605876	-0.814520764	-0.737767575	-1.116335069	-1.040477706	-0.76901008	-0.88018773	-0.843823046	-1.267095541	-0.986240704	-1.03675776	-1.175015551	-0.904478112	-1.005755441	-0.935180557	0.452912735	-1.320668688	-1.277456242	-1.195421864	-1.380129021	-1.392114867	-1.144280218	-1.313931997	-1.191582829	-1.147383088	-0.884507181	-1.407012678	-1.251692511	-1.472981407	-1.153132657	-1.409873085	-1.566768614	-1.197788383	-1.237057712	-1.318151744	-1.156621198	-1.429393117	-1.272945812	-0.49146158	-1.362937529	-1.309386464	-0.778425064	-1.382344426	-0.61511974	-1.125352052	-0.64656743
TX43	0.358107922	-0.615551833	2.119713685	-0.503146873	-0.176303941	-0.060754008	-0.096423305	0.719273793	0.139423862	0.743877515	2.181758915	1.396856663	1.294170369	0.704168971	1.186552314	0.207843179	-0.282542568	0.065002307	0.20218547	1.240088886	1.247504323	1.150826537	0.911697852	1.131025595	1.866200953	0.662825191	-0.196915626	1.034865855	0.448121209	0.644486691	0.91837289	0.27308863	-0.176237284	0.693299421	0.737291525	0.395051372	0.448052455	0.170741593	0.220575715	0.519944903	-0.272883812	-0.153691514	0.269883517	-0.202692306	-0.099075424	0.322451398	-0.324750352	-0.174178806	-0.288248333
TX44	-0.696619323	-0.651724305	0.184703631	-0.613435134	5.456435464	-0.638382185	-0.588671821	-0.969943523	-0.70121958	-0.848258627	-0.672100737	-0.189597659	-0.806757381	-0.832173481	-0.811443901	-0.766455444	-0.754139217	0.550293101	-0.131377605	-0.968288268	-0.936790699	-0.585633578	-0.974763244	-0.875956403	-0.911989641	-0.87789027	-1.031229789	-0.914429276	-0.710772143	-1.038214726	-1.092000056	-1.236065923	-1.019728059	-0.843665668	-1.017491666	-0.95183787	-0.903131627	-1.237074435	-1.165260443	-0.930948246	-1.014962483	-0.407547563	-1.201270361	-1.053308929	-0.586585385	-1.076763752	-0.507488992	-0.845142542	-0.511854382
TX45	-0.765526403	-0.614615575	0.127705494	-0.600027068	-0.103011113	-0.646536196	0.204640248	-0.818503643	-0.707866132	-0.762650376	-0.668286421	0.004467833	-0.091895776	-0.143863337	0.17413004	-0.732247987	-0.470398539	2.884104186	-0.049209934	0.908754026	0.600107955	0.105505315	0.142933532	0.188194135	1.373148219	-0.027401204	-0.511691281	1.777601362	-0.286824334	0.555250467	0.035160372	0.184966395	0.293471169	-0.351462843	-0.352840814	1.18652388	0.819179627	-0.692215286	-0.687670077	-0.702769414	-0.47185559	-0.179966595	1.110714522	-0.834851654	-0.321737089	-0.550493495	-0.246432364	0.447882221	-0.180523545
TX46	0.014929996	-0.666525413	2.077855573	-0.540242252	-0.587242296	-0.418862374	-0.630626526	-0.369300784	-0.402243945	-0.090273559	1.367740453	2.040434128	3.405673176	0.934567287	1.715286191	-0.098657152	-0.111316593	0.498508231	0.010711291	1.885261411	1.724226464	1.436599746	1.344550696	1.484284229	2.017573068	1.084838322	-0.106499325	2.264297055	0.324737757	1.075902224	1.113665225	1.677108848	0.024435636	0.514749051	0.818320923	1.587865435	1.362626638	-0.109857704	-0.06275594	0.298758893	-0.130180079	0.173169516	0.930692629	-0.544909282	-0.159754262	0.369049198	-0.351630041	-0.105526042	-0.198497659
TX47	-0.824395866	-0.670598756	0.594284053	-0.612775578	-0.89868322	-0.687074375	-0.124700883	-0.88839583	-0.682138002	-0.828586345	-0.303280151	-0.671516864	-0.702094451	-0.354206012	-0.374576129	-0.577206369	-0.756187419	4.219230986	-0.239512121	0.143888433	0.121796507	1.362174151	0.115401275	0.231819644	-0.04175897	0.264433938	-0.417448951	-0.066555639	0.029181307	-0.081336168	-0.172892687	-0.187977098	0.14317681	1.74537037	0.17994363	-0.131061526	1.400573013	-0.496284466	-0.32611941	1.499519721	-0.400232767	0.237587764	-0.289262024	-0.260326719	0.66000936	-0.306638827	0.103691025	0.795990839	-0.24890349
TX48	-0.017262969	-0.663887888	2.69444046	-0.587462036	-0.79672078	-0.394099791	-0.241753711	-0.04543887	-0.387684461	0.060836164	1.759909038	0.777256906	1.323078573	0.230721154	2.558057614	-0.22810226	0.060761379	2.308437752	0.835560601	0.712629832	0.665330642	3.263643219	1.407533805	1.505740303	1.039888665	-0.00626918	-0.200195214	-0.073342015	1.431541513	0.027743718	-0.184927617	-0.159561174	-0.135078008	0.909811319	0.830064427	-0.167402907	-0.180926181	0.371613452	1.234768097	1.723337045	-0.117735658	0.24316447	-0.444871011	0.152235992	-0.10038714	0.021565639	-0.110348039	-0.078643939	0.322096229
TX49	0.795416258	-0.553428946	0.197060889	-0.494564756	-0.331684644	-0.381805956	0.661800748	0.352251376	-0.362013301	-0.158264283	0.626923542	0.25148629	0.934067702	0.764708653	1.865391927	-0.450548522	-0.205329735	-0.553810699	0.124083762	1.703086985	1.832496235	2.887732178	1.47339529	1.40825816	1.705526631	1.225884753	-0.054514783	1.825070633	0.462555796	0.969400282	0.255510155	0.404048971	-0.066853004	0.790084105	0.759005066	0.518324347	0.417083003	0.165074946	0.345559905	0.688898945	-0.256531606	-0.06674085	0.866707002	-0.087876609	-0.09251914	0.755971035	-0.229553581	0.036580138	-0.184562419
TX50	1.400658173	-0.562135185	2.244692062	-0.335894329	-0.474554861	0.505808901	-0.145022885	0.679050544	-0.143923682	2.215600626	3.076977236	1.832903256	1.800252936	3.794900838	1.815831289	0.066896841	-0.115351011	0.058693339	0.572269098	2.206427235	1.854913392	0.621703894	1.561549369	1.439909319	2.160027935	1.080878411	0.410432043	2.668187903	0.184889373	1.276959968	0.06597906	0.420442446	0.008662545	0.803093709	1.149624511	0.886600176	0.375696526	0.348640974	0.449628505	0.939096006	0.102991764	-0.056280509	1.346097372	-0.286423809	-0.109649319	0.472599693	-0.2573113	-0.097273118	-0.219276824
TX51	-1.004644759	-0.611574287	0.390528897	-0.621838163	2.289278373	-0.700850586	0.07174412	-1.020056713	-0.749644162	-0.891720513	-0.727436709	-1.058430297	-1.038967539	-1.028653872	-1.247342193	-0.861800497	-0.92439248	-0.927247354	-0.153224286	-1.284561832	-1.320919953	-1.164339798	-1.397747704	-1.368147615	-1.20791924	-1.454453795	-1.398512624	-1.169257007	-1.111128432	-1.404557374	-1.231137501	-1.441326308	-1.130725469	-1.420579515	-1.537859805	-1.242779942	-1.260916355	-1.494428342	-1.337883718	-1.487271872	-1.288805552	-0.538460462	-1.288509903	-1.111470641	-0.690848701	-1.325723184	-0.550462714	-0.990291406	-0.557268838
[truncated: 3,874 more columns]
