# Supplementary material for: A Retrospective Metabolomics Analysis of Gamma-Hydroxybutyrate in Humans: New Potential Markers and Changes in Metabolism Related to GHB Consumption
Source: Front Pharmacol. 2022 Mar 3;13:816376. doi: 10.3389/fphar.2022.816376 (PMC8927817; doi:10.3389/fphar.2022.816376)
Supplement: Supplementary file 1 [file DataSheet1.zip › Data Sheet 1/Raw data and R code/z-normalization/z_norm.R]

library(dprep)

GHB_data <- read.csv("~/datamatrix.csv", header = TRUE, sep = ",", dec = ".", row.names = 1)
GHB.znorm<-znorm(GHB_data)
write.csv(GHB.znorm, file = "~/GHB_znorm.csv")
